# Supplementary material for: Integrative analysis of large scale expression profiles reveals core transcriptional response and coordination between multiple cellular processes in a cyanobacterium
Source: BMC Syst Biol. 2010 Aug 2;4:105. doi: 10.1186/1752-0509-4-105 (PMC2924297; doi:10.1186/1752-0509-4-105)
Supplement: Additional file 1 — Details of DNA microarray data sets generated in Synechocystis sp. PCC 6803 under various environmental and genetic perturbations. This table lists details of transcriptome data sets used in this study. [file 1752-0509-4-105-S1.XLS]

## Sheet: Sheet1
Additional file 1 : Details of DNA microarray data sets generated in Synechocystis sp. PCC 6803 under various environmental and genetic perturbations.
Experiment	Experiment description	Source	Time Course	Genetic/Environmental	References	Microarray Platform
GSE1695_inorganic carbon limitation_12h	inorganic carbon limitation	GEO	Yes	Environmental	J Biol Chem 2004 Feb 13;279(7):5739-51	GEO-GPL965
GSE1695_inorganic carbon limitation_1h	inorganic carbon limitation	GEO	Yes	Environmental	J Biol Chem 2004 Feb 13;279(7):5739-51	GEO-GPL966
GSE1695_inorganic carbon limitation_200min	inorganic carbon limitation	GEO	Yes	Environmental	J Biol Chem 2004 Feb 13;279(7):5739-51	GEO-GPL967
GSE1695_inorganic carbon limitation_3h	inorganic carbon limitation	GEO	Yes	Environmental	J Biol Chem 2004 Feb 13;279(7):5739-51	GEO-GPL968
GSE1695_inorganic carbon limitation_6h	inorganic carbon limitation	GEO	Yes	Environmental	J Biol Chem 2004 Feb 13;279(7):5739-51	GEO-GPL969
GSE10708_chaperone_Hfq_wt10hfq10		GEO	No	Mutant	Microbiology 2008 Oct;154(Pt 10):3134-43	GEO-GPL6546 : Agilent-016989
GSE10708_chaperone_Hfq_wt10hfq4		GEO	No	Mutant	Microbiology 2008 Oct;154(Pt 10):3134-43	GEO-GPL6546 : Agilent-016989
GSE10708_chaperone_Hfq_wt4hfq10		GEO	No	Mutant	Microbiology 2008 Oct;154(Pt 10):3134-43	GEO-GPL6546 : Agilent-016989
GSE10708_chaperone_Hfq_wt4hfq4		GEO	No	Mutant	Microbiology 2008 Oct;154(Pt 10):3134-43	GEO-GPL6546 : Agilent-016989
GSE11970_growth_11h	Growth	GEO	Yes	Environmental	BMC Genomics 2008 Jul 21;9:344	GEO-GPL7016
GSE11970_growth_1h	Growth	GEO	Yes	Environmental	BMC Genomics 2008 Jul 21;9:344	GEO-GPL7017
GSE11970_growth_2p5h	Growth	GEO	Yes	Environmental	BMC Genomics 2008 Jul 21;9:344	GEO-GPL7018
GSE11970_growth_4h	Growth	GEO	Yes	Environmental	BMC Genomics 2008 Jul 21;9:344	GEO-GPL7019
GSE11970_growth_7h	Growth	GEO	Yes	Environmental	BMC Genomics 2008 Jul 21;9:344	GEO-GPL7020
GSE11970_S_deprivation_12h_(-SO4/-HEPES)	sulfur starvation	GEO	Yes	Environmental	BMC Genomics 2008 Jul 21;9:344	GEO-GPL7021
GSE11970_S_deprivation_12h_(-SO4/+HEPES)	sulfur starvation	GEO	Yes	Environmental	BMC Genomics 2008 Jul 21;9:344	GEO-GPL7022
GSE11970_S_deprivation_1h_(-SO4/-HEPES)	sulfur starvation	GEO	Yes	Environmental	BMC Genomics 2008 Jul 21;9:344	GEO-GPL7023
GSE11970_S_deprivation_1h_(-SO4/+HEPES)	sulfur starvation	GEO	Yes	Environmental	BMC Genomics 2008 Jul 21;9:344	GEO-GPL7024
GSE11970_S_deprivation_24h_(-SO4/-HEPES)	sulfur starvation	GEO	Yes	Environmental	BMC Genomics 2008 Jul 21;9:344	GEO-GPL7025
GSE11970_S_deprivation_24h_(-SO4/+HEPES)	sulfur starvation	GEO	Yes	Environmental	BMC Genomics 2008 Jul 21;9:344	GEO-GPL7026
GSE11970_S_deprivation_3h_(-SO4/-HEPES)	sulfur starvation	GEO	Yes	Environmental	BMC Genomics 2008 Jul 21;9:344	GEO-GPL7027
GSE11970_S_deprivation_48h_(-SO4/-HEPES)	sulfur starvation	GEO	Yes	Environmental	BMC Genomics 2008 Jul 21;9:344	GEO-GPL7028
GSE11970_S_deprivation_6h_(-SO4/-HEPES)	sulfur starvation	GEO	Yes	Environmental	BMC Genomics 2008 Jul 21;9:344	GEO-GPL7029
GSE11970_S_deprivation_72h_(-SO4/-HEPES)	sulfur starvation	GEO	Yes	Environmental	BMC Genomics 2008 Jul 21;9:344	GEO-GPL7030
GSE3703_H2O2 3mM_15min	hydrogen peroxide	GEO	Yes	Environmental	BMC Genomics 2007, 8:350	GEO-GPL3214 Takara CyanoChip v.2.0
GSE3703_H2O2 3mM_30min	hydrogen peroxide	GEO	Yes	Environmental	BMC Genomics 2007, 8:350	GEO-GPL3214 Takara CyanoChip v.2.0
GSE3703_H2O2 3mM_3h	hydrogen peroxide	GEO	Yes	Environmental	BMC Genomics 2007, 8:350	GEO-GPL3214 Takara CyanoChip v.2.0
GSE3703_H2O2 3mM_5h	hydrogen peroxide	GEO	Yes	Environmental	BMC Genomics 2007, 8:350	GEO-GPL3214 Takara CyanoChip v.2.0
GSE3703_H2O2 3mM_7h	hydrogen peroxide	GEO	Yes	Environmental	BMC Genomics 2007, 8:350	GEO-GPL3214 Takara CyanoChip v.2.0
GSE3715_ferric ammonium citrate_17mM_4h	Iron stress	GEO	Yes	Environmental	BMC Genomics 2007, 8:350	GEO-GPL3214 Takara CyanoChip v.2.0
GSE3715_ferric ammonium citrate_17mM_6h	Iron stress	GEO	Yes	Environmental	BMC Genomics 2007, 8:350	GEO-GPL3214 Takara CyanoChip v.2.0
GSE3716_ZnSO4_776microM_4h	Zinc stress	GEO	Yes	Environmental	BMC Genomics 2007, 8:350	GEO-GPL3214 Takara CyanoChip v.2.0
GSE3716_ZnSO4_776microM_30min	Zinc stress	GEO	Yes	Environmental	BMC Genomics 2007, 8:350	GEO-GPL3214 Takara CyanoChip v.2.0
GSE3717_iron starvation_1-0.5M	Iron stress	GEO	no	Environmental	BMC Genomics 2007, 8:350	GEO-GPL3214 Takara CyanoChip v.2.0
GSE3717_iron starvation_2-0.5M	Iron stress	GEO	no	Environmental	BMC Genomics 2007, 8:350	GEO-GPL3214 Takara CyanoChip v.2.0
GSE3719_CdSO4_50microM_180min	Cadmium stress	GEO	Yes	Environmental	BMC Genomics 2007, 8:350	GEO-GPL3214 Takara CyanoChip v.2.0
GSE3682_gpl3095_50µM_cadmium_15min	Cadmium stress	GEO	Yes	Environmental	BMC Genomics 2007, 8:350	GEO-GPL3095 Takara CyanoChip v.1.2
GSE3682_gpl3095_50µM_cadmium_16h	Cadmium stress	GEO	Yes	Environmental	BMC Genomics 2007, 8:350	GEO-GPL3095 Takara CyanoChip v.1.2
GSE3682_gpl3095_50µM_cadmium_1h	Cadmium stress	GEO	Yes	Environmental	BMC Genomics 2007, 8:350	GEO-GPL3095 Takara CyanoChip v.1.2
GSE3682_gpl3095_50µM_cadmium_1p25h	Cadmium stress	GEO	Yes	Environmental	BMC Genomics 2007, 8:350	GEO-GPL3095 Takara CyanoChip v.1.2
GSE3682_gpl3095_50µM_cadmium_1p5h	Cadmium stress	GEO	Yes	Environmental	BMC Genomics 2007, 8:350	GEO-GPL3095 Takara CyanoChip v.1.2
GSE3682_gpl3095_50µM_cadmium_30min	Cadmium stress	GEO	Yes	Environmental	BMC Genomics 2007, 8:350	GEO-GPL3095 Takara CyanoChip v.1.2
GSE3682_gpl3095_50µM_cadmium_3h	Cadmium stress	GEO	Yes	Environmental	BMC Genomics 2007, 8:350	GEO-GPL3095 Takara CyanoChip v.1.2
GSE3682_gpl3095_50µM_cadmium_5h	Cadmium stress	GEO	Yes	Environmental	BMC Genomics 2007, 8:350	GEO-GPL3095 Takara CyanoChip v.1.2
GSE3682_gpl3095_50µM_cadmium_6h	Cadmium stress	GEO	Yes	Environmental	BMC Genomics 2007, 8:350	GEO-GPL3095 Takara CyanoChip v.1.2
GSE3718_Cd_5h	Cadmium stress	GEO	Yes	Environmental	BMC Genomics 2007, 8:350	GEO-GPL3214 Takara CyanoChip v.2.0
GSE4019_deletion_in_dspA_rvsdspAHL1hr033103		GEO	Yes	Mutant	J Bacteriol 2004 Jun;186(12):3889-902	GEO-GPL3356 Syn-2
GSE4019_deletion_in_dspA_rvsdspAHL3hr033103		GEO	Yes	Mutant	J Bacteriol 2004 Jun;186(12):3889-902	GEO-GPL3356 Syn-2
GSE4019_deletion_in_dspA_rvsdspAHL6hr033103		GEO	Yes	Mutant	J Bacteriol 2004 Jun;186(12):3889-902	GEO-GPL3356 Syn-2
GSE4019_deletion_in_dspA_rvsdspAHLp5hr033103		GEO	Yes	Mutant	J Bacteriol 2004 Jun;186(12):3889-902	GEO-GPL3356 Syn-2
GSE4019_deletion_in_dspA_rvswtGHL1hr033103		GEO	Yes	Mutant	J Bacteriol 2004 Jun;186(12):3889-902	GEO-GPL3356 Syn-2
GSE4019_deletion_in_dspA_rvswtGHL3hr033103		GEO	Yes	Mutant	J Bacteriol 2004 Jun;186(12):3889-902	GEO-GPL3356 Syn-2
GSE4019_deletion_in_dspA_rvswtGHL6hr033103		GEO	Yes	Mutant	J Bacteriol 2004 Jun;186(12):3889-902	GEO-GPL3356 Syn-2
GSE4019_deletion_in_dspA_rvswtGHLp5hr033103		GEO	Yes	Mutant	J Bacteriol 2004 Jun;186(12):3889-902	GEO-GPL3356 Syn-2
GSE4019_deletion_in_dspA_rvswtGdspA033103		GEO	Yes	Mutant	J Bacteriol 2004 Jun;186(12):3889-902	GEO-GPL3356 Syn-2
GSE4019_deletion_in_dspA_spdspA_HL1hr_glucose		GEO	Yes	Mutant	J Bacteriol 2004 Jun;186(12):3889-902	GEO-GPL3356 Syn-2
GSE4019_deletion_in_dspA_spdspA_HLp5hr_glucose		GEO	Yes	Mutant	J Bacteriol 2004 Jun;186(12):3889-902	GEO-GPL3356 Syn-2
GSE4019_deletion_in_dspA_spdspA_HL3hr_glucose		GEO	Yes	Mutant	J Bacteriol 2004 Jun;186(12):3889-902	GEO-GPL3356 Syn-2
GSE4019_deletion_in_dspA_spdspA_HL6hr_glucose		GEO	Yes	Mutant	J Bacteriol 2004 Jun;186(12):3889-902	GEO-GPL3356 Syn-2
GSE4019_deletion_in_dspA_spdspA_HL6hr_glucosespdspA_HL3hr_glucose		GEO	Yes	Mutant	J Bacteriol 2004 Jun;186(12):3889-902	GEO-GPL3356 Syn-2
GSE4019_deletion_in_dspA_sprvswtwtG		GEO	Yes	Mutant	J Bacteriol 2004 Jun;186(12):3889-902	GEO-GPL3356 Syn-2
GSE4019_deletion_in_dspA_spwildtypeHL1hrglucose		GEO	Yes	Mutant	J Bacteriol 2004 Jun;186(12):3889-902	GEO-GPL3356 Syn-2
GSE4019_deletion_in_dspA_spwildtypeHL3hrglucose		GEO	Yes	Mutant	J Bacteriol 2004 Jun;186(12):3889-902	GEO-GPL3356 Syn-2
GSE4019_deletion_in_dspA_spwildtypeHL6hrglucose		GEO	Yes	Mutant	J Bacteriol 2004 Jun;186(12):3889-902	GEO-GPL3356 Syn-2
GSE4019_deletion_in_dspA_spwildtypeHLp5hrglucose		GEO	Yes	Mutant	J Bacteriol 2004 Jun;186(12):3889-902	GEO-GPL3356 Syn-2
GSE4019_deletion_in_dspA_spwt-wtG		GEO	Yes	Mutant	J Bacteriol 2004 Jun;186(12):3889-902	GEO-GPL3356 Syn-2
GSE4019_deletion_in_dspA_spwtGHLp5h		GEO	Yes	Mutant	J Bacteriol 2004 Jun;186(12):3889-902	GEO-GPL3356 Syn-2
GSE4613_H2O2_p48	hydrogen peroxide	GEO	Yes	Environmental		GEO-GPL3214 Takara CyanoChip v.2.0
GSE4613_H2O2_p98	hydrogen peroxide	GEO	Yes	Environmental		GEO-GPL3214 Takara CyanoChip v.2.0
GSE4613_uv_36h	UV	GEO	Yes	Environmental		GEO-GPL3214 Takara CyanoChip v.2.0
GSE4613_uv_3h	UV	GEO	yes	Environmental		GEO-GPL3214 Takara CyanoChip v.2.0
GSE5391_sll0821	phytochrome-related proteins	GEO	no	Mutant		GEO-GPL4017 TakaraBio CyanoCHIP ver1.4-ver1.6
GSE5391_sll1124	phytochrome-related proteins	GEO	no	Mutant		GEO-GPL4017 TakaraBio CyanoCHIP ver1.4-ver1.6
GSE5391_sll1473	phytochrome-related proteins	GEO	no	Mutant		GEO-GPL4017 TakaraBio CyanoCHIP ver1.4-ver1.6
GSE5391_sll1473LD	phytochrome-related proteins	GEO	no	Mutant		GEO-GPL4017 TakaraBio CyanoCHIP ver1.4-ver1.6
GSE5391_slr0473	phytochrome-related proteins	GEO	no	Mutant		GEO-GPL4017 TakaraBio CyanoCHIP ver1.4-ver1.6
GSE5391_slr1212	phytochrome-related proteins	GEO	no	Mutant		GEO-GPL4017 TakaraBio CyanoCHIP ver1.4-ver1.6
GSE5391_slr1393	phytochrome-related proteins	GEO	no	Mutant		GEO-GPL4017 TakaraBio CyanoCHIP ver1.4-ver1.6
GSE_5391_slr1584	phytochrome-related proteins	GEO	no	Mutant		GEO-GPL4017 TakaraBio CyanoCHIP ver1.4-ver1.6
GSE5391_slr1584LD	phytochrome-related proteins	GEO	no	Mutant		GEO-GPL4017 TakaraBio CyanoCHIP ver1.4-ver1.6
GSE5391_slr1805	phytochrome-related proteins	GEO	no	Mutant		GEO-GPL4017 TakaraBio CyanoCHIP ver1.4-ver1.6
GSE5391_slr1969	phytochrome-related proteins	GEO	no	Mutant		GEO-GPL4017 TakaraBio CyanoCHIP ver1.4-ver1.6
GSE5391_wtLD	phytochrome-related proteins	GEO	no	Environmental		GEO-GPL4017 TakaraBio CyanoCHIP ver1.4-ver1.6
KEGG_CAMP_receptor	CAMP Receptor	KEGG	No	Mutant	Mol Microbiol. 2002 Feb;43(4):843-53.	CyanoCHIP, Takara
Hik20 Mutant		KEGG	No	Mutant	Plant J. 2007 Jan;49(2):313-24	CyanoCHIP, Takara
Dmitry Cold Stress	Cold Stress	KEGG	No	Environmental		CyanoCHIP, Takara
KEGG_Hihara_DBMIB_LL	DBMIB	KEGG	no	Environmental	J Bacteriol 2003 Mar 1;185(5):1719-1725.	CyanoCHIP version 0.8, Takara
KEGG_Hihara_DBMIB_HL	DBMIB	KEGG	no	Environmental	J Bacteriol 2003 Mar 1;185(5):1719-1725.	CyanoCHIP version 0.8, Takara
KEGG_Hihara_DCMU_LL	DCMU	KEGG	no	Environmental	J Bacteriol 2003 Mar 1;185(5):1719-1725.	CyanoCHIP version 0.8, Takara
KEGG_Hihara_DCMU_HL	DCMU	KEGG	no	Environmental	J Bacteriol 2003 Mar 1;185(5):1719-1725.	CyanoCHIP version 0.8, Takara
KEGG_Hihara_hl_15h	High Light	KEGG	Yes	Environmental	Plant Cell. 2001 Apr;13(4):793-806.	CyanoCHIP version 0.8, Takara
KEGG_Hihara_hl_15min	High Light	KEGG	Yes	Environmental	Plant Cell. 2001 Apr;13(4):793-806.	CyanoCHIP version 0.8, Takara
KEGG_Hihara_hl_1h	High Light	KEGG	Yes	Environmental	Plant Cell. 2001 Apr;13(4):793-806.	CyanoCHIP version 0.8, Takara
KEGG_Hihara_hl_6h	High Light	KEGG	Yes	Environmental	Plant Cell. 2001 Apr;13(4):793-806.	CyanoCHIP version 0.8, Takara
KEGG_Kobayashi_oxidative stress -slr1738 :1	Oxidative stress	KEGG	no	Mutant	Plant Cell Physiol. 2004 Mar;45(3):290-8	Takara - Version 1.5
KEGG_Kobayashi_oxidative stress -slr1738 :2	Oxidative stress	KEGG	no	Mutant	Plant Cell Physiol. 2004 Mar;45(3):290-9	Takara - Version 1.5
KEGG_Kobayashi_oxidative stress -WT vs MV	Oxidative stress	KEGG	no	Environmental	Plant Cell Physiol. 2004 Mar;45(3):290-10	Takara - Version 1.5
KEGG_Paithoon_hik10	osmotic stress	KEGG	no	Mutant	J Biol Chem. 2004 Dec 17;279(51):53078-86.	CyanoCHIP, Takara
KEGG_Paithoon_hik16	osmotic stress	KEGG	no	Mutant	J Biol Chem. 2004 Dec 17;279(51):53078-86.	CyanoCHIP, Takara
KEGG_Paithoon_hik2	osmotic stress	KEGG	no	Mutant	J Biol Chem. 2004 Dec 17;279(51):53078-86.	CyanoCHIP, Takara
KEGG_Paithoon_hik33	osmotic stress	KEGG	no	Mutant	J Biol Chem. 2004 Dec 17;279(51):53078-86.	CyanoCHIP, Takara
KEGG_Paithoon_hik34	osmotic stress	KEGG	no	Mutant	J Biol Chem. 2004 Dec 17;279(51):53078-86.	CyanoCHIP, Takara
KEGG_Paithoon_hik41	osmotic stress	KEGG	no	Mutant	J Biol Chem. 2004 Dec 17;279(51):53078-86.	CyanoCHIP, Takara
KEGG_Paithoon_rre1	osmotic stress	KEGG	no	Mutant	J Biol Chem. 2004 Dec 17;279(51):53078-86.	CyanoCHIP, Takara
KEGG_Paithoon_rre17	osmotic stress	KEGG	no	Mutant	J Biol Chem. 2004 Dec 17;279(51):53078-86.	CyanoCHIP, Takara
KEGG_Paithoon_rre3	osmotic stress	KEGG	no	Mutant	J Biol Chem. 2004 Dec 17;279(51):53078-86.	CyanoCHIP, Takara
KEGG_Paithoon_rre31	osmotic stress	KEGG	no	Mutant	J Biol Chem. 2004 Dec 17;279(51):53078-86.	CyanoCHIP, Takara
KEGG_Paithoon_wt	osmotic stress	KEGG	no	Environmental	J Biol Chem. 2004 Dec 17;279(51):53078-86.	CyanoCHIP, Takara
KEGG_Panichkin	serine/threonine protein kinase SpkA	KEGG	no	Mutant	J Bacteriol. 2006 Nov;188(21):7696-9. Epub 2006 Aug 17.	CyanoCHIP, Takara
KEGG_Shoumskaya_wt_salt_stress	Salt Stress	KEGG	no	Environmental	J Biol Chem. 2005 Jun 3;280(22):21531-8	CyanoCHIP, Takara
KEGG_Shoumskaya_Rre31	Hik-Rre systems	KEGG	no	Mutant	J Biol Chem. 2005 Jun 3;280(22):21531-8	CyanoCHIP, Takara
KEGG_Shoumskaya_Hik16	Hik-Rre systems	KEGG	no	Mutant	J Biol Chem. 2005 Jun 3;280(22):21531-8	CyanoCHIP, Takara
KEGG_Shoumskaya_Hik11	Hik-Rre systems	KEGG	no	Mutant	J Biol Chem. 2005 Jun 3;280(22):21531-8	CyanoCHIP, Takara
KEGG_Shoumskaya_Hik34	Hik-Rre systems	KEGG	no	Mutant	J Biol Chem. 2005 Jun 3;280(22):21531-8	CyanoCHIP, Takara
KEGG_Shoumskaya_Hik41	Hik-Rre systems	KEGG	no	Mutant	J Biol Chem. 2005 Jun 3;280(22):21531-8	CyanoCHIP, Takara
KEGG_Shoumskaya_Rre1	Hik-Rre systems	KEGG	no	Mutant	J Biol Chem. 2005 Jun 3;280(22):21531-8	CyanoCHIP, Takara
KEGG_Shoumskaya_Rre3	Hik-Rre systems	KEGG	no	Mutant	J Biol Chem. 2005 Jun 3;280(22):21531-8	CyanoCHIP, Takara
KEGG_Shoumskaya_Rre17	Hik-Rre systems	KEGG	no	Mutant	J Biol Chem. 2005 Jun 3;280(22):21531-8	CyanoCHIP, Takara
suzuki_cold_stress_wt	Cold temperature	KEGG	No	Environmental	Mol Microbiol. 2001 Apr;40(1):235-44.	CyanoCHIP, Takara
P_limitation_hik7_20min	phosphate limitation	Murata	Yes	Mutant	J. Biol. Chem., Vol. 279, Issue 13, 13234-13240.	CyanoCHIP Version 1.6, Takara
P_limitation_hik7_8h	phosphate limitation	Murata	Yes	Mutant	J. Biol. Chem., Vol. 279, Issue 13, 13234-13240.	CyanoCHIP Version 1.6, Takara
P_limitation_hik7comp	phosphate limitation	Murata	Yes	Mutant	J. Biol. Chem., Vol. 279, Issue 13, 13234-13240.	CyanoCHIP Version 1.6, Takara
P_limitation_hik7normal	phosphate limitation	Murata	Yes	Mutant	J. Biol. Chem., Vol. 279, Issue 13, 13234-13240.	CyanoCHIP Version 1.6, Takara
P_limitation_rre29_1h	phosphate limitation	Murata	Yes	Mutant	J. Biol. Chem., Vol. 279, Issue 13, 13234-13240.	CyanoCHIP Version 1.6, Takara
P_limitation_rre29_20min	phosphate limitation	Murata	Yes	Mutant	J. Biol. Chem., Vol. 279, Issue 13, 13234-13240.	CyanoCHIP Version 1.6, Takara
P_limitation_rre29_8h	phosphate limitation	Murata	Yes	Mutant	J. Biol. Chem., Vol. 279, Issue 13, 13234-13240.	CyanoCHIP Version 1.6, Takara
P_limitation_rre29comp	phosphate limitation	Murata	Yes	Mutant	J. Biol. Chem., Vol. 279, Issue 13, 13234-13240.	CyanoCHIP Version 1.6, Takara
P_limitation_rre29norm	phosphate limitation	Murata	Yes	Mutant	J. Biol. Chem., Vol. 279, Issue 13, 13234-13240.	CyanoCHIP Version 1.6, Takara
P_limitation_wt1h	phosphate limitation	Murata	Yes	Environmental	J. Biol. Chem., Vol. 279, Issue 13, 13234-13240.	CyanoCHIP Version 1.6, Takara
P_limitation_wt20min	phosphate limitation	Murata	Yes	Environmental	J. Biol. Chem., Vol. 279, Issue 13, 13234-13240.	CyanoCHIP Version 1.6, Takara
P_limitation_wt2h	phosphate limitation	Murata	Yes	Environmental	J. Biol. Chem., Vol. 279, Issue 13, 13234-13240.	CyanoCHIP Version 1.6, Takara
P_limitation_wt4h	phosphate limitation	Murata	Yes	Environmental	J. Biol. Chem., Vol. 279, Issue 13, 13234-13240.	CyanoCHIP Version 1.6, Takara
P_limitation_wt8h	phosphate limitation	Murata	Yes	Environmental	J. Biol. Chem., Vol. 279, Issue 13, 13234-13240.	CyanoCHIP Version 1.6, Takara
dcmu_15min	DCMU	Self	Yes	Environmental	Manuscript in preparation	Agilent, Custom Designed
dcmu_1.5h	DCMU	Self	Yes	Environmental	Manuscript in preparation	Agilent, Custom Designed
dcmu_3h	DCMU	Self	Yes	Environmental	Manuscript in preparation	Agilent, Custom Designed
dcmu_45min	DCMU	Self	Yes	Environmental	Manuscript in preparation	Agilent, Custom Designed
dcmu_6h	DCMU	Self	Yes	Environmental	Manuscript in preparation	Agilent, Custom Designed
singh_h2o2	hydrogen peroxide	self	no	Environmental	Journal of Bacteriology, June 2004, p. 3331-3345, Vol. 186, No. 11	Custom Designed
singh_linVsSat	different phases of growth	self	no	Environmental	Arch Microbiol (2007) 187:265–279	Custom Designed
singh_lowFe_12	Iron deficiency	self	yes	Environmental	Plant Physiol. 2003 August; 132(4): 1825–1839.	Custom Designed
singh_lowFe_24	Iron deficiency	self	yes	Environmental	Plant Physiol. 2003 August; 132(4): 1825–1839.	Custom Designed
singh_lowFe_3	Iron deficiency	self	yes	Environmental	Plant Physiol. 2003 August; 132(4): 1825–1839.	Custom Designed
singh_nitrogen	Nitrogen	self	no	Environmental	Unpublished	Custom Designed
singh_nitrogen_starvation	Nitrogen	self	no	Environmental	Unpublished	Custom Designed
singh_temp	High temperature	self	no	Environmental	Arch Microbiol (2006) 186:273–286	Custom Designed
br_15min	Blue light Vs. red light	Self/ArrayExpress	Yes	Environmental	Plant Physiol.10.1104/pp.109.144824	Agilent, Custom Designed
br_1.5h	Blue light Vs. red light	Self/ArrayExpress	Yes	Environmental	Plant Physiol.10.1104/pp.109.144824	Agilent, Custom Designed
br_2h	Blue light Vs. red light	Self/ArrayExpress	Yes	Environmental	Plant Physiol.10.1104/pp.109.144824	Agilent, Custom Designed
br_3h	Blue light Vs. red light	Self/ArrayExpress	Yes	Environmental	Plant Physiol.10.1104/pp.109.144824	Agilent, Custom Designed
br_45min	Blue light Vs. red light	Self/ArrayExpress	Yes	Environmental	Plant Physiol.10.1104/pp.109.144824	Agilent, Custom Designed
br_6h	Blue light Vs. red light	Self/ArrayExpress	Yes	Environmental	Plant Physiol.10.1104/pp.109.144824	Agilent, Custom Designed
hl_15min	High Light	Self/ArrayExpress	Yes	Environmental	Plant Physiology 148:467-478 (2008)	Agilent, Custom Designed
hl_1h	High Light	Self/ArrayExpress	Yes	Environmental	Plant Physiology 148:467-478 (2008)	Agilent, Custom Designed
hl_2h	High Light	Self/ArrayExpress	Yes	Environmental	Plant Physiology 148:467-478 (2008)	Agilent, Custom Designed
hl_3h	High Light	Self/ArrayExpress	Yes	Environmental	Plant Physiology 148:467-478 (2008)	Agilent, Custom Designed
hl_4h	High Light	Self/ArrayExpress	Yes	Environmental	Plant Physiology 148:467-478 (2008)	Agilent, Custom Designed
hl_6h	High Light	Self/ArrayExpress	Yes	Environmental	Plant Physiology 148:467-478 (2008)	Agilent, Custom Designed
Hagemann_delta_gcvT		From publication		Mutant	Plant Physiology 144:1946-1959 (2007)	Agilent, Custom Designed
Hagemann_delta_glcD		From publication		Mutant	Plant Physiology 144:1946-1959 (2007)	Agilent, Custom Designed
Hagemann_wt	CO2_24hr	From publication		Environmental	Plant Physiology 144:1946-1959 (2007)	Agilent, Custom Designed
osanai_nitrogen	Nitrogen	From publication		Environmental	DNA Research 2006 13(5):185-195;	CyanoChip version 1.6, Takara
tina_light_dark	Light Vs. Dark	From authors	no	Environmental	Journal of Bacteriology, November 2007, p. 7829-7840, Vol. 189	Custom Designed
