# Supplementary material for: Integrative analysis of large scale expression profiles reveals core transcriptional response and coordination between multiple cellular processes in a cyanobacterium
Source: BMC Syst Biol. 2010 Aug 2;4:105. doi: 10.1186/1752-0509-4-105 (PMC2924297; doi:10.1186/1752-0509-4-105)
Supplement: Additional file 2 — Fold change [log2 (treatment/control)] of genes across environmental and genetic perturbations. This table lists the fold change under 68 experiments that were used for gene-level analyses. [file 1752-0509-4-105-S2.XLS]

## Sheet: Sheet1
Additional file 2: Fold change [log2 (treatment/control)] of genes across various environmental and genetic perturbations. For experimental details, please see supplementary Table S1. We have included only those data sets which have sufficient replicates to perform gene level computational analysis.
GeneName	Function	GeneralPathway	SpecificPathway	hl_15min	hl_1h	hl_2h	hl_3h	hl_4h	hl_6h	dcmu_15min	dcmu_45min	dcmu_1p5h	dcmu_3h	dcmu_6h	br_15min	br_45min	br_1p5h	br_2h	br_3h	br_6h	KEGG_Hihara_dbmib20	KEGG_Hihara_dbmib300	KEGG_Hihara_dcmu20	KEGG_Hihara_dcmu300	KEGG_Hihara_hl_15min	KEGG_Hihara_hl_1h	KEGG_Hihara_hl_6h	KEGG_Hihara_hl_15h	KEGG_Kobayashi_oxidative stress -slr1738	KEGG_Kobayashi_oxidative stress -WT vs MV	KEGG_Paithoon_wt	singh_h2o2	singh_nitrogen	suzuki_cold_stress_wt	GSE3682_Cd	GSE3703_H2O2	osanai_nitrogen	new singh_lowFe_3	GSE1695_inorganic carbon limitation_1h	GSE1695_inorganic carbon limitation_3h	GSE1695_inorganic carbon limitation_200min	GSE1695_inorganic carbon limitation_6h	GSE1695_inorganic carbon limitation_12h	hagemann_wt	tina_light_dark	GSE4613_uv_3h	GSE4613_uv_36h	singh_linVsSat	singh_temp
sgl0001	hypothetical protein	Other categories	Hypothetical	0.16	0.18	0.21	0.2	0.37	0.18	0.44	0.42	0.66	0.48	0.58	0.03	-0.02	-0.05	-0.05	-0.08	-0.08	0.55619	0.708141	-0.09607	0.453607	-0.019588	-0.066936	-0.440166	-0.045928	-0.197025	-0.905357	-0.069048		0.62775	-0.130411		1.20405	-0.905752	-1.35969	0	0.987222	0	0	0	0.42	-0.911063	0.250124	0.112665		0.0535468
sgl0002	hypothetical protein	Other categories	Hypothetical	-0.51	-0.61	-0.94	-0.5	-1.09	-0.6	-0.6	-0.4	-0.84	-0.65	-0.5	0.09	-0.63	-0.48	-0.12	0.08	0.02	-0.035803	0.000333	-0.158099	0.422266	-0.068792	0.046221	0.142582	0.057482	0.505207	-0.863599	-0.953914	-0.168458	-0.236677	0.035443	1.02488	0.156363	-0.328852	-0.0610697	-0.082222	-0.240667	-0.735	-0.419667	-0.898556	-0.6	0.414249	0.33169	0.483055	-0.00667583	0.182218
sll0002	penicillin-binding protein	Other categories	Drug and analog sensitivity	0.34	0.32	0.26	0.41	0.11	0.31	-0.2	-0.13	0.31	-0.13	0.29	-0.29	0.4	0.37	0.28	0.18	0.14	0.406296	-0.135189	0.127902	-0.046855	0.420508	-0.069608	-0.025178	0.100368	-0.01822	-0.417802	0.065696	0.304827	-0.00290806	0.37637	-0.402385	-0.284059	0.45321	0.450795	0.167444	-0.050889	-0.204583	0.277889	0.560778	0.48	0.140292	0.095764	-0.1449	0.401955	0.0613332
sll0005	hypothetical protein	Other categories	Hypothetical	0.38	-0.11	0.35	0.03	0.31	0.21	-0.2	-0.23	0.46	0.39	-0.13	1.84	0.19	0.05	-0.07	-0.24	-0.28	-0.086585	-0.658937	-0.139559	-0.52079	2.3187	0.817325	0.81016	0.128794	0.056713	-0.029367	2.47195	0.0774794	0.15647	0.01268	-0.654537	-0.530234	0.766162	0.111674	-0.097889	-0.214	-0.680167	-0.168444	-0.001	-0.23	1.05191	0.635874	0.334651	0.402388	0.935718
sll0006	putative aminotransferase	Amino acid biosynthesis	Aspartate family	0.03	0.04	0.04	0.09	0.11	0.12	0.16	0.15	0.24	0.3	0.25	0.08	-0.25	-0.27	-0.25	-0.17	-0.18	-0.091575	-0.651092	-0.188446	-0.066847	0.111413	0.353934	0.322559	0.423369	0.425714	1.02197	0	-0.384131	-0.503986	0.17285	0.584376	-0.0444522	-0.291237	-0.759965	0.146444	0.025889	-0.219083	-0.326889	-0.404667	-1.68	0.649873	0.284965	0.468681	-0.117491	0.637583
sll0007	hypothetical protein	Other categories	Hypothetical	-0.04	-0.28	-0.69	-0.46	-0.76	-0.28	-0.45	-0.4	-0.93	-0.51	-0.59	-0.02	0.41	0.22	0.23	0.15	0.05	-0.218221	-0.195788	0.103735	-0.190004	-0.017829	0.511961	0.62896	0.092285	1.09179	0	0.049341		-0.335531	0.130349	-0.179384	0.349077	0.540593	-0.0623388	0.156222	-0.019333	-0.130583	0.174	0.761667	-0.83	0.0515261	0.209193	-0.001878
sll0008	unknown protein	Other categories	Unknown	0.17	0.09	0.04	0.11	0.13	0.12	0.17	0.17	0.32	0.67	0.23	-0.21	0.28	0.21	0.16	0.14	0.18	0.153206	-0.787473	0.162539	-0.31552	-0.008903	0.636026	0.250167	0.186398	-0.551403	0.877472	0.547972			0.320919	-0.782916	-0.417469	-0.784169	-0.348149	0	0	0	0.981778	1.01433	-0.47	0.196583	0.466335	0.176444
sll0010	unknown protein	Other categories	Unknown	0.19	0.26	0.2	0.35	0.33	0.31	0.14	0.06	-0.07	0.2	-0.03	-0.09	0.3	0.16	0.13	0.03	-0.04	-0.515678	0.397052	-0.151068	-0.063722	0.42888	0.091742	0.284821	0.254242	0.031369	-0.60091	0.167184			0.219229	-0.166799	-1.00026	0.0428594	-0.233353	0	-0.093222	0	0.204333	0	-0.15	-0.354559	-0.070978	0.211891
sll0012	putative transposase [ISY523_f]	Other categories	Transposon-related functions																														0.0114267					-0.0638956	-0.932778	-0.912	-0.338417	-0.497444	0.003444	0.66	0.116621			0.0661338	-0.0225695
sll0016	probable membrane-bound lytic transglycosylase A	Cell envelope	Murein sacculus and peptidoglycan	0.15	0.16	0.21	0.13	0.29	0.11	0.25	0.27	0.67	0.48	0.45	0.64	0.02	0.19	0.28	0.28	0.3	-0.609017	-0.567669	-0.426622	-0.215277	0.14712	-0.27931	-0.367555	0.089664	-0.354631	-0.779705	-0.148261	-0.431713	-0.191864	-0.418096	-0.0571795		0.455319	-0.175601	-0.173444	0.011889	0	0.807333	0.926778	0.52	-0.219471				-0.120258
sll0017	glutamate-1-semialdehyde aminomutase (hemL)	Biosynthesis of cofactors, prosthetic groups, and carriers	Cobalamin, heme, phycobilin and porphyrin	-0.14	-0.35	-0.52	-0.62	-0.61	-0.56	-0.34	-0.3	-0.24	-0.49	-0.32	0.1	0.26	0.2	0.35	0.43	0.46	-1.35796	-0.941013	-1.26752	-0.655173	-0.303288	0.639321	0.758193	0.365923	-0.081359	0.04206	-0.299893	-0.684186	0.221353	0.120275	0.857397	-0.477943	-1.01549	-0.247812	0.371333	0.152778	-0.370167	-0.643222	-0.628333	-1.8	0.417789	-0.280413	0.441981	-0.369117	0.11448
sll0018	fructose-bisphosphate aldolase, class II (fbaA,fda)	Energy metabolism	Glycolysis	0.11	-0.19	-0.24	-0.13	-0.65	0.03	-0.42	-0.29	-0.71	-1.12	-0.83	-1.18	-0.98	-0.73	-0.89	-0.67	-0.61	0.180158	-0.086495	0.27897	-0.037966	0.230424	0.064412	-0.006234	0.302675	-1.08283	0.11897	0.377849	0.183264	0.164695	0.0454	1.06651	-0.289576	0.110817	0.213185	0.081444	0.115667	0.92975	1.157	1.11178	-0.02	1.27544	-0.338338	-0.181827	-0.843035	0.561551
sll0019	1-deoxy-d-xylulose 5-phosphate reductoisomerase	Other categories	Other	-0.09	-0.32	-0.65	-0.65	-0.47	-0.62	0.54	0.4	0.37	0.48	0.45	0.07	-0.37	-0.18	0.03	0.24	0.18	-1.39568	-1.04634	-0.907272	-0.609851	-0.426039	0.063401	0.481358	0.172039	0.228171	-0.216422	-0.454803	0.130192	-0.462039	0.251351	0.541911	-0.390693	-0.76452	0.311337	-0.211111	-0.101778	-0.329667	-0.196778	-0.208333	-1.09	-0.261673	-0.367934	0.157857	0.0750126	0.114911
sll0020	ATP-dependent Clp protease regulatory subunit (clpC)	Translation	Degradation of proteins, peptides, and glycopeptides	0.71	0.37	0.32	0.4	0.23	0.59	-0.51	-0.56	-0.68	-0.82	-0.68	0.14	0.52	0.4	0.18	-0.07	-0.37	1.05872	0.696237	0.88678	0.859462	0.542142	0.149336	-0.198881	-0.102585	-0.968589	-0.159081	1.01788	0.714585	-0.020958	-0.055371	-0.847699		0.635246	1.31656	0.243778	0.149222	0.2795	0.739	0.734222	0.09	-0.104608			0.760964	1.01178
sll0021	probable exonuclease	Purines, pyrimidines, nucleosides, and nucleotides	DNA replication, restriction, modification, recombination, and repair	0.03	0.04	0.12	0.06	0.08	0.05	0.12	0.11	0.38	0.15	0.24	0.17	0	-0.1	-0.18	-0.19	-0.01	0.525761	-0.238253	0.416515	-0.190419	-0.306477	0.430739	0.384504	0.018218	-0.170442	0.713558	0.356423	0.70814	0.214897	0.221773	-0.423603		0.314934	0.143747	-0.073222	-0.080444	0.167167	0.436333	0.417556	-0.03	-0.450229				0.522337
sll0022	unknown protein	Other categories	Unknown	0.03	0.05	-0.02	-0.01	0.07	0.03	0.03	0.12	0.23	0.11	0.21	-0.17	-0.52	-0.62	-0.65	-0.52	-0.47	-0.389982	0.26913	0.040104	0.309545	-0.31084	-0.983367	-0.472664	-0.15244	-0.239712	-1.91649	-1.37101	-0.334577	-0.0320113	0.086537	-0.0280205		0.45922	-0.224277	0.113889	0.244222	-0.876667	0.558	0.642444	0.81	-0.161589			-0.0202357	0.0867775
sll0023	hypothetical protein	Other categories	Hypothetical	0.08	-0.08	-0.06	-0.07	0.2	0.03	0.62	0.55	0.42	0.58	0.13	-0.5	-0.28	-0.57	-0.7	-0.75	-0.93	-0.402478	-0.197518	0.030135	0.268984	0.332672	0.036015	0.366529	0.393858	1.35655	-0.398841	-1.06721	-0.294934	0.158853	0.434316	-0.0333211	-0.88829	0.741721	0.0757031	-0.074778	0.041111	0	0.364556	0.548222	0.92	-0.628657	-0.706918	-0.134824	0.0403451	-0.0522136
sll0024	unknown protein	Other categories	Unknown	-0.36	-0.23	-0.25	-0.36	-0.04	-0.06	0.29	0.17	0.1	0.15	-0.12	0.13	0.29	0.14	0.16	0.16	0.03	-0.502993	0.059504	-0.207979	0.26081	-0.032637	-0.303585	-0.148581	0.012718	0.144686	0	-0.192792	-0.391664	-0.212487	0.10719	-0.220377	0.409419	0.736587	-0.0616416	0	0.271333	0.039333	0.458	0.597	1.63	-0.110799	-0.336668	0.030733		-0.142884
sll0026	NADH dehydrogenase subunit 5 (involved in constitutive, low affinity CO2 uptake) (ndhF4)	Photosynthesis and respiration	NADH dehydrogenase	-0.15	-0.1	-0.2	-0.11	0.08	-0.2	-0.28	-0.14	-0.09	-0.22	-0.09	-0.1	-0.3	0.06	0.26	0.39	0.47	-1.39979	-1.61388	-1.15923	-0.814628	-0.23615	0.58382	0.371782	0.40135	0.232499	-0.655564	-0.66745	-0.575341	-0.416019	0.370451	0.967907	-0.925422	-0.505325	-0.687218	-0.089667	-0.172222	0.032083	-0.322778	-0.443111	-0.23	0.681932	-0.42542	0.270777	-0.564904	-0.134706
sll0027	NADH dehydrogenase subunit 4 (involved in constitutive, low affinity CO2 uptake) (ndhD4)	Photosynthesis and respiration	NADH dehydrogenase	-0.7	-0.62	-0.31	-0.57	-0.56	-0.39	-0.5	-0.42	0.36	-0.3	0.26	-0.37	-0.21	0.01	0.14	0.39	0.4	-0.969426	-0.014623	-0.773516	-0.138846	0.256307	0.064727	0.063451	0.129906	0.505545	0.628611	-0.356922	-0.576271	0.104398	0.000614	0.336865	-0.701478	-0.517828	-0.31166	-0.099333	-0.187	0.170167	-0.030556	0.020333	-0.31	0.639756	-0.223627	0.19069	-0.885825	-0.126918
sll0030	cmp operon transcriptional regulator, LysR family protein (cmpR)	Purines, pyrimidines, nucleosides, and nucleotides	Regulatory functions	0.15	0.12	-0.27	0.14	0.4	0.18	0.18	0.51	0.13	0.13	0.19	0.06	-0.02	-0.05	0	-0.06	0	-0.201088	0.218373	-0.382937	0.218163	0.474153	0.017006	0.205645	0.105995	0.970529	0.401182	0.230999	-0.413028	-0.536791	0.071893	0.284542	0.259466	0.0465784	-0.165238	0	0	2.5345	1.96378	1.69789	1.92	-0.442228	-0.205774	0.134203	-0.874851	1.10963
sll0031	hypothetical protein	Other categories	Hypothetical	-0.07	0.06	0.13	0.09	-0.1	-0.27	-0.09	-0.16	-0.16	-0.13	-0.25	0.4	0.23	0.19	0.36	0.34	0.37	0.030055	0.260482	0.074077	0.169185	0.168629	-0.171943	0.015453	-0.024166	-0.217836	0	0.012134		-0.558319	0.195679	-0.145596	0.193388	-0.0939585	-0.0581423	0.076444	-0.111333	0.05475	0.291778	0.534111	0.47	0.0154052	-0.523112	0.038951		-0.00053671
sll0033	carotene isomerase (crtH)	Other categories	Hypothetical	0.03	-0.22	-0.39	-0.4	-0.47	-0.37	-0.15	-0.12	-0.2	-0.26	-0.15	-0.04	0.04	-0.04	0.09	0.1	-0.04	-0.452828	-0.427342	-0.342165	-0.27759	-0.02488	0.571515	0.250127	0.202973	-0.39973	0.18944	-0.484276	0.272661		0.1488	0.708592	0.57833	-0.231718	-0.0727285	0.340333	0.44	0.315	0.733333	0.491111	-0.68	-0.371171	0.018631	0.326971
sll0034	putative carboxypeptidase	Other categories	Other	-0.05	0.03	0.06	0.07	0.14	0.04	0.2	-0.04	0.15	0.15	0.06	0.09	-0.04	0.06	0.04	0.12	0.17	0.048516	-0.887516	-0.369402	0.333673	0.302566	-0.45313	-0.311483	0.09197	0.134831	0.499146	-0.309457	-0.0391662		0.294127	-0.144434	-0.361683	0.403896	0.428055	0.169333	-0.052333	-0.436	0.082444	0.034111	-0.09	-0.296522	-0.104417	0.029417		0.421958
sll0036	hypothetical protein	Other categories	Hypothetical	0.09	0.05	0.27	0.07	0.42	0.08	0.52	0.43	0.63	0.65	0.69	-0.35	0.21	0.17	0.12	0.13	0.18	0.31768	0.020881	0.054968	0.511588	0.047558	-0.585245	-0.131046	-0.036229	0.423204	0.828599	-0.090552		0.480279	0.336285	-0.223364	-0.902411	0.97703	-0.0769447	-0.113333	-0.345444	-0.1135	0.262222	0.298667	0.16	-0.507993	-0.198027	-0.405344		0.342082
sll0037	hypothetical protein	Other categories	Hypothetical	-0.15	-0.23	-0.05	-0.53	0.02	-0.49	0.26	0.25	0.68	0.28	0.5	-0.29	-0.03	-0.03	-0.03	0	0.07	-0.248104	-0.618894	-0.028469	-0.715202	-0.507002	0.487156	0.71881	0.40642	-0.180315	0.087259	0	-0.628361	-0.628151	0.132317	0.619217	-0.875532	0.216081	1.24556	-0.081667	-0.283444	-0.452583	-0.436778	-0.911111	-1.73	-0.309055	0.026102	0.483528	0.368076	-0.0251179
sll0038	two-component response regulator PatA subfamily	Purines, pyrimidines, nucleosides, and nucleotides	Regulatory functions	0.21	0.05	0.04	0.07	-0.09	0.35	-0.11	-0.12	-0.14	-0.17	-0.21	-0.21	-0.01	-0.29	-0.57	-0.77	-0.95	0.448119	1.54184	-0.176193	0.372817	0.190414	0.081047	0.143351	0.082015	-0.201954	0.110778	-0.052321	-0.340884	0.0541255	0.106533	0.541365	0.431507	-0.318869	0.551322	-0.010778	0.026444	-0.479917	0.295222	0.245667	0.22	0.468541	0.243549	0.143214	0.145694	-0.0601821
sll0039	two-component response regulator CheY subfamily	Purines, pyrimidines, nucleosides, and nucleotides	Regulatory functions	0.13	0.09	0.04	0.11	0.17	0.26	0.31	0.32	0.35	0.58	0.39	-0.3	0.38	0.18	0.04	-0.16	-0.3	1.44576	2.42006	0.2529	1.05811	-0.193018	-0.404973	0.001451	0.241158	0.297175	0.055759	-0.525446	-0.490508	-0.15305	-0.053818	0.326008	0.0842343	0.0269167	0.124737	-0.048667	0.036667	-1.0565	-0.438667	-0.387778	0.06	0.0872445	0.408588	0.041159	0.211566	-0.544396
sll0040	similar to chemotaxis protein CheW	Cellular processes	Chemotaxis	-0.2	-0.21	-0.42	-0.25	-0.43	0.04	-0.27	-0.26	-0.22	-0.37	-0.32	-0.15	0.22	0.14	0.12	0.11	-0.02	0.557202	1.00072	0.386728	0.085289	-0.585468	0.08762	0.224942	0.211514	-0.343526	0	-0.337246	-0.259737	-1.05481	-0.188107	-0.0687573	0.30012	0.0984095	-0.448614	-0.281778	-0.261889	-0.540333	-0.266	-0.624556	0.08	0.311394	0.319276	0.354973	-0.103646	-0.335533
sll0041	probable methyl-accepting chemotaxis protein	Cellular processes	Chemotaxis	-0.02	-0.29	-0.56	-0.6	-0.5	0.06	-0.23	-0.31	-0.31	-0.41	-0.35	-0.5	0.52	0.37	0.26	0.03	-0.25	0.985623	1.25431	-0.19645	0.385346	-0.588606	-0.275441	0.084703	-0.149434	0	0	-0.57331	1.41194	-0.214181	-0.473064	0.378276	0.119131	0.235312	0.470756	0.390333	0.348222	-0.59425	-0.967889	-1.14444	-0.28	0.217823	0.538508	0.268371	0.166702	2.13431
sll0042	probable methyl-accepting chemotaxis protein	Cellular processes	Chemotaxis	-0.6	-0.08	-0.32	-0.03	-0.12	0.02	-0.13	-0.18	0.08	-0.11	-0.14	0.33	0.74	0.78	0.53	0.43	0.14	1.00147	1.72835	0.153697	0.286627	-0.780624	0.122507	0.43973	-0.168796	2.04469	-0.484684	-0.090015	-0.193976		0.412657	-0.0640681	-0.449569	-0.237662	-0.360603	0.182667	0.209	0	0.076	-0.043222	-0.23	0.405056	0.394242	0.251708		-0.148421
sll0043	two-component hybrid sensor and regulator	Purines, pyrimidines, nucleosides, and nucleotides	Regulatory functions	-1.24	-0.27	-0.11	-0.17	-0.06	0.11	-0.16	-0.23	-0.19	-0.34	-0.15	0.14	0.82	0.79	0.66	0.37	0.23	-0.019368	-0.041095	-0.09029	-0.16642	-0.670496	0.320079	0.404832	0.086563	0.868893	0.643626	-1.00461	-0.303898	0.303013	0.02401	0.230553	0.211338	-0.149802	0.0844562	0.014889	0.009	-0.323083	-0.015778	0.015444	0.15	0.34936	0.31722	0.253538	-0.20621	-0.00509592
sll0044	unknown protein	Other categories	Unknown	-0.72	-0.18	0.05	-0.2	-0.05	0.02	-0.27	-0.17	0	0.07	-0.01	-0.13	0.29	0.54	0.38	0.14	-0.03	0.379343	0.275737	-0.356173	-0.137445	0.026626	-0.300915	-0.068452	0.20384	0	0.393668	-0.565321			0.121189	0.109052	-0.366431	-0.444833	0.0862536	-0.331	-0.206333	0	-0.082333	0	-0.17	0.488392	0.021487	-0.340672		0.237062
sll0045	sucrose phosphate synthase (sps)	Energy metabolism	Sugars	0.05	0.13	0.06	0.1	0.24	0.15	0.28	0.29	0.34	0.34	0.37	0.06	0.06	-0.04	0.04	0.06	0	-0.157893	0.179915	-0.083967	-0.196581	-0.040031	0.343568	0.344383	0.127986	1.34185	0.698858	0.688835	-0.228245	-0.677332	-0.089207	-0.496828	-0.409926	0.885517	-0.267799	-0.046667	-0.004	0.001417	0.420333	0.610889	0.69	0.140571	-0.357285	-0.551462	-0.763737	0.039589
sll0047	hypothetical protein YCF12 (ycf12)	Other categories	Hypothetical	-0.02	0.02	0.02	0.03	0.02	0.06	-0.03	-0.02	-0.18	-0.21	-0.08	0.21	0.03	-0.01	-0.02	-0.04	-0.08	-0.191678	-0.294734	0.036087	0.365827	-0.105236	-0.250244	-0.409036	0.049065	0.46455	-0.28248	0.068603	0.0114674	-0.14467	0.004038	0.787865	0.269128	-0.254548	-0.181608	-0.311556	-0.132	-0.183333	-0.187333	0.060333	0.2	-0.104475	-0.644394	0.066868	0.322655	-0.0391897
sll0048	unknown protein	Other categories	Unknown	0.22	0.06	0.35	0.11	0.08	0.33	0.07	0.1	0.11	0.17	0.11	0.28	-0.01	-0.03	-0.18	-0.31	-0.34	1.14384	1.6233	0.633288	0.699436	-0.173062	-0.37376	-0.112211	-0.158461	0.577787	0.676636	-0.0798	0.257144	0.0688861	-0.041804	-0.305459	1.0044	0.278498	0.419768	-0.160778	-0.190333	-0.320917	0.202333	0.491222	0.75	-0.20239	0.33424	0.144623		-0.034857
sll0051	hypothetical protein	Other categories	Hypothetical	-0.32	-0.36	-0.38	-0.48	-0.53	-0.32	-0.21	-0.05	0.1	0.07	-0.13	-0.29	-0.33	-0.2	-0.23	-0.05	-0.35	-0.968888	0.060198	-0.007764	0.297453	-1.7595	-1.88642	-1.24188	-1.41596	0.605255	-0.002735	-1.35159	-0.70344	0.222987	-0.5952	0.915689	0.577559	0.189565	0.0676649	-0.268778	-0.157444	-1.60433	0.186111	0.179333	1.15	-1.10844	-0.959253	0.405202	-0.22544	-0.187675
sll0053	biotin carboxylase (accC)	Energy metabolism	Fatty acid, phospholipid and sterol metabolism	0.03	-0.06	-0.05	-0.15	0.12	-0.07	0.19	0.19	0.42	0.21	0.3	0.04	-0.49	-0.42	-0.23	-0.12	-0.13	0.005671	0.301669	-0.072841	0.156628	-0.092369	-0.212496	-1.22152	-0.861533	-1.04101	-0.002278	-1.03583	-0.305974	-0.613167	-0.065562	0.927564	0.760675	-1.38218	-0.0189733	0.168333	0.155778	-0.136333	0.209778	0.054	-0.87	0.410122	0.09256	0.828145	-0.204505	-0.0199757
sll0055	processing protease	Translation	Degradation of proteins, peptides, and glycopeptides	0.02	0.06	0.21	0.24	0.17	0.28	0.01	0.12	-0.15	0.06	-0.05	0.02	-0.03	-0.15	-0.18	-0.28	-0.24	0.384927	0.315229	0.424175	0.146461	-0.441726	0.341263	0.546914	0.061351	0.219953	0.41066	-0.366497	-0.0144885	-0.281545	0.053758	-0.0530919	0.658691	0.459506	-0.097293	0.08	0.077667	-0.014	0.125111	0.200333	0.31	-0.253537	0.271692	0.129722
sll0057	heat shock protein GrpE (grpE)	Cellular processes	Chaperones	0.04	0.05	0.03	0.06	0.01	0.06	0.03	0.03	0.27	-0.03	0.2	-0.32	-0.02	0.1	0.1	0.19	0.21	0.223513	-0.989946	0.119536	-0.464034	-0.135082	0.165407	0.458383	0.15986	-1.56535	0.048838	-0.005316	-0.46813	0.0608018	-0.133346	-0.326356	-1.25237	0.547139	-0.45196	0.286444	0.165889	-0.13	0.109	-0.004222	-0.84	-0.13301	-0.08883	-0.103172	0.0171376	-0.0231712
sll0058	DnaK protein (dnaK)	Cellular processes	Chaperones	-0.34	-0.11	0.04	0.03	-0.23	-0.12	-0.34	-0.39	-0.26	-0.39	-0.31	-0.41	-0.3	-0.19	-0.14	-0.15	-0.12	0.116763	-0.536746	0.036752	0.196696	-0.300677	-0.419224	0.329606	-0.147494	-1.09891	0.474601	0.256614	0.509055	-0.00482733	-0.345366	-0.0337162	-0.504259	0.388096	0.0701383	0.426889	0.094111	-0.779917	-0.490222	-0.493778	-0.11	0.888254	-0.500075	-0.113948	0.0583747	0.0474272
sll0060	hypothetical protein	Other categories	Hypothetical	0.05	0.05	0.14	0.05	0.2	0.1	-0.04	-0.09	0.04	0.18	0.05	-0.26	-0.26	-0.14	-0.26	-0.22	-0.11	0.148142	-0.034634	-0.279301	-0.207966	-0.187495	-0.277693	-0.057348	-0.303562	0.631219	1.59354	0.438957		-0.144291	-0.055925	-0.00166648	-0.0998797	0.577632	-0.185445	-0.056444	0.000111	0	0.215111	0	-0.37	-0.108471	0.057132	0.087468
sll0062	hypothetical protein	Other categories	Hypothetical	-0.05	0.03	-0.03	0.04	-0.06	0.02	-0.16	-0.2	-0.27	-0.31	-0.18	-0.14	0.02	0.02	0.03	0.05	0.2	0.297032	-0.33398	0.258119	-0.015477	0.137376	0.305023	0.187855	-0.055116	-1.51621	-0.020096	0.343401	0.00172007	0.396551	0.140567	-0.651649	-0.00620847	1.19264	0.419652	-0.394889	-0.359444	-0.442	0.035333	0.157111	0.34	-0.476374	0.277776	-0.113826	0.213698	0.472044
sll0063	hypothetical protein	Other categories	Hypothetical	-0.13	0.1	0.29	0.29	-0.1	0.19	-0.33	-0.28	0.25	-0.22	-0.16	-0.13	0.13	0.06	0.12	0.15	0.39	0.514934	-0.078866	0.180436	0.345772	0.176681	-0.067715	-0.590717	-0.348913	0.479765	-0.856213	0.180247	-0.345425	0.303214	0.473998	-0.533921	-0.725339	0.561887	0.301501	-0.025222	-0.168889	-0.102083	0.025444	-0.029889	0.36	0.0823353	-0.337981	-0.361367	0.123484
sll0064	binding protein of ABC transporter component	Translation	Transport and binding proteins	-0.27	-0.31	-0.28	-0.32	-0.36	-0.55	-0.25	-0.15	0.06	-0.05	-0.05	-0.14	-0.14	0.03	0.12	0.17	0.17	-0.832233	-0.600334	-0.677849	-0.72299	-0.08642	-0.293049	-0.055163	-0.281305	-0.31781	-0.436033	-0.642594	-0.32745	-0.52159	0.063751	0.335798	-0.315168	-0.090746	0.0636444	-0.242556	-0.175778	-0.6505	-0.204333	-0.09	-0.11	0.19054	-0.392789	-0.003388	0.233398	0.0615076
sll0065	acetolactate synthase small subunit (ilvN)	Amino acid biosynthesis	Branched chain family	0.23	0.07	-0.17	-0.11	-0.23	-0.25	-0.19	-0.22	-0.36	-0.14	-0.32	0.05	0.1	-0.02	-0.03	0.01	-0.01	0.309746	0.305228	0.353464	0.458181	-0.080191	-0.158897	-0.059927	0.150208	-1.34779	0.066049	-0.024543			0.20691			-0.475281	-0.136162	-0.008889	-0.078556	-0.082333	-0.011333	-0.036444	-1.44	-0.542127
sll0066	unknown protein	Other categories	Unknown	0.03	0.02	-0.1	0	-0.12	-0.01	-0.08	-0.2	-0.25	-0.32	-0.1	-0.11	0.11	0.08	-0.16	-0.15	-0.12	1.13189	-0.244443	0.579038	-0.275351	-0.370878	0.096056	0.420949	-0.255088	-0.374743	-0.104651	0.451598		-1.10778	0.321471			-0.185857	0.147865	-0.046556	-0.150778	-0.542167	-0.148778	-0.211222	-0.98	-0.409501				-0.149467
sll0067	glutathione S-transferase	Biosynthesis of cofactors, prosthetic groups, and carriers	Thioredoxin, glutaredoxin, and glutathione	0.19	0.03	0.05	-0.04	0.12	0.01	-0.02	0.07	0.74	0.44	0.43	-0.18	-0.13	-0.09	-0.31	-0.3	-0.27	1.02933	0.808846	0.538896	0.523372	-0.288824	-0.50098	-0.556763	-0.170041	-0.279116	0.315729	0.669035	0.127291	-0.794983	-0.004657	0.350253	2.14193	-0.199639	-0.163295	-0.203222	-0.122111	-0.61625	-0.042889	-0.168667	-0.41	-0.292515	-0.040289	0.176798		-0.108434
sll0068	unknown protein	Other categories	Unknown	-0.18	-0.08	-0.02	0.04	0.1	-0.05	-0.14	-0.06	-0.16	-0.2	-0.14	-0.04	-0.48	-0.42	-0.4	-0.28	-0.15	0.300033	-0.275752	0.35776	-0.231405	-0.568141	0.22359	0.457215	-0.131362	0.361664	0.718787	-0.867932	0.271048	-0.264888	0.044532	0.624521	0.83731	0.0575675	-0.154134	0.010222	-0.098222	0.314333	0.582778	0.687889	-0.64	0.0185928	-0.158212	0.146924		0.335898
sll0069	hypothetical protein	Other categories	Hypothetical	0.15	0.35	0.41	0.52	0.48	0.56	0.03	0.15	0.43	0.38	0.16	-0.1	-0.14	-0.1	-0.19	-0.28	-0.17	0.815378	0.106194	0.493917	0.396888	-0.026642	-0.20848	-0.112047	0.038503	0.281633	0.058871	-0.189179	0.000379099	0.0370203	0.19225	0.238193	-0.496342	0.472146	0.114566	-0.088889	-0.183667	-0.73	-0.005	0.140333	0.42	-0.191446	0.059742	-0.10914		0.0707752
sll0070	phosphoribosylglycinamide formyltransferase (purU)	Purines, pyrimidines, nucleosides, and nucleotides	Purine ribonucleotide biosynthesis	-0.17	-0.21	-0.16	-0.23	-0.07	-0.16	0.31	0.3	0.4	0.14	0.35	0.1	-0.22	-0.14	-0.18	-0.08	-0.08	0.188931	0.508783	0.06102	0.28446	-0.162812	-0.337412	-0.137612	-0.014231	0.737584	-0.214246	-0.205478	-0.172046	-0.233256	-0.106199	0.189946	0.469506	0.408508	-0.189194	-0.002333	-0.071667	0	0.023556	-0.092556	-0.07	-0.0749486	0.035174	0.274251		-0.0692201
sll0071	hypothetical protein	Other categories	Hypothetical	-0.19	-0.23	-0.43	-0.22	-0.27	-0.03	-0.4	0.15	0.45	0.33	0.43	-0.11	-0.16	-0.09	-0.07	-0.06	-0.08	-0.030415	-0.060864	0.122925	-0.309249	-0.042203	0.188998	0.457396	0.087948	-0.185933	0	0.117637		-0.248103	-0.023138	0.469569	-0.627359	0.364722	0.231244	0	-0.023333	0	-0.152444	0	-0.24	-0.316944	0.023392	0.078943
sll0072	hypothetical protein	Other categories	Hypothetical	-0.1	-0.1	-0.07	-0.13	-0.07	-0.03	-0.04	-0.06	-0.14	0.03	-0.04	-0.07	-0.08	-0.11	-0.01	-0.05	-0.06	0.243685	0.02787	-0.350606	-0.153462	0.335712	0.063926	0.041452	0.304663	-0.526973	0.314739	0.250858		0.171015	0.203304	-0.232031	-0.752271	1.30889	-0.464011	0.399778	0.575667	0	0.798556	0.446889	0.07	0.225111	0.371694	-0.028564		0.442492
sll0078	threonyl-tRNA synthetase (thrS)	Translation	Aminoacyl tRNA synthetases and tRNA modification	0.16	0.04	0.09	0.07	0.36	0.12	0.58	0.5	0.59	0.45	0.61	-0.03	0.18	-0.04	-0.14	-0.21	-0.27	-0.200085	-0.268692	-0.281744	-0.052182	-0.109409	0.241896	0.181279	0.354814	-0.403897	-1.08166	-0.171527	0.705382	-0.0417447	0.309788	-0.112036	-0.324913	0.327019	0.139017	0.145556	0.045667	-0.271	-0.121556	-0.062111	-0.34	0.37988	0.293968	0.251044	0.369732	0.551066
sll0080	N-acetyl-gamma-glutamyl-phosphate reductase (argC)	Amino acid biosynthesis	Glutamate family / Nitrogen assimilation	-0.54	0.05	0.34	0.31	0.04	-0.13	-0.53	-0.41	-0.31	-0.49	-0.27	-0.16	-0.36	-0.11	0.16	0.33	0.52	-0.330002	-0.100324	0.09793	0.122221	-0.16272	0.064424	0.117714	-0.320596	-0.573089	-0.144965	-0.717566	0.336431	0.0875342	0.213351	-0.181392	1.50938	0.985316	-0.489377	0.107778	0.075556	-0.1865	-0.118444	-0.309222	1.02	-0.348647	-0.613134	-0.128994	-0.216768	-1.11891
sll0082	hypothetical protein	Other categories	Hypothetical	0.02	0.07	0.13	0.15	0.16	0.15	0.27	0.26	0.47	0.33	0.2	-0.04	0	-0.02	-0.03	-0.03	-0.03	-0.102542	0.544836	-0.171937	-0.114291	-0.159963	0.045673	0.012826	-0.298318	1.77015	0.222333	0.122432			0.193036		0.400484	-0.804103	0.0911743	0	-0.518556	0	0.005222	0	0.19	-0.393061	0.098229	0.099249		-0.106568
sll0083	phosphoheptose isomerase	Cell envelope	Surface polysaccharides, lipopolysaccharides and antigens	-0.35	-0.43	-0.64	-0.65	-0.76	-0.75	-0.34	-0.36	-0.58	-0.48	-0.61	-0.09	0.11	0.18	0.48	0.39	0.54	-0.785574	-0.617476	-0.155912	-0.013859	-0.00346	-0.072124	-0.086751	0.281594	-0.000748	0.1859	-0.012478		-0.432308	0.037803	0.0552643	-0.433641	0.975034	0.131506	-0.090889	-0.144	-0.08075	0.187556	0.234444	0.1	0.0899241	-0.35075	-0.387384	-0.683815	-0.00244194
sll0084	putative phosphatase	Amino acid biosynthesis	Aromatic amino acid family	0.06	0.11	0.09	0.1	0.2	0.09	0.32	0.12	0.1	0.32	-0.08	0.2	0	-0.05	-0.01	0.03	0.06	0.053817	-0.471063	-0.050504	-0.484669	-0.049381	0.582783	0.620735	0.350601	-0.429684	-0.114501	0.404627			-0.255747	0.462148	0.247532	-0.225426	-0.434247	0.372889	0.301111	0.44025	0.720556	0.653444	-0.42	0.0858214	-0.246635	-0.074677
sll0085	unknown protein	Other categories	Unknown	0.02	-0.02	-0.04	-0.03	-0.05	-0.08	-0.15	-0.22	-0.12	-0.19	-0.11	-0.04	0.03	-0.02	-0.03	0.04	0.11	0.161584	-0.500992	-0.347026	-0.282027	0.196831	0.267042	0.572661	0.36268	1.44004	-2.61859	0.076942	-0.215068	-0.347211	0.204965	0.126217	0.487642	-0.361951	-0.258376	-0.083556	-0.071667	-0.111583	0.005222	0.255444	-0.27	-0.05704	0.128977	0.007249
sll0086	putative arsenical pump-driving ATPase	Other categories	Drug and analog sensitivity	-0.03	0.09	0.17	0.21	0.22	0.21	-0.32	-0.35	-0.06	-0.15	0.09	0.1	0.09	-0.03	-0.06	-0.08	0.17	1.80236	1.12277	0.477702	0.127472	0.842893	1.12537	0.251095	-0.03712	-0.264476	-0.111187	0.854445	1.27649	0.486354	0.591119	-0.26769	0.212205	1.01614	0.732005	-0.144	-0.100667	1.16633	0.556222	1.04078	0.18	-0.0269001	0.977648	-0.025163	0.116108	-0.0979076
sll0088	hypothetical protein	Other categories	Hypothetical	0.43	0.05	0.71	0.15	0.49	0.25	0.14	-0.01	-0.07	-0.19	-0.21	0.63	0.09	0.04	-0.15	-0.33	-0.47	1.09584	1.39058	0.458122	0.517941	-0.202118	-0.296226	-0.413385	-0.306366	1.21157	0	0.420695	0.0713729	0.278962	0.047183		0.99482	-0.205937	0.444004	-0.093889	-0.221778	-0.5005	-0.029	0.268667	0.69	-0.926002	0.20266	0.239097	-0.52616	0.24997
sll0092	putative transposase [ISY391_c]	Other categories	Transposon-related functions																		0.22124	0.248805	0.133958	0.48088	0.065096	-0.188301	-0.408214	-0.124317	0.804086	0.079483	0.095947	-0.229942	0.303361	0.409766		0.165849	-0.666362	-0.560258	-0.522222	-0.479667	-0.491083	-0.467	0	-0.1	0.404297	0.109053	0.305544	0.394034	-0.204075
sll0094	two-component sensor histidine kinase	Purines, pyrimidines, nucleosides, and nucleotides	Regulatory functions	0.15	0.15	0.22	0.21	0.33	0.2	0.54	0.43	0.29	0.57	0.33	-0.02	0.18	0.16	0.11	0.08	-0.02	-0.243926	0.014003	0.093357	-0.072753	-0.279617	0.029646	0.010289	-0.028607	0.033127	-1.76713	-0.013419	-0.0313901	-0.190976	-0.228173	-0.153257	0.058347	-0.00859217	0.120512	-0.583333	-0.383667	0	0.216222	0.705667	1.15	0.161069	0.118273	-0.21045	1.51424	0.0343181
sll0095	hypothetical protein	Other categories	Hypothetical	0.22	0.23	0.27	0.23	0.49	0.23	0.67	0.48	0.81	0.64	0.72	0.12	0.04	0.04	0.07	0.07	0.1	0.22918	0.301357	0.247617	0.226728	0.18359	-0.384139	-0.131704	0.049639	-0.249494	0.331729	0.329453	0.396638	-0.220902	-0.070529	0.151941	0.255675	0.339761	0.0628754	-0.342222	-0.421778	-0.453667	-0.135667	0.140556	0.16	-0.44027	-0.123129	-0.04903	-0.179475	0.610335
sll0096	hypothetical protein	Other categories	Hypothetical	0.12	0.13	0.2	0.2	0.27	0.2	0.31	0.44	0.58	0.58	0.65	-0.06	-0.22	-0.09	-0.22	-0.29	-0.48	-0.182941	0.08916	-0.017143	-0.050449	-0.298961	0.171299	-0.031268	-0.089153	0.823968	-1.03138	-0.550836	0.894856	0.431902	-0.119967	0.0114881	0.593606	-0.0429905	0.229922	0.154444	0.207778	0.04525	0.610889	0.771556	0.6	-0.177572	0.547332	0.412761		0.0562201
sll0098	hypothetical protein	Other categories	Hypothetical	-0.05	0.04	0.1	0.02	0.02	0.02	-0.02	-0.05	-0.2	-0.17	-0.21	0.04	-0.08	-0.04	0.1	0.16	0.26	0.456257	0.286851	0.610444	0.28283	0.078186	0.056129	-0.227362	-0.288054	0.840303	0	-0.15254	0.425602	0.406422	0.169888	-0.0977328	1.78853	-0.110345	0.235162	-0.137667	-0.129556	-0.090167	0.240111	0.303222	0.01	-0.938363	-0.177087	-0.186762	-0.100591	-0.584932
sll0099	precorrin-6y c5,15-methyltransferase (cobL)	Biosynthesis of cofactors, prosthetic groups, and carriers	Cobalamin, heme, phycobilin and porphyrin	-0.01	-0.01	-0.1	0.03	0.02	0.02	-0.08	-0.06	-0.39	-0.18	-0.12	0.19	0.01	0	-0.04	-0.02	-0.08	-0.550771	0.161868	-0.41443	-0.371262	0.094493	-0.054448	0.240143	0.086122	-0.604674	-0.161839	0.13508		-0.12159	-0.066917	0.43958	-0.448343	-0.348719	-0.306798	0	0.580778	0	0.616444	0	-0.1	-0.366178	0.026407	0.052371
sll0100	N-acyl-L-amino acid amidohydrolase	Amino acid biosynthesis	Glutamate family / Nitrogen assimilation	0.03	0.05	0.08	0.09	0.14	0.1	0.28	0.17	0.26	-0.13	0.3	0.04	0.18	0.04	-0.03	-0.04	-0.07	0.325954	0.052459	4.2e-05	0.296738	0.126454	0.041958	-0.156872	-0.281954	0.847242	-0.913257	-0.043879	0.0454026	-0.121126	-0.512143	-0.508386	0.941848	-0.269826	-0.373149	0.024444	-0.104	-0.216167	0.571778	0.868778	0.53	0.015952	0.155814	-0.37591		0.210724
sll0101	unknown protein	Other categories	Unknown	0.11	0.19	0.23	0.25	0.2	0.23	0.49	0.26	0.46	0.48	0.19	-0.21	0.25	0.16	0.13	0.01	0.03	0.532587	-0.248009	-0.052735	0.253847	0.204444	0.188071	0.08765	-0.019286	-1.47474	-0.452819	-0.149305	0.932531		-0.048903	-0.316209	-0.104524	-0.646526	-0.147596	0	0	0	0.391556	1.18367	0.84	-0.280079	0.084121	0.058641	1.59331	-0.0924025
sll0102	hypothetical protein	Other categories	Hypothetical	0.06	0.05	0.01	-0.08	0.23	-0.01	0.35	0.27	0.19	0.49	0.21	0.17	-0.11	-0.09	-0.08	0	-0.03	0.129787	0.704985	-0.303851	-0.134259	-0.108612	0.074851	0.185181	-0.03249	0.060627	-0.382761	-0.481468		-0.0483995	-0.153302	0.169268	0.641861	-0.603041	0.17946	-0.047	-0.042778	-0.544	-0.150444	-0.045667	-1.25	0.639897	0.106215	0.220206	-0.602139	-0.0344149
sll0103	hypothetical protein	Other categories	Hypothetical	0.27	0.39	0.54	0.49	0.4	0.42	0.1	0.14	-0.02	-0.04	-0.19	0.17	0.18	0.09	0.05	-0.04	-0.16	0.617685	0.923511	0.937034	0.470148	-0.638127	-0.352932	-0.124766	-0.414684	-1.03855	0.128389	0.005657	0.118675	0.25213	-0.315841		0.548516	0.799444	0.312401	-0.176333	-0.130556	-0.00275	0.687667	0.863778	1.36	-0.456467	0.016662	-0.451241	0.359877	0.10881
sll0107	KHG/KDPG aldolase	Energy metabolism	Amino acids and amines	0.04	-0.05	-0.12	-0.02	0.04	-0.09	-0.05	-0.02	0.01	0.03	0.04	0.1	0.07	-0.01	0.07	0.04	0.05	-0.022499	0.348978	-0.247349	-0.291035	0.257553	0.72881	0.35657	0.065073	-0.559455	-0.056117	0.560312		-0.224023	0.359645	-0.155882	-0.191827	1.00795	-0.252817	0	0	0	-0.181111	0	-0.74	-0.364503	-0.33811	0.167859
sll0108	ammonium/methylammonium permease (amt1)	Translation	Transport and binding proteins	-0.72	-0.78	-0.47	-0.55	-1.18	-1.01	-0.47	-0.34	-0.95	-0.49	-0.69	1.31	1.14	1.43	1.69	1.61	1.86	-0.340751	-1.76699	-1.87366	-2.53326	-0.954595	-0.416316	-0.999128	-0.373246	-2.10691	-1.76394	-0.752319	0.212372	0.0418565	-0.816716	1.72732	-2.42329	2.47794	-0.0440446	-0.173111	-0.200222	-1.61333	-1.85322	-2.01333	-3.17	-0.0273035	-1.0021	-0.042858	-0.300784	0.496777
sll0109	chorismate mutase (aroH)	Amino acid biosynthesis	Aromatic amino acid family	0.09	0.12	0.08	0.11	0.27	0.06	0.04	0.06	0.43	0.52	0.38	-0.18	0.1	0.11	0.06	0.13	0.17	-0.884474	-0.326025	0.035775	0.279578	-0.085105	-0.519274	-0.255109	-0.178291	-0.032308	0.613494	0			0.15141	0.23921	0.0277583	0.260317	-0.517577	0.174444	0.300778	0	0.676222	0.757333	0.7	-0.220936	-0.233901	-0.104443
sll0135	5'-methylthioadenosine phosphorylase	Other categories	Other	0.2	-0.13	-0.24	-0.35	-0.44	-0.12	-0.36	-0.38	-0.33	-0.48	-0.38	-0.27	0.4	0.47	0.58	0.59	0.41	-0.104735	-0.742384	-0.359079	-0.650351	0.108284	0.824238	0.440204	0.540061	0.078851	0.232589	0	-0.295405	0.463587	0.334462	-0.792694	-1.7861	-0.212373	0.144566	0.182	-0.000444	-0.326083	-0.545889	-0.578111	-1.11	0.579223	0.263133	0.35296		0.167723
sll0136	aminopeptidase P	Translation	Degradation of proteins, peptides, and glycopeptides	0.11	0.13	0.21	0.08	0.27	0.18	0.49	0.26	0.43	0.62	0.28	-0.13	0.21	0.12	0	-0.06	-0.08	-0.02552	-0.074236	-0.006838	0.164711	-0.235884	0.311089	0.25903	0.109216	0.21154	-0.536148	0.133281	0.0679391	0.232209	0.187928		-0.760042	0.327432	-0.223871	0.007222	-0.007889	-0.24575	-0.145889	-0.326444	-0.68	0.0722793	0.359493	0.006592		0.361139
sll0140	unknown protein	Other categories	Unknown	0.04	0.09	0.1	0.13	0.16	0.09	0.14	0.12	0.2	0.23	0.21	0.26	-0.01	-0.03	-0.03	-0.06	-0.15																								0.43
sll0141	hypothetical protein	Other categories	Hypothetical	0.12	0.53	0.55	0.73	0.33	0.21	-0.27	-0.3	0.05	-0.2	-0.26	-0.23	-0.24	-0.14	-0.07	0.05	0.24	1.51587	0.784907	1.46622	1.56008	0.720389	0.444859	-0.160605	-0.164387	-0.462938	0.917911	0	1.01724	0.874881	0.065564	-0.235171	0.127845	1.37885	0.329309	-0.164667	-0.255556	0.43	0.394667	0.687444	0.12	-0.0611315	0.548879	-0.305264	0.733309	0.248069
sll0142	probable cation efflux system protein	Translation	Transport and binding proteins	0.38	0.46	0.54	0.62	0.42	0.37	0.45	0.32	0.35	0.52	0.07	-1.14	-0.75	-0.7	-0.83	-0.86	-0.47	0.555408	-0.317238	0.750988	0.258586	0.177789	0.580326	0.214936	-0.069501	0.095973	0	0.651664	0.736363	0.175155	0.353683	-0.441526	-0.139194	0.308034	-0.253734	-0.010333	-0.201222	-0.188833	-0.342556	-0.077	0.22	0.355138	0.216851	-0.204275	0.925972	-0.380372
sll0144	uridine monophosphate kinase (pyrH)	Purines, pyrimidines, nucleosides, and nucleotides	Pyrimidine ribonucleotide biosynthesis	0.01	0.01	-0.17	-0.12	-0.12	-0.24	-0.15	-0.1	-0.04	0.1	0.03	0.03	-0.3	-0.18	0.17	0.37	0.19	-1.05399	-1.23322	-0.634969	-0.754225	0.060842	0.495596	0.465883	0.705279	-0.175005	0	-0.457626		-0.0394364	0.024035	0.200467		-0.0462446	0.22898	0.001444	-0.179222	0	-0.253111	-0.374222	-1.23	-0.071996				1.06416
sll0145	RNA-binding protein (rrf)	Translation	Protein modification and translation factors	-0.21	-0.41	-0.93	-0.4	-0.86	-0.44	-0.23	-0.33	-0.4	-0.47	-0.28	-0.13	-0.48	-0.42	-0.35	-0.33	-0.35	-0.595283	-0.443188	-0.512614	-0.156123	-0.277799	-0.390541	0.078404	0.373139	0.064482	-0.317127	-0.334171	-0.359855	-0.39175	-0.468026	0.922722	-0.551063	-0.930381	-0.459253	0.332444	0.235111	-0.074667	-0.024667	-0.134444	-0.95	0.274598	-0.141005	0.606757	-0.00303492	0.383485
sll0146	Integral membrane protein of the ABC-type, Nat permease for neutral amino acids (natC)	Translation	Transport and binding proteins	0.04	0.05	-0.11	-0.07	0.1	-0.18	0.28	0.17	0.23	0.14	0.13	0.1	-0.12	-0.13	-0.14	-0.15	-0.19	-0.463556	-0.187234	-0.561421	-0.160676	-0.08579	0.465628	0.171654	0.367973	0.383037	0.754685	-0.567049	-0.266017	-0.300443	-0.129376	0.400589	-0.730508	-0.226943	-0.711649	-0.005222	0.002444	-0.223583	-0.1	-0.286778	-0.58	0.0627841	-0.055006	0.386495	0.0332089	0.318161
sll0147	hypothetical protein	Other categories	Hypothetical	0.04	-0.16	-0.2	-0.15	-0.11	-0.15	-0.16	-0.1	-0.16	0.27	-0.13	0.09	-0.2	-0.19	-0.22	-0.25	-0.26	-0.080287	0.194717	-0.350836	-0.236068	0.070843	0.311869	0.60205	0.298516	0.044718	0	-0.903418			-0.06204	0.587979	0.605843	-0.20498	-0.351048	0.320778	0.167556	0.553333	0.365667	0.821667	0.8	-0.456698	-0.223145	0.415956
sll0148	hypothetical protein	Other categories	Hypothetical	0.08	0.04	0.12	0.17	0.18	0.11	0.33	0.14	0.41	-0.15	0.21	0.33	-0.12	-0.06	-0.05	0.06	0.05	0.169563	0.815789	0.169161	0.032356	-0.145655	-0.003536	0.24721	-0.246393	0.316312	-0.233396	-0.915149	-0.337493	-0.45555	-0.538641	0.158682		0.0770509	-0.0227213	-0.041111	-0.109889	-0.167167	0.127889	0.093222	-0.22	-0.510323			-0.139611	0.324636
sll0149	hypothetical protein	Other categories	Hypothetical	0.05	0.06	0.07	0.13	0.11	0.15	0.26	0.19	0.33	0.16	-0.25	-0.22	0.52	0.24	0.22	0.13	-0.15	-0.324324	-0.418392	-0.061358	-0.128415	0.392134	0.158434	0.128051	0.197768	0.33215	0	0.207681	-0.460181	-0.167017	0.098267	-0.718505	-1.24946	0.481522	-0.0762621	-0.088222	-0.317778	-0.511583	-0.170444	0.116889	-0.44	-0.159359	0.193771	0.172229	0.824633
sll0154	hypothetical protein	Other categories	Hypothetical	0.09	0.13	0.16	0.06	0.16	0.1	0.21	0.16	0.17	0.33	0.05	0.26	0.13	0.1	0.09	-0.05	0.08	0.243628	-0.351215	0.005613	-0.168986	0.539391	0.383411	0.58776	0.76453	0.114697	1.61559	0.008586	-0.409468	-0.247557	-0.082252		-0.698923	-0.00834571	0.388016	-0.430556	-0.533667	-0.749417	-0.536444	-0.552889	-0.06	0.423477	-0.15045	-0.042795	0.126414	0.121474
sll0156	unknown protein	Other categories	Unknown	0.01	0.06	0.07	0.09	0.06	0.13	0.07	0.07	0.27	0.02	0.22	0.41	0.07	-0.04	-0.11	-0.23	-0.2	0.849204	0.546535	0.735937	-0.074136	-0.405823	0.270318	0.426891	0.290242	-0.001416	0.106762	0.131211	0.328026	-0.492131	0.131324	-0.385886	1.03138	0.154646	0.00585923	-0.133778	-0.101	-0.274417	0.410889	0.639556	0.3	0.232644	0.223364	-0.009702		0.157998
sll0157	hypothetical protein	Other categories	Hypothetical	0.09	0.11	0.24	0.15	0.33	0.14	0.19	0.18	0.11	0.31	0.12	0.11	0.01	-0.03	-0.08	-0.07	-0.04	1.20211	0.662603	0.85552	0.059988	0.068292	0.574672	0.491712	0.113473	-0.733803	1.07301	1.65982	1.73969	-0.197268	0.028757	-0.412317		0.994458	-0.217967	-0.501222	-0.103333	0.921	0.984889	1.39367	-0.19	-0.586364
sll0158	1,4-alpha-glucan branching enzyme (glgB)	Central intermediary metabolism	Polysaccharides and glycoproteins	-0.32	-0.19	-0.08	-0.27	-0.29	-0.31	-0.25	-0.31	0.07	-0.33	-0.22	0.04	-0.03	-0.03	0.1	0.16	0.23	-1.00689	-0.739761	-1.20746	-0.245509	0.675099	0.18312	-0.035755	0.433701	-0.123182	0	-0.633406	-0.20068	0.141021	0.050763	0.557946	-1.17136	1.39101	-0.14257	0.272556	0.326778	0	0.163889	0.278889	-0.35	0.147577	0.152885	-0.139528	-0.498387	-0.391922
sll0160	hypothetical protein	Other categories	Hypothetical	-0.32	-0.15	0.21	-0.06	-0.06	-0.17	-0.34	-0.33	-0.72	-0.46	-0.44	0.08	-0.22	-0.11	-0.1	-0.04	-0.01	-0.457176	0.17676	-0.269137	-0.158904	0.374967	0.570962	0.491776	0.19395	-0.091332	0.323747	0			-0.102908	0.242122	-1.37861	0.69743	0.0581647	0.230111	0.191556	0.054417	0.405111	0.658778	-0.09	0.225686	0.25667	0.110489		0.22844
sll0161	putative transposase [ISY524_p]	Other categories	Transposon-related functions																													-0.0198184	-0.105337					-0.0812885	0.102556	-0.000333	-0.2255	-0.152667	-0.093	0.66	0.170846			-0.0509617
sll0162	hypothetical protein	Other categories	Hypothetical	0.13	0.01	0.2	0.08	0.17	0	0.07	0.14	0.14	0.25	-0.06	0.24	0.07	-0.11	-0.19	-0.26	-0.29	0.485984	0.39587	0.103919	0.407551	0.062769	-0.133834	0.21201	-0.317117	0.067997	-0.204908	0	-0.0517093	0.169277	-0.24936	-0.116986	-0.0587868	0.27026	0.578164	0.282889	0	0	0.417	0.686556	0.38	-0.183383	0.611932	-0.000862		-0.294724
sll0163	WD-repeat protein	Other categories	WD repeat proteins	0.17	0.13	0.29	0.23	0.36	0.25	0.41	0.33	0.64	0.52	0.34	0.11	0.17	0.08	-0.11	-0.28	-0.44	0.103249	0.206589	0.428951	-0.209283	-0.232958	0.251839	0.360438	0.139646	0.345328	0.041911	-0.623294	0.212014	0.27685	-0.229805	-0.339384	0.44171	0.454168	0.273637	0.096111	0.085222	0.205333	0.145111	0.125	0.85	0.154947	-0.079692	-0.210214	0.0352618	-0.190984
sll0166	porphyrin biosynthesis protein HemD (hemD)	Biosynthesis of cofactors, prosthetic groups, and carriers	Cobalamin, heme, phycobilin and porphyrin	0.33	0.24	0.13	0.23	0.23	0.16	0.51	0.47	0.77	0.39	0.62	0.08	0.15	0.08	-0.04	-0.1	-0.15	0.460468	0.535169	0.150287	-0.000648	0.111917	-0.449676	-0.168229	0.177096	0.286754	0.249531	-0.547554		0.161651	0.082741	-0.164665		-0.196323	-0.187725	0.306667	0.168333	-0.281833	0.347333	0.338	0.22	0.0334325			-0.0325911	0.177111
sll0167	unknown protein	Other categories	Unknown	0.11	0.17	0.15	0.27	0.44	0.3	0.74	0.79	1.13	0.57	0.66	0.18	0.16	0.21	0.09	0.17	0.15	0.336873	0.569929	0.382176	0.438548	-0.25867	-0.415656	-0.527411	-0.47124	0.193782	0.924277	-0.119924	0.122892	-0.00389491	-0.178744	-0.135503	0.628062	0.286769	0.456554	-0.065111	-0.074444	0	0.164556	0.325778	0.44	0.30336	-0.160589	-0.169863	0.141574
sll0168	hypothetical protein	Other categories	Hypothetical	-0.09	0.05	0.14	0.16	0.1	0.09	-0.01	-0.08	-0.09	-0.07	-0.09	0.41	0.02	0.05	0.07	0.13	0.12	0.288112	0.954791	0.21178	0.37473	-0.248939	-0.057967	-0.509388	-0.524991	-0.44203	0	0.004553	0.309371	-0.153238	0.163673	-0.371157	-0.274818	0.197613	0.521165	-0.498667	0.048222	0	0.077444	0.533	0.25	0.316039	0.142307	-0.00653		-0.210977
sll0169	cell division protein Ftn2 homolog	Cellular processes	Cell division	0.35	0.24	0.38	0.26	0.09	0.06	-0.47	-0.41	-0.71	-0.66	-0.52	0.11	0.04	0.05	0.04	0.15	0.34	0.870891	1.36893	1.1454	0.193822	-0.647592	-0.362737	-0.429355	-0.995235	-0.014183	-0.010416	1.28628	0.150679	-0.0672641	-0.306645	-1.63858	0.885877	1.24523	-0.0485681	0.117889	0.008	-0.406167	-0.068889	0.064	0.09	0.155054	0.092293	-0.618822	0.629076	0.106407
sll0170	DnaK protein (dnaK)	Cellular processes	Chaperones	2.17	-1.62	-0.7	-1.54	-0.86	-0.35	-0.67	-0.29	-0.54	-0.78	-0.4	3.62	2.01	0.41	0.19	0.3	-0.55	2.22025	1.52545	-0.291599	-1.05001	2.39142	0.596912	-0.22247	-0.053931	-0.095115	0.021165	3.07178	0.53522	-0.302113	-0.239081	-0.920254	-0.722331	-0.597832	0.319917	0.417889	-0.023111	-1.063	-0.700667	-0.673222	-0.84	1.18478	0.324022	-0.109228	1.04724	2.60642
sll0171	probable aminomethyltransferase	Energy metabolism	Amino acids and amines	0.05	0.07	0.12	0.1	0.16	0.13	0.21	0.14	0.36	0.24	0.19	-0.44	-0.1	-0.13	-0.15	-0.14	-0.06	0.207058	-0.189482	0.241786	-0.043996	-0.077324	0.273881	0.434528	-0.04053	1.0827	0.352725	-0.272581	-0.275141	0.103599	0.227579	-0.0196307	-0.272105	1.105	-0.135074	0.071667	-0.027444	0.250333	0.509444	0.881222	0.1	-0.32969	0.096118	-0.254362		0.399722
sll0172	unknown protein	Other categories	Unknown	-0.1	-0.32	-0.5	-0.42	-0.46	-0.27	-0.22	-0.38	-0.37	-0.55	-0.3	0.15	0.11	0.06	-0.13	-0.15	-0.18	0.16594	0.519112	-8.3e-05	0.45026	-0.244922	-0.636015	-0.705999	-0.523602	-0.067562	0	-0.423482		1.30504	0.25271	1.58795	-0.988494	2.37975	0.261667	-0.131222	-0.051	-0.755333	-0.108444	-0.313111	0.49	0.259731	-0.847115	-0.194444		-0.195156
sll0173	hypothetical protein	Other categories	Hypothetical	-0.05	-0.18	-0.13	-0.2	-0.03	-0.11	-0.14	-0.13	-0.15	-0.17	-0.17	0.48	0.11	0.05	-0.1	-0.2	-0.15	0.037905	0.488472	0.024496	0.718596	-0.606866	-1.04046	-0.820645	-0.264725	-0.196314	0.35637	-0.535629	-0.271418	1.28089	0.235396	0.903845	0.238314	1.62577	-0.0462266	-0.158333	0.001111	-0.52225	-0.067222	-0.18	0.46	0.14691	-0.186987	0.004983		-0.0984638
sll0174	hypothetical protein	Other categories	Hypothetical	-0.01	-0.01	-0.02	0.04	0.08	0.01	0.04	-0.04	0.35	0.19	0.19	0.34	0.15	0.07	-0.07	-0.08	-0.08	-0.065691	0.409751	0.095505	-0.038587	-0.153583	-0.273612	0.099469	0.11581	1.51921	0.177495	-0.101325	0.0325523	1.1282	0.17315	0.240709	-0.171281	1.6111	-0.229313	-0.057778	0.121222	-0.20225	0.273556	0.256111	0.49	0.272047	-0.069053	-0.008262		0.236188
sll0175	hypothetical protein	Other categories	Hypothetical	0.01	0.04	0.08	0.02	0.06	0.06	0.05	0.02	0.23	-0.07	0.11	-0.12	0.14	0.11	0.14	0.08	0.08	0.076807	0.116984	0.115235	0.497956	-0.048201	-0.322607	-0.57172	-0.478455	-0.658969	0.130664	0.212833	0.233294	0.773543	0.395154	0.169239	-0.290075	0.382451	-0.374481	0.065	-0.016667	-0.4595	-0.231333	-0.065444	-0.43	0.286756	0.164156	-0.001312		0.193929
sll0176	hypothetical protein	Other categories	Hypothetical	0.04	0.06	0.01	0.05	0.05	0.07	0.09	0.04	0.13	0.12	0.15	0.02	0.06	0.05	0.07	0.09	-0.02	-0.13314	-0.694295	-0.222038	-0.56287	-0.552899	0.15477	-0.429591	0.158915	-0.162505	0	0.185702		0.170136	-0.203355	-0.615779	-1.32996	0.699303	-0.196006	0.309667	0.051667	-0.075	0.137667	0.287333	-0.26	0.729264	0.128477	-0.196313		0.11568
sll0177	hypothetical protein	Other categories	Hypothetical	0.01	0.01	0.11	-0.01	0.15	-0.04	-0.07	-0.01	-0.11	0.2	-0.04	0.05	0	-0.05	-0.04	-0.12	0.03	-0.361868	0.063925	-0.042136	-0.054994	-0.071648	0.436631	0.35156	0.081368	0.262919	-0.243105	-0.21395	-0.110333	-0.720186	0.085718	-0.200188	0.5802	0.808741	-0.216781	0.125222	0.076444	-0.395667	-0.328111	0.042333	-0.1	0.298282	0.530073	0.542009
sll0178	hypothetical protein	Other categories	Hypothetical	0.09	0.24	0.33	0.33	0.42	0.19	0.21	0.29	-0.41	0.57	-0.16	-0.08	0.31	-0.1	-0.14	-0.25	-0.33	-0.286868	-0.371007	-0.254133	-0.325396	-0.038766	0.027206	-0.099912	0.113645	0.144642	0.214135	-0.301784		-0.261617	0.220763	-0.401196	-2.59959	0.0832745	0.2048	0	0.127111	0	0.125667	0.185667	0.42	-0.59005	0.446706	0.030885		0.164011
sll0179	glutamyl-tRNA synthetase (gltX)	Translation	Aminoacyl tRNA synthetases and tRNA modification	0.07	0.07	0.03	0.04	0.06	0.01	0.1	0.06	0.1	0.09	0.16	0.09	0.67	0.58	0.69	0.64	0.44	-0.785214	0.000319	-0.635488	-0.088112	0.031237	0.034206	0.299567	0.417666	0.023882	-0.004681	0.174845	-0.0594779	0.210157	0.123475		-0.326266	-0.346491	-0.0691645	0.033222	0.018111	-0.166167	-0.475222	-0.355444	-0.78	0.296028	0.073935	0.039008	-0.326002	0.353826
sll0180	hypothetical protein	Other categories	Hypothetical	-0.01	0.05	-0.19	-0.12	-0.28	-0.15	0.27	0.16	-0.15	0.13	-0.21	-0.08	-0.11	-0.18	-0.11	-0.12	-0.12	-0.494273	0.318621	0.050619	0.379101	-0.968278	-0.714399	-0.197573	-0.32804	0.301666	-0.373691	-0.639565	-0.751086	0.108026	-0.554147	0.101443	0.568588	0.0563049	0.0615566	-0.042111	-0.031444	-0.666833	0.466778	0.553	0.83	-0.50423	-0.234296	0.092691	-0.538556	-0.028627
sll0181	unknown protein	Other categories	Unknown	-0.15	-0.2	-0.09	-0.48	-0.01	-0.01	0.09	0.07	-0.16	0.25	-0.14	-0.29	0.14	0.08	0.09	0.09	0.14	-0.608732	0.157374	-0.491756	-0.013199	-0.208495	0.062916	-0.071679	0.207657	0.222772	-0.550107	0.121132		0.138658	-0.116171	-0.238876	-0.977609	0.333092	-0.0981021	0	0.275889	0	0.022444	0.140444	0.98	0.0724648	0.16367	0.518583	-0.592504	0.220209
sll0182	ABC transporter ATP-binding protein	Translation	Transport and binding proteins	-0.33	-0.15	0.02	-0.19	-0.21	-0.11	-0.38	-0.25	-0.32	-0.47	-0.36	-0.23	-0.06	-0.02	0.01	-0.12	-0.05	-0.170218	-0.387115	-0.261784	-0.309277	-0.135215	0.078382	0.289884	0.045155	0.06311	0.13578	-0.506803	-0.311991	0.165113	0.141323	0.0210836	0.0824557	0.624831	-0.260613	0.013	-0.009556	-0.724333	-0.365	-0.317444	0.71	0.264387	-0.184492	0.142815	-0.161879	-0.125009
sll0183	hypothetical protein	Other categories	Hypothetical	-0.04	0	-0.01	0.04	-0.07	0.08	0.1	0.03	0.23	0.1	0.1	-0.46	0.11	0.11	0.21	0.16	0.03	0.287563	-0.213776	0.672652	0.814881	-0.326921	-0.376252	-0.572857	-0.650645	0.402906	-0.434224	-0.094648	0.348022	0.261782	0.066993	-1.10414	0.351332	0.791015	0.39756	-0.229778	-0.262111	0.1975	0.410111	0.801333	1.4	0.100514	0.212662	-0.499478	0.689752	0.123569
sll0184	group2 RNA polymerase sigma factor SigC (sigC)	Transcription	RNA synthesis, modification, and DNA transcription	0.13	0.14	0.22	0.28	0.28	0.26	0.33	0.11	0.16	-0.01	0.06	0.28	0.58	0.45	0.21	-0.22	-0.28	1.22341	1.221	0.596967	0.650883	0.160148	0.27195	-0.139046	-0.363272	-0.089448	0.781541	0.881069	0.772496	-0.0261864	-0.425131	-0.700702	0.578488	0.190113	0.982491	-0.067222	0.081333	-0.192583	0.556444	0.735556	0.48	-0.365656	0.125436	-0.458967	1.33629	0.564372
sll0185	hypothetical protein	Other categories	Hypothetical	0.49	0.2	0.75	0.14	0.03	-0.7	-0.59	-0.63	-0.51	-0.7	-0.56	-0.79	0.42	1.32	1.47	1.31	1.05	0.653276	-1.30777	0.806514	-0.580717	0.494827	1.26354	0.113681	-0.357998	-1.3356	-0.149581	1.61592	2.28016	0.249865	0.200549	-0.924951	-0.305543	3.33399	0.3574	-0.151111	-0.550111	1.12775	-0.183778	0.316111	-1.51	-0.313075	-0.49253	-0.39653	-0.607504	0.173812
sll0188	unknown protein	Other categories	Unknown	0.12	-0.02	-0.22	-0.07	-0.41	-0.14	-0.5	-0.36	0.17	-0.49	-0.37	-0.37	0.49	0.34	0.28	0.27	0.2	0.774613	0.441501	0.622316	-0.255315	0.499653	0.070057	0.327979	0.052563	-0.344236	1.28131	0.83525	0.0670593	-0.199799	0.436267		0.487344	0.376058	0.737434	0.102667	-0.086444	-0.018	0.258667	0.354889	0.17	-0.102608	-0.107653	-0.381492	1.3138	-0.216792
sll0189	hypothetical protein	Other categories	Hypothetical	0.15	0.22	0.21	0.34	0.47	0.3	0.43	0.38	0.75	0.6	0.58	-0.35	0.28	0.26	0.23	0.15	0.19	0.963684	-0.335566	0.438944	0.04953	-0.055076	0.126491	-1.34104	-1.10008	-0.58846	-0.520422	1.10966	0.217741		-0.002014	-0.703129	-0.110085	0.614583	0.156842	0	-0.265	0	0.068	0.055667	-0.32	-0.556159	-0.036997	0.020734		0.0139871
sll0191	unknown protein	Other categories	Unknown	0.14	0.1	0.05	0.14	0.07	0.13	-0.11	-0.1	-0.33	-0.05	-0.05	-0.05	0.02	-0.05	-0.06	-0.15	-0.19	-0.020449	0.031103	0.09019	-0.252602	0.265373	-0.156279	0.672375	0.031194	0.512228	0.614497	0.718809		-0.426669	-0.250938	-0.478421	0.530739	0.695862	-0.142069	0	0.146222	0	0.842778	1.41633	0.69	-0.28142	0.268468	0.077282
sll0192	hypothetical protein	Other categories	Hypothetical	0.12	0.14	0.18	0.19	0.39	0.2	0.33	0.42	0.81	0.63	0.55	0.04	0.02	0.04	0.07	0.1	0.02	-1.18869	-0.357133	-0.504253	-0.375377	-0.238481	0.154035	0.336483	-0.143222	1.25354	-0.838405	-0.34907	0.43296	0.145841	-0.758314	0.267047	0.147488	-0.317702	-0.228081	0	0.040444	0.381583	0.600111	0.702222	0.29	0.0996178	0.279715	0.165949		-0.488677
sll0194	putative sec-independent protein translocase	Cellular processes	Protein and peptide secretion	0.07	-0.09	0.05	-0.05	-0.02	-0.17	-0.23	-0.13	-0.36	-0.08	-0.35	0.06	0.26	0.02	0.13	-0.02	-0.22	-0.066534	-0.340067	0.325619	0.36579	0.922789	0.86127	0.576663	-0.068278	0.680269	0.12105	-0.042125	-0.0774764	-0.0276425	-0.017715	-1.04589	-0.0900993	-0.0306831	0.35364	-0.176333	-0.133667	0.09975	0.473444	0.555889	0.45	-0.312556	0.098241	-0.19331	0.525885	-0.0840482
sll0195	probable ATP-dependent protease	Translation	Degradation of proteins, peptides, and glycopeptides	0.12	0.05	0.21	0.07	0.45	0.18	-0.43	0.2	-0.33	0.59	-0.22	-0.18	0.21	0.17	0.17	0.09	-0.05	0.599151	-0.10727	0.007459	0.047305	0.158884	0.372498	0.23144	0.211508	-0.165689	0.129019	0.46964	0.21802	-0.250574	0.192727	-0.482601	0.393034	0.880777	0.343996	-0.336556	-0.353222	-0.022583	-0.021	-0.019667	-0.04	0.0835369	0.205404	-0.594802	-0.168127	0.10238
sll0198	hypothetical protein	Other categories	Hypothetical	0.35	0.4	0.4	0.27	0.48	0.25	-0.16	0.7	0.74	0.76	0.59	-0.09	0.1	0.09	-0.05	-0.09	-0.08	1.01985	1.42719	0.601876	0.747609	0.457042	0.082883	-0.127334	-0.051203	-2.3867	0.918402	0	-0.201023	-0.207957	0.281573	-0.514114	1.60304	-0.0904792	-0.302424	0	0.074889	0	0.800889	1.06444	0.14	0.842851	0.320767	-0.294111	0.158149	-0.0570154
sll0199	plastocyanin (petE)	Photosynthesis and respiration	Soluble electron carriers	-0.08	-0.08	-0.25	-0.12	-0.61	-0.16	-0.46	-0.26	-0.31	-0.79	-0.59	-0.41	0.02	0.09	-0.1	-0.08	-0.14	-0.018592	0.550621	-0.005796	0.627859	-0.293312	-0.144074	-0.28107	-0.049488	0.217956	-0.143684	-0.242875	-0.67488	-0.680611	-0.516877		0.0113345	-0.85367	0.11628	-0.127444	-0.152778	-0.501	-0.391778	-0.582667	-0.77	0.26206	-0.111765	0.114711	-1.04779	-0.125537
sll0200	putative transposase [ISY100_s]	Other categories	Transposon-related functions																													0.492761	-0.112614					0.213993	-1.15011	-0.983	-0.202583	-1.188	-0.981667	-0.28	-0.0781181				-0.118561
sll0201	putative transposase [ISY100_s]	Other categories	Transposon-related functions																													1.06488	-0.221709					-0.49778	-0.263444	-0.302556	-0.058917	-0.565111	-0.570556	-0.16	0.55294
sll0202	glucose inhibited division protein	Cellular processes	Cell division	0.13	0.03	0.04	0.05	0.16	0.12	0.16	0.2	-0.22	0.25	-0.28	-0.15	0.3	0.02	-0.12	-0.2	-0.21	-0.04981	-0.435088	0.392658	0.049216	0.06359	0.114128	0.629879	-0.044273	-0.833051	0.285184	-0.232366			-0.123162	-0.721012	0.0876512	0.500682	-0.36998	0.178	0.094667	0.725167	0.826	1.06122	0.11	-0.0312501	-0.000182	-0.120404	0.257639	-0.0402067
sll0204	glucose inhibited division protein	Cellular processes	Cell division	0.02	0.02	0.16	0.15	0.27	0.16	0.24	0.22	0.34	0.39	0.26	-0.16	0.21	0.14	0.21	0.16	-0.13	-0.70792	-1.26402	-0.092605	-0.64114	-0.695822	0.619093	0.749312	0.490265	0.22138	-1.27359	-0.121533		0.28063	0.358799	-0.399073	-0.830567	0.293524	-0.120564	-0.088333	-0.107111	-0.064583	0.188333	0.426667	0.13	-0.0143452	0.306673	-0.06854	-0.485308	0.334127
sll0205	hypothetical protein	Other categories	Hypothetical	0.37	0.46	0.07	0.59	0.05	0.5	-0.43	-0.36	-0.43	-0.38	-0.37	-0.51	0.09	0.1	-0.06	-0.17	-0.26	0.537245	-0.071278	0.086705	0.346353	-0.188896	0.030208	-0.258301	0.07849	1.15702	0.784096	0	0.115529	0.25034	0.25087	-0.99316	-1.25844	0.764784	0.556471	0	0	0	0.376444	0.73	1.38	0.0426353	0.069928	-0.106584
sll0207	glucose-1-phosphate thymidylyltransferase (rfbA)	Cell envelope	Surface polysaccharides, lipopolysaccharides and antigens	0.13	0.1	0	0.11	0.21	0.14	0.26	0.2	-0.22	0.18	0	0.17	0.28	0.11	0.1	0.06	0.05	-0.377282	-0.917957	-0.073485	-0.577479	-0.488131	0.550956	0.601361	0.050471	-0.251585	-0.60201	-0.033116	-0.483534	-0.0175467	0.300798	-0.120275	-0.742725	0.68939	-0.829468	-0.003444	-0.085	-0.5835	0.048444	0.131444	-0.04	0.28634	-0.15681	-0.096557		-0.290791
sll0208	hypothetical protein	Other categories	Hypothetical	0.04	0.07	0.07	0.04	0.02	0.12	-0.04	-0.07	-0.13	-0.08	-0.01	-0.47	0.6	0.58	0.41	0.32	0.59	0.479299	-0.044814	0.249818	0.245095	0.262038	0.072728	-0.164844	0.054193	-0.234672	0.270852	0.692704	-0.145803	0.314241	0.174619	-0.725894	-1.91413	1.27583	0.538837	0.314556	0.199	0.338083	0.320222	0.576444	0.35	-0.53128	-0.126066	-0.385099	0.664644	0.291884
sll0209	hypothetical protein	Other categories	Hypothetical	-0.02	-0.25	-0.82	-0.37	-0.65	-0.59	-0.56	-0.41	-0.79	-0.61	-0.55	0.04	0.26	0.39	0.64	0.68	0.54	-0.69086	-1.01769	-0.270812	-0.727093	-0.504155	0.516754	0.330123	0.222884	0.64636	-0.358728	0	0.173573	0.311801	0.406613	-0.297154	-1.59457	0.245448	0.505804	-0.042111	-0.098556	-0.080167	-0.205333	0.036778	-1.09	0.195057	0.139176	-0.319675	1.063	-0.47191
sll0210	bacitracin resistance protein	Other categories	Drug and analog sensitivity	0.18	0.04	-0.23	-0.1	-0.14	-0.2	-0.03	-0.13	-0.07	-0.07	-0.07	0.1	0.3	0.12	0.17	0.23	0.25	-0.587382	-0.620943	-0.092462	-0.570819	0.084861	0.670052	0.606945	0.060667	-0.411975	0	0.288383	-0.0269542	-0.347804	0.378895	-0.447044	-1.06444	-0.132587	0.432016	0.099	-0.111444	-0.327083	-0.177778	-0.082111	-0.45	-0.118244	-0.253724	-0.272951		0.126332
sll0216	hypothetical protein	Other categories	Hypothetical	0.02	0.05	0.04	0.01	0.03	0.02	0.28	0.03	-0.08	-0.02	-0.1	0.11	0.02	0.03	-0.02	0.05	-0.06	0.081102	-0.356424	0.204101	-0.313537	0.5127	0.408195	0.00474	0.258458	-0.165689	1.533	0.400536	0.187255	-0.0419746	0.313797	-0.436347	-0.281474	-0.0221358	0.0854086	-0.301556	-0.007111	0.058	0.435556	0.441111	-0.07	-0.766014	0.040423	-0.327261	0.914336	0.0629472
sll0217	flavoprotein	Other categories	Other	1.83	1.81	2.18	1.91	1.15	1.22	0.18	-0.29	0.19	-0.72	-0.49	0.19	-0.03	-0.03	-0.02	-0.06	0.99	0.018008	-0.546755	0.152816	-0.573191	2.41849	0.549241	0.310888	0.07964	1.29914	-0.317518	-0.235007	0.0100789	1.13906	0.186819	-0.965325	0.494482	0.094741	0.155302	-0.546889	-0.642222	5.60633	5.55811	5.51589	6.51	0.251949	-0.17348	-0.005692	1.15122	0.270101
sll0218	hypothetical protein	Other categories	Hypothetical	1.02	1.22	1.77	1.68	0.97	0.9	0.37	0.37	1.02	0.28	0.27	-0.05	-0.05	0.01	-0.06	-0.04	1.32	-0.059012	-0.622411	0.129051	-1.20837	3.47811	0.519489	0.296939	0.114439	1.76331	-0.789028	0.543894		1.37582	-0.318347	-1.70432	-0.138343	0.245233	-0.358403	0	1.21867	7.92225	7.47033	0	6.8	-0.66719	-1.14781	-0.143485
sll0219	flavoprotein	Other categories	Other	1.59	1.54	1.6	1.37	1.4	1.16	0.4	0.4	0.5	-0.37	-0.1	0.11	0.11	0.05	-0.03	0.04	1.49	-0.293688	-0.540293	0.105181	-0.900911	2.86421	0.235338	-0.213259	-0.163125	-0.210882	0.729706	0.336411	0.253835	3.29781	0.04831	-0.667815	-0.911774	0.139307	-0.126064	0	0.616556	7.23075	7.12756	0	6.88	-0.439801	-0.960084	-0.537205		0.0826942
sll0220	L-glutamine	Central intermediary metabolism	Amino sugars	0.39	0.54	0.72	1.16	0.34	0.28	-0.28	-0.17	-0.34	0.27	-0.34	0.09	0.21	0.14	0.15	0.01	0.24	-0.244422	-0.520163	-0.31055	-0.100183	0.467524	0.180099	-0.29202	-0.09805	-0.793437	0.652822	0.267012	0.083444	1.03697	0.051988	-0.805158	-0.394421	0.703607	0.134213	-0.079667	-0.137667	1.299	1.53722	1.48156	1.93	-0.573966	-0.261401	-0.576313	-0.0188999	0.476676
sll0221	bacterioferritin comigratory protein	Translation	Transport and binding proteins	0.12	0.22	0.24	0.16	0.2	0.1	0.06	0.11	0.24	0.12	0.17	-0.17	-0.19	-0.08	-0.18	-0.15	-0.04	-0.179111	-1.08373	-0.405625	-0.066857	0.17908	0.196108	-0.148077	0.329239	-0.272237	-0.669452	0.420017	0.552113		0.531835	-0.75642	-0.302382	0.250056	-0.0160693	0.186667	0.060333	0.208833	0.668333	0.703333	0.45	-0.225911	-0.058409	-0.208533	0.369768	-0.0580544
sll0222	putative purple acid phosphatase	Other categories	Other	-0.13	-0.3	-0.48	-0.15	-0.16	-0.24	-0.36	-0.37	-0.22	-0.47	-0.16	-0.08	-0.17	0.02	0.14	0.31	0.35	-0.640573	-1.13798	-0.880419	-0.154409	-0.159939	0.24834	0.232868	0.783488	0.34493	-0.923405	-0.495885			0.553563	1.0681	-0.595482	-1.3158	-0.343648	0.057111	-0.097222	-0.951917	-0.932889	-1.25944	-1.11	1.25835	0.362329	0.525114
sll0223	NADH dehydrogenase subunit 2 (ndhB)	Photosynthesis and respiration	NADH dehydrogenase	-0.08	0.09	-0.22	0.1	-0.43	-0.33	-0.56	-0.39	-0.31	-0.59	-0.41	-0.15	-0.24	-0.07	0.13	0.29	0.71	-0.578456	-0.856879	-0.133322	-0.059402	0.980502	-0.059922	-0.302698	-0.059245	-0.239723	0.303451	-0.340028	-0.067704	0.0878659	-0.282828	-0.00968107	-1.37249	0.423254	-0.183306	-0.321444	-0.225778	1.67467	1.721	1.69044	1.06	-0.287654	-0.452914	-0.052697	-0.782851	0.102851
sll0224	amino-acid ABC transporter binding protein	Translation	Transport and binding proteins	0.1	-0.37	-0.91	-1.1	-1.08	-0.81	-0.26	-0.33	-0.31	-0.44	-0.26	0.39	0.53	0.34	0.46	0.7	0.76	-0.953584	-0.943347	-0.157148	-0.154459	-0.647395	-0.423175	-0.00079	0.31938	-0.327505	0.013354	-0.974547	0.00133019	-0.469235	-0.155065	0.530646	0.266115	1.00174	-0.590834	-0.072444	0.164	0.2655	0.552222	0.573556	1.52	0.344875	-0.572817	0.112455		0.269971
sll0225	unknown protein	Other categories	Unknown	0.09	0.09	0.17	0.12	0.2	0.09	0.18	0.13	0.34	0.23	0.29	0.2	0.05	-0.03	-0.07	-0.02	-0.12	-0.350534	-0.538896	-0.039641	-0.207207	0.021844	0.246195	0.370541	0.367154	1.56282	-0.632498	0.249448	0.109406	-0.0828673	0.060154	0.0114405	0.685791	-0.161686	-0.538217	0.016444	0.155333	-0.174333	0.217667	0.335222	0.19	0.428917	-0.161777	0.026512	-0.188463	0.150935
sll0226	photosystem I assembly related protein (ycf4)	Photosynthesis and respiration	Photosystem I	-0.02	0.01	0.03	0.02	0.06	0.11	0.09	0.09	0.4	0.21	0.36	-0.25	0.01	-0.02	-0.08	0.07	0.02	-0.189219	-1.3699	-0.104687	-0.239586	0.236254	0.338295	0.198967	0.388337	-0.255334	0.090693	0.161356	-0.216976	-0.843222	0.157699	0.617848	-0.494393	-0.950649	-0.113746	-0.084	-0.107889	-0.203833	-0.180444	-0.156333	-1.4	0.278311	0.035861	0.515285	-0.268174	0.00667874
sll0227	peptidyl-prolyl cis-trans isomerase	Translation	Protein modification and translation factors	-0.04	-0.08	-0.17	-0.18	-0.1	-0.14	-0.16	-0.11	0.29	0.19	0.21	-0.61	-0.11	-0.08	-0.21	-0.12	-0.09	0.075172	-1.07962	0.220157	0.224434	0.433839	0.192985	0.491657	0.591051	-0.679105	-0.100872	0.74281	0.189386	-0.601311	-0.076006	-0.336399	0.247114	-0.693865	0.158418	0.114889	0.010111	-0.222917	-0.009778	0.027444	-1.18	0.0133996	0.06129	0.11935	0.0793619	-0.0334772
sll0228	arginase (speB1)	Energy metabolism	Amino acids and amines	0.02	0.03	0.03	0.01	-0.01	0.01	0.02	-0.07	0.02	-0.13	-0.01	-0.26	-0.13	-0.11	-0.1	-0.12	0.01	0.396841	-0.727315	-0.016733	-0.624278	0.110524	0.769386	0.061376	0.072551	0.741623	-0.266345	0.734425	0.165714	-1.09177	-0.312378	-0.362234	0.556406	-0.468722	-0.749915	0.141778	0.035778	-0.14575	-0.173778	0.042889	-0.99	-0.00502918	0.090706	0.223377	0.493789	0.129883
sll0230	hypothetical protein	Other categories	Hypothetical	-0.02	0.03	0.03	0.03	-0.01	0.07	0.02	-0.03	-0.1	-0.23	0.04	-0.06	-0.15	-0.13	-0.05	-0.02	-0.13	-0.194686	-0.199363	0.080908	0.768393	-0.034285	-0.762973	-0.864002	-0.287916	-0.018743	0.463265	-0.484	0.229964	-0.10612	-0.27351	-0.0412357	-0.0130659	0.238241	0.243739	-0.176333	-0.300556	-0.142333	-0.196667	-0.052556	0.96	0.00742096	-0.034634	-0.231851	-0.0518965	0.192716
sll0236	unknown protein	Other categories	Unknown	0.08	0.1	0.14	0.17	0.22	0.15	0.33	0.27	0.54	0.42	0.38	-0.04	0.09	0.04	-0.04	-0.04	-0.06	0.162384	0.035326	-0.29565	0.049837	0.330852	0.058882	-0.070225	0.154283	-0.402889	0.074063	-0.660829		0.215654	0.12112	0.407217	-1.31172	0.173304	0.517776	0.194667	0.198	-0.139583	0.093	-0.039	-0.74	-0.224583	0.342199	0.166781		-0.0257752
sll0237	unknown protein	Other categories	Unknown	0.12	0.17	0.17	0.18	0.33	0.17	0.36	0.36	0.31	0.58	0.46	-0.2	-0.07	-0.08	-0.04	-0.05	-0.1	-0.172387	0.938738	-0.150817	0.397976	-0.289424	-0.091731	-1.59765	-1.4804	-0.934614	0	-0.09754		-0.183299	-0.365657	0.0393878	-0.573151	0.0947	-0.0524399	0	0.385556	0	0.637222	0	-0.5	-0.0942412	-0.049724	0.36273		-0.168621
sll0238	unknown protein	Other categories	Unknown	0.12	0.13	-0.03	0.15	0.4	-0.21	-0.21	0.43	0.73	0.56	0.7	0.07	0.19	0.15	0.24	0.22	0.2	0.149346	0.377256	0.0822	0.061844	0.154959	-0.208766	-1.65925	-1.55478	-0.20512	0	-0.302163	-0.0109742	0.0136366	-0.116669	-0.697513	-0.193814	0.0859847	-0.443738	0.325	0.285111	0.383583	0.576	0.699778	-0.37	-0.277157	-0.332514	-0.015073
sll0240	ABC transporter ATP-binding protein	Translation	Transport and binding proteins	0.07	0.1	0.13	0.18	0.21	0.17	0.27	0.26	0.31	0.41	0.34	0.25	0.08	-0.04	-0.1	-0.21	-0.16	0.323869	-0.282877	0.022506	-0.272073	-0.19117	0.295867	0.400476	0.126552	-0.006569	-0.079779	0.009143	-0.123902	-0.61578	0.344883	-0.549728	1.1806	-0.269349	-0.558446	0	-0.877111	0	0.268222	0	0.21	-0.412296	0.148525	-0.007293		0.1194
sll0241	unknown protein	Other categories	Unknown	0.06	0.12	0.4	0.3	0.17	0.14	-0.24	0.22	0.72	0.52	0.42	0.39	-0.03	-0.14	0.19	0.23	-0.21	1.02968	0.230194	0.418549	0.553738	-0.087708	-0.477064	-0.493156	-0.283973	0.185105	-0.418026	-0.040758		0.0319083	0.16964	0.198952	1.56472	0.252615	0.519942	-0.281778	0	-0.534833	0.254778	0.564889	0.52	0.22237	-0.004216	0.061419		-0.167613
sll0242	unknown protein	Other categories	Unknown	0.18	0.26	0.5	0.6	0.51	0.39	0.62	0.59	0.49	0.68	0.48	0.36	0.1	0.16	0.15	-0.09	0.24	0.953918	0.894062	0.6818	0.12479	-0.596874	-0.038934	0.11826	-0.197853	-0.615157	-0.258858	-0.35188	0.0331012	0.160554	-0.237193	-0.171573	1.11765	0.426195	0.384659	0.231667	0.064111	0.169	0.364	0.526	0.71	-0.164833	0.196963	-0.1451	0.420444	-0.152311
sll0243	unknown protein	Other categories	Unknown	0.06	0.08	0.09	0.1	0.1	0.1	-0.2	-0.13	-0.13	-0.04	-0.27	0.08	-0.11	-0.07	-0.16	-0.16	-0.14	0.869331	0.996679	0.560185	0.486667	0.025271	-0.299616	-0.40756	-0.220887	1.18108	0	-0.265205	0.203198	-0.0352251	-0.167426	0.0147034	1.89288	0.803025	0.0421559	-0.206	-0.175556	-0.24575	0.294333	0.602889	0.84	-0.2497	0.071652	-0.032779		-0.119635
sll0244	UDP-glucose 4-epimerase	Energy metabolism	Sugars	-0.08	-0.12	-0.2	-0.12	-0.18	-0.09	-0.12	-0.08	-0.1	-0.12	-0.05	0.08	-0.04	-0.07	-0.04	-0.05	0.03	-0.469117	-0.201166	-0.298022	-0.279998	-0.152089	0.56621	0.351886	0.127142	-0.423594	-1.32493	-0.276016	0.236022	-0.445833	0.512612	0.606526	0.13773	-0.466372	0.316483	0.040333	-0.051333	-0.360083	0.203111	0.320556	-0.26	-0.12824	0.049283	0.132814		0.0274893
sll0245	probable GTP binding protein	Other categories	Other	-0.04	0.02	0	0.04	-0.05	0.09	0	0.03	0.08	0.14	-0.1	0.1	0	-0.07	0.04	0.07	-0.01	-0.626418	-0.532489	-0.672271	-0.22305	0.423813	0.420502	-0.532485	-0.070847	-0.430509	-0.155462	0.138381	-0.288729	-0.0483017	0.200644	0.0723106	-0.818997	-0.720983	0.412278	0.094111	0.078556	-0.215417	-0.393444	-0.399	-0.99	-0.0802739	0.157493	0.319152	-0.069768	-0.0432905
sll0247	iron-stress chlorophyll-binding protein (isiA)	Photosynthesis and respiration	Photosystem II	0.02	0.11	-0.02	0.17	0.3	-0.01	-0.09	0.21	0.04	0.34	0.28	0.28	-0.23	-0.21	-0.17	-0.12	-0.2	-0.16258	0.147547	-0.251408	0.430677	-0.502673	-0.37403	-2.30292	-2.09347	0.6812	0.224033	-0.671114	3.49335	-0.388235	-0.369646	-1.87245	1.97721	-0.281598	3.38137	-0.642333	-0.616444	-0.036583	0.049111	0.585	2.04	0.279314	-0.380657	-0.080768	3.11496	0.255415
sll0248	flavodoxin (isiB)	Photosynthesis and respiration	Soluble electron carriers	0.11	0.18	0.2	0.17	0.3	-0.14	0.35	0.4	0.46	0.49	0.5	0.02	-0.02	0.04	-0.09	-0.05	-0.03	0.42905	0.72618	0.228901	-0.099093	-0.084549	0.217748	-2.93819	-2.72553	-0.604047	0	0.355314	2.24412		-1.38727	-1.69661	2.16242	-0.650328	3.82566	0	0	0	0.238444	-0.238889	0.9	-0.0486409	-0.232999	-0.388722	1.14755	-0.0202514
sll0249	hypothetical protein	Other categories	Hypothetical	0	0.05	0.04	0.11	0.07	0.12	0.18	0.08	-0.02	0.24	-0.03	0.23	0	-0.06	-0.05	-0.03	-0.11	-0.260003	0.942246	0.075932	-0.030492	-0.059678	-0.161546	-1.45775	-1.73266	-0.888225	-0.800948	0.650536	1.12734	-0.37652	-0.575204	-1.16441	1.16306	-0.228655	3.60339	0	0	0	0	0	0.77	-0.537592	-0.420907	-0.590918	0.754687	-0.417998
sll0250	pantothenate metabolism flavoprotein	Biosynthesis of cofactors, prosthetic groups, and carriers	Pantothenate	0.06	0.13	0.09	0.13	0.16	0.09	0.15	0.03	0.14	0.04	0.17	0.08	-0.02	-0.01	0.04	0.04	0.17	-0.217852	-0.343244	-0.442046	0.084015	0.385297	0.130778	-0.558375	-0.612741	0.006722	-0.696628	0.003831	0.101901	0.080935	0.155931	0.048305	-1.06516	0.348789	0.855801	0.147222	0.057778	-0.200667	-0.038556	-0.290667	-0.85	0.0260703	0.204061	-0.106972		-0.162395
sll0252	unknown protein	Other categories	Unknown	0.07	0.09	0.09	0.1	0.18	0.13	0.3	0.28	0.49	0.41	0.42	-0.1	0.26	0.2	0.25	0.22	0.24	-0.61006	-0.952743	-0.451583	-0.235096	-0.083722	0.44128	0.230934	0.044275	-1.01304	-0.398993	0.421942	0.105869	-0.036495	0.065229	-0.525927	-1.38911	1.17408	0.105347	0.097889	-0.005	-0.17275	-0.063889	-0.007	-0.21	0.26068	0.188623	-0.14696	0.0316121
sll0253	hypothetical protein	Other categories	Hypothetical	0.02	-0.17	-0.08	-0.02	-0.17	0.04	0	0.01	0.15	0.07	0.12	0.31	-0.62	-0.76	-0.91	-1.08	-1.42	0.188309	1.37377	0.647656	0.249896	-0.136631	-0.052793	0.003796	-0.112197	0.496484	0.439822	-0.945345	0.154145	-0.187133	-0.11472	1.51432	3.92285	-1.002	0.246656	-0.499444	-0.249444	0	0.181556	0.513778	0.83	1.41503	0.0245	1.09685	0.0425072	-0.276646
sll0254	probable phytoene dehydrogenase Rieske iron-sulfur component	Biosynthesis of cofactors, prosthetic groups, and carriers	Carotenoid	0.07	0.02	0.11	-0.08	0.13	-0.03	0.51	0.34	0.46	0.25	0.4	0.6	0.33	0.12	0.02	-0.14	-0.39	-0.045155	0.455171	0.024401	0.100266	0.353803	-0.176459	-0.201089	-0.17526	0.038642	-0.904204	-0.23656	-0.179504	-0.256916	0.350315	0.691263	0.163722	0.760252	0.0638079	-0.207556	-0.237222	-0.379583	0.056333	0.407444	0.78	1.17635	-0.314579	0.008192		0.0895921
sll0257	hypothetical protein	Other categories	Hypothetical	0.1	0.09	0.14	0.13	0.18	0.06	0.26	0.15	0.34	0.03	0.2	0.06	0.12	0.02	-0.02	0.03	0.06	0.490389	-0.009758	0.530475	0.093816	0.567551	0.449247	0.333598	0.124816	-0.724768	0	0.576335	2.46988	0.455203	0.202681	0.59652	0.179727	0.32815	0.25936	-0.126222	-0.212667	-0.233083	0.132333	0.310444	0.21	-0.298323	0.149236	-0.4718	0.0867834	0.172203
sll0258	cytochrome c550 (psbV)	Photosynthesis and respiration	Photosystem II	-0.52	-0.68	-1	-0.61	-1.03	-0.41	-0.39	-0.46	-0.63	-0.72	-0.47	-0.58	-0.57	-0.37	-0.5	-0.33	-0.4	-0.779513	1.3622	0.110356	1.6516	-1.42511	-1.8337	-0.609198	-0.220374	-0.125169	-0.579805	-1.49276	-0.557686	-0.982153	-0.655333	1.78386	1.40651	0.00787283	-0.095293	0.026333	-0.081444	-1.12583	-0.774333	-0.935222	0.51	1.0711	-0.517563	0.157711	-0.686462	-0.0903834
sll0260	hypothetical protein	Other categories	Hypothetical	-0.24	-0.43	-0.6	-0.41	-0.64	-0.56	-0.27	0.21	-0.26	0.41	-0.31	0.09	0.27	0.24	0.43	0.58	0.51	-0.114969	-0.885467	-0.476512	-0.435624	0.449613	0.304101	0.160089	0.07636	0.208517	-0.270429	-0.308712	-0.0678467	0.177084	0.14067	0.0539425	-0.626782	0.377676	-0.60174	-0.008889	-0.029667	0.108417	0.030556	0.075222	-0.45	0.500213	-0.033271	0.104653	-0.59182	-0.0934106
sll0261	hypothetical protein	Other categories	Hypothetical	0.05	0.06	0.1	0.09	0.04	0.02	-0.17	-0.04	-0.06	-0.08	-0.01	0.14	0.05	0.07	0.07	0.07	0.08	0.238849	0.398194	0.500708	0.341197	-0.019612	0.101468	0.066878	-0.355366	0.023877	0.378818	0.004312		0.75322	-0.171783	-0.0686503		1.69164	0.00347946	-0.102667	-0.432111	-0.681833	-0.229667	-0.109889	0.27	-0.294915				0.225144
sll0262	delta-6 desaturase (desD)	Energy metabolism	Fatty acid, phospholipid and sterol metabolism	-0.07	-0.1	-0.15	-0.31	-0.13	-0.36	-0.41	-0.25	-0.25	-0.05	-0.21	-0.07	0.06	0.03	0.06	0.18	0.26	-1.00574	-1.90701	-1.35625	-0.410098	0.736205	0.631379	-0.014417	0.342304	0.072167	-0.335006	-1.18804	-0.715534	0.0413707	0.978737	1.12571	-2.4839	0.0658915	-0.116911	-0.061556	-0.108	-0.816083	-0.903667	-1.15911	-1.17	0.504724	-0.196083	0.047907	0.0111682	-0.0597466
sll0263	unknown protein	Other categories	Unknown	-0.06	0.28	0.44	0.3	0.13	-0.16	-0.23	-0.31	-0.42	-0.33	-0.41	0.34	-0.47	-0.4	-0.14	0.04	-0.15	-0.787762	-1.00876	-0.702885	-0.726337	0.532529	0.60939	0.577957	0.286834	0	0.62147	-0.749193		-0.259891	0.265092	0.776841		-0.00429303	-0.727951	0.131	0.152444	0	-0.612333	0	-1.68	-0.193356
sll0264	probable dioxygenase Rieske iron-sulfur component	Other categories	Other	0.39	0.48	0.65	0.49	0.55	0.44	0.33	0.36	0.46	0.77	0.45	0.26	-0.11	-0.23	-0.3	-0.41	-0.26	0.707323	0.131347	0.599815	0.341935	0.298161	0.24043	0.082026	-0.324784	-0.640058	0.02844	-0.053866	0.26115	0.138009	0.27299	-0.724414	-0.0389632	0.620244	-0.106224	-0.393222	-0.433444	-0.438833	0.205556	0.864444	0.66	-0.279574	0.079994	-0.270075		0.234007
sll0265	unknown protein	Other categories	Unknown	0.06	0.06	0.09	0.13	0.09	0.12	0.11	0.04	0.17	0.05	0.21	-0.22	0.07	0.01	-0.08	-0.16	-0.12	0.320636	0.526011	0.101323	-0.356756	0.358801	0.294597	0.608515	0.182331	0.025323	0	-0.214958	0.490733	-0.537675	-0.003288	-0.218296		0.490871	0.417308	0	0	0	0.576889	0.969	0.56	-0.455124			0.118537	-0.399008
sll0266	unknown protein	Other categories	Unknown	0.04	-0.05	0.14	0.09	0.18	-0.01	0.13	0.13	0.22	0.06	0.25	-0.25	0.12	0.06	0.02	-0.05	0.01	0.644155	0.198905	0.35074	0.133064	0.156934	0.07294	0.059795	-0.17187	0.626633	0	-0.762651		-0.128316	0.300969	0.0169511	0.323806	1.26604	0.17917	0	-0.155333	0	0.015333	-0.182778	1.02	-0.345491	-0.121998	-0.996729		0.118083
sll0267	unknown protein	Other categories	Unknown	0.12	0.19	0.16	0.24	0.28	0.15	-0.16	0.26	0.4	0.22	0.49	-0.16	0.06	-0.04	-0.11	-0.12	0.03	0.551208	0.069619	0.294304	0.287235	0.03047	-0.188462	0.02952	0.173294	-0.471799	0.674986	0.002825	0.198945	-0.127612	0.153122	0.107947	0.573177	0.641934	0.102151	0.075889	-0.038	0.0015	0.045667	0.245667	0.83	0.183181	-0.190469	-0.142818	-0.0679404	0.293719
sll0268	hypothetical protein	Other categories	Hypothetical	-0.04	0.01	0.09	0.11	0.01	0.08	-0.22	-0.15	0.42	0.11	0.24	-0.1	-0.05	0.02	0.08	-0.02	-0.04	-0.248025	-0.343897	0.017146	0.03405	0.115397	-0.659181	-0.128777	-0.360677	-0.187698	0.689877	-0.375233			-0.074835	-0.330116	0.513584	0.551749	0.266468	0.001222	0.092556	-0.0745	0.423667	0.353889	0.62	-0.777108	-0.214007	-0.461302
sll0269	hypothetical protein	Other categories	Hypothetical	0.06	0.06	0.06	0.05	-0.01	-0.02	0.12	-0.12	0.12	-0.16	0.23	-0.12	0.02	0.07	0.12	0.14	0.19	0.045979	0.372903	0.297182	0.080398	0.332515	0.207534	0.03959	0.052998	-0.798828	0	0.010317			-0.269752	-0.832686	-0.520458	-0.288214	0.12806	0	-0.166333	0	0.059889	0	-0.42	-0.672241	0.060581	-0.261218		0.499104
sll0270	primosomal protein N'	Purines, pyrimidines, nucleosides, and nucleotides	DNA replication, restriction, modification, recombination, and repair	-0.08	-0.1	0.07	0.06	0.06	-0.16	-0.1	-0.07	-0.1	-0.14	0.07	0.13	0.03	0.04	-0.03	0.01	0.08	0.09736	0.020794	0.158574	0.113711	0.27742	-0.10472	-0.323741	-0.077608	1.5027	0.215139	0.173909			0.039273	-0.412726	0.205048	0.531119	-0.431826	0.223111	0.066444	-0.1625	0.147	0.434222	-0.37	-0.131755	-0.347384	-0.37256	0.476403	-0.195361
sll0271	N utilization substance protein B homolog	Transcription	RNA synthesis, modification, and DNA transcription	-0.13	-0.08	0.15	0.04	-0.07	0.02	-0.11	-0.17	-0.1	-0.23	-0.09	0.14	-0.23	-0.3	-0.31	-0.28	-0.18	0.516518	0.853865	0.037334	0.451537	-0.257063	-0.782161	-0.293635	-0.070457	-1.13416	-0.610252	-0.785164	-0.231923	0.241742	-0.266682	0.543684		-0.70452	-0.222277	0.492889	0.417333	0.263	0.657667	0.274333	-0.47	-0.415765				-0.495028
sll0272	hypothetical protein	Other categories	Hypothetical	-0.29	-0.16	0	-0.06	-0.19	0.04	-0.14	-0.28	-0.37	-0.65	-0.42	-0.29	-0.21	-0.14	-0.29	-0.16	-0.09	-0.586783	-0.403009	-0.727629	-0.021451	0.072716	-0.573317	-0.38571	-0.275012	-1.04268	0.154839	-1.15153	-0.0260308	0.223776	-0.428383	0.416336	-0.751628	0.834251	0.21609	0.293	0.208778	-0.137083	0.332444	0.148222	0.53	0.453467	-0.138666	-0.208138	-0.157347	-0.103772
sll0273	Na+/H+ antiporter (nhaS2)	Translation	Transport and binding proteins	-0.17	0.04	0.21	0.06	0.14	0.11	0.24	-0.19	0.28	-0.31	-0.18	-0.17	0.02	-0.05	0.05	0.07	0.23	-0.333004	-0.539733	-0.76249	-0.429646	0.57417	0.225102	0.18615	0.185523	-0.510033	-0.766761	0.094441	-0.456387	0.673915	-0.041805	0.173453	-0.199857	0.579331	-0.132286	0.055222	-0.091889	-0.30525	-0.361444	-0.379556	0.16	0.342718	-0.198293	0.080504		-0.191197
sll0274	hypothetical protein	Other categories	Hypothetical	0.01	0.03	0.06	0.14	0.03	0.08	-0.1	-0.14	-0.23	-0.15	-0.05	0.39	-0.13	-0.15	-0.19	-0.34	-0.45	0.604383	0.281561	0.003462	-0.010696	-0.370197	-0.489755	-0.355071	-0.016601	0.15631	-0.295548	-0.042178			-0.051195	-0.464907	1.24262	0.10375	0.223312	-0.470889	-0.205556	0	0.375556	0.523667	0.14	-0.252313	0.404284	0.438345
sll0280	unknown protein	Other categories	Unknown	0.12	0.16	0.12	0.15	0.29	0.09	0.57	0.44	0.42	0.71	0.29	0.09	0	0	0.07	0.08	-0.03	-0.651146	-0.097541	-0.194437	-0.364212	-0.074784	0.170006	0.232759	0.003241	0.943928	0.615489	-0.042179		-0.623528	0.299583	-0.402815	1.05337	-0.240446	-0.26792	0	0	0	1.177	0	0.38	-0.676571	0.065893	-0.130082
sll0281	unknown protein	Other categories	Unknown	0.09	0.16	0.22	0.23	0.28	0.22	0.38	0.41	0.69	0.61	0.15	-0.1	0.04	0.01	-0.07	0.07	0.08	-0.208279	0.172876	-0.308429	0.243909	0.159361	-0.379617	-0.317096	-0.254489	0.240393	0.239467	0.086768		-0.535773	-0.047351	-0.00944456	1.21511	-0.403963	0.0989711	0	0	0	-0.148556	0	0.39	-0.557057	0	0		0.126942
sll0282	unknown protein	Other categories	Unknown	-0.07	-0.06	0.14	0.03	-0.03	0.05	0.04	0	0.19	-0.14	-0.05	0.03	-0.02	-0.08	-0.15	-0.15	-0.09	-0.22862	-0.044739	-0.458303	-0.069488	0.289547	-0.191855	0.360058	-0.041438	1.68077	-0.451357	-0.050325	0.610413	-0.302214	0.09098	0.00223878	2.00952	-0.41003	-0.268683	0	1.22256	0	1.58044	0	0.37	-0.331135	-0.142208	-0.223192	1.35488	-0.0286778
sll0283	hypothetical protein	Other categories	Hypothetical	0.06	-0.27	-0.22	-0.26	-0.08	0.01	0.32	0.22	0.05	0.29	0.05	-0.55	-0.24	-0.33	-0.55	-0.65	-0.71	-1.49866	0.207597	-0.39035	-0.505363	-0.708934	-0.885252	-0.011722	-0.317012	2.87028	-0.317587	-1.22936	-0.670659		-0.520228	1.14403	-0.64801	-0.415666	-0.190627	-0.630556	-0.081444	0	-0.241889	-0.482111	1.33	0.00924121	-0.624379	-0.529756	0.112796	-0.014554
sll0284	hypothetical protein	Other categories	Hypothetical	0.04	-0.09	-0.13	-0.12	-0.06	0.08	-0.18	-0.12	0.1	-0.21	-0.09	0.11	0.05	-0.1	-0.02	-0.12	-0.24	-0.497678	0.355554	-0.2489	0.07618	0.136705	-0.230892	-0.102673	-0.369149	-0.115137	-1.00262	-0.335795	-0.347349	0.173674	0.008959	0.111084	0.757441	-0.431361	-0.455905	0.022889	0.087111	-0.115833	0.258556	0.400778	0.08	-0.0122442	0.113928	-0.119063
sll0286	hypothetical protein YCF52 (ycf52)	Other categories	Hypothetical	0.1	0.09	0.14	0.1	0.22	0.12	0.14	0.13	0.33	0.27	0.33	0.26	0.31	0.18	0.21	0.12	-0.02	0.18505	0.071304	0.4709	-0.166097	0.005101	-0.104821	-0.223621	-0.059212	1.64406	0.225613	-0.207614	-0.0382443	0.0774484	0.002848	-0.234453	0.736472	-0.115801	-0.100795	0.143	0.007333	0	0.277778	0.382667	-0.14	-0.208399	0.156393	0.097064	0.438213	-0.196492
sll0288	septum site-determining protein MinC (minC)	Cellular processes	Cell division	-0.04	-0.36	-0.97	-0.59	-0.86	-0.81	-0.34	-0.24	-0.71	-0.41	-0.4	0.14	0.02	-0.06	0.1	0.12	0.19	-0.149545	-0.273653	-0.448613	0.019895	0.32059	0.287301	0.029662	0.122508	-0.24111	-0.3424	0.017941	0.242204	-0.217414	-0.065919	-0.638642	-1.45721	-0.376163	0.129221	0.166333	0.045556	-0.475333	-0.018	0	-0.75	-0.326599	-0.061329	0.036672		0.141822
sll0289	septum site-determining protein MinD (minD)	Cellular processes	Cell division	0.03	0.03	-0.02	-0.01	-0.03	-0.09	-0.07	-0.06	0.08	-0.06	-0.02	-0.09	-0.01	0	0.09	0.16	0.2	-0.738858	-0.717725	-0.412918	-0.613242	-0.137912	0.048761	-0.024435	0.174753	0.377881	0.358562	-0.150064			0.040421	0.148122	-1.4843	-0.349133	-0.146017	0.154111	0.091222	-0.161167	0.074444	0.031778	-0.43	0.0320442	0.02463	0.136032
sll0290	polyphosphate kinase (ppk)	Central intermediary metabolism	Phosphorus compounds	0.16	0.09	0.15	0.11	0.25	0.12	-0.29	-0.23	0.43	0.42	0.41	0.1	0.11	-0.01	0.08	-0.08	-0.1	-0.362389	0.159657	-0.092965	0.104808	0.015654	-0.204634	-0.045777	0.0093	-1.08386	-0.599181	-0.801878	-0.0953924	0.260346	0.138599	-0.0320895	-0.113993	0.243866	0.287638	0.325	0.207778	0.15125	0.729333	0.954778	0.54	0.0166758	-0.407611	-0.378413	0.169749	0.204646
sll0293	unknown protein	Other categories	Unknown	0.09	0.13	0.06	0.21	0.05	0.06	0.09	0.01	0.07	0.1	-0.02	-0.45	0	0.08	0.04	0.09	0.11	-0.066038	-0.989426	0.538616	0.444135	0.093327	-0.085684	-0.370631	-0.045032	0.54513	0.508316	1.88337	0.210959	-0.037371	-0.078988	-0.511991	0.922722	-0.33323	0.413124	0.046667	-0.132333	0.19225	0.228667	0.491889	0.26	-0.317077	-0.422291	-1.15567	1.17963	-0.00605647
sll0294	hypothetical protein	Other categories	Hypothetical	0.07	0.09	0.13	0.17	0.16	0.13	0.19	0.19	0.49	0.26	0.33	-0.16	0.02	0.08	0.05	0.06	0.08	-0.426797	-0.194779	0.101454	-0.312529	-0.849609	-0.417937	0.271838	0.101871	0.308428	0.027164	2.03728	0.0565249	0.099704	-0.085477	-0.645278	0.03306	0.0531933	0.397864	-0.033222	-0.306444	0.043417	0.104778	0.465	-0.07	0.114478	-0.258513	-0.892021	1.32762	-0.424833
sll0295	hypothetical protein	Other categories	Hypothetical	0.04	0.06	0.11	0.17	0.12	0.13	0.05	0.05	0.5	0.23	0.41	0.09	0.02	0	-0.01	0	-0.07	-0.25445	0.135254	-0.438559	0.688523	0.056486	-0.353356	-0.069817	0.336079	1.3039	0	-0.566236	-0.750604	0.843968	-0.161951	0.0975829	-1.69506	0.559246	-0.091548	-0.352889	-0.491444	-1.37908	-0.633111	-0.915	0.54	-0.0696321	-0.070398	-0.349173		0.638851
sll0296	hypothetical protein	Other categories	Hypothetical	-0.07	0.06	-0.17	0.05	-0.09	-0.11	-0.09	-0.24	-0.3	-0.2	-0.19	0.02	0.14	0.1	0.1	0.09	0.13	0.651858	0.083255	-0.108442	0.043507	0.469617	-0.341198	-0.183624	-0.048616	-0.204084	0.152294	0.59956	0.183005	0.253775	0.090393	-0.562907	-1.62118	0.669191	0.075185	0.302778	0.175667	-0.084917	-0.156667	-0.215778	-1.45	0.389832	-0.462987	0.079504
sll0297	hypothetical protein	Other categories	Hypothetical	0.27	0.26	0.3	0.33	0.38	0.52	0.32	0.31	0.45	0.47	-0.27	-0.33	0.3	0.16	-0.25	-0.4	-0.65	1.15819	0.81055	1.51432	1.11045	-0.225629	-0.251407	0.004764	0.00758	0.236433	0	0	0.406351	-0.165974	-0.046956	-0.263161	1.06866	0.214265	0.51539	-0.259333	-0.379667	0.388333	0.588667	0.804222	-0.17	0.0515653	0.510871	0.134975	0.204183	0.491522
sll0298	hypothetical protein	Other categories	Hypothetical	0.08	0.12	0.26	0.15	-0.01	0.17	-0.2	-0.23	-0.11	-0.32	-0.22	-0.08	0.02	-0.08	-0.03	-0.16	-0.36	0.730616	0.331112	0.600988	0.719177	0.059549	-0.527923	-0.463411	-0.18199	0.446541	0.115748	0	-0.0656022	-0.451445	-0.017336	-0.0785271	0.773489	0.372372	0.38993	-0.243222	-0.261556	-0.153833	0.305556	0.543444	0.24	-0.164622	0.232614	-0.1896		0.625981
sll0300	riboflavin synthase alpha chain (ribC)	Biosynthesis of cofactors, prosthetic groups, and carriers	Riboflavin	0.15	0.14	0.29	0.17	0.41	0.14	0.57	0.59	0.73	0.71	0.5	0.29	0.03	0	0.02	0	-0.01	-0.465418	0.180193	-0.120599	-0.178077	-0.039986	0.259264	0.117839	0.092571	1.93519	-0.246117	-0.145721	0.0853833	-0.303967	-0.205323	-0.25483	0.678888	-0.132149	0.702165	-0.376222	-0.307333	0	-0.024222	-0.014667	-0.09	-0.478889	0.120196	0.307096	-0.0230103	0.227837
sll0301	hypothetical protein	Other categories	Hypothetical	0.16	0.1	0.3	0.14	0.11	0.2	-0.04	0.11	-0.08	0.18	-0.06	0.2	0.14	0.12	0.23	0.13	-0.23	0.093516	0.042444	0.520112	0.138069	-0.002821	-1.00417	-0.410824	-0.459732	0.672404	0.345237	0.522151			-0.304367	-0.353434	-0.111775	0.923997	-0.519155	-0.508556	-0.289889	-0.437667	0.343333	0.531444	0.23	-0.0333388	0.122899	-0.543137
sll0306	group2 RNA polymerase sigma factor SigB (sigB)	Transcription	RNA synthesis, modification, and DNA transcription	0.67	-0.17	-0.02	-0.23	-0.08	0.03	-0.62	-0.63	-0.39	-0.63	-0.48	1.87	0.3	0.13	0.07	0.22	0.2	2.34632	0.810247	0.764353	0.288498	0.675342	-0.435304	-0.598973	-0.415167	0.111785	0.097995	3.09764	1.44045	-0.0648872	0.159991	-0.648772	1.26319	0.119692	0.571454	-0.133111	-0.338333	-0.754167	0.341111	0.768889	-0.17	0.808028	0.199116	-0.942451	2.0181	3.03546
sll0309	unknown protein	Other categories	Unknown	-0.07	-0.07	-0.06	-0.18	0.09	-0.04	0.15	0.06	-0.18	-0.01	0.04	0.15	0.05	-0.03	0.07	0.02	-0.03	-0.015648	-0.27102	0.199876	-0.052517	-0.838324	0.057391	0.207335	-0.365921	-0.741925	-0.084594	0.018276	0.524803	0.0939008	0.086732	-0.492535	1.04589	0.142017	-0.0808706	0	0	0	0.506111	0	0.05	-0.355931	0.105438	0.018938	0.463974	-0.0143194
sll0310	hypothetical protein	Other categories	Hypothetical	0.11	0.08	0.13	0.14	0.2	0.14	0.49	0.28	0.37	0.2	0.29	0.17	0.08	-0.03	-0.16	0.07	-0.15	-0.238273	0.093644	-0.241534	-0.104338	0.517681	0.074656	0.055313	0.087802	-1.04118	0.138443	-0.203814	0.0310433	0.191358	-0.004128	-0.0254143	0.74723	-0.440528	0.604658	0.151667	0.042778	-0.265167	0.740556	0.879444	0.5	0.0549639	0.105391	-0.148879		-0.260094
sll0312	probable oligopeptides ABC transporter permease protein	Translation	Transport and binding proteins	0.07	0.13	0.13	0.12	0.18	0.09	0.49	0.1	-0.09	0.22	0.21	0.15	0.12	0.02	-0.05	-0.02	-0.06	-0.304411	-0.455584	-0.413588	-0.496108	0.255611	0.41113	0.967458	0.196516	0.13972	-0.107811	0.137995	-0.270586	0.111325	-0.321051	-0.406505	-0.492324	0.885132	1.2794	-0.068444	-0.065111	0	0.028	0	0.39	-0.0532795	0.275852	0.003533		0.257327
sll0314	hypothetical protein	Other categories	Hypothetical	0.04	0.05	0.1	0.07	0.08	0.08	0.06	0.02	0.28	-0.09	0.17	-0.42	-0.07	-0.04	-0.16	-0.24	-0.3	0.017626	0.20691	0.630009	0.449913	-0.752154	-0.150541	-0.053525	-0.1663	-0.647075	0	1.96083	0.310197	0.627351	-0.846948	-0.88202	0.242509	0.697805	0.573302	-0.139778	-0.316111	-0.105333	0.446111	0.877778	-0.06	0.368257	0.565549	-0.941134	2.46273	-0.198805
sll0315	putative transposase [ISY203_i2]	Other categories	Transposon-related functions																														0.0331819					-0.381858	-0.163556	-0.277667	0.03325	-0.076444	0.209444	-0.27	0.174731				0.0276077
sll0317	putative transposase [ISY203_i1]	Other categories	Transposon-related functions																														-0.148489					-0.329453	0	0	0	0	0	0.24	0.0952418				-0.279422
sll0318	hypothetical protein	Other categories	Hypothetical	0.06	0.11	0.09	-0.23	-0.31	-0.25	-0.23	-0.15	-0.21	-0.25	-0.11	0.1	-0.04	-0.04	0.19	0.22	0.12	-0.197708	-0.268478	0.049071	0.241223	0.032195	-0.282365	-0.245728	-0.066725	-0.01301	0.539209	-0.447169			-0.022236	0.00590249	-0.381577	0.383986	-0.124852	-0.649667	-0.054444	0	0.105889	0.18	0.58	0.0466443	-0.304937	-0.08058
sll0319	hypothetical protein	Other categories	Hypothetical	-0.15	0.04	-0.24	-0.2	-0.36	-0.2	-0.13	-0.21	-0.55	-0.45	-0.46	-0.32	0.13	0.07	0.13	0.18	0.1	-1.27806	-0.825223	0.33572	-0.119598	-0.640191	0.16528	0.642372	0.284661	-0.32419	0.651548	-0.002151	-0.264905	0.947926	-0.242383	0.185868	-0.298198	-0.0415476	-0.078957	0.190667	0.102111	0.3105	0.812222	0.594444	0.38	1.111	-0.069354	-0.809108	2.00661	0.0441082
sll0320	probable ribonuclease D	Transcription	Degradation of RNA	-0.19	-0.12	-0.13	-0.27	-0.28	-0.29	-0.15	-0.24	-0.33	-0.18	-0.33	-0.18	0.09	0.06	0.17	0.21	0.18	-0.755512	-0.596231	0.222132	0.333673	-0.321088	-0.472767	-0.041045	0.687385	0.563898	-0.247456	-0.103432			-0.331537	0.313133	-0.614876	-0.0827698	0.208986	-0.206889	-0.153667	-0.189833	0.378889	0.274333	0.27	0.259791	-0.084202	-0.57743	1.46029	-0.379681
sll0321	unknown protein	Other categories	Unknown	0.08	0.07	0.18	0.25	0.19	0.12	0.39	0.19	0.24	0.17	0.15	0.24	0.16	0.07	0.06	0.04	-0.05	-0.436705	-0.235546	-0.230559	0.116112	-0.098104	-0.21617	-0.144065	-0.139495	0.984205	-0.128751	-0.442036	0.243077	0.00545357	-0.050307	-0.0232849	0.0888861	0.546115	-0.241605	-0.061111	-0.065333	-0.244333	0.188	0.397222	0.11	-0.130918	0.608051	0.349818		0.0308079
sll0322	hydrogenase maturation protein HypF (hypF)	Other categories	Hydrogenase	0.02	0.07	0.15	0.11	0.1	0.06	0.02	-0.07	0.35	0.12	0.23	0.03	-0.04	-0.07	-0.13	-0.11	-0.1	-0.602995	-1.85211	-0.489963	-1.58897	1.16923	1.28435	1.49235	1.16199	-0.686292	-0.349105	-1.27484		-0.315401	0.228465	0.368834	-0.182615	-0.980418	-0.372477	0.453111	0.128889	0.172	0.303667	0.850667	0.29	-0.275787	-0.158165	0.599949		-0.447244
sll0325	hypothetical protein	Other categories	Hypothetical	0.09	-0.15	-0.11	-0.19	0.12	-0.29	-0.09	-0.1	0.09	-0.1	-0.1	0.06	0.14	0.05	0.09	0.09	0.19	0.128542	0.397788	0.073159	0.605785	-0.843129	-0.084976	0.208803	-0.27722	0.34925	0	0.921474		-0.181141	-0.09635	-0.0347025	-0.0394326	0.0894385	0.167437	-0.129444	-0.277444	-0.824167	-0.396	-0.406	-0.63	-0.368326	0.256256	0.155663
sll0327	unknown protein	Other categories	Unknown	0.09	0.12	0.04	0.1	0.16	0.03	0.28	0.23	0.18	0.36	0.01	0.08	-0.39	-0.24	-0.03	0.05	-0.2	-0.212864	0.098864	-0.119339	0.337508	-0.989718	-1.20741	-0.797074	-0.774608	-1.25419	0.570939	-0.197523			-0.193447	1.72393	-3.21129	0.211084	0.279881	0	-0.103444	0	0.096111	0	0.46	-0.512523	-0.751384	-1.0253
sll0328	unknown protein	Other categories	Unknown	0.05	-0.01	-0.13	-0.26	-0.21	-0.29	-0.03	-0.17	-0.19	-0.23	-0.19	0.01	-0.42	-0.29	-0.18	-0.01	-0.34	0.123901	-0.076402	-0.105184	0.325006	-0.349222	-0.449628	-0.552047	-0.671688	0.324677	0	0.392143			-0.060162	0.597161		0.487727	0.360904	0	0	0	-0.211778	0	0.48	-0.677913
sll0329	6-phosphogluconate dehydrogenase	Energy metabolism	Pentose phosphate pathway	-0.57	-0.38	-0.1	-0.47	-0.53	-0.42	-0.34	-0.35	-0.4	-0.56	-0.39	-0.53	-0.27	-0.04	0.05	0.25	0.65	0.258102	0.968964	0.238408	0.8805	0.060977	-0.843172	-0.773841	-0.871104	-0.754512	0.424194	-0.525615	0.232785	1.28409	-0.137495	-0.634556	-0.258289	1.73517	0.76322	-0.135	-0.161889	-0.397417	-0.264333	-0.707222	0.05	-1.89964	-0.956493	-1.02764	-0.297755	-0.0646356
sll0330	3-oxoacyl-[acyl-carrier protein] reductase	Energy metabolism	Fatty acid, phospholipid and sterol metabolism	0.23	0.31	0.31	0.31	0.44	0.27	0.36	0.43	0.84	0.82	0.72	-0.78	-0.62	-0.5	-0.46	-0.44	-0.11	1.26545	0.080336	0.834628	-0.116721	0.357753	0.821411	0.260162	-0.083352	0.054489	0	4.86728	3.0668	0.11661	-0.15461	-2.60062	2.64041	2.44747	0.59828	0	-0.559556	-1.04758	-0.133	-0.072222	-1.3	0.063051	0.063801	-0.079828	2.12765	0.394976
sll0335	hypothetical protein	Other categories	Hypothetical	0.06	-0.29	-0.45	-0.75	-0.33	-0.47	-0.33	0.1	0.29	-0.31	0.24	0.47	0.13	0.12	0.19	0.19	0.18	0.383885	-0.456754	-0.2224	-0.778919	0.425114	0.472179	0.311772	-0.160366	-3.14351	-1.05861	0.35739	-0.596277	1.34361	-0.3252	0.415354	-1.73086	2.63282	0.0714684	-0.082778	-0.096556	-1.33508	-0.473222	-0.841444	-0.86	0.0985866	-0.526663	-0.393773
sll0336	acetyl-CoA carboxylase beta subunit (accD,ycf11, zfpA)	Energy metabolism	Fatty acid, phospholipid and sterol metabolism	0.15	-0.08	-0.14	-0.12	-0.22	-0.11	-0.2	-0.14	-0.25	-0.39	-0.17	-0.14	0.35	0.15	0.2	0.16	-0.2	0.017066	-0.51216	0.221121	0.220272	0.215987	-0.236822	-0.226692	0.15764	0.658651	0.566672	0.209802	-0.437425	0.254569	-0.325734	-0.521644	-0.320659	-0.0128756	-0.0484619	0.242778	0.141	-0.197667	-0.122556	-0.179333	-0.63	0.403315	0.120512	-0.287235	0.0104206	0.332495
sll0337	two-component sensor histidine kinase	Purines, pyrimidines, nucleosides, and nucleotides	Regulatory functions	0.03	0.01	0.01	0	0.1	0.03	0.05	0	0.08	-0.04	0.02	-0.12	0.13	0.07	0.13	0.15	0.22	-0.186957	-0.141073	-0.271492	-0.277554	0.106069	0.437635	0.382996	0.074929	0.290861	0.164976	0.196275	-0.43489	-0.350157	0.211426	-0.618926	-0.915034	0.840814	0.186975	-0.407444	-0.393333	-0.808833	0.023111	0.497444	-0.12	-0.0153578	0.029456	-0.069493	-0.106216	0.0137417
sll0350	hypothetical protein	Other categories	Hypothetical	-0.06	0.04	-0.22	-0.06	-0.06	-0.06	-0.15	-0.17	-0.16	0.18	-0.22	0.13	0.08	0.12	0.11	0.19	0.29	-0.490881	-0.496188	-0.314581	-0.467039	-0.09377	0.785007	0.1963	0.318305	0.787736	0.081081	0.773384	0.0883068	0.201244	0.298631		-0.161084	0.310553	-0.0307146	0.787444	0.465333	0.802833	0.617222	1.04222	-0.34	-0.114668	0.22865	-0.290459	0.638902	0.110546
sll0354	hypothetical protein	Other categories	Hypothetical	0.31	0.31	0.37	0.3	0.21	0.1	0.17	0.22	0.12	0.3	0.14	-0.38	-0.48	-0.46	-0.56	-0.62	-0.56	0.974283	-0.797853	-0.072632	-0.457989	-0.004978	0.125996	-0.361467	-0.186073	-3.30803	-0.978179	-0.245714			-0.171156	0.440713	-0.960278	0.735988	0.652788	-0.170333	-0.236778	-0.601583	0.269111	0.357444	0.54	0.0103982	0.564909	0.123171		-0.663992
sll0355	hypothetical protein	Other categories	Hypothetical	0.01	0.04	0.12	0.13	0.15	0.15	0.14	0.1	0.36	0.06	-0.02	0.1	-0.03	-0.08	-0.16	-0.11	-0.08	0.720106	0.545063	0.17313	0.12533	0.46596	0.698647	0.218767	0.057177	0.799057	0.856681	0.168534	0.774225	-0.153963	0.182882	-0.220132	0.332794	0.994943	-0.0241814	0	-0.281889	0.486083	0.411	0.618111	0.14	-0.335978	0.708748	0.195178
sll0356	N-(5'-phosphoribosyl)anthranilate isomerase (trpF)	Amino acid biosynthesis	Aromatic amino acid family	0.04	0.08	0.14	0.16	0.16	0.13	0.09	0.14	0	0.25	-0.01	0.34	0.02	-0.03	-0.03	-0.04	-0.03	0.601429	1.02847	0.211563	0.559732	0.410241	0.000435	-0.114557	-0.090115	1.25579	0.438753	0.247805	0.915459	-0.274325	-0.027505	-0.255432	0.440564	0.603946	-0.124052	0.230889	0.162889	-0.178833	0.704778	0.851333	0.17	0.0988078	0.247411	0.008182	0.332419	1.62757
sll0359	hypothetical protein	Other categories	Hypothetical	-0.01	0.01	-0.23	0.05	-0.41	0.13	-0.37	-0.31	-0.43	-0.59	-0.55	-0.58	-0.77	-0.76	-0.78	-0.8	-0.66	0.618937	0.460837	0.528639	0.485803	0.106998	-0.315281	-0.108617	-0.02575	0.921061	-0.049582	0.097107	-0.508453	-0.0681475	0.066364	2.56217	1.09021	0.161109	0.266148	0.018222	-0.044	0.192167	0.214778	0.502222	-0.1	-0.00534307	-0.202702	0.447415	-0.150308	0.650516
sll0360	hypothetical protein	Other categories	Hypothetical	0.01	-0.19	-0.32	-0.37	-0.18	-0.24	-0.08	-0.07	0.27	0.09	0	-0.19	-0.22	-0.36	-0.4	-0.4	-0.22	0.506606	0.356667	0.020138	0.050413	0.351716	0.464626	0.179199	0.235833	-0.046908	0.334357	0.050817		-0.393053	0.725608	-0.0859761		0.110222	-0.173117	0	-0.047889	0.1975	0.326778	0	-0.27	-0.476791
sll0361	hypothetical protein	Other categories	Hypothetical	0.02	-0.04	-0.19	-0.06	-0.08	-0.12	-0.1	-0.17	-0.27	-0.19	-0.11	0.05	0.18	0.12	0.2	0.17	0.08	-0.035914	-0.111113	0.086259	-0.761687	0.256384	0.810095	0.675642	0.297796	-1.76522	-0.007679	0.642599		-0.0273002	-0.045051	-1.33778	-0.989374	-0.653065	0.148912	0	-0.006889	0	-0.221333	0	-0.81	-0.37121	0.244492	0.11011		0.397177
sll0362	alanyl-tRNA synthetase (alaS)	Translation	Aminoacyl tRNA synthetases and tRNA modification	0.05	0.09	-0.45	-0.23	-0.44	-0.13	0.25	0.17	-0.79	-0.53	-0.57	-0.08	0.05	-0.09	-0.21	-0.26	-0.23	0.022879	-0.462678	-0.244717	-0.222546	0.489164	0.319928	0.199495	0.005156	-0.773014	0.398751	-0.439546	0.00246134	0.755722	-0.093554	0.0630173	-0.147706	-0.564655	0.0456408	0.060667	0.042778	-0.037	0.085	0.160889	-0.47	0.0765442	0.086192	0.228748	-0.154415	0.419411
sll0364	hypothetical protein	Other categories	Hypothetical	0.16	0.13	0.21	0.17	0.34	0.14	0.28	0.37	0.48	0.34	0.38	0.19	0.07	0.08	0.09	0.06	0.05	0.148459	-0.074954	0.048414	-0.193578	0.34286	0.413132	0.044626	0.047709	-2.10302	0	0.151734	0.352948	-0.000696735	-0.213189	0.0163186	-0.468189	0.285961	0.23012	0.025333	0.059111	-0.242	0.224778	0.495333	0.94	0.251582	0.041954	-0.218471	0.45257
sll0368	uracil phosphoribosyltransferase	Purines, pyrimidines, nucleosides, and nucleotides	Interconversions and salvage of nucleosides and nucleotides	-0.04	-0.04	0.01	-0.04	-0.16	-0.05	-0.2	-0.07	0.35	-0.27	-0.04	0.33	-0.07	-0.06	-0.04	0	0.02	-0.611484	-0.322774	-0.040479	0.025783	0.04387	-0.029676	-0.076194	-0.03932	0.666326	0.94868	-0.217661			-0.016189	-0.272692	-0.106482	0.0665106	-0.390653	0.175889	0.234333	0	0.636444	0.879667	0.17	-0.207277	-0.248751	-0.204247
sll0369	unknown protein	Other categories	Unknown	0.28	0.33	0.39	0.29	0.67	0.25	0.98	0.82	0.56	1.1	0.59	0.02	-0.02	0	0.04	0.05	0.01	0.280282	-0.378007	-0.123159	-0.0387	0.002112	0.183818	-0.476833	-0.445014	-1.00188	0.775125	-0.124454	-0.0474377	-0.0492983	0.156359	0.286512	-0.408339	0.725782	-0.214249	0.097889	0.106778	0.183167	0.151333	0.321444	0.43	-0.0769807	-0.023085	-0.113425	0.360739	0.0027462
sll0370	carbamoyl-phosphate synthase, pyrimidine-specific, large chain (pyrA)	Energy metabolism	Amino acids and amines	0.05	0.07	0.07	-0.04	0.23	-0.28	0.37	0.26	0.16	0.38	0.4	0.11	-0.1	0.15	0.37	0.56	0.57	-0.864585	-0.300154	-0.719938	-0.287218	-0.195306	-0.443532	0.115498	-0.002342	-0.412168	0.178625	-0.875802	-0.0667817	0.387269	0.177181	0.499837	-0.761738	1.02002	0.374708	0.122111	0	-0.1965	-0.047556	0.008889	-0.53	-0.473498	-0.587753	-0.00436		0.317395
sll0371	unknown protein	Other categories	Unknown	0.14	0.15	0.16	0.16	0.33	0.05	0.64	0.5	0.29	0.77	0.53	0.07	-0.08	-0.09	-0.12	0.09	0.17	-0.173938	0.363878	-0.415825	0.042003	-0.02876	-0.108038	0.341544	0.036918	-0.252202	-0.283815	-0.115636		0.249509	-0.058654	0.313301	-0.980538	0.239234	0.245073	0	0.188111	0	-0.156111	0	-0.51	-0.707603	-0.492535	-0.153225		-0.00155301
sll0372	hypothetical protein	Other categories	Hypothetical	0.32	-0.08	-0.6	-0.56	-0.5	-0.29	-0.4	-0.27	-0.33	-0.05	-0.39	-0.15	0.64	0.6	0.76	0.74	0.48	-0.566175	-0.787704	-0.584497	-0.544625	0.059644	-0.045838	0.224291	0.267527	0	0.933198	0.038954	-0.371617	-0.324834	0.172159	-0.504463	-0.672016	-0.325189	0.252065	-0.350889	-0.371333	-0.402333	-0.660444	-0.678222	-0.57	0.03811	0.005806	-0.129743	-0.185539	0.0887837
sll0373	gamma-glutamyl phosphate reductase (proA)	Amino acid biosynthesis	Glutamate family / Nitrogen assimilation	0.1	-0.03	-0.44	-0.18	-0.17	-0.22	-0.27	-0.19	-0.06	-0.17	-0.06	-0.19	0.55	0.44	0.38	0.36	0.41	-0.658422	-0.803364	-0.499153	-0.5696	0.102483	0.581363	0.411703	0.276089	-0.638574	0.571352	0	-0.647752	-0.136334	0.305069	-0.415429	-1.26985	0.0727165	-0.585712	0.232889	0.097667	-0.473167	-0.389444	-0.416222	-1.13	0.37141	-0.360051	-0.275644	-0.931526	0.172899
sll0374	probable branched chain ABC transporter ATP-binding protein	Translation	Transport and binding proteins	0.04	0.11	-0.16	-0.12	0.08	-0.44	0.14	0.06	-0.17	0.12	-0.05	-0.15	0.12	0.16	0.35	0.49	0.54	-0.500488	-0.872223	-0.60692	-0.549206	0.020518	0.028509	0.101833	-0.02007	1.09549	0.166993	1.52639	0.10522	0.286919	0.651321	-0.140074	-0.713786	1.28909	0.260536	0.270667	0.169444	0.529333	0.567556	0.879	0.27	-0.180809	-0.377734	-0.413667	0.461506	-0.0636701
sll0375	unknown protein	Other categories	Unknown	-0.17	0.17	0.5	-0.08	0.14	-0.08	-0.29	-0.2	-0.38	-0.39	-0.28	1.02	0.58	0.12	0.37	0.61	0.63																								2.11
sll0376	unknown protein	Other categories	Unknown	-0.03	-0.22	0.31	0.07	0.14	0.39	-0.14	0.04	0.08	0.02	0.13	0.31	-0.39	-0.39	-0.5	-0.71	-1.23	1.2825	1.92356	0.231736	-0.340243	-0.266768	-0.301665	0.259367	-0.347219	0.293531	-0.576851	0.566493	0.0908796	-0.217772	0.028795	-0.0854497	0.603307	-0.145217	0.0235692	0	-0.413	0	0.202889	0	0.17	-0.610712	-0.203747	-0.116383		-0.365527
sll0377	transcription-repair coupling factor	Purines, pyrimidines, nucleosides, and nucleotides	DNA replication, restriction, modification, recombination, and repair	0.09	0.08	0.1	0.09	0.3	0.2	0.47	0.4	0.52	0.55	0.4	-0.2	0.23	0.2	0.15	0.12	0.02	-0.029531	-0.304861	-0.578595	-0.187213	0.091331	-0.071573	0.0792	-0.039966	1.86081	0.490669	0.470398	-0.569738	0.267077	0.333568	0.114168	-1.25116	1.83729	-0.405065	0.118444	0.007	0.424333	0.523222	0.432778	-0.35	-0.82736	-0.276854	-0.146195	-0.764487	0.219715
sll0378	uroporphyrin-III C-methyltransferase (cobA)	Biosynthesis of cofactors, prosthetic groups, and carriers	Cobalamin, heme, phycobilin and porphyrin	-0.21	-0.08	0.08	0.09	0.12	0.13	-0.2	-0.19	0.1	0.22	0.16	0.07	0.02	0.04	0.08	0.09	0.32	0.210045	-0.303201	-0.573157	-0.48742	0.017071	-0.224514	0.149425	0.418475	0.298196	-0.468552	0.462966		0.581682	0.380654		-1.27777	1.49829	-0.109743	0.307556	0.263111	-0.083417	0.193444	0.275889	-0.83	-0.11155	-0.263536	0.200778		0.126495
sll0379	acyl-[acyl-carrier-protein]--UDP-N-acetylglucosamine o-acyltransferase	Cell envelope	Surface polysaccharides, lipopolysaccharides and antigens	0.05	-0.13	-0.27	-0.31	0.05	-0.4	0.22	0.02	0.34	0.28	0.19	-0.03	-0.1	-0.05	0.05	0.18	0.19	-0.709219	-0.864539	-0.49338	-0.28805	0.223617	0.253426	-0.021487	0.266573	1.00154	0.554651	-0.599366	-0.388087	0.117033	0.55842	0.530341	-0.555176	-0.882454	-0.1767	0.031333	-0.062444	-0.659167	-0.113778	-0.278889	-1.36	0.08946	-0.296516	-0.18182	-0.251593	-0.23295
sll0380	probable glycosyltransferase	Cell envelope	Surface polysaccharides, lipopolysaccharides and antigens	-0.03	0.01	-0.01	0.06	0.38	0.05	0.38	0.34	0.56	0.49	-0.13	0.34	-0.04	-0.09	0.06	0.1	0.07	-0.538834	-0.714867	-0.223431	-0.404734	-0.191669	-0.129249	0.091189	0.22613	-1.15072	0.360427	0.040459	-0.610141	-0.14169	0.373249	0.0503136	-0.607516	-0.170576	-0.477323	0	-0.127222	0	-0.019444	0	-0.85	-0.30754	-0.085498	-0.042298	0.0516621	-0.244619
sll0381	hypothetical protein	Other categories	Hypothetical	-0.25	-0.23	-0.14	-0.65	-0.14	-0.69	-0.06	0.15	0.67	0.28	0.49	-0.28	-0.29	-0.21	-0.21	-0.19	0.06	-0.138858	-0.802265	0.039248	-0.265223	-0.01963	0.184565	0.254007	0.162193	0.196115	-0.051619	0.320404	-1.38056	-2.13286	0.593876	0.959308	-1.33022	0.144104	2.72072	-0.259	-0.650889	-1.07867	-1.16022	-1.89644	-2.72	-0.644584	-0.294888	0.403448	2.06676	-0.538911
sll0382	hypothetical protein	Other categories	Hypothetical	-0.2	-0.23	-0.15	-0.5	-0.16	-0.41	0.02	-0.01	-0.1	-0.03	0.01	-0.23	-0.34	-0.28	-0.21	-0.15	0.01	-0.194037	-0.872508	-0.304111	-0.309845	-0.343999	-0.061381	-0.271061	-0.063079	-0.016017	-0.152829	0.576922	-0.104782		0.730965	0.957371	-0.514863	0.299087	0.195716	0.143556	-0.111778	-0.453833	-0.422111	-0.590778	-4.23	-0.331225	-0.681863	0.464494		-0.0280888
sll0383	cobalamin biosynthesis protein M	Biosynthesis of cofactors, prosthetic groups, and carriers	Cobalamin, heme, phycobilin and porphyrin	0.09	0.06	0.2	-0.03	0.29	-0.09	0.38	0.31	0.49	0.35	0.38	0.43	-0.02	0.04	0.05	0.1	0.12	-0.773666	-0.960175	-0.782833	-1.20227	-0.484359	0.621981	0.298258	0.110248	0.038887	-0.115317	0.02242	-0.532204	-1.33596	0.98202	0.607107	-0.997462	-0.0808208	1.14376	-0.139222	-0.346556	0	-0.933444	0	-3.58	-0.545559	-0.178117	0.582788	0.563196	-0.227608
sll0384	unknown protein	Other categories	Unknown	-0.22	-0.3	-0.07	-1.03	0.07	-0.76	0.36	0.34	0.36	0.32	0.35	-0.06	0.02	0	0.08	0.12	0.16	-0.3587	-0.211443	-0.756803	-0.251144	0.221278	-0.016599	-0.12053	0.004454	0.040965	0	0.295491		-0.732451	0.881596	0.173123	-1.90454	0.761339	0.893139	-0.086778	-0.350222	0	-1.03022	0	-3.57	-0.28667	-0.405614	0.303216		-0.566258
sll0385	ATP-binding protein of ABC transporter	Translation	Transport and binding proteins	-0.75	-0.9	-0.59	-1.6	-0.59	-1.63	0.04	-0.05	-0.12	0.07	-0.05	0.1	0.02	0	-0.07	0.04	0.1	-0.219006	-0.568482	-0.63336	-0.353656	-0.015679	0.045601	-0.220126	-0.110805	-0.650036	-0.596681	-0.202659	-0.271253	-0.647244	0.700029	0.465841	-1.40162	0.265723	0.244909	0.130111	-0.213667	0	-0.859556	0	-3.32	-0.039256	-0.141285	0.115135	-0.0135658	-0.171079
sll0394	unknown protein	Other categories	Unknown	0.02	-0.06	0	-0.01	0.04	0.02	0.11	0.08	-0.08	-0.04	-0.04	-0.31	0.22	0.11	-0.02	-0.05	-0.19	0.622736	0.512188	0.93424	0.205127	0.001473	-0.515774	0.021382	0.009581	-0.35084	-0.284252	0.033372	0.0537373	-0.250873	-0.023758	-0.484709	0.0537781	0.446996	0.213276	-0.272556	-0.250556	0	0.343222	0.440889	0.21	-0.57783	0.257658	-0.251649		-0.0805587
sll0395	phosphoglycerate mutase	Other categories	Other	0.07	-0.02	-0.18	-0.03	-0.27	-0.01	-0.32	-0.13	-0.13	-0.27	-0.06	-0.28	0.16	0.1	0.06	0	-0.17	0.310618	-0.052	0.249906	0.286314	-0.076537	-0.167779	-0.153822	0.193462	-0.848168	0.031905	0.02378		-0.230642	-0.185163	-0.130005	0.842314	0.20597	-0.0273155	0.098556	0.033222	-0.611083	0.174222	0.404	-0.16	-0.267533	0.068871	-0.258058		-0.082636
sll0396	two-component response regulator OmpR subfamily	Purines, pyrimidines, nucleosides, and nucleotides	Regulatory functions	0.03	0.02	0.07	0.09	0.07	0.13	0.25	0.12	0.18	-0.03	0.23	-0.13	0.16	0.09	0.17	0.13	0	0.13962	-0.225925	0.201657	-0.415999	0.096133	-0.193106	0.247457	-0.078888	0.219714	0	0.067277	-0.766578	-0.194196	-0.107516	-0.606666	0.401426	0.312241	0.0184233	-0.099778	-0.195111	0	0.173667	0.364444	0.25	-0.33468	-0.002615	-0.064276	-1.12584	-0.0758014
sll0397	hypothetical protein	Other categories	Hypothetical	0.02	0.03	-0.08	-0.05	0.15	-0.01	-0.1	0.05	0.23	0.18	0.04	-0.36	0.03	0.07	0.12	0.08	0.14	0.269064	-0.547733	0.136653	0.077878	0.074452	0.069613	0.378951	0.218784	-0.462253	-0.197379	-0.024249			0.461177	-0.071432	0.238757	0.302956	-0.189531	0	-0.156	0	0.210222	0.694222	0.08	-0.300381	0.253455	0.29769
sll0398	deoxyguanosinetriphosphate triphosphohydrolase	Purines, pyrimidines, nucleosides, and nucleotides	Purine ribonucleotide biosynthesis	0.07	0.1	0.12	0.15	0.18	0.12	0.35	0.26	0.42	0.26	0.46	-0.08	0	-0.01	0.01	0.01	0.08	-0.011859	-0.980264	-0.148807	-0.63898	-0.204976	0.027799	0.152201	0.096664	1.32089	0.735416	0.159906		-0.372854	0.223851	-0.0772485	-0.261642	0.304316	-0.218375	0.325667	0.315556	-0.2565	0.179778	0.506556	0.21	0.179454	-0.195509	0.132392		-0.219822
sll0400	hypothetical protein	Other categories	Hypothetical	-0.02	-0.02	-0.02	0.04	0.02	-0.01	0	-0.05	-0.03	0.08	-0.08	0.21	-0.28	-0.19	-0.28	-0.3	-0.27	0.555219	0.834321	0.479213	0.156741	-0.38818	0.424973	0.323902	0.253779	-0.303167	-0.37684	-0.872576			-0.124222	0.395829	0.824666	0.35469	-0.43585	-0.066778	0.006111	-0.416167	0.34	0.547111	0.64	-0.101187	-0.103862	0.06428
sll0401	citrate synthase	Energy metabolism	TCA cycle	0.13	-0.03	0.06	-0.11	0.06	0.12	0.08	0.11	0.24	0.08	0.03	0.14	0.17	-0.07	-0.22	-0.25	-0.28	0.737795	0.380257	0.486157	0.566733	-0.192418	-0.380878	-0.413555	-0.189705	-0.418147	-0.650018	-0.011435	0.641097	0.495615	-0.30889		0.229079	0.83427	0.0665873	-0.039556	-0.161556	-0.274417	0.020333	0.205889	0.76	-0.376887	0.114431	-0.00481	0.406707	-0.247249
sll0402	aspartate aminotransferase (aspC)	Amino acid biosynthesis	Aspartate family	0.04	-0.14	0.1	-0.23	-0.15	-0.14	0.03	-0.12	0.18	-0.05	-0.09	-0.24	0.15	0.05	0.08	-0.06	-0.06	0.097756	-0.196938	0.011054	-0.26533	-0.359229	0.238087	0.7167	-0.049995	0.272823	0.61034	0.165335	0.096612	0.889497	-0.046773	-0.15153	-0.365118	1.12701	-0.038521	0.099778	0.045222	-0.432167	0.263778	0.398667	0.3	-0.779885	-0.167324	-0.222195	0.17074	0.018295
sll0403	unknown protein	Other categories	Unknown	0.05	0.06	0.05	0.08	0.09	0.05	0.21	0.14	0.52	0.29	0.5	-0.09	-0.04	-0.05	-0.06	-0.02	-0.1	0.50975	0.076863	0.380879	-0.158279	0.22804	-0.167	0.018038	0.138017	-0.481943	-0.010663	0			-0.220245	0.312038	0.377246	0.358064	0.101129	0	0	0	0	0	0.17	-0.465165	0.123693	0.214074
sll0404	glycolate oxidase subunit GlcD (glcD)	Energy metabolism	Glycolate pathway	-0.02	-0.05	0.16	0.07	0.17	0.26	0.17	-0.1	-0.02	-0.27	-0.13	-0.3	-0.15	-0.14	-0.22	-0.27	-0.29	-0.336865	-0.895509	0.026955	-0.400765	-0.141297	0.624758	0.416821	-0.153853	0.176164	-0.223373	-0.708067	0.364042	0.378459	0.27298	0.243942	-0.694324	0.660711	0.470491	0.085222	0.047333	0.180083	0.538444	0.733667	0.68	-0.174881	0.514252	-0.069057	-0.0528713	0.391164
sll0405	unknown protein	Other categories	Unknown	-0.02	0.04	0.01	-0.05	0.22	-0.11	0.16	0.1	-0.19	0.21	0.11	0.29	-0.17	-0.26	-0.08	-0.06	0.23	0.105171	-0.213569	0.003338	0.210049	0.203197	-0.126338	-0.295208	0.151816	0.057306	-0.358413	0.315873	0.049175	0.465806	0.272169	-0.127396		0.790024	-0.607095	-0.031556	0.036556	0	0.277556	0.564222	0.16	0.151948			-0.0146871	0.322661
sll0406	unknown protein	Other categories	Unknown	0.03	0.07	0.07	0.11	0.09	0.09	0.12	0.13	0.3	0.2	0.45	0.1	-0.11	0.06	0.06	-0.06	0.13	0.618418	0.059106	0.313494	0.023046	0.191416	-0.140372	-0.120292	-0.405724	0.313824	0.220325	0.275008	-0.154857	0.231843	0.31572		-0.330367	0.333429	-0.396185	0	0.162556	0	0.546222	0	0.45	-0.194383	0.113438	0.119002
sll0408	peptidyl-prolyl cis-trans isomerase	Translation	Protein modification and translation factors	-0.53	-0.56	-0.52	-0.44	-0.19	-0.63	-0.37	-0.32	-0.42	-0.22	-0.42	0.13	-0.13	-0.17	-0.02	0.07	0.04	-1.05556	-1.01349	-0.56489	-0.654575	-0.755832	0.401861	0.630407	0.065636	0.292196	0	-0.16967	2.0627	-0.276058	0.0114	0.15927	-0.252433	-0.470412	0.259699	0.145889	0.125333	0.506917	0.466889	0.426222	-0.38	0.347895	-0.124054	0.103113	0.509034	1.40035
sll0409	similar to O-succinylbenzoate-CoA synthase	Biosynthesis of cofactors, prosthetic groups, and carriers	Menaquinone and ubiquinone	0.13	0.15	0.08	0.07	0.28	0.09	0.16	0.31	0.19	0.4	0.29	0.12	0.02	-0.05	-0.04	-0.06	-0.04	0.395681	-0.127162	-0.175929	-0.020598	0.283736	-0.037175	-0.217568	0.045337	0.033602	-0.576279	0.254109		0.189914	-0.004144	0.0862415		-0.707555	0.0635007	0	-0.585333	0	0.552444	0.704333	0.03	-0.357848				0.304972
sll0410	hypothetical protein	Other categories	Hypothetical	0.14	0.13	0.14	0.12	0.24	0.09	0.36	0.26	0.56	0.31	0.4	0.23	0.22	0.19	0.07	-0.04	-0.12	0.561208	0.256006	0.568106	0.370836	0.297728	-0.376464	-0.209042	-0.325161	0.165542	0.368181	0.175902	0.110875	-0.113037	-0.028701	-0.614706	0.399718	0.0463321	0.291179	0.236333	0.352556	0	0.555333	0.642889	-0.54	-0.0476184	0.108348	0.082139	0.705234	0.0367226
sll0412	hypothetical protein	Other categories	Hypothetical	0.22	0.12	-0.03	0.08	0.13	0.16	-0.07	0.09	0.04	0.05	0.09	0.08	0.23	0.16	0.06	0.02	0.02	-0.129037	-0.064319	-0.086383	-0.003819	0.004388	0.518694	0.547856	-0.184182	-0.503291	1.16357	0.718168		-0.2241	0.362454	-0.479559	-0.198359	-0.183243	0.639805	0.042889	0.033667	-0.431833	0.044667	0.204	0.02	0.04668	0.455225	0.309493	0.972951	0.104697
sll0413	hypothetical protein	Other categories	Hypothetical	0.05	-0.12	-0.44	-0.23	-0.47	-0.44	-0.58	-0.46	-0.36	-0.34	-0.34	0.26	0.36	0.35	0.42	0.44	0.51	-0.127137	-0.535632	-0.349062	-0.208299	0.526104	0.041344	-0.064685	0.228576	0.283341	-0.445712	0.299884			0.356293		-1.48193	0.144167	-0.232097	-0.006889	-0.037778	-0.546667	-0.064667	-0.417889	-0.65	0.034894	-0.121664	-0.304777		0.334569
sll0414	hypothetical protein	Other categories	Hypothetical	-0.13	-0.23	-0.25	-0.32	-0.24	-0.44	-0.07	-0.11	-0.15	-0.08	-0.19	0.28	-0.02	0.05	0.11	0.16	0.22	-0.422414	-0.236303	-0.324188	-0.152995	0.439063	-0.105855	0.084974	0.193465	0.374426	0.010462	-0.019676	0.1113	0.0234165	0.036209	0.0119578	-0.624409	0.335893	-0.142011	-0.288111	-0.345222	-0.309583	-0.198667	0.219333	-0.44	-0.717857	0.035518	-0.282432		0.267824
sll0415	ATP-binding protein of ABC transporter	Translation	Transport and binding proteins	-0.01	0.05	0.05	0.11	0.12	0.05	0.1	0.07	-0.14	0.13	0.03	0.26	-0.08	-0.1	-0.04	-0.05	-0.09	-0.413836	-0.849184	0.048254	-0.670823	0.260312	0.302211	0.596498	0.143466	-0.814936	0	0.319926		0.00788242	-0.627271	-0.0990278	-0.367361	0.677323	-0.720936	0.400444	0.256778	-0.328083	-0.089667	-0.310778	-0.4	0.946806	0.057685	0.073813
sll0416	60kD chaperonin 2 (groEL-2)	Cellular processes	Chaperones	1.42	-0.04	-0.53	-0.84	-0.48	-0.54	-0.48	-0.48	-0.33	-0.47	-0.28	2.07	0.94	0.45	0.28	0.29	-0.07	-0.208632	-2.67618	-1.71511	-2.07014	2.11269	1.73115	1.01256	0.901977	-1.12521	-0.40941	2.2259	2.00889	0.495948	-0.485609	-1.10455	-1.16239	-0.296114	-1.13404	0.817111	0.668222	-0.621083	0.094333	-1.05278	-2.64	1.75282	0.814054	0.419774	0.398278	2.08498
sll0418	delta(24)-sterol C-methyltransferase	Energy metabolism	Fatty acid, phospholipid and sterol metabolism	0.07	-0.02	-0.26	-0.09	-0.19	-0.21	0.5	0.37	0.52	0.6	0.6	-0.16	0.61	0.44	0.45	0.37	0.29	-0.046847	-0.789946	-0.064196	-0.068828	0.152474	0.155172	-0.200584	-0.003892	0.638209	0	0.821005	-0.123854	-0.0518765	0.137275	-0.502399	-0.480832	0.612158	0.239496	-0.240333	-0.241	-0.242333	0.029222	0.310444	-0.42	-0.436441	0.072517	-0.211736
sll0419	unknown protein	Other categories	Unknown	-0.03	0.01	0	0.08	-0.01	-0.04	-0.21	-0.09	0.09	-0.16	0.01	-0.22	0.27	0.23	0.3	0.17	0.18	0.452249	-0.424233	0.201898	-0.265119	0.120507	0.235994	0.004544	0.223755	0.938852	0.378004	0.661207			-0.045501	0.0994226	-1.38176	0.364335	0.035802	0	0.003778	0	0.368111	0	0.37	-0.285003	0.334221	-0.059898
sll0420	urease beta subunit (ureB)	Central intermediary metabolism	Other	-0.07	-0.11	-0.25	-0.16	-0.18	-0.23	-0.17	-0.15	-0.38	-0.36	-0.18	-0.13	0.26	0.24	0.33	0.35	0.4	-0.069532	-0.080483	0.020293	0.004059	-0.026783	-0.616367	0.00636	-0.216047	0.05095	0.882146	0.199445		-0.169934	0.27193	-0.462664	-0.380086	0.893027	0.033178	0.014556	-0.334889	0	-0.063778	0.004778	-0.05	-0.376744	0.038912	-0.132887	-0.17376
sll0421	adenylosuccinate lyase (purB)	Purines, pyrimidines, nucleosides, and nucleotides	Purine ribonucleotide biosynthesis	-0.1	-0.4	-0.76	-0.58	-0.59	-0.5	-0.13	-0.25	-0.39	-0.35	-0.14	0.15	0.02	0.06	0.36	0.58	0.49	-1.26147	-1.40145	-1.04985	-0.706186	-0.340523	0.838479	1.01522	1.08816	-0.285264	-0.377307	-0.594189			0.211829	0.760664	-1.45875	0.169601	-0.153661	0.213222	0.200667	-0.113583	-0.23	-0.054333	-1.61	-0.0360008	-0.340117	0.534931	-0.176106	-0.317954
sll0422	asparaginase	Energy metabolism	Amino acids and amines	0.01	0.03	0	0.03	-0.01	-0.05	0.05	-0.1	-0.02	-0.1	0.08	-0.14	-0.05	0.04	0.19	0.28	0.5	-0.994582	-1.16088	-0.934347	-0.797989	0.184528	0.935027	0.746114	0.904944	-0.14654	-0.511421	-0.342555	2.21649	-0.213369	0.06959	0.471577	1.16684	-0.524714	-0.0479705	0.247556	0.115667	-0.76925	-0.657	-0.881778	-1.66	0.224656	-0.242491	0.529448
sll0423	hypothetical protein	Other categories	Hypothetical	-0.12	0.05	0.14	0.03	0.07	0.27	-0.01	-0.12	-0.11	-0.06	-0.18	-0.03	0.05	-0.01	-0.11	-0.23	-0.49	0.769852	-0.285286	0.631104	0.246344	0.059441	-0.499399	-0.193426	-0.219089	-0.637074	1.17379	0.37888	0.311118	0.0442561	0.32136	0.0370761	1.0597	-0.194235	0.543317	-0.238778	-0.337778	0.207417	0.610778	0.87	0.97	0.313723	0.265847	-0.354127	0.801228	0.0704543
sll0424	hypothetical protein	Other categories	Hypothetical	0.01	0.03	0.03	0.08	0.05	0.1	0.05	0.02	-0.15	-0.23	-0.01	-0.19	0.1	0.06	0.04	-0.04	0.03	0.132651	0.480671	-0.013766	0.350799	0.182231	-0.256644	-0.29477	-0.031135	-1.96948	-0.392052	0.418183	0.193512	-0.0436997	-0.048753	-0.0125069		0.0594636	0.102133	0.117667	0.060889	0.324	0.391222	0.439444	0.13	0.326604				0.451093
sll0426	unknown protein	Other categories	Unknown	0.15	0.19	0.24	0.27	0.13	0.26	-0.03	-0.04	-0.22	-0.4	-0.24	-0.2	0.01	-0.21	-0.36	-0.43	-0.45	0.457156	0.246732	0.454815	0.508661	-0.087721	-0.348933	-0.318958	-0.343514	0.425168	0	-0.374181	0.468078	0.00379183	0.562238		1.94335	0.884104	0.20489	0.007778	-0.065667	-0.328333	0.997778	1.284	1.59	-0.836313	0.207408	0.071094	0.337756	-0.919274
sll0427	photosystem II manganese-stabilizing polypeptide (psbO)	Photosynthesis and respiration	Photosystem II	-1.32	-1.27	-1.72	-1.01	-1.66	-1.14	-0.48	-0.34	-0.94	-0.63	-0.61	-0.31	-0.59	-0.26	-0.07	0.26	0.11	-1.10404	0.244458	-0.410887	1.03978	-1.04059	-1.36125	-1.11833	-0.354586	0.236962	-0.314944	-1.00985	-0.640835	-1.5965	-0.8575	2.20238	-0.116798	-2.37708	-0.572142	-0.160778	-0.385333	-1.03492	-1.28778	-1.44856	-0.71	1.56828	-0.412145	0.181876	-0.0931489	-0.30781
sll0428	unknown protein	Other categories	Unknown	0.02	0	-0.05	0.04	0.01	0.01	-0.17	-0.12	-0.25	-0.12	-0.1	0.11	-0.06	-0.07	-0.08	-0.12	-0.14	-0.290365	0.040654	-0.093603	-0.218629	0.480083	0.258904	0.046973	0.227592	0.928316	-1.20088	-0.092576			-0.26713	-0.642665	0.0168616	-0.462882	-0.260218	0	1.59478	0	1.87778	0	0.58	-0.4861	0.244913	0.147334
sll0430	heat shock protein HtpG (htpG)	Cellular processes	Chaperones	0.63	-0.41	0.12	-0.55	0.25	-0.07	0.21	0.02	0.33	0.67	0.45	3.94	0.95	0.32	0.05	-0.02	-0.48	1.86464	0.487425	-1.5394	-1.66472	2.47274	0.767546	0.293147	0.358075	-0.696405	-0.301338	3.0837	1.4332	-0.545108	-0.413778	-1.36656	-0.858152	-0.69983	0.481523	0.322333	-0.046889	-1.06358	-0.801889	-0.919333	-1.74	1.22067	0.480002	-0.168028	1.19819	3.35718
sll0431	putative transposase [ISY100_h]	Other categories	Transposon-related functions																													0.898757	0.209698					0.128598	-0.989667	-0.839667	0.06625	-1.09533	-0.928889	-0.26	0.777823			0.262461	0.00940957
sll0436	hypothetical protein	Other categories	Hypothetical	-0.01	0.04	0.02	0.07	-0.01	0.08	0.17	0.09	0.14	0.26	0.04	0.28	-0.1	-0.19	-0.1	-0.12	-0.13	-0.012937	0.16538	0.194403	0.246292	-0.178047	0.052104	0.220777	0.213844	0.478109	0	0.34839	0.374303	-0.479437	0.339249	-0.461297	-1.21321	0.16349	-0.115532	0	-0.305222	0	0.317444	0	0.29	-0.402114	0.232419	-0.231268
sll0441	unknown protein	Other categories	Unknown	0.07	0.09	0.03	0.12	0.2	0.09	0.39	0.46	1.04	0.21	0.63	2.86	0.59	-0.13	-0.5	-0.77	-1.14	-1.32129	-0.491802	-1.24575	0.169955	-0.665356	-0.866427	0.421835	0.159388	0.583562	0.714206	-1.003	-0.337471	0.234797	-0.513064	0.687648	-2.09764	-0.854615	-0.285534	0.077444	0.214556	0	-0.267222	-0.838556	1.53	0.293008	-0.280406	-0.236406		0.765636
sll0442	hypothetical protein	Other categories	Hypothetical	0.18	0.29	0.08	0.38	0.31	0.38	0.4	0.28	0.06	0.43	0.17	3.33	1.09	0.49	0.09	-0.29	-0.67	0.347928	-0.015879	-0.344942	-0.308339	0.20873	-0.109334	0.197208	0.258682	-0.407682	1.00548	-0.419587			0.102962	0.219448	-0.164019	0.482899	0.141453	0	0	0	0	0	1.06	-0.584763	-0.281259	-0.00215		0.450711
sll0443	unknown protein	Other categories	Unknown	0.15	0.28	0.12	0.13	0.15	-0.11	0.23	-0.13	-0.13	0.47	-0.16	-0.14	-0.19	-0.25	-0.16	-0.12	0.15	-0.699452	0.295424	-0.287799	-0.039434	-0.645126	-0.593077	-0.120637	-0.384292	0.006763	-0.334715	0.007429	-0.366658	0.21795	-0.292779	-0.0835069	-2.34278	1.40372	-0.0933823	-0.173889	-0.181667	0	-0.086	0.007	0.1	-0.0121164	-0.225309	-0.169513
sll0444	unknown protein	Other categories	Unknown	-0.17	-0.16	0.05	-0.17	-0.12	-0.05	0.05	0.12	0.18	0.12	0	0.05	-0.09	-0.18	-0.16	-0.12	-0.09	-0.64776	0.089402	-0.381119	-0.288315	-0.556294	-0.593283	0.194006	-0.451915	-1.30213	0.42046	-0.639847	-0.797258	0.396751	-0.09793	-0.116436	-1.13206	0.848692	0.128471	0	-0.337	0	-0.207667	-0.815333	0.94	-0.373989	-0.318978	0.347331
sll0445	unknown protein	Other categories	Unknown	-0.09	-0.12	0.05	-0.1	-0.04	0.02	-0.12	0.17	-0.08	-0.09	-0.05	0.08	0.12	0.04	0.04	0.02	-0.03	0.324458	-0.288896	-0.277291	-0.487828	0.691704	0.406237	0.267994	0.044547	0.122415	-0.165865	0.501139	-0.486339	0.550665	0.122972	-0.00196	0.259792	0.977489	0.445118	-0.038556	-0.027222	-0.515167	0.098	0.256667	0.97	-0.205516	-0.026291	0.028093	-0.439575	0.110397
sll0446	unknown protein	Other categories	Unknown	-0.39	-0.25	-0.11	-0.43	-0.1	0.11	0.16	-0.03	0.12	0.13	0.12	-0.18	0.06	0.04	-0.01	-0.06	0.27	-0.817826	-0.426057	-0.524486	-0.179491	0.145787	0.177378	0.331732	0.274496	1.42387	-0.07966	-0.155814	-0.124434	0.275226	0.13086	0.00077202	-1.33339	0.955175	0.1177	-0.011444	-0.619222	0	-0.031556	-0.024444	0.73	0.0337552	-0.594483	-0.0899
sll0447	unknown protein	Other categories	Unknown	-0.07	-0.01	-0.15	0.01	-0.09	0.03	-0.38	-0.24	-0.07	-0.2	0.03	-0.1	0.09	0.08	0.1	0.05	0.01	-2.13556	-0.176558	-1.20376	-0.703204	0.155753	0.224732	0.148437	-0.196711	1.45819	0.028449	-0.454902			-0.184861	0.262515	-2.52386	-0.0748891	0.234481	0	0	0	0	0	0.26	-0.278157	-0.395341	0.218489	-0.158946	0.203138
sll0448	unknown protein	Other categories	Unknown	-0.04	0.06	0.06	0.1	0.28	0.1	0.36	0.27	0.32	0.36	0.24	0.1	0.03	0.04	0.09	0.06	0.04	-0.693547	0.080048	-0.289259	-0.389626	-0.243053	-0.227821	-0.279124	-0.040051	0.766993	0	-0.044774		-0.259436	0.414264	-0.0201601	-1.40055	0.555756	-0.153747	0	0	0	-0.27	0	0.57	-0.259448	-0.543927	0.232318
sll0449	unknown protein	Other categories	Unknown	-0.03	0.03	-0.18	0.03	-0.01	-0.04	-0.36	-0.21	-0.17	-0.11	-0.08	0.26	-0.01	0	-0.02	-0.07	-0.1	-0.175052	-0.542848	-0.520996	-0.493368	0.204659	-0.089765	0.259575	-0.355949	0.303774	0.457524	-0.401566		-0.17795	-0.121131	-0.360556	-1.56013	0.397275	-0.413286	0	0	0	0.325333	0	0.42	-0.577553	-0.224203	-0.258087
sll0450	probable nitric oxide reductase	Amino acid biosynthesis	Glutamate family / Nitrogen assimilation	-0.27	-0.18	0.13	-0.29	0.14	-0.11	0.29	0.24	0.31	0.45	0.23	-0.79	-0.43	-0.27	-0.44	-0.37	0.12	-0.325429	-0.408757	-0.327521	-0.168662	-0.056902	0.056734	0.083337	-0.242522	-0.783842	-0.510592	-1.31017	-0.0142499	0.0339074	-0.267155	0.672472	2.45876	-0.916461	-0.222532	-0.097444	-0.065556	-0.968333	-0.208	-0.201778	2.29	0.288869	-0.700508	-0.99069	-0.325789	0.166898
sll0451	hypothetical protein	Other categories	Hypothetical	-0.49	-0.42	-0.09	-0.6	-0.1	-0.23	0.07	0	0.02	0.12	0.01	-0.07	-0.1	-0.07	-0.09	0.02	0.08	0.149167	0.264963	0.094115	-0.066343	-0.005365	-0.164925	-0.122306	-0.173405	-0.319703	0	-0.189336	-0.119035	-0.732552	-0.202867	0.921701	1.64503	-0.349595	-0.415926	0.182667	-0.135	0	0.380889	0.855889	0.94	-0.0643505	-0.856745	-0.532539		-0.677297
sll0454	phenylalanyl-tRNA synthetase alpha chain (pheS)	Translation	Aminoacyl tRNA synthetases and tRNA modification	-0.07	-0.39	-0.74	-0.67	-0.64	-0.47	-0.48	-0.34	-0.27	-0.46	-0.24	-0.09	0.22	0.28	0.13	0.42	0.13	-0.473641	-1.16972	-0.290667	-0.460284	0.043182	0.483163	0.58046	0.605751	0.384211	-0.212036	0	-0.45138	-0.748598	0.355139	0.350796	-0.514173	-1.19756	-0.343528	0.203778	0.168333	-0.078667	-0.398222	-0.516444	-1.42	0.729974	0.167238	0.485368	-0.725381
sll0455	homoserine dehydrogenase (thrA)	Amino acid biosynthesis	Aspartate family	0	-0.11	-0.16	-0.17	-0.15	-0.19	-0.04	-0.07	0.08	0.09	0.05	0.1	-0.24	-0.27	-0.21	-0.19	-0.07	0.27943	-0.18505	0.174671	-0.112842	0.090891	0.134604	0.201602	0.208706	-0.087123	-0.35354	-0.537249	-0.155305	-0.490536	0.117401	0.194436	1.05127	-1.19579	-0.488799	-0.035444	0.029	0.17475	0.267	0.143444	-0.93	0.257414	-0.22022	0.65866		0.145846
sll0456	hypothetical protein	Other categories	Hypothetical	-0.08	-0.18	-0.23	-0.16	-0.12	-0.15	-0.22	-0.13	-0.28	-0.31	-0.21	0.17	-0.19	-0.15	-0.23	-0.24	-0.11	0.157603	-0.526673	0.104162	-0.658792	0.06097	0.439984	0.429977	0.230274	-0.235937	-0.330938	-0.375539	0.257059	-0.319541	0.1549	-0.192419	0.801084	0.151063	-0.0109168	0.115	0.128222	0.12375	0.447111	0.667	-0.39	-0.0482448	0.068503	0.038585
sll0459	excinuclease ABC subunit B	Purines, pyrimidines, nucleosides, and nucleotides	DNA replication, restriction, modification, recombination, and repair	0.09	0.07	0.27	0.06	0.15	0.25	0.7	0.57	0.97	0.79	0.62	-0.02	0.09	0.11	0.08	0.08	-0.02	0.12351	-0.523271	-0.056777	-0.306963	-0.045356	-0.131164	-0.01759	-0.311491	-0.238933	-0.395085	0.937177			0.013455	-0.50261	0.0533985	1.21138	-0.19153	0.332444	0.155	0	-0.119778	0.194778	-0.13	-0.770064	0.148473	-0.328004		-0.102388
sll0461	gamma-glutamyl phosphate reductase (proA)	Amino acid biosynthesis	Glutamate family / Nitrogen assimilation	0.17	0.2	0.15	0.19	0.43	0.04	0.61	0.48	1.02	0.75	0.93	0.4	-0.44	-0.11	-0.01	0.15	0.23	0.704059	0.12685	0.446269	0.049958	-0.159653	-0.049412	0.020849	-0.166881	0.120217	0	-0.241859	-0.477962	-0.418545	0.228377	-0.00555417	0.574579	0.101486	0.479992	-0.278556	-0.317667	-0.264417	0.057444	0.084333	0.6	-0.400425	-0.340763	-0.070554	0.464271	-0.155161
sll0462	hypothetical protein	Other categories	Hypothetical	0.1	0.16	0.2	0.18	0.37	0.18	0.42	0.45	0.86	0.64	0.57	-0.22	-0.16	-0.05	-0.1	-0.06	-0.1	0.406213	-0.120612	0.152377	-0.113466	-0.012735	0.230538	0.201998	-0.039671	0.030205	0.979654	0.797059	-0.0215159	-0.249794	0.268998	0.279156	0.177786	0.164819	0.0432889	-0.019333	-0.202222	-0.706667	0.003556	-0.268	0.85	0.426919	0.148649	0.449057	0.0204418	0.342993
sll0467	S-adenosylmethionine tRNA ribosyltransferase-isomerase	Translation	Aminoacyl tRNA synthetases and tRNA modification	0.03	-0.02	-0.13	-0.06	-0.13	-0.07	-0.16	-0.17	-0.1	-0.2	-0.06	0.18	0.13	0.02	0.03	0.08	0.1	-0.485694	-0.506525	-0.389389	-0.38506	0.265526	0.380905	-0.351359	-0.098588	1.21742	-1.1182	-0.163931		-0.262344	0.114153	0.0386296	0.411975	-0.256794	-0.0117775	0.038556	-0.035444	-0.099417	-0.042	0.092444	-0.68	0.205024	0.251611	0.252659
sll0469	ribose-phosphate pyrophosphokinase	Purines, pyrimidines, nucleosides, and nucleotides	Purine ribonucleotide biosynthesis	-0.05	-0.3	-0.25	-0.47	-0.36	-0.2	-0.24	-0.19	-0.1	-0.31	-0.21	-0.22	-0.01	-0.05	-0.07	-0.08	-0.25	0.190095	-0.622791	0.405063	0.363437	-0.128144	-0.285823	-0.194701	-0.17716	0.113049	-0.077167	-0.433087	-0.237862	0.292053	-0.345522	0.104248	0.382232	-0.153199	0.296402	-0.128889	-0.166556	-0.365167	-0.029444	-0.134222	-0.23	-0.185102	-0.020607	-0.156745	-0.089189	0.149281
sll0470	hypothetical protein	Other categories	Hypothetical	0.38	0.14	-0.03	0.05	-0.01	0.19	-0.13	-0.15	-0.22	-0.01	-0.12	-0.61	-0.24	-0.38	-0.43	-0.5	-0.56	-0.070326	-1.03737	1.18872	0.594859	0.133158	0.444553	-0.516154	-0.437129	-0.208906	0.247605	1.86777	0.913258	0.379816	-0.652047	0.135853	1.63071	-0.0197031	-0.0652221	-0.131333	-0.379667	0.249833	0.523111	0.810222	-0.52	0.0730013	0.166769	-1.19492	2.37078	0.112205
sll0471	hypothetical protein	Other categories	Hypothetical	-0.02	-0.01	-0.16	-0.02	0.02	0.02	-0.07	-0.14	-0.19	-0.07	-0.07	0.07	0.02	-0.01	-0.04	-0.06	-0.11	-0.659023	-0.623336	-0.139117	-0.66085	-0.005558	1.1499	0.293933	0.124455	-0.376632	2.05561	1.64909	0.358622	0.374146	0.507275	-0.0587602	-0.320807	0.00336125	0.051716	-0.007333	-0.125111	0.137917	0.206556	0.276778	-0.91	-0.225841	0.247777	-0.847802	1.61469	0.0636771
sll0473	unknown protein	Other categories	Unknown	0.08	0.31	0.39	0.53	0.32	0.47	-0.15	0.1	-0.09	0.26	-0.1	0.24	-0.02	-0.19	-0.23	-0.51	-0.57	1.45698	0.811425	0.551536	0.616447	-0.220187	-0.300937	-0.762203	-0.458488	1.60511	-0.730021	0.245228	0.154638	0.0879515	-0.023291	-0.045159	2.00112	0.166393	0.372243	0	0	0	0.678556	1.71444	1.49	-0.243253	0.200974	-0.179586	0.0333437	-0.707801
sll0474	two-component hybrid sensor and regulator	Purines, pyrimidines, nucleosides, and nucleotides	Regulatory functions	-0.01	0.03	0.1	0.1	0.21	0.12	0.27	0.26	0.1	0.23	0.13	0.16	0.08	-0.14	-0.14	-0.16	-0.15	-0.304838	0.234657	-0.199113	-0.048458	0.005305	0.06461	-0.246423	-0.133866	1.44828	0.103195	0.160774	0.0741718	-0.114471	0.366617	0.0293629	0.524632	-0.508024	0.215633	0.177	0.110778	-0.295667	-0.314333	-0.737111	0.52	0.377452	0.078456	0.065141
sll0477	putative biopolymer transport ExbB-like protein	Translation	Transport and binding proteins	0.14	0.17	0.22	0.24	0.26	0.01	0.33	0.22	0.04	0.12	0.11	0.23	-0.05	0	-0.08	0.02	-0.05	0.387593	0.395886	0.298453	0.313439	-0.00052	-0.20693	-1.14939	-0.510199	0.597054	0.202247	0.199571	0.265504	-0.523801	-0.306923	0.158938	2.0333	-0.0616723	0.493777	0.032222	0.672	0.513583	0.976889	0.937444	-0.13	-0.0612717	0.054014	-0.312605
sll0478	unknown protein	Other categories	Unknown	0.04	0.07	0.07	0.12	0.05	0.04	0.02	0.01	0.12	-0.01	0.11	0.24	-0.03	-0.03	-0.02	-0.06	-0.14	0.500378	0.288702	0.750224	0.0233	0.47883	0.08806	-0.638128	-0.206888	0.422383	0	0.457022		-0.23093	-0.329122	-0.202743		-0.641993	0.198867	0	0	0	0.570556	0.243778	-0.29	-0.576414				0.080393
sll0479	unknown protein	Other categories	Unknown	0.08	0.12	0.08	0.16	0.13	0.11	0.18	0.12	-0.01	0.1	-0.05	-0.03	0.07	0.12	0.07	0.06	-0.03	-0.134189	-0.277151	0.168218	-0.043955	-0.369128	0.146076	0.25606	-0.037309	1.59491	0.125018	0.431899			0.131947	-0.401757	0.859891	0.176105	0.163981	0	0	0	1.06744	0	0.14	-0.605188	0.026013	-0.291991
sll0480	probable aminotransferase	Other categories	Other	-0.2	-0.37	-0.67	-0.48	-0.74	-0.5	-0.29	-0.29	-0.37	-0.51	-0.39	0.05	0.04	0.08	0.19	0.3	0.23	-0.960116	-0.836741	-0.619114	-0.279421	-0.116362	0.387198	0.580036	0.312635	-0.33865	-0.176377	0	-0.400278	-0.612575	0.060515	-0.010141	-1.18014	-1.22939	-0.0613814	0.075333	-0.035556	-0.2115	-0.288667	-0.510778	-1.16	0.502297	-0.203716	0.052482	0.600304	0.158763
sll0481	unknown protein	Other categories	Unknown	-0.04	0.21	0.28	0.35	0.17	-0.03	-0.04	-0.04	0.06	0.02	-0.04	-0.14	-0.09	-0.02	0.03	0.11	0.24	-0.016008	-0.176794	-0.076794	-0.019124	0.560663	0.50288	0.114086	0.038083	0	0.054248	-0.479257			-0.17746	0.154527	-0.254437	-0.0833545	-0.143506	0	-0.356222	-0.831083	0.016778	0.463889	-0.6	0.149201	-0.153953	-0.05294
sll0482	unknown protein	Other categories	Unknown	0.01	0.06	0.06	0.13	0.03	0.14	0.21	-0.05	0.19	0.23	0.11	0.12	-0.13	-0.07	-0.05	-0.01	0.03	-0.174979	0.304027	-0.099492	0.026455	0.004879	-0.091065	-0.157332	-0.083174	0.5485	-1.11779	-0.355655	-0.375421	-0.552026	-0.227542	0.350703	0.110631	-0.545054	0.221299	0.296222	0.159444	-0.284	0.082	-0.019667	-0.65	0.353713	-0.190335	0.171191	0.186225	0.126272
sll0484	ATP-binding protein of ABC transporter	Translation	Transport and binding proteins	0.08	0.12	0.19	0.18	0.23	0.12	0.23	0.17	0.3	0.25	0.45	0.08	0.05	-0.01	-0.17	-0.29	-0.31	0.651947	1.03285	0.507701	0.546462	0.038555	0.260189	0.282511	0.119362	0.24198	-0.388181	-0.266236	0.0884632	-0.0699859	-0.157287	-0.0668996	0.331606	0.0748959	0.101947	-0.045556	0.058222	0	0.568	0.802667	0.55	-0.538805	0.628879	0.163417	0.0971749	-0.175103
sll0485	two-component response regulator NarL subfamily	Purines, pyrimidines, nucleosides, and nucleotides	Regulatory functions	0.03	0.05	0.08	0.12	0.13	0.15	0.09	0.04	0.16	0.16	0.19	-0.25	-0.21	-0.19	-0.35	-0.24	-0.33	0.231022	0.653873	0.201934	0.301739	-0.185158	-0.405508	-0.313299	-0.141083	0.909466	-0.040516	-0.11576	0.494668	0.0143053	-0.072005		-0.828305	0.106916	-0.0220417	0	-0.304444	0	-0.093333	0	0.5	0.113751	0.650593	0.672312	1.54241	-0.401054
sll0486	circadian clock protein KaiB homolog (kaiB3)	Other categories	Other	0.14	0.12	0.17	0.1	0.26	0.14	0.27	0.27	0.57	0.64	0.54	-0.26	0.16	0.14	0.16	0.09	-0.04	-0.067572	0.405416	0.653786	0.013298	-0.115063	-0.021308	0.524064	0.094436	0.154652	0	-0.090504		-0.173617	0.200145	-0.272461	-0.0830956	-0.194001	0.237399	0	0.297	0	0.681778	0.932	0.37	-0.283565	0.184399	-0.160146
sll0487	hypothetical protein	Other categories	Hypothetical	0.06	0.02	0.03	0.07	0.12	0.12	0.08	0.18	0.41	0.2	0.41	-0.2	-0.04	-0.02	0.03	0.06	0.12	-0.581647	-0.430434	-0.220751	-0.115544	-0.305807	0.090544	-0.023852	-0.055955	0.223069	0.556806	-0.979881	-0.188093	-0.0867027	0.043956	0.695842	-0.760769	-0.694115	-0.53289	0.068778	0.098889	-0.174083	-0.045556	-0.115556	-0.96	0.146486	0.282542	0.423686	0.316963	-0.252353
sll0488	hypothetical protein	Other categories	Hypothetical	0.19	0.12	0.17	0.16	0.33	0.21	0.42	0.4	0.72	0.59	0.69	0.18	0.21	0.13	0.14	-0.16	-0.26	0.519545	-0.093294	0.365227	-0.040907	0.37009	0.183918	-0.0423	-0.070173	0.317949	0.111546	0.113093	0.212379	-0.212866	0.299577	-0.250475	0.214223	0.367941	-0.283631	0	0.046	-0.16	0.570556	0.975	0.56	-0.206258	0.185703	0.118757	0.374719	-0.159434
sll0489	ATP-binding protein of ABC transporter	Translation	Transport and binding proteins	0.17	0.08	-0.18	-0.13	-0.17	0.15	-0.44	0.16	0.65	0.2	0.66	-0.07	0.1	0.18	0.04	0.2	0.35	-0.026637	0.038777	-0.27152	0.296005	0.446132	0.082877	-0.159056	-0.181956	0.195581	0.764768	0.037721		-0.460209	0.00943	-0.527523	-0.36629	-1.06781	-0.599497	0.136111	0.023556	-0.14725	0.117333	0.337556	-0.5	0.0190872	0.058595	-0.08441	-0.26046	0.0265834
sll0493	hypothetical protein	Other categories	Hypothetical	-0.02	-0.06	0	0.09	0.07	-0.04	0.07	0.15	-0.56	-0.14	-0.18	-0.35	-0.16	-0.06	-0.15	-0.07	0	0.209172	-0.151531	0.163957	0.359187	-0.274445	-0.492322	-0.272368	0.267497	0.107062	0.588749	-0.007055			0.092563	-0.130251	-0.614363	0.42594	-0.0209576	0	-0.353222	0	-0.253667	0	0.15	0.138139	-0.334172	-0.248804		0.281772
sll0494	unknown protein	Other categories	Unknown	-0.03	-0.03	0.16	0.04	0.02	0.05	-0.31	-0.19	0.36	-0.35	-0.2	0.12	-0.06	-0.02	-0.1	-0.07	-0.16	-0.810647	-0.840021	-0.291707	-0.427745	0.304973	0.445522	0.201492	0.185967	1.25384	-0.946231	0.572628	0.791577		0.584742	-0.424706	0.115787	-0.558166	-0.11689	0	-0.183444	0	-0.079111	0	0.69	0.694067	0.589041	0.75767
sll0495	asparaginyl-tRNA synthetase (asnS)	Translation	Aminoacyl tRNA synthetases and tRNA modification	0.29	0.06	-0.27	-0.08	-0.2	-0.22	-0.07	-0.14	-0.51	0.21	-0.24	-0.37	0.1	0.08	0.1	-0.13	-0.09	-1.05638	-1.00962	-0.761535	-0.429781	0.457521	-0.128924	0.066096	0.544596	-0.193149	0.059443	1.02171	-0.167268	0.139517	-0.156139	-0.567553	-1.43853	0.0742844	-0.0653411	0.276556	0.110556	0.2065	0.116778	0.394333	-0.08	-0.112958	0.049196	-0.568115	-0.464106	-0.129635
sll0496	hypothetical protein	Other categories	Hypothetical	0.07	0.15	0.18	0.14	0.25	0.16	0.32	0.29	0.48	0.38	0.31	0.05	0.09	0.03	0.07	0.08	0.13	-1.29022	-0.779384	-0.612954	-0.728888	-0.329549	0.255768	0.620407	0.178139	0.721057	0.268839	0.545309	-0.0512642	-0.113396	-0.164192	-0.340343	-1.49819	0.681867	-0.241392	0	-0.073667	0	0.202	0	0.1	-0.160674	0.334662	-0.219292
sll0497	hypothetical protein	Other categories	Hypothetical	-0.03	-0.03	-0.1	-0.02	0.04	0.01	0.18	0.17	-0.41	0.09	-0.18	0.14	-0.07	-0.06	-0.02	-0.05	-0.08	-0.471921	-0.286777	-0.365218	-0.374301	-0.414625	-0.024812	0.640706	-0.061302	-0.162925	0	-0.448997		-0.34337	-0.544683	0.242032	1.14897	-0.0238045	0.274134	0	-0.146889	0.009583	0.299556	-0.037333	0.25	-0.116335	0.100067	0.10794		0.330888
sll0498	hypothetical protein	Other categories	Hypothetical	0.69	0.33	0.26	0.15	0.18	0.31	0.16	0.2	0.24	0.3	0.06	0.09	0.33	0.22	0.19	-0.02	-0.6	1.07228	0.431535	0.311691	0.132795	-0.255552	-0.103276	-0.250323	-0.062663	-0.53229	-0.70757	0.615706	-0.0262846	-0.271013	-0.230996	-0.569998	0.737069	0.523972	0.610433	-0.421778	-0.325889	-0.20925	0.381444	0.799444	0.31	-0.411734	0.390038	-0.346423	0.943161	0.301241
sll0499	hypothetical protein	Other categories	Hypothetical	0.07	0.04	0.06	0.07	0.09	0.06	0.24	0.19	0.23	0.23	0.17	0.1	-0.04	-0.04	-0.11	-0.04	-0.08	-0.299801	-0.453247	-0.054721	-0.748464	-0.353703	0.653354	1.21597	0.151309	-0.590928	0.11506	-0.240175		-0.32612	-0.205554	0.141459	0.314031	-0.0991023	0.149392	0.017444	-0.038889	-0.409667	0.092222	0.285556	0.47	-0.510838	0.907431	0.887483		0.359513
sll0501	probable glycosyltransferase	Other categories	Other	0.08	0.11	0.11	0.11	0.14	0.05	0.26	0.2	0.32	0.22	0.25	0.07	0.03	0.03	0.02	-0.01	-0.09	-0.774064	-0.127995	-0.293068	-0.523809	-0.249486	0.371677	0.353749	0.005713	1.63431	-0.940108	0.047199		-0.815137	-0.222613	0.379078	-0.85918	0.0468032	-0.150503	0	-0.268889	0	0.029111	0.578778	0.12	-0.620296	-0.187831	-0.329187		-0.424641
sll0502	arginyl-tRNA-synthetase (argS)	Translation	Aminoacyl tRNA synthetases and tRNA modification	0.14	0.13	0.11	0.17	0.16	0.09	0.32	0.19	0.22	0.43	0.28	0.34	-0.13	-0.18	-0.26	-0.34	-0.27	-0.37661	-0.588474	-0.465978	-0.321882	0.456062	-0.033753	0.359465	0.419107	-0.57898	0.055986	-0.270437		0.242772	0.121124	-0.146188	-0.99786	-0.498166	-0.435411	0.101889	0.099889	0.160583	0.252111	0.362	-0.98	0.0350191	0.149136	0.244168		0.0545292
sll0503	hypothetical protein	Other categories	Hypothetical	0.13	0.17	0.17	0.21	0.34	0.11	0.38	0.31	0.45	0.47	0.49	0.07	0.04	0.03	0.04	-0.01	-0.06	-0.208515	-0.579973	-0.022647	-0.182691	-0.113863	-0.220556	-0.131547	-0.229971	0.999428	0.198764	-0.475881	0.0749758	-0.00323241	-0.484695	0.218892	-0.277632	0.50745	0.229637	-0.135778	-0.303556	-0.226167	-0.112556	0.256667	-0.49	-0.265509	0.074866	0.367025	0.520403	0.548326
sll0504	diaminopimelate decarboxylase (lysA)	Amino acid biosynthesis	Branched chain family	0.04	0.03	-0.13	-0.14	0.17	0.09	0.33	0.29	0.57	0.51	0.43	-0.21	-0.14	-0.18	-0.27	-0.24	-0.22	0.26535	-0.332138	0.075041	0.081598	0.034841	-0.169992	-0.114037	0.037269	-0.566838	-0.213809	-1.51196	-0.586401	-0.104451	0.233742	0.41902	0.265716	-0.592976	0.107841	0.107222	0.244333	0.25675	0.510556	0.375556	-0.09	0.629717	-0.121504	-0.05872	-0.0330975	0.167838
sll0505	hypothetical protein	Other categories	Hypothetical	-0.13	-0.15	-0.22	-0.12	-0.18	0.07	-0.25	-0.28	0.3	-0.34	-0.24	0.07	-0.06	0.04	0.03	0.07	0.09	0.140597	0.159542	0.805636	0.292709	-0.610871	-0.07741	0.265193	0.004661	-0.100527	-0.106972	-0.095313	-0.366909	0.0279446	0.347505	0.158922	-0.0391516	0.0690456	0.128747	0.031556	0.160778	0.129833	0.409	0.339778	-0.21	-0.139961	-0.119212	0.101225		-0.0455926
sll0506	undecaprenyl pyrophosphate synthetase	Other categories	Other	0.19	0.09	0.11	-0.18	-0.05	0.05	0.15	-0.07	0.06	0.3	-0.07	0.59	0.22	0.13	0.11	0.06	-0.04	0.787591	-0.594842	0.121752	-0.331031	0.307858	0.292506	-0.081951	0.453664	0.95853	0.647524	0.077475		-0.811001	-0.089832	0.0589411	0.0240572	0.191211	-0.319047	0	-0.269333	0	-0.388778	0	-0.35	-0.151208	0.120367	-0.154108
sll0507	probable cation transporter	Translation	Transport and binding proteins	0.13	0.15	0.2	0.11	0.41	0.15	0.63	0.43	0.43	0.74	0.5	-0.05	-0.06	0.04	0.12	0.14	0.14	-1.12294	-0.83497	-0.859987	-0.740949	-0.175569	0.470366	0.774352	0.15407	0.793549	0.774546	-0.112934		-0.376453	-0.103664	0.558667	-1.08531	-0.111451	-0.782586	0.153778	-0.000333	-0.450917	-0.369333	-0.310222	0.43	0.221943	0.041548	0.346613		0.354372
sll0508	unknown protein	Other categories	Unknown	0.1	0.09	0.11	0.13	0.15	0.15	0.18	0.14	0.61	0.19	0.39	-0.12	0.4	0.32	0.19	0.16	0.15	-0.513774	-0.402546	0.029606	-0.52155	-0.398501	-0.40346	0.639052	0.243548	-0.346255	-0.277197	1.06642	-0.0220474	0.048959	0.068678	-1.44686	-0.762535	0.293387	0.010976	0	0	0	0.268444	0	0.12	-1.12097	0.029338	-0.317141		0.123089
sll0509	similar to 5',5'''-P-1,P-4-tetraphosphate phosphorylase II	Purines, pyrimidines, nucleosides, and nucleotides	Purine ribonucleotide biosynthesis	0.09	0.12	0.11	0.17	0.31	0.17	0.38	0.36	0.48	0.44	0.57	0.21	0.07	-0.03	-0.07	-0.06	-0.07	0.012802	-0.19706	-0.213802	0.017646	0.389029	-0.205768	-0.273142	0.171118	-0.333136	0.138219	0.254841			0.275867	0.224512	0.526671	-0.551254	0.122352	0.082889	-0.008778	-0.244	-0.271111	-0.284111	-0.22	0.162296	0.106828	0.346641		-0.00142809
sll0513	hypothetical protein	Other categories	Hypothetical	0.01	0.06	0.02	0.1	0.11	0.1	0.04	0.05	0.21	0.13	0.28	0.22	0.24	0.3	0.53	0.67	0.67	-1.19929	-0.856301	-0.287634	-0.398038	-0.500085	0.299402	0.382678	0.084556	0.545616	0.283576	0	-0.0317577	-0.109677	-0.048639	0.284718	-0.313711	1.24161	-0.0783602	0.056333	0.033	0.017583	0.304889	0.287556	0.01	-0.419118	-0.433378	-0.255349	0.237905	0.00369127
sll0514	hypothetical protein	Other categories	Hypothetical	0.02	0.08	0.12	0.07	0.12	0.15	0.12	0.15	0.41	0.25	0.25	-0.03	0.2	0.2	0.23	0.29	0.54	-0.332405	0.14948	-0.015422	-0.350844	0.014022	0.695515	0.552846	0.036215	0.356919	0	0.06316	-0.460806	0.451249	0.1601	-0.513135	-1.90227	1.30361	0.0873509	-0.284556	-0.458667	-0.707417	-0.384889	-0.197111	-0.72	0.390197	0.24021	-0.177939	0.242384	-0.0211502
sll0517	RNA binding protein (rbpA)	Translation	Nucleoproteins	-1.05	-0.59	-0.92	-0.72	-1.1	-0.78	-0.43	-0.28	-1.05	-0.61	-0.58	-0.22	0.96	0.81	1.23	1.4	1.85	-0.312415	-0.806113	0.032458	-0.712759	0.408549	0.919888	1.0159	0.369124	0.513475	0.130046	0.141386	-0.0966856	0.903298	1.90679	-0.314911	1.50603	0.374998	-0.140121	-0.272556	-0.223556	-0.113	-0.201556	0.327556	0.25	0.321103	-0.357476	-0.024543	-0.458132	-0.276202
sll0518	unknown protein	Other categories	Unknown	-0.04	0.08	-0.05	0.1	0.14	0.09	-0.09	0.13	0.12	0.16	0.17	-0.1	-0.32	-0.25	-0.12	0.2	0.23	-1.19587	-2.09959	-0.80509	-0.403688	0.226478	0.027564	-0.087326	0.628372	0.107406	-0.073715	0	-0.536302	0.729334	0.382003	1.28602	0.139939	-0.890613	-0.745805	0.127667	0.141778	0.180833	0.303222	0.146778	-0.47	0.676104	0.086177	0.392542	-0.31594	-0.222108
sll0519	NADH dehydrogenase subunit 1 (ndhA)	Photosynthesis and respiration	NADH dehydrogenase	-0.18	-0.12	-0.11	-0.06	-0.32	-0.1	-0.43	-0.45	-0.61	-0.68	-0.54	-0.13	0	0.01	-0.01	0	0.04	-0.215009	-0.583759	-0.119743	0.211936	0.587685	0.28559	-0.091466	0.219924	-0.745836	-0.019768	-0.553269	-0.158437	-0.356024	-0.144556	-0.0368094	-0.528875	0.870725	-0.268858	0.083444	0.234333	1.83767	1.71056	1.67267	1.56	-0.130781	-0.425989	0.191238	-0.888278	0.65171
sll0520	NADH dehydrogenase subunit NdhI (ndhI)	Photosynthesis and respiration	NADH dehydrogenase	-0.37	0.13	0.66	0.49	0.14	0.18	-0.26	-0.32	-0.35	-0.38	-0.49	-0.65	-0.32	-0.12	-0.13	-0.03	0.3	-0.737559	-1.62622	-0.034615	-0.623008	0.750539	0.437004	0.608091	0.259714	-0.424085	-0.782606	-0.290192	0.122325	-0.099402	-0.5019	0.275971	-1.09959	0.355042	0.293212	-0.076556	0.051889	1.41517	1.50289	1.62789	1.93	0.688442	-0.774633	-0.064577	-0.448285	-0.0513422
sll0521	NADH dehydrogenase subunit 6 (ndhG)	Photosynthesis and respiration	NADH dehydrogenase	-0.1	0.19	0.63	0.46	0.17	0.19	-0.12	-0.12	-0.03	-0.12	-0.34	-0.62	-0.45	-0.14	-0.05	0.11	0.41	-0.343339	-1.16875	-0.040814	-0.150669	1.29108	0.162524	-0.18871	0.278275	-0.017601	-0.342774	-0.714119	-0.0235287	-0.383458	-0.309657	0.0616438	-1.05699	0.540608	0.119472	-0.262111	-0.186333	0.997583	1.03922	1.01078	1.68	0.689246	-0.559108	0.032283	-0.691776	0.0425543
sll0522	NADH dehydrogenase subunit 4L (ndhE)	Photosynthesis and respiration	NADH dehydrogenase	-0.13	0.24	0.47	0.39	0.25	0.33	-0.18	-0.16	-0.55	-0.45	-0.51	-0.63	-0.3	-0.06	-0.12	-0.06	0.27	-0.039545	-0.144826	-0.096914	0.241069	0.940572	-0.173814	-0.413665	-0.096731	0.347989	0.544988	-0.487019	-0.290683	0.0032945	-0.132933	0.408964	-1.10745	-0.0371419	-1.02779	0.052778	0.048333	0.847	1.105	1.01344	1.74	1.27681	-0.504267	0.016462		0.141836
sll0524	hypothetical protein	Other categories	Hypothetical	0.03	0	0.11	0.03	-0.03	0.07	-0.02	0	0.2	0	-0.02	0.08	0.29	0.08	0.1	-0.04	-0.14	0.500263	0.517657	0.473819	0.198107	0.202796	0.1851	0.002451	-0.014305	0.448451	0.382884	0.534254	0.418275	-0.0374348	0.197973	-0.599129	0.527627	0.474131	0.2652	-0.321556	-0.433111	-0.234917	-0.023667	0.051889	-0.19	-0.330307	-0.068313	-0.04131		-0.0245683
sll0525	hypothetical protein	Other categories	Hypothetical	0.29	0.38	0.3	0.36	0.36	0.32	-0.02	0.05	0.07	0.32	-0.06	0.06	0.24	0.21	0.18	-0.1	-0.29	0.740453	1.16289	0.080079	-0.006801	0.054187	0.385428	0.461078	0.326107	0.978903	-0.269358	1.20972	0.0364174	0.0293231	0.554664	-1.72697	-0.740849	-0.178155	0.280806	0	0	0	0.144889	0	0.57	-0.513085	0.084138	-0.327055		0.49244
sll0528	hypothetical protein	Other categories	Hypothetical	1	-0.11	0	-0.02	0.06	0.03	-0.71	-0.76	-0.6	-0.56	-0.39	2.25	0.04	-0.04	-0.11	-0.12	-0.05	4.09505	3.86654	0.717238	0.024167	3.43834	0.160081	-0.016626	-0.380915	-0.626798	-0.04938	5.19364	1.32982	0.0547923	0.111658	-1.43611	0.266471	0.680163	0.109246	-0.636111	-0.215667	-0.607083	0.109	0.378333	0.05	-0.0552483	1.13315	-0.187009	0.39117	1.82431
sll0529	hypothetical protein	Other categories	Hypothetical	-0.4	-0.54	-0.35	-0.46	-0.3	-0.28	-0.1	-0.24	-0.16	-0.33	-0.2	0.32	-0.4	-0.31	-0.11	0.04	0.24	-0.349912	-0.664118	-0.233309	-0.334068	-0.198296	0.520036	0.911439	0.026729	0.084331	1.74421	0.412369	-0.151851	-0.746244	0.413032	-0.0117699	0.277343	-0.388407	-0.52399	0.238	0.664778	1.55192	0.786778	0.444667	-0.25	0.405536	-0.280479	0.299174	-0.0762277
sll0532	hypothetical protein	Other categories	Hypothetical	0.15	0.15	0.18	0.19	0.31	0.2	0.63	0.48	0.3	0.41	0.48	0.25	0.1	-0.01	0.04	-0.01	-0.04																								0.28
sll0533	trigger factor	Cellular processes	Protein and peptide secretion	0.06	-0.38	-0.72	-0.83	-0.87	-0.58	-0.57	-0.47	-0.5	-0.74	-0.44	-0.17	-0.09	0.11	0.23	0.39	0.38	-0.776976	-1.38121	-1.1042	-0.820205	0.407772	1.4321	1.08813	1.19284	-0.577	-0.045331	0.499603	-0.892423	-0.0588485	0.353082	0.52004	-2.16526	-0.97514	-0.462225	0.210667	0.054444	-1.06558	-0.900111	-1.09767	-2.09	0.751572	0.29055	0.543459	-0.238132	0.527283
sll0534	ATP-dependent Clp protease proteolytic subunit (clpP)	Translation	Degradation of proteins, peptides, and glycopeptides	0.1	0.1	0.23	0.02	0.12	-0.01	-0.19	-0.07	0.05	0.03	-0.1	-0.27	0.26	0.14	0.11	0.06	0.17	-0.041659	-1.10522	0.078012	-0.488138	-0.059195	0.84089	0.867168	0.108773	-0.238395	-0.188532	0.01881	-0.15238	-0.0200813	0.357477	-0.146834	-0.387161	0.523033	-0.0962144	0.183778	0.095778	-0.071833	0.311	0.258444	-0.5	-0.257254	0.069912	0.039389	-0.0536528	-0.0161017
sll0535	ATP-dependent protease ATPase subunit (clpX)	Translation	Degradation of proteins, peptides, and glycopeptides	-0.09	-0.12	0.07	-0.19	-0.16	-0.04	-0.5	-0.44	-0.32	-0.45	-0.27	-0.3	0.15	0	-0.08	-0.18	-0.05	-0.113575	-0.203539	-0.043219	0.082123	-0.077175	-0.110131	0.007451	0.113004	0.76691	0.806814	-0.088834	0.364255	0.0793296	0.179883	-0.171213	-0.642108	0.415593	0.208004	0.191	0.070444	-0.281	0.020667	0.302444	-0.68	-0.121129	0.073522	0.109926	0.498538	0.330743
sll0536	probable potassium channel protein	Translation	Transport and binding proteins	-0.03	0.18	0.23	-0.06	0.17	-0.15	-0.1	-0.19	-0.36	-0.22	-0.11	0.84	0.18	0.25	0.28	0.28	0.37	-0.143606	-0.297742	-0.201581	-0.185702	-0.521406	-0.249162	-0.287471	-0.440474	-1.27135	-0.270039	0.240206		1.14119	0.483617	0.270344	-2.07438	3.96245	0.139546	-0.719889	-0.569556	0	-0.720222	-0.846111	-0.22	0.00403835	-0.359257	-0.399925		-0.0796671
sll0537	ammonium/methylammonium permease (amt3)	Translation	Transport and binding proteins	0.08	-0.05	0.09	-0.05	0.15	0.1	0.36	0.25	0.42	0.31	0.34	0.45	0.21	0.2	0.2	0.15	0.37	0.421265	-0.039392	-0.064692	-0.030493	0.072938	-0.037684	-0.205622	0.027731	-1.00699	0.049007	0.041746		1.26658	0.297655	-0.147551	-0.48678	2.0462	0.302055	-0.092778	-0.115444	-0.1895	0.026444	0.262	-0.04	-0.124119	-0.283497	-0.143678		0.0821135
sll0539	unknown protein	Other categories	Unknown	0.6	0.48	0.6	0.53	0.21	0.36	0.21	0.13	-0.06	0.24	0.2	0.47	0.25	0.12	-0.13	-0.2	-0.12	1.51482	2.35573	0.631457	0.036814	0.155342	0.072285	0.106224	-0.00247	-0.22501	-0.175891	0.266078	0.514636	-0.260586	0.08348	-1.37434	0.174237	-0.0941256	-0.141527	0	-0.602333	0	-0.173667	0.510778	-0.31	-0.309243	0.448036	-0.119684
sll0540	phosphate-binding protein PstS homolog	Translation	Transport and binding proteins	0.16	0.18	0.15	0.17	0.16	0.13	0	0.09	0.27	0.33	0.32	0.31	-0.02	0.01	-0.11	-0.11	-0.17	0.25817	0.229188	0.074837	-0.261898	-0.294822	0.316556	0.415565	0.132404	0.321848	0.25421	0.857581	0.832144	-0.0246247	0.100241	-0.947479	0.606474	0.456784	0.365085	0.092111	-0.075444	-0.3785	0.484	0.797111	0.97	-0.548123	0.123909	-0.356234	1.7276	0.278191
sll0541	acyl-CoA desaturase 1 (desC,des9)	Energy metabolism	Fatty acid, phospholipid and sterol metabolism	-0.71	-0.38	0.46	-0.25	-0.73	0.25	-0.72	-0.56	-0.83	-0.78	-0.63	-0.81	-0.47	-0.29	0.19	0.21	0.56	0.466001	0.130226	0.57983	1.15276	-0.396222	-0.323465	-0.81181	-1.10272	0.17564	0.069583	0.62221	-0.066614	-0.406572	0.684885	-0.121915	-0.0460855	0.400689	0.0395921	-0.355222	-0.577222	-0.503667	-0.998556	-1.21167	0.21	1.04158	0.342901	-0.195006	0.762754	-1.33601
sll0542	acetyl-coenzyme A synthetase	Energy metabolism	Pyruvate and acetyl-CoA metabolism	0.03	-0.48	-0.32	-0.59	-0.14	-0.08	0.62	0.36	0.65	0.57	0.36	-0.04	-0.23	-0.47	-0.51	-0.54	-0.8	-0.572173	0.086121	-0.425224	0.28315	-0.40624	-0.477503	0.262443	0.317793	0.367504	0.470253	-1.40525	-0.639269	-0.292972	0.054011	0.30979	-0.0761967	-0.422307	-0.380229	0.261667	0.175444	-0.786917	0.004222	-0.299444	-0.04	0.233209	-0.329367	0.290332	-0.526739	-0.0317025
sll0543	hypothetical protein	Other categories	Hypothetical	-1.54	-0.75	-0.56	-0.71	-0.53	-0.51	-0.35	-0.44	-0.74	-0.76	-0.66	-0.47	0.58	0.53	0.52	0.51	0.33	-1.13541	1.56281	-0.064273	1.17989	-2.01768	-2.88636	-2.32693	-2.30185	0.235932	0.117823	-2.15261	-1.63191	-0.582087	-0.374281	0.69247	1.25557	0.370226	0.148256	-0.625778	-0.520667	-2.5415	-0.220444	-0.653	3.06	-0.27923	-1.35941	-0.481702	-0.726324	-0.752279
sll0544	hypothetical protein	Other categories	Hypothetical	0.07	0.08	0.03	-0.03	0.07	0.07	-0.04	0.05	-0.21	0.05	-0.14	0.14	0.23	0.26	0.14	-0.1	-0.25	0.993187	0.851056	0.203856	0.085768	-0.455564	0.081775	0.150223	0.035876	0	0	0.439516	-0.755031		0.220174	-0.560103	0.0801697	0.313849	0.241404	-0.412333	-0.461889	-0.803833	-0.24	-0.077889	-0.17	-0.328419	0.409815	-0.021863	0.285992	0.332802
sll0545	hypothetical protein	Other categories	Hypothetical	0.07	0.13	0.09	0.09	0.19	0.08	0	0.14	0.35	0.1	0.44	-0.28	0.05	0.12	0.21	0.34	0.5	-0.080172	-0.084456	-0.646629	-0.152571	-0.108334	0.245748	0.292981	0.396522	0.68898	-1.10673	-0.440644			0.124782	0.337822	-0.456894	-0.59364	0.241622	-0.067667	-0.200667	0	-0.340111	-0.335556	-0.95	-0.554297	0.177673	-0.038202	0.352236	0.0753891
sll0546	probable translation initiation factor	Translation	Protein modification and translation factors	0.02	0	0.04	0.02	-0.06	-0.04	-0.13	-0.13	-0.24	-0.18	-0.17	0.12	-0.57	-0.26	-0.13	-0.03	-0.06	-0.003904	-0.434539	-0.285794	-0.968721	-0.345302	-0.03015	-0.023663	-0.027325	0.299314	0.175809	-0.444878			-0.114686	0.568255	-0.306887	-0.578234	-0.46074	-0.094556	-0.004889	0	0.214556	0.096333	-0.22	0.634071	-0.228	0.384105		-0.256651
sll0547	unknown protein	Other categories	Unknown	0.03	0.02	0.06	-0.03	0.04	-0.01	-0.06	0.08	0.04	0.32	-0.08	0.08	-0.22	-0.12	-0.05	-0.04	-0.13	0.217835	0.461396	0.285943	0.428748	-0.747415	-0.727477	-0.082181	-0.341201	-0.487098	-0.26699	-0.335609	-0.403423	-0.405877	-0.121943	-0.496527	0.187981	0.227571	-0.746251	-0.216889	-0.233222	0	0.049222	0.170667	-0.21	0.0643691	0.197351	0.299489		-0.307727
sll0549	hypothetical protein	Other categories	Hypothetical	0.11	0.26	0.25	0.21	0.23	0.13	-0.36	-0.39	-0.27	-0.34	-0.26	0.64	0.65	0.62	0.45	0.38	0.66	2.40227	1.58014	0.843106	0.363561	0.774082	0.642944	0.181925	-0.14155	0.25188	0.167804	1.45772	1.46972	-0.288721	0.400653	-1.29669	0.255037	1.82386	0.793181	-0.256	-0.174778	0.300333	0.821778	1.16756	0.28	-0.147683	0.468767	-0.557405		0.272661
sll0550	flavoprotein	Other categories	Other	0.05	0.12	0.12	0.25	0.15	0.25	-0.06	0.05	0.26	-0.07	0.08	-0.6	-0.23	-0.35	-0.47	-0.57	-0.48	0.538759	0.430211	1.15075	0.667239	0.095399	-0.131847	-0.03326	-0.174738	-0.369336	0	-0.420821	0.448866	0.105043	-0.637587	0.0172806	0.487797	0.130611	0.742028	-0.085444	0.127556	1.24342	2.00844	2.065	2.44	-0.416977	-0.047614	-0.030596	0.551867	-0.174472
sll0552	unknown protein	Other categories	Unknown	0.11	0.12	0.05	0.14	0.28	0.13	0.15	0.26	0.15	0.19	0.28	0.1	0.02	0	0.03	0.04	0.03	-0.321975	-0.856849	0.193489	-0.500031	0.366766	0.396871	0.441727	0.26755	-0.280535	-0.727132	0.227	0.496527		0.187343	-0.586015	0.284673	0.0755715	-0.0630009	-0.069444	-0.033333	-0.141167	0.056	0.067333	-0.13	0.364301	-0.015573	-0.143659
sll0553	hypothetical protein	Other categories	Hypothetical	0.28	0.07	0.07	0.03	0.13	0.07	0.25	0.2	0.24	0.26	0.14	-0.07	-0.16	-0.17	-0.16	-0.21	-0.21	0.201395	-0.077791	0.343814	0.109822	-0.018933	0.042651	-0.170646	-0.31506	0.483057	-0.781599	1.50784	0.382862	0.257263	-0.06317	-1.13294	2.27167	0.321028	0.381288	-0.072333	-0.156444	-0.20325	0.455667	0.573444	-0.68	-0.0800693	0.377267	-0.465615	1.9693	0.0686568
sll0554	ferredoxin-thioredoxin reductase, catalytic chain (ftrC)	Biosynthesis of cofactors, prosthetic groups, and carriers	Thioredoxin, glutaredoxin, and glutathione	-0.13	-0.35	-0.27	-0.42	-0.62	-0.34	-0.44	-0.38	-0.52	-0.57	-0.47	0.06	-0.17	-0.18	-0.18	-0.09	-0.15	-0.200706	0.077812	-0.149901	-0.00198	-0.001465	0.451678	0.428347	0.336699	-0.722271	2.11307	0.136747	-0.0284528	-0.488384	0.149759	-0.528683	0.184408	-0.383244	-0.109691	0.360889	0.312667	0.034	0.188333	0.010111	-0.68	0.167854	0.247927	-0.019041	0.452416	0.144337
sll0555	methionine aminopeptidase	Translation	Protein modification and translation factors	-0.43	-0.43	-0.02	-0.11	-0.32	-0.09	-0.28	-0.23	-0.47	-0.38	-0.34	-0.03	-0.09	-0.14	0.02	0.04	0.07	-0.268384	0.101491	-0.242726	-0.143438	0.058994	-0.103561	0.170967	0.102235	-0.114727	0	-0.069669	-0.186162	0.00752532	0.211874	-0.317087	-0.858111	-0.757586	-0.0241456	-0.005667	-0.056667	-0.304917	-0.396889	-0.386556	-0.75	0.31718	0.124782	0.189515		0.391058
sll0556	Na+/H+ antiporter	Translation	Transport and binding proteins	-0.15	-0.08	-0.05	-0.24	-0.02	-0.26	-0.32	-0.13	0.3	-0.15	-0.05	0.05	0.09	0.12	0.25	0.31	0.52	-0.347784	-0.204592	-0.047174	-0.110155	-0.056449	0.260788	-0.350748	-0.404878	0.507882	-0.254329	1.20972	0.965307	-0.572327	0.389708	-0.699097	1.35801	-0.0709353	-0.14906	-0.244778	-0.158444	-0.09825	-0.207889	-0.015778	0.34	0.744258	-0.043922	0.307158	0.51877
sll0558	hypothetical protein YCF53 (ycf53)	Other categories	Hypothetical	-0.04	-0.28	-0.15	-0.27	-0.25	-0.05	-0.08	-0.1	-0.07	-0.24	-0.15	0.25	-0.12	-0.11	-0.04	0.01	-0.03	0.057595	0.228509	0.071613	-0.145348	0.049794	-0.158666	-0.138636	-0.12106	0.431705	-0.229873	-0.300248	0.303776	-0.17691	-0.104743	0.254896	-0.531708	0.00491057	-0.13271	-0.066111	-0.125333	-0.382333	-0.236889	-0.165556	-0.17	0.367814	0.259663	0.316729	0.607295	0.772068
sll0563	unknown protein	Other categories	Unknown	0.18	0.29	0.24	0.31	0.4	0.25	0.33	0.31	0.11	0.49	0.14	-0.19	0.13	0.05	-0.09	-0.13	-0.14	0.295111	0.874074	0.462009	0.406346	0.030023	-0.194848	0.287148	-0.275364	-0.582421	0.537815	0.158277	0.336921	0.154049	0.450943	-0.635986	0.71876	0.533893	0.239207	0	-0.159889	0	0.472444	0.745222	0.59	-0.580727	-0.209957	-0.103101	0.321486	-0.140265
sll0564	hypothetical protein	Other categories	Hypothetical	0.02	0.01	0.03	0.05	0.06	0.06	0.09	0.08	-0.04	-0.03	0	0.11	-0.01	-0.03	-0.03	-0.04	-0.07	0.095229	-0.823631	-0.297927	0.533744	0.111333	-0.278872	-0.149058	0.527855	-0.352407	-2.01352	-1.00928	-0.116089	0.420946	-0.496061		0.804182	0.014031	-0.00237009	0.193556	0.139889	0.058167	0.307222	0.122	-0.04	0.229805	0.220135	0.150937
sll0565	hypothetical protein	Other categories	Hypothetical	0.1	0.11	0.08	0.1	0.14	0.02	0.34	0.17	0.3	0.24	0.16	-0.09	-0.4	-0.26	-0.21	-0.12	-0.1	0.150522	-0.071911	0.035995	-0.186246	0.246159	-0.095747	0.354097	0.355148	-0.619757	1.27484	-0.224764	0.0074703	-0.0670308	-0.191607	0.767492	0.0201695	0.689831	-0.944996	0	-0.022444	0	0.382444	0	0.05	-0.474567	0.114209	0.643711	0.153371
sll0567	ferric uptake regulation protein (fur)	Purines, pyrimidines, nucleosides, and nucleotides	Regulatory functions	-0.03	-0.1	-0.13	-0.11	-0.31	0.11	-0.28	-0.3	-0.3	-0.12	-0.17	-0.05	0.05	-0.04	-0.01	-0.02	-0.26	-0.052816	0.092596	0.199228	0.21849	0.006604	0.433412	0.460514	-0.144154	-0.94664	-0.199475	-0.37846	0.518899	-0.165692	0.15276	-0.542594	-0.364383	0.499131	-0.107653	0.049889	-0.034778	-0.004917	0.187556	0.243	0.54	0.50989	0.338658	-0.077033		0.0374968
sll0569	RecA gene product (recA)	Purines, pyrimidines, nucleosides, and nucleotides	DNA replication, restriction, modification, recombination, and repair	0.08	0.15	0.19	0.13	0.25	0.06	0.35	0.4	0.57	0.45	0.42	0.14	0.15	0.12	0.29	0.37	0.36	-0.539379	-1.1293	-0.450695	-0.130899	0.037296	-0.16447	0.186286	0.417877	0.02276	-0.637771	-0.342701	0.0296482	0.30659	-0.052985	-0.0573638	0.189172	0.017252	-0.544226	0.316556	0.088889	0.535333	0.246667	0.382	-0.32	0.103354	-0.103133	0.115605	0.163435	-0.0698957
sll0572	hypothetical protein	Other categories	Hypothetical	0.09	-0.46	0.14	-0.3	0.14	0.12	0.1	0.2	0.39	0.19	0.3	0.35	-0.57	-0.71	-0.93	-1.12	-1.09	1.29216	2.93671	1.0774	-0.152674	-0.422779	-0.015702	0.30893	-0.744219	0.497488	0.133795	0.425083	-0.600039	-1.42424	-0.128338	-0.985359	3.52522	-0.801797	0.157957	0	-0.172556	0	0.307889	0.371222	0.41	-0.273096	0.139472	0.540099	0.343323
sll0573	carbamate kinase	Energy metabolism	Amino acids and amines	0.38	-0.56	-0.77	-1.12	-0.41	-0.12	-0.15	-0.06	0.05	-0.02	-0.01	0.61	0.23	-0.01	-0.22	-0.5	-0.9	0.918733	0.82895	0.581759	-0.18307	0.75609	0.27612	0.161525	-0.57991	0.706886	0	0.296216	-0.562875	-0.714059	-0.129642	-0.495455	1.45788	-0.4827	0.314935	-0.034667	-0.003222	-0.3645	0.400444	0.717444	0.77	-0.303685	0.620788	0.49633	-0.0411758	-0.53488
sll0574	probable permease protein of lipopolysaccharide ABC transporter	Translation	Transport and binding proteins	-0.07	-0.4	-0.65	-0.67	-0.58	-0.56	-0.21	-0.19	-0.18	0.2	-0.19	0.23	-0.32	-0.09	0.2	0.43	0.33	-0.060205	-1.13589	-0.30894	-0.351717	-0.019373	-0.183512	0.047105	0.09624	0.168219	-0.289206	-0.148874	0.08814	0.292051	0.151023	0.457614	-0.647356	0.681265	0.000601357	-0.127222	-0.211	-0.4475	-0.233222	-0.026222	-1.1	-0.238554	-0.117234	-0.148902	0.0855672	0.39784
sll0575	probable lipopolysaccharide ABC transporter ATP binding subunit	Translation	Transport and binding proteins	0	0.01	0.04	-0.05	0.29	0.11	0.72	0.59	0.88	0.36	0.75	0.26	0.03	0.01	-0.04	0.1	0.08	-0.340928	-0.96498	-0.62294	-0.726059	0.072146	0.873109	0.937453	0.637911	0.139129	0	0.096839		-0.238387	0.308282	0.37847	-1.52059	-0.270529	-0.338104	0.546889	0.310889	-0.1775	0.389556	0.111889	-1.26	1.23226	0.106786	0.382717		0.0284835
sll0576	putative sugar-nucleotide epimerase/dehydratease	Other categories	Other	0.07	-0.13	-0.08	-0.39	-0.01	-0.36	0.04	0.05	0.38	0.37	0.35	-0.13	-0.39	-0.2	-0.08	0.12	0.3	-1.57296	-1.74211	-0.850468	-0.891034	0.147093	0.245571	0.59471	1.01696	-0.646886	0.484468	-1.04594	0.585706	-0.484786	-0.266496	0.864258	-1.27719	-0.730664	-0.40875	0.133333	0.008444	-0.487667	-0.274444	-0.554	-0.82	0.752499	-0.245952	0.503335	-0.615311	0.0953259
sll0577	hypothetical protein	Other categories	Hypothetical	-0.43	-0.64	-0.93	-0.32	-0.91	-0.32	-0.57	-0.45	-0.29	-0.53	-0.27	0.48	-0.74	-0.44	-0.22	-0.04	-0.09	-0.660543	-0.572988	-0.0473	-0.158987	0.025955	0.473532	0.414809	0.244291	0.216476	0.991241	-0.282197		-0.806025	0.517448	1.37043	0.487623	-0.877932	-0.389076	-0.103	-0.133222	0.185833	-0.016444	-0.151778	-0.7	0.423204	-0.141345	0.587985		-0.258371
sll0578	phosphoribosyl aminoimidazole carboxylase (purK)	Purines, pyrimidines, nucleosides, and nucleotides	Purine ribonucleotide biosynthesis	0	-0.1	-0.48	-0.22	-0.14	-0.28	-0.08	-0.04	-0.17	0.03	-0.05	0.14	-0.22	-0.05	-0.03	0.05	0.11	1.67231	1.14426	0.486888	-0.094566	0.041607	0.146004	-0.032771	-0.328873	-0.07686	0.614573	0.017413	-0.294253	-1.08426	0.046955	0.225224	1.07183	-1.2116	0.232014	0.177556	0.107	0	0.176444	0.471222	-1.2	-0.193733	0.202138	0.760603	-0.327648	-0.25151
sll0584	hypothetical protein YCF36 (ycf36)	Other categories	Hypothetical	0.04	0.11	0.15	0.2	0.17	0.2	0.18	0.1	0.19	0.17	0.18	-0.21	-0.2	-0.15	-0.25	-0.32	-0.49	0.971778	0.561866	1.0017	0.944028	-0.368166	-0.753842	-0.421393	-0.615495	0.019798	-0.575985	-0.277166	0.30304	-0.00452721	-0.598378	-0.446572	0.521801	1.30976	0.883952	-0.105778	0.016333	-0.033833	0.891111	1.12233	1.43	-0.0746004	0.71729	0.222971
sll0585	hypothetical protein	Other categories	Hypothetical	-0.07	0.03	0.16	0.12	0.07	0.16	-0.02	-0.03	0.14	-0.03	0.02	-0.23	-0.12	-0.14	-0.15	-0.18	-0.24	0.359433	0.042009	0.035276	0.202811	-0.126571	0.254651	0.395654	0.20628	0.138783	-0.407433	0	0.0785116	0.333683	0.259501	0.0243013	0.0785963	0.230943	0.560318	0.156444	0.038	-0.2255	0.116778	0.129111	0.42	-0.0786236	0.458359	0.10958		0.0399754
sll0586	hypothetical protein	Other categories	Hypothetical	0.2	0.18	0.31	0.22	0.55	0.24	0.54	0.45	0.37	0.64	0.36	-0.16	0.08	0.02	0.03	0.01	0	0.214566	0.185863	0.17907	0.112772	0.166047	-0.156833	-0.069544	-0.11902	-1.39078	-1.91364	0.610501	0.291676	-0.348763	-0.054176	-0.740639	0.798045	0.422706	-0.335682	0.338667	0.152222	0.333417	0.651667	0.776222	0.2	-0.167006	0.032905	-0.146173		0.309155
sll0587	pyruvate kinase	Energy metabolism	Glycolysis	0.06	0.09	0.11	0.15	0.17	0.11	0.16	0.15	0.65	0.32	0.61	-0.29	-0.12	0	0.1	0.19	0.35	-0.191174	-0.613806	0.268178	-0.103019	0.132191	0.414886	0.189972	0.12194	0	0.264817	-0.187925	-0.0873961	0.344205	0.127731	-0.191243	0.498999	1.1855	-0.0297213	-0.122556	-0.161667	0	0.166222	0.198	0.27	-0.618065	-0.47037	-0.412981	-0.00257748	-0.532082
sll0588	unknown protein	Other categories	Unknown	-0.14	0.11	0.13	0.15	0.03	0.11	-0.1	-0.2	-0.59	-0.29	-0.29	-0.76	-0.41	-0.34	-0.26	-0.38	-0.5	0.07584	0.755057	0.84374	1.50074	-0.6335	-0.997067	-1.34761	-1.39048	0.699245	0	-0.727529	-0.121718		-0.696551	0.275109	0.648754	0.806995	0.0182692	-0.299889	-0.246889	-0.531167	0.315	0.651111	2.12	0.22675	-0.593518	-0.674238	-0.0841916	-0.413494
sll0590	unknown protein	Other categories	Unknown	0.04	0.07	0.25	0.16	0.16	0.18	0.45	0.43	0.32	0.55	0.35	-0.08	-0.1	-0.1	-0.17	-0.13	-0.1	-0.050164	0.155859	-0.41701	-0.113537	0.363887	0.010646	-0.44416	-0.173697	0.761324	-1.36787	-0.184465	0.235205	-0.110879	-0.098555	-0.497033	-0.50149	0.0325744	-0.444441	0.202222	0.357222	0.2695	0.651222	0	0.54	-0.0777424	-0.085119	-0.341644	0.237178	-0.244637
sll0593	glucokinase	Energy metabolism	Glycolysis	-0.08	-0.16	-0.09	-0.25	-0.02	-0.08	0.07	0.22	-0.13	0.12	-0.03	0.2	-0.16	-0.18	-0.14	-0.15	-0.18	-0.212382	-0.241561	-0.05378	0.143273	-0.10833	-0.03841	-0.182699	-0.064878	0.091561	-0.40551	-0.762301	-0.0510309	-0.13786	-0.083336	0.201715	0.774509	0.637695	-0.624633	0.036	0.113667	0.164833	0.568889	0.801444	0.01	-0.0810026	0.247051	0.748078	-0.114929	0.321183
sll0594	transcriptional regulator	Purines, pyrimidines, nucleosides, and nucleotides	Regulatory functions	0.02	0.03	0	0.04	0.1	0.08	0.17	0.17	0.23	0.11	0.18	0.09	-0.02	-0.05	-0.02	0	-0.05	-0.335838	-0.700233	-0.310529	-0.305788	0.023151	0.293142	0.373874	0.278472	-0.288887	0.593154	0.594515	-0.0626762	0.00153693	0.010632	-0.185118	0.779093	-0.187454	-0.342444	0.113	0.022222	-0.153833	-0.158	-0.131111	-0.02	-0.114211	0.190409	-0.124209	-0.292571	0.72263
sll0595	unknown protein	Other categories	Unknown	0.07	0.11	0.12	0.11	0.09	0.1	0.24	0.12	-0.06	0.06	0.03	0.19	0.13	0.03	-0.02	-0.08	-0.13	0.060878	0.349072	0.590914	-0.029168	-0.102545	0.159088	0.051996	0.074609	0.475219	-0.625526	0.766249		-0.438286	0.144461	-0.81331	0.889069	0.106034	0.0771199	0	0.676222	0	1.37989	2.00256	0.09	-0.333946	0.329608	-0.259813
sll0596	hypothetical protein	Other categories	Hypothetical	0.02	0.08	0.08	0.14	0.11	0.14	0.16	0.12	0.33	0.19	0.19	-0.23	-0.02	-0.08	-0.16	-0.14	-0.21	0.041742	-0.123269	-0.136605	0.254518	0.191687	-0.038982	-0.330345	-0.011676	0.103655	0.074964	-0.072434	0.452282	-0.198894	-0.037125	-0.263515	0.81483	0.305531	-0.000916531	-0.235444	-0.174444	-0.02475	0.584111	0.739556	1.03	-0.0419471	0.407389	-0.243084	1.12264
sll0597	hypothetical protein	Other categories	Hypothetical	0.09	-0.05	-0.15	0.03	-0.11	-0.1	-0.24	-0.23	-0.15	-0.1	-0.1	0.37	0.18	0.18	0.23	0.24	0.23	-0.852659	-0.539976	-0.201969	-0.30864	-0.147016	0.679935	-0.149689	-0.108031	-0.217507	-0.291828	-0.146047	0.577916	0.496752	-0.273895	0.01478	-0.187385	-0.30175	0.110409	-0.183778	-0.206	0	-0.178889	-0.392667	-0.13	-0.669408	0.198408	0.086288		0.165982
sll0601	nitrilase homolog	Amino acid biosynthesis	Glutamate family / Nitrogen assimilation	-0.05	-0.17	-0.25	-0.24	-0.28	-0.16	0.12	-0.04	-0.19	-0.14	-0.14	0.11	-0.08	-0.11	-0.07	0.03	0.05	-0.342403	0.131416	0.118906	0.323404	0.130918	-0.445592	0.20124	0.112468	-0.609227	-1.27593	-0.53318	-0.267471	-0.442813	-0.010202		0.601164	-0.543421	-0.507573	0.153889	0.117778	0.136333	0.314333	0.364444	-0.14	-0.115797	-0.212312	0.116489		0.125215
sll0602	hypothetical protein	Other categories	Hypothetical	-0.09	0.15	0.24	0.19	0.22	0.15	-0.28	-0.1	-0.09	0.06	-0.17	-0.28	-0.21	-0.12	-0.04	0.06	0.09	-0.004492	-0.223682	0.078049	0.081283	-0.3193	-0.301782	-0.038508	-0.068002	-0.102976	-0.101069	-1.32197	0.16238	0.112459	0.047346	0.460964	0.594688	0.708593	-0.130701	0.175222	0.002	0.361333	0.326667	0.545444	0.85	0.0275461	-0.269006	-0.372421
sll0603	menaquinone biosynthesis protein MenD (menD)	Biosynthesis of cofactors, prosthetic groups, and carriers	Menaquinone and ubiquinone	-0.2	0	0.02	-0.01	-0.04	0.12	-0.18	-0.3	-0.19	-0.22	-0.2	-0.1	0.03	0.01	-0.09	0.04	0.09	-0.114251	-0.175001	-0.107889	0.002157	-0.017104	-0.087618	0.266287	0.121158	0.7242	-0.836176	-0.382777	-0.588851	0.686047	-0.091736	0.409128	-0.0163197	0.165046	-0.154431	0.198556	0.136333	-0.426917	0.074778	0.122889	0.5	0.728301	0.101055	-0.09455	-0.63837
sll0606	hypothetical protein	Other categories	Hypothetical	0.1	0.1	0.06	0.02	0.08	-0.07	0.22	0.09	0.12	0.17	-0.11	0.25	0.17	0.12	0.14	0.12	0.15	0.06342	0.225882	0.12634	0.216429	0.199203	0.048049	0.174363	0.132863	-1.26887	0	-0.048819	0.137782	-0.442637	-0.269716	-0.202344	0.721803	0.260854	0.33816	-0.155667	-0.071778	-0.165333	0.250556	0.280444	0.12	0.0617938	0.289225	-0.030277	-0.565406	-0.00495735
sll0608	hypothetical protein YCF49 (ycf49)	Other categories	Hypothetical	0.03	0.13	0.35	0.37	0.16	0.11	-0.26	-0.16	-0.11	-0.18	-0.24	0.05	0.3	0.28	0.35	0.25	0.14	0.531063	0.194287	0.181885	-0.030084	0.161706	0.248875	0.3239	0.06927	1.65083	0.292543	0.243588			0.550316		-0.450136	0.00537411	0.388907	0	0	0	0	0	0.28	-0.478242	0.551738	0.105607		0.126405
sll0609	hypothetical protein	Other categories	Hypothetical	0.22	0.2	0.22	0.23	0.54	0.11	0.57	0.49	0.84	0.74	0.58	-0.02	0.35	0.28	0.28	0.21	0.13	0.580321	-0.173559	-0.032355	0.348496	-0.024466	-0.188164	-0.290226	-0.169856	0.070188	-0.578577	0.659694		-0.0712706	-0.058056		-0.678426	0.0698134	-0.0282542	0	0	0	0.753333	1.30533	0.27	-2.02984	0.468265	-0.0504
sll0611	hypothetical protein	Other categories	Hypothetical	0.1	0.09	0.08	0.08	0.22	0.06	0	0.2	0.18	-0.06	0.2	0.07	-0.26	-0.21	-0.3	-0.31	-0.34	0.76979	1.04212	0.520343	0.258226	-0.055935	0.047777	-0.446299	-0.767886	0.575764	0	-0.080316	-0.154313	0.00499821	-0.281796	-0.396506	1.88744	-0.256995	0.00662437	0	0	0	0.910222	0	0.8	-1.95786	-0.023999	-0.055073		-0.610693
sll0613	Holliday junction DNA helicase RuvB (ruvB)	Purines, pyrimidines, nucleosides, and nucleotides	DNA replication, restriction, modification, recombination, and repair	0.13	0.18	0.13	0.13	0.31	0.14	0.58	0.55	0.58	0.66	0.61	0.14	0.15	0.12	0.06	0.12	0.07	-0.159986	0.035975	-0.017092	-0.171897	-0.350917	0.077576	0.019019	0.050652	0.006194	0.528028	0.216246		-0.598976	-0.202965	-0.483738	0.445196	-0.304344	-0.519566	-0.106	-0.274889	-0.645667	0.036222	0.172667	0.03	-0.641362	-0.041916	-0.31462		0.159682
sll0614	unknown protein	Other categories	Unknown	0.07	0.1	0.13	0.12	0.16	0.22	0.33	0.37	0.68	0.63	0.65	-0.04	0.06	0.11	0.19	0.16	0.13	0.144576	-0.527187	0.034037	-0.385052	0.019286	0.165143	0.194547	-0.105528	1.04434	0.179905	0.349013	-0.33504		-0.169051	-0.881675	0.00894952	0.44843	-0.00161511	0	0.485444	0	0.893444	0	0.48	-0.559637	0.00373	-0.486486		0.0267712
sll0615	hypothetical protein	Other categories	Hypothetical	-0.02	-0.1	0.09	-0.3	0.03	-0.26	0.19	0.06	-0.23	0.09	-0.12	0.3	-0.15	-0.15	-0.04	0.08	0	-0.350146	-0.284885	-0.74947	-0.046426	0.429879	-0.27429	-0.11647	0.304256	-0.260793	-0.197897	-0.655462		0.0468034	-0.105662	-0.615387	-0.490764	-0.0776132	-0.385468	-0.117444	-0.097222	-0.042417	-0.034778	0.063556	-1.25	-0.0715599	0.107565	-1.78567
sll0616	preprotein translocase SecA subunit (secA)	Cellular processes	Protein and peptide secretion	-0.04	-0.08	0.16	-0.06	-0.15	-0.1	-0.45	-0.36	-0.29	-0.46	-0.33	-0.34	-0.24	-0.13	-0.15	-0.13	0.2	-0.193223	-0.408653	0.027531	-0.157433	0.090298	-0.020304	-0.024098	-0.15217	0.457874	0.364076	-0.108589	0.322743	-0.177895	0.102774	-0.291379	0.431147	-0.285579	0.0703182	0.153111	0.159222	0.306333	0.352333	0.463	-0.17	-0.0240039	0.168707	-0.290904	0.00387777	0.0847868
sll0617	hypothetical protein	Other categories	Hypothetical	0.04	-0.17	0.01	-0.02	0.06	0.02	0.44	0.3	0.14	0.49	0.02	-0.2	-0.13	-0.19	-0.25	-0.45	-0.89	0.063147	0.201366	0.173545	0.829303	-0.206455	-0.481954	-0.288345	-0.515656	-0.30071	0.167139	-0.299854			-1.20598	-0.0296075	-0.195865	0.110485	0.0727011	0.135	0.142111	0.179083	0.334333	0.248222	0.49	-0.242202	-0.260105	-0.390661		-0.326711
sll0621	putative c-type cytochrome biogenesis protein CcdA (ccdA)	Other categories	Other	0.1	0.32	0.11	0.41	0.19	0.18	-0.3	-0.09	-0.03	0.05	-0.08	-0.07	0.06	0	-0.03	-0.06	-0.18	-1.13939	0.170502	-0.590787	-0.041888	-0.19879	0.200489	0.557265	-0.033895	0.27828	-0.247989	-0.076457	1.61204	-0.16018	0.056192	-0.505358	0.370548	-0.174309	-0.0749226	-0.320444	-0.502556	-0.919583	-0.164778	0.242444	0.63	-0.315145	0.246703	-0.116331	0.192872	0.444253
sll0622	quinolinate synthetase (nadA)	Biosynthesis of cofactors, prosthetic groups, and carriers	Quinolinate	0.41	0.22	-0.16	0.19	0.21	0.22	-0.2	0.04	-0.43	-0.25	-0.17	-0.53	-0.48	-0.53	-0.78	-0.74	-0.67	-0.025494	0.2561	0.226922	1.06577	0.033469	-0.576046	-0.094948	0.152579	-0.385493	0	-0.454172		0.125868	-0.592264	0.210012	0.671269	-0.313502	-0.558732	0.134889	0.219556	0.216667	0.547	0.686111	0.11	-0.0191782	0.374215	0.144841
sll0623	unknown protein	Other categories	Unknown	0.25	0.07	-0.09	0.05	-0.08	0.1	0.03	-0.09	-0.26	-0.2	-0.18	-0.32	0.16	0.13	-0.03	-0.06	-0.07	0.096474	-0.226449	0.359917	0.06059	-0.503396	-0.074384	0.437143	-0.192847	-0.706702	0.244693	0.410337	0.0947494	0.329408	-0.111686		-0.0054461	0.454086	0.466576	-0.039667	-0.187778	-0.07725	0.225222	0.419889	0.03	-0.171959	0.289504	-0.662731	0.647133	-0.0433689
sll0624	unknown protein	Other categories	Unknown	-0.04	-0.07	0.13	0.15	0.06	-0.11	-0.13	-0.13	-0.44	-0.12	-0.35	-0.31	0.2	0.09	0.11	-0.05	-0.18	0.04816	0.169524	0.647004	0.395222	-0.040814	0.153334	-0.276812	0.090129	-0.261521	0	-0.042076		-0.259038	0.046395	-0.596855	-0.0808254	0.108993	-0.0356015	0	0	0	0	1.12389	-0.37	-0.528392	0.161792	-0.148458		-0.117412
sll0625	unknown protein	Other categories	Unknown	-0.11	-0.09	-0.06	0	-0.2	0.01	-0.33	-0.23	-0.93	-0.65	-0.62	-0.1	0.05	-0.01	-0.1	-0.12	-0.16	-0.40252	0.034201	0.143099	-0.07919	-0.552809	-0.045876	0.450677	-0.128303	0.034849	0	0.208716	-0.202196	0.0153288	0.034606	-0.390613	-0.556578	1.13221	-0.463655	-0.808333	-0.256333	0	0.345778	0.728778	0.98	-0.425602	-0.080175	-0.291738
sll0626	putative neutral invertase	Other categories	Other	0.09	0.09	0.16	0.12	0.21	0.08	0.43	0.3	0.3	0.51	0.35	0.33	-0.14	-0.06	-0.13	-0.13	-0.15	0.353204	-0.133852	0.073858	0.182436	0.112859	-0.231449	0.067967	0.025112	0.879795	0.662844	-0.364102	0.102646	-0.0208789	-0.400111	0.0909659	-0.11626	0.66038	0.197882	-0.157333	-0.325778	-0.4575	-0.212889	-0.267556	-0.01	-0.341093	0.354891	0.179579	-0.474248	0.609772
sll0629	photosystem I reaction center subunit X (psaK)	Photosynthesis and respiration	Photosystem I	-0.18	-0.07	-0.19	-0.25	-0.29	-0.54	-0.01	0.02	-0.08	-0.03	0.01	-0.12	0.17	0.38	0.64	0.77	0.56	-0.707844	-1.67944	-0.419422	-1.39916	-0.421027	1.46323	1.04381	0.936575	-0.034141	0.448724	-0.37203	0.0352484	-0.183992	0.439985	0.755329	-0.342293	-0.391499	0.622108	-0.303	-0.295444	-0.45975	-0.393889	-0.343444	-0.33	-0.196271	-0.526819	0.091941	-0.153438	0.453902
sll0630	unknown protein	Other categories	Unknown	-1.11	-0.8	-1.04	-1.07	-1.46	-1.48	-0.51	-0.49	-0.71	-0.52	-0.26	-0.04	0.07	0.24	0.46	0.66	0.29	-0.536573	-2.15081	-0.490589	-0.43925	0.686603	0.594756	0.501741	0.750687	1.27011	1.41212	-0.465651			0.500064	0.34555	0.0459874	-1.55168	-0.543607	-0.525333	-0.532111	-1.49717	-0.843	0	-0.45	-0.142968	-1.01796	-0.221161		0.0491178
sll0631	L-aspartate oxidase (nadB)	Biosynthesis of cofactors, prosthetic groups, and carriers	Quinolinate	-0.11	-0.15	-0.24	-0.22	-0.31	-0.28	-0.38	-0.28	-0.17	-0.17	-0.14	-0.07	0.04	-0.03	0.05	0.06	0.12	-1.0763	-1.15809	-0.481519	-0.538202	-0.026871	0.59146	0.768662	0.172113	-0.230626	0.298262	0.176822	-0.190019	0.897891	0.232581	0.0795497	0.412999	-0.225321	0.399173	0.474889	0.154778	-0.09075	0.376222	0.274333	-0.26	-0.038017	-0.037423	0.496176	0.350741	0.547909
sll0634	photosystem I biogenesis protein BtpA (btpA)	Photosynthesis and respiration	Photosystem I	-0.01	-0.27	-0.58	-0.38	-0.62	-0.52	-0.29	-0.17	-0.11	-0.27	-0.08	0.14	0.06	0.1	0.23	0.3	0.28	-0.24775	-0.726728	-0.155452	-0.702651	0.022631	0.406199	0.488789	0.174707	0.270677	1.37865	0.439503	-0.158402	0.0319822	-0.131783	0.259092	-0.62741	-0.680075	0.231034	0.037111	-0.004778	-0.48625	-0.092444	-0.151667	-1.36	-0.343162	0.055615	0.444061	-0.43392	0.186016
sll0635	probable thiamine-phosphate pyrophosphorylase (thiE)	Biosynthesis of cofactors, prosthetic groups, and carriers	Thiamin	0.03	0.04	-0.02	-0.08	0.01	-0.11	-0.11	-0.01	0.31	0.1	0.26	-0.08	0.03	0.08	0.17	0.23	0.33	0.006352	-0.140661	-0.407859	-0.492243	0.136873	0.215556	-0.240826	0.065748	0.312725	0.613342	0.433898	-0.0726047	-0.392521	0.480438	0.0776194	0.123118	-0.0883786	-0.465217	-0.123	-0.100333	-1.0415	-0.299222	-0.255778	-0.79	0.179702	0.392352	0.75673		-0.148166
sll0638	hypothetical protein	Other categories	Hypothetical	-0.11	-0.14	-0.18	-0.14	-0.22	-0.21	-0.21	0.37	-0.34	-0.26	0.51	0.14	-0.04	-0.05	-0.08	-0.07	-0.09	0.056623	0.414937	0.237142	-0.212578	-0.366972	0.037206	0.094819	-0.102666	-0.529443	-1.03782	-0.084862	0.202124	-0.70033	0.286227	0.0391242	1.18516	0.11516	-0.135339	-0.199667	-0.055889	0	-0.087333	-0.193556	-0.36	0.264674	0.045316	0.107234
sll0639	hypothetical protein	Other categories	Hypothetical	0.21	0.16	0.18	0.15	0.17	0.22	0.07	0.14	0.3	0.23	0.3	-0.2	-0.03	0.02	-0.16	-0.3	-0.4	1.00557	2.473	0.427872	0.254671	0.12911	0.215193	0.058306	0.075698	-0.208103	0.130244	0.311303	-0.0320691	-0.0272084	-0.724524	-0.351385	-0.0862997	-0.123909	0.0418112	0.096667	-0.010111	-0.362333	0.196333	0.113333	0.25	0.35304	0.315181	-0.174685	0.500156	0.104349
sll0640	probable sodium/sulfate symporter	Translation	Transport and binding proteins	-0.09	-0.04	0.14	-0.03	-0.05	-0.06	-0.12	-0.09	-0.09	0.06	-0.04	0.26	-0.09	-0.07	0.03	0.03	-0.06	0.299267	0.618229	0.034791	-0.045792	0.256219	-0.383163	-0.980483	-0.47842	-0.436204	0	0.352554	0.339537	-0.111016	-0.059489	0.188476	0.752168	-0.539831	-0.527251	-0.070333	-0.116556	-0.256833	-0.063222	-0.031889	0.08	-0.349241	0.029375	0.242782		0.774584
sll0641	unknown protein	Other categories	Unknown	-0.14	-0.09	-0.01	-0.13	-0.04	-0.18	-0.17	-0.19	-0.03	-0.04	-0.01	0.04	-0.02	-0.01	-0.05	-0.03	-0.01	-0.247288	-0.088202	-0.247579	-0.16962	-0.054958	0.072159	-0.307496	-0.435965	-0.799038	-0.288194	0.211958	0.0459585	-0.0582344	-0.03804	-0.401625	-0.158601	0.00458627	0.0745759	-0.066222	-0.034889	0	0.081111	0.169889	0.21	-0.1957	-0.172611	-0.137595		-0.101381
sll0643	urease accessory protein G (ureG)	Central intermediary metabolism	Other	0.09	0.2	0.27	0.31	0.27	0.34	0.06	0.18	0.57	0.21	0.17	-0.08	0.13	-0.1	-0.13	-0.27	-0.11	-0.309861	0.099499	0.154677	0.054796	0.216887	-0.000558	-0.220147	-0.380396	0.783275	-0.340691	-0.408324	0.064102	0.183066	-0.299528	-0.270106	0.149202	0.509681	-0.122267	0	-0.197778	0	0.276667	0.607111	0.45	-0.627275	-0.152196	-0.417939	-0.0300075	0.0529298
sll0644	probable esterase	Other categories	Other	0.08	0.05	0.05	0.11	0.12	0.11	0.28	0.29	0.26	0.52	0.26	-0.09	0.14	0.03	0.02	0.03	-0.06	0.036937	0.631821	0.18247	-0.021624	0.079369	-0.095348	-0.610017	-0.329106	-0.323666	0.141244	-0.146965	0.669895	-0.168103	0.041608	-0.0626586	1.02505	0.179698	-0.369632	-0.845667	-0.072444	0	0.295222	0.672111	0.54	0.0112695	-0.085809	-0.450849		-0.0449679
sll0645	unknown protein	Other categories	Unknown	0.12	-0.03	0.18	0.1	0.24	0.16	0.48	0.36	0.33	0.37	0.27	-0.06	0.06	-0.03	-0.15	-0.23	-0.34	0.119518	0.245988	0.394869	0.206058	-0.065448	0.205523	-0.247658	-0.30272	-1.98803	0.590969	0.324622	-0.162847	-0.183734	-0.488727	0.0304584	0.140411	-0.224545	0.0815331	0.040222	0.071	-0.118833	0.551889	0.521444	-0.25	-0.16302	0.263008	-0.634779	0.594657	-0.131965
sll0646	guanylyl cyclase (cya2)	Purines, pyrimidines, nucleosides, and nucleotides	Regulatory functions	-0.02	0.01	0.05	0.05	-0.02	0.05	-0.01	0	0.25	-0.11	0.21	0.17	-0.3	-0.28	-0.23	-0.17	-0.12	0.344111	0.486931	0.27064	-0.055095	0.29321	0.018449	-0.060305	-0.451706	-0.07927	0	-0.387006		-0.237635	-0.15387	0.250067	0.293919	-0.112742	-0.78006	0.058778	0.035222	-0.110667	0.198111	0.297889	-0.32	-0.0246786	0.208049	-0.080935
sll0647	unknown protein	Other categories	Unknown	0.02	0.06	0.24	0.08	0.15	0.11	0.03	0.11	-0.03	0.21	0.01	0.09	-0.25	-0.11	-0.14	-0.16	-0.07	0.875144	1.09292	0.353742	-0.287947	0.507404	0.707536	0.032565	-0.07278	1.20819	-0.14969	-0.385745	-0.250967	-0.590727	-0.067544	0.0799704	-0.482342	-0.161853	-0.05083	-0.056333	-0.076556	-0.39125	0.132333	0.096556	-0.35	-0.099092	0.29678	0.137142		-0.410444
sll0648	probable glycosyltransferase	Other categories	Drug and analog sensitivity	-0.08	-0.03	-0.15	-0.04	-0.37	-0.23	-0.68	-0.46	-0.11	-0.47	-0.27	0.07	-0.33	-0.09	0.11	0.25	0.25	0.059265	-0.263206	-0.036753	0.086546	-0.242798	-0.273163	-0.414238	-0.369341	-0.100038	0	-0.832892	0.0237357	0.0205116	0.083958	0.210975	0.141027	-0.0621219	-0.0356522	-0.014444	-0.143667	-0.366083	-0.148111	-0.035	0.39	0.0491382	-0.007502	0.236955	0.22689	0.372119
sll0649	two-component response regulator OmpR subfamily	Purines, pyrimidines, nucleosides, and nucleotides	Regulatory functions	0.09	0.23	0.08	0.24	0.2	0.11	-0.19	-0.11	-0.07	-0.03	-0.08	0.12	-0.14	0.09	0.18	0.25	0.18	0.116515	0.595858	0.320683	-0.045449	-0.438187	0.091443	-0.029397	-0.268407	-0.327948	-1.83451	-0.074415	-0.29307	-0.370217	0.178751	-0.218018	0.357566	-0.291585	-0.235975	-0.028778	-0.055	0.037083	0.342333	0.21	0.18	0.210844	-0.178166	0.265766	-0.00960369	0.234613
sll0650	putative transposase [ISY100_j]	Other categories	Transposon-related functions																														-0.576091					0.14203	-1.21467	-0.922111	-0.22775	-1.19978	-1.16867	-0.29	0.19614				-0.257638
sll0651	putative transposase [ISY100_j]	Other categories	Transposon-related functions																													0.0612523	-0.0220491					-0.164138	0.060333	-0.031	0.00225	-0.377111	-0.382	-0.06	0.599472			-0.2571
sll0654	alkaline phosphatase	Other categories	Other	0.06	0.06	0.1	0.13	0.13	0.2	0.57	0.49	0.71	0.57	0.66	0.12	-0.02	-0.11	-0.08	0.12	-0.1	0.483915	0.719286	0.218408	-0.00342	-0.02921	-0.155817	-0.131504	-0.222044	-0.443915	0	-0.09107	0.563891	-0.357124	-0.110598	-0.210931	0.826513	-0.105357	0.0644857	-0.275667	-0.298111	-0.690917	-0.504333	-0.243333	1.34	0.101427	-0.434803	-0.31718	-0.134312	0.0736862
sll0656	unknown protein	Other categories	Unknown	0.11	0.17	0.24	0.2	0.3	-0.18	-0.38	0.23	-0.51	0.24	0.11	0.35	0.03	-0.05	-0.03	-0.14	-0.18	-0.27611	0.379581	0.201046	-0.167949	-0.454044	-0.051475	0.642616	0.023443	-0.657097	-0.311855	-0.02447	-0.700109	-0.766259	-0.35762		0.832621	0.168533	0.26981	-0.331333	-0.227556	-1.43308	-1.13544	-1.10878	0.86	0.66675	-0.327661	-0.450115	-1.07689	0.299809
sll0657	phospho-N-acetylmuramoyl-pentapeptide-transferase	Cell envelope	Murein sacculus and peptidoglycan	-0.05	-0.14	-0.14	-0.24	-0.18	-0.26	-0.09	-0.2	-0.12	-0.19	-0.1	-0.07	-0.04	-0.09	-0.1	-0.09	-0.05	-1.46167	-1.10205	-0.98072	-0.787894	-0.069128	0.469053	0.381549	0.159425	-1.21245	0.386583	-0.599795	-0.341798	0.425516	0.115697	0.136914	-0.146146	-0.0362325	-0.0304467	-0.024444	-0.075889	-0.054833	0.066556	0.046778	-0.25	-0.19172	-0.590393	-0.334392	0.340928	0.134421
sll0658	hypothetical protein	Other categories	Hypothetical	0.02	0.04	0.06	0.12	0.11	0.1	0.17	0.15	0.2	0.08	0.2	0.04	0.15	0.05	-0.06	-0.21	-0.28	-0.080863	0.25783	0.200656	-0.071932	0.372244	0.495639	0.308118	0.436022	0.042305	0.808335	-0.030845			0.364748	-0.633759	-1.38331	0.165234	0.659805	0	-0.244333	0	0.158222	0	0.41	-0.174317	-0.017637	-0.179824
sll0659	hypothetical protein	Other categories	Hypothetical	-0.06	-0.09	0.18	-0.12	0.28	0.22	0.37	0.21	0.48	0.46	0.44	-0.35	0.16	0.09	-0.05	-0.1	0.08	-0.779177	-0.597322	-0.856307	-0.379773	0.414765	-0.02051	0.081737	0.106	0.435406	0.027444	-0.107762	0.237499	-0.100507	-0.062402	-0.125425	-0.420888	0.0426165	0.156487	-0.169889	0.085667	0	-0.339	0	0.32	-0.0307338	0.032203	-0.12542	0.491855	0.318862
sll0660	pyridoxal phosphate biosynthetic protein PdxA (pdxA)	Biosynthesis of cofactors, prosthetic groups, and carriers	Pyridoxine	0.07	0.11	0.08	0.12	0.16	0.07	0.2	0.14	0.16	-0.02	0.29	-0.21	0.02	0.03	0.08	0.04	0.08	-0.066318	0.191109	-0.465884	0.21811	-0.273222	-0.51379	-0.444707	-0.11353	0.109421	0.905591	0.095548	-0.359282	-0.38742	-0.290801		-0.38464	-0.203959	0.121703	0.296556	0.197889	0.182917	0.389222	0.526444	-0.36	-0.247962	0.041144	-0.059566	-0.330108	0.45401
sll0661	hypothetical protein YCF35 (ycf35)	Other categories	Hypothetical	-0.4	0.14	0.51	0.58	0.34	1.07	-0.42	-0.32	-0.29	-0.39	-0.22	-1.04	-0.57	-0.6	-0.46	-0.6	-0.94	-0.152751	-0.009903	0.511988	1.82514	-0.384913	-1.19328	-1.04576	-0.824902	0.447774	0	-0.16716	0.411353	-0.237029	-0.600167	0.732863		0.0119901	0.495309	-0.093111	-0.210222	0.041583	0.424111	0.804889	2.09	1.3706			-0.656552	0.965521
sll0662	hypothetical protein	Other categories	Hypothetical	-0.06	0.04	0.12	0.16	0.09	0.18	0.02	0.03	-0.02	-0.06	-0.04	-1.19	-0.55	-0.38	-0.3	-0.41	-0.74	-0.378619	0.15445	0.543166	1.19875	-0.178251	-0.029226	-0.104918	-0.360992	0.501646	0.175742	-0.479716	-0.205971	-0.276836	0.179024	0.695863	-0.926676	0.223239	1.56521	-0.619333	-0.260667	-0.3315	0.058889	0.433556	1.84	0.768083	0.437566	-0.051811		0.166569
sll0664	unknown protein	Other categories	Unknown																		-0.618259	-0.316387	-0.052444	-0.694646	0.14164	0.089101	0.318157	0.180928	0.417714	0.434756	-0.012174			-0.268592	-1.1369	-0.420485	-0.411097	-0.0842562	0	1.03256	0	1.64856	0	1.09	-0.417898	0.022794	-0.13145
sll0665	putative transposase [ISY523_r]	Other categories	Transposon-related functions																														-0.485568					0.0597835	-1.01122	-0.718222	-0.521417	-0.522556	-0.205333	0.37	0.0521087				-0.0946739
sll0666	putative transposase [ISY523_r]	Other categories	Transposon-related functions																													0.0837567	-0.293697					-0.183569	0	-0.744889	-0.394583	-0.347556	0.145333	0.77	0.120978			-0.0422015	0.494981
sll0667	putative transposase [ISY352_e2]	Other categories	Transposon-related functions																													1.05367	-0.241271					0.0681228	-0.063222	-0.039667	0.062667	0.029556	-0.133444	0.37	0.0784376			0.274038
sll0668	putative transposase [ISY352_e2]	Other categories	Transposon-related functions																		-0.043998	-0.111738	-0.254041	-0.152972	1.05766	0.349925	0.083496	0.525744	-0.041389	0.422292	0.99163	0.742649	-0.689197	1.17118	-0.620873	-0.883413	0.454243	-0.310548	-0.470333	-0.391778	-1.27542	-0.584667	-0.652667	-0.21	0.322874	0.30636	0.497828		0.622053
sll0669	unknown protein	Other categories	Unknown	0.07	0.12	0.13	0.17	0.19	0.15	0.07	0.1	0.52	0.29	0.38	0.18	-0.01	0	0.02	-0.05	-0.15	0.57506	0.024758	0.04934	-0.303974	0.200887	0.388478	0.351994	0.332477	-0.462553	-0.892355	0.176398			-0.292509		0.0674959	-0.795307	-0.355365	0	0	0	0.523778	1.04744	0.25	-0.754331	-0.191107	0.461718
sll0670	hypothetical protein	Other categories	Hypothetical	0.1	0.12	0.16	0.14	0.12	0.08	0.05	0.02	0.19	-0.05	0.36	0.2	-0.25	-0.53	-0.81	-0.85	-0.55	0.18887	0.002924	0.05177	0.212402	-0.393138	-0.661693	-0.331906	-0.046578	-0.409312	-0.879122	-0.274953			-0.337076	0.417169	0.617479	-0.537071	-0.330725	0	0	0	0.325556	0.893889	0.69	-0.576024	-0.044269	-0.168685		0.104655
sll0671	probable cation transporter	Translation	Transport and binding proteins	0.07	0.09	0.15	0.14	0.15	0.14	0.22	0.15	0.64	0.22	0.55	0.11	-0.05	-0.05	-0.16	-0.12	-0.14	-0.58898	0.18002	-0.3735	-0.087931	0.502018	0.109374	-0.088004	-0.235834	-0.617641	1.20981	-0.13423		-0.563846	-0.356891	0.164038	-1.5732	-0.485462	-0.135609	-0.518	0	0	0.184444	0	0.47	-0.296638	0.257435	-0.126084
sll0672	cation-transporting ATPase PacL homolog	Translation	Transport and binding proteins	0.09	-0.37	-0.62	-0.5	-0.57	-0.45	0.42	0.31	0.53	0.39	0.37	-0.18	0.05	-0.04	-0.12	-0.16	-0.12	-1.24139	-0.435531	-0.298517	-0.27484	0.112365	0.087737	0.139668	-0.065342	-1.58116	-0.484464	-0.460993	0.488915	0.179578	-0.195712	0.353531	-0.0158481	-0.415845	0.277534	0.080444	-0.138333	0.567167	0.513556	0.740778	0.82	-0.670118	-0.36055	0.098132	-0.583061	-0.0648292
sll0676	hypothetical protein	Other categories	Hypothetical	0.08	0.13	0.09	0.15	0.25	0.15	0.3	0.23	0.51	0.55	0.34	0.05	0.01	0.02	0.05	0.07	0.02	-0.226133	0.037806	-0.009771	0.442944	-0.147418	-0.442393	-0.245537	-0.233719	-0.149627	0.348381	-0.28974			-0.431106	0.542211	-0.248244	0.728323	-0.207297	0	-0.463	0	0.259	0	0.83	-0.371696	-0.225084	-0.495841
sll0677	putative transposase [ISY523_h]	Other categories	Transposon-related functions																													0.0927237	0.505026					-0.000154425	-0.939222	-0.917222	-0.39	-0.520333	0.000222	0.62	0.284816			0.0177864	0.190366
sll0678	hypothetical protein	Other categories	Hypothetical	0.1	0.1	0.25	0.13	0.14	0.07	0.18	0.18	0.28	0.29	0.2	0.26	0	-0.01	-0.03	-0.05	-0.1	0.164109	0.399616	0.136999	-0.680993	-0.003287	0.148409	0.72276	-0.000193	-0.668531	-0.237582	0.036507			-0.423615	0.317555	0.691544	-0.890573	-0.0890622	0	0	0	0	0	0.45	-0.670647	0.102375	0.04845		-0.199221
sll0679	periplasmic phosphate-binding protein of ABC transporter	Translation	Transport and binding proteins	0.13	0.06	0.1	0.09	0.28	0.21	0.55	0.47	0.75	0.83	0.6	0.11	0.03	-0.01	0	0.06	-0.05	0.071031	-0.730317	-0.119462	-0.246807	0.214027	0.56062	0.245715	0.203479	-1.29035	-1.16346	0.751843	0.243068	-0.0315523	0.052862	-0.522022	1.27621	-0.202175	-0.298237	-0.009778	-0.153	0.008333	0.005778	0.172111	0.61	0.074355	0.010566	-0.71717
sll0680	phosphate-binding periplasmic protein precursor (PBP)	Translation	Transport and binding proteins	-0.24	-0.2	-0.51	-0.25	-0.68	-0.65	-0.44	-0.37	-0.2	-0.33	-0.23	-0.23	-0.22	-0.17	0.33	0.69	0.72	-1.19017	-1.33269	-0.826948	-0.939584	0.231932	0.541806	0.805672	0.622534	0.224635	-0.150092	0.993565	-0.493918	0.751989	-0.263492	-0.130153	0.0316832	-0.680605	-0.227394	-0.153889	-0.356222	-0.440083	-0.529556	-0.753889	0.22	0.0361396	-0.290404	-0.721742	0.688758	-0.101029
sll0681	phosphate transport system permease protein PstC homolog	Translation	Transport and binding proteins	-0.25	-0.24	-0.47	-0.2	-0.59	-0.59	-0.3	-0.32	-0.19	-0.37	-0.22	-0.1	-0.17	0	0.09	0.35	0.34	-0.7607	-1.07261	-0.824442	-0.974356	0.390024	0.653819	0.52464	0.3723	0.435652	-0.127991	0	0.292107	0.0526918	-0.136839	-0.186584	-0.364927	-1.07115	-0.422354	0.008333	-0.149778	-0.226417	-0.510667	-0.507556	0.54	-0.149698	-0.317306	-0.30042		-0.0256523
sll0682	phosphate transport system permease protein PstA homolog	Translation	Transport and binding proteins	-0.05	-0.03	-0.07	0.01	-0.11	-0.07	-0.12	-0.22	-0.3	-0.36	-0.2	1.02	-0.05	0	0.08	0.29	0.2	-0.289009	-0.462901	-0.496037	-0.56563	0.4384	0.474109	0.567333	0.104513	-0.369129	1.08005	0.415184	1.13118	-0.0778488	-0.011404	-0.331058	0.764857	-1.10123	0.0275304	0.128667	-0.179444	-0.526917	-0.617222	-0.570111	0.48	0.347632	-0.333538	-0.413706	0.127594	0.167937
sll0683	phosphate transport ATP-binding protein PstB homolog	Translation	Transport and binding proteins	-0.04	-0.27	-0.28	-0.22	-0.26	-0.41	-0.1	-0.16	-0.05	-0.12	-0.07	0.31	-0.21	-0.09	-0.17	0.03	0.06	0.016288	-0.418462	-0.292713	-0.736264	0.521387	0.626857	0.498358	0.228067	-0.121026	-0.430546	0.38956	0.10764	-0.147922	-0.253477	-0.0482199	-0.0185281	-0.97162	-0.0709395	0.157556	0.007333	-0.266833	-0.011444	0.130444	0.42	0.339035	-0.25205	-0.437294		0.28225
sll0684	phosphate transport ATP-binding protein PstB homolog	Translation	Transport and binding proteins	-0.09	-0.12	-0.08	-0.07	-0.06	-0.19	0.02	0	0.14	0.08	0.03	-0.06	-0.09	0.02	0.01	0.19	0.12	-0.083834	-0.229381	-0.102839	-0.353355	0.448519	0.466942	0.434259	0.019147	-0.367885	-0.606309	0.523586		-0.168243	0.012516	-0.0537469	0.472951	-1.22549	0.380062	-0.265111	-0.200556	0	-0.460889	-0.324667	0.71	-0.349161	-0.292293	-0.33136	-0.0251352	0.197228
sll0685	hypothetical protein	Other categories	Hypothetical	-0.02	0.06	0.08	0.09	0.1	0.06	-0.08	-0.04	0.41	0.05	0.29	-0.04	-0.42	-0.34	-0.5	-0.57	-0.83	0.49654	-0.214889	0.218687	-0.316283	0.183873	0.167064	-0.013584	-0.212851	0.507327	1.12455	0.135266	1.54799	-0.674213	-0.325501	0.184172	1.24381	-0.334402	0.0640807	0	0.112556	0	0.510667	0	2.88	-0.343447	1.07261	-0.011702		0.022111
sll0686	probable cytochrome c-type biogenesis protein	Other categories	Other	-0.08	-0.03	-0.03	0.02	0.03	0.06	-0.08	-0.18	-0.15	-0.05	-0.07	0.05	-0.03	-0.07	-0.19	-0.24	-0.33	0.147815	-0.056721	-0.085531	-0.381669	0.10119	0.061734	0.361385	0.156482	0.226818	0.714205	-0.026138		-0.831722	-0.047933	-0.0674132	1.80589	-1.21687	-0.139163	0	0	0	0.187222	0	2.14	-0.155172	0.741626	0.19426		-0.317497
sll0687	group3 RNA polymerase sigma factor SigI (sigI)	Transcription	RNA synthesis, modification, and DNA transcription	0.13	0.17	0.19	0.19	0.3	0.2	0.52	0.44	0.66	0.59	0.52	-0.1	-0.02	-0.06	-0.16	-0.22	-0.29	0.640031	0.463278	0.652897	-0.023932	0.246617	-0.151847	-0.044159	-0.316744	0.100962	0.241698	0.467382	0.384591	-0.439322	0.072509	-0.867666	0.440585	1.10508	0.370766	-0.459111	-0.559778	-0.22825	0.063333	0.269111	1.4	-0.817416	0.028649	-0.178109		0.0380836
sll0688	unknown protein	Other categories	Unknown	0.06	0.08	0.09	0.18	0.25	0.13	0.27	0.26	0.57	0.42	0.38	0.36	-0.07	-0.07	-0.2	-0.14	-0.1	0.155656	0.418943	0.13217	-0.142587	0.685152	-0.112105	0.394122	0.023508	0.574339	-0.65588	0.862357			-0.102409	-0.433264	0.0939556	0.367281	-0.285102	0	-0.152889	0	0.824222	0	1	-0.187226	0.547194	-0.267061
sll0689	Na+/H+ antiporter (nhaS3)	Translation	Transport and binding proteins	-0.01	0.09	0.11	0.09	0.12	-0.02	-0.06	-0.09	0	0.01	0.05	0.47	-0.32	-0.13	0.03	0.16	0.47	0.104008	-0.447835	0.219914	-0.079981	0.23135	0.01747	0.285137	-0.141217	-1.00365	0.20225	-0.414221	-0.202122	0.122111	0.084151	1.1204	-1.53878	0.273605	-0.840019	0.136667	0.398111	1.29275	0.532	0.438778	-0.26	0.364788	-0.606001	0.568032	-0.703288	0.0716236
sll0690	probable transcription regulator	Purines, pyrimidines, nucleosides, and nucleotides	Regulatory functions	0.11	0.15	0.16	0.12	0.27	0.12	0.28	0.31	0.07	0.37	0.28	-0.16	0.12	0.1	0.05	0	-0.04	-0.235854	-0.118176	-0.064025	-0.092619	0.1194	0.266208	0.015333	0.199822	-1.39252	-0.18976	0.352799			0.381316	-1.12615	-1.67681	0.106045	-0.288395	0.057333	-0.066222	-0.252833	0.028111	0.091222	-0.27	-0.78213	0.18274	0.04336		0.403706
sll0691	hypothetical protein	Other categories	Hypothetical	0.08	-0.27	-0.31	-0.39	-0.4	-0.25	0.44	0.26	0.04	0.18	-0.1	-0.02	-0.23	-0.22	-0.08	-0.05	-0.09	-0.158098	-0.656197	0.08024	-0.211278	0.077281	-0.239491	0.055263	0.010074	-0.205201	1.06933	0.102559		-0.437981	-0.272469	-0.0430986	0.088956	0.0818128	0.0110692	-0.260333	-0.063889	0.558667	0.726	0.631333	-0.09	0.131214	0.057721	0.057985
sll0696	hypothetical protein	Other categories	Hypothetical	-0.09	-0.1	-0.09	-0.13	-0.12	-0.17	-0.06	-0.12	0.03	-0.1	-0.07	-0.13	0.01	0.07	-0.02	0.03	0.14	0.20067	-0.351164	-0.083164	-0.180848	0.162155	-0.063386	-0.115723	-0.027054	-0.69376	-1.56284	0.657421		-0.382268	-0.115544	-0.334273	-0.731816	1.3414	0.0816598	0.308667	0.125	-0.155917	-0.197111	-0.280556	0.16	0.402948	0.251786	-0.39103		-0.00367631
sll0698	drug sensory protein A (dfr)	Other categories	Drug and analog sensitivity	0.02	0.07	0.09	0.1	0.13	0.14	0.09	0.23	0.51	0.17	0.5	-0.44	0.2	0.06	-0.01	-0.12	-0.06	0.093906	-0.587326	-0.124694	-0.042195	-0.309836	-0.104444	-0.006648	-0.229456	0.536002	-1.06118	-0.199461	-0.586321	-0.155467	-0.657331	-0.135347	-0.267154	-0.0510574	0.605783	0.057778	0.035556	-0.012	0.160889	0.245222	-0.02	0.0170884	-0.081897	0.005258	-0.00153288	-0.25819
sll0699	putative transposase [ISY100_i]	Other categories	Transposon-related functions																													0.494509	-0.127715					0.188001	-1.22111	-0.915	-0.182833	-1.28433	-1.03244	-0.34	0.273089				-0.0706047
sll0700	putative transposase [ISY100_i]	Other categories	Transposon-related functions																													0.488444	0.0441134					-0.297959	-1.117	-0.947333	0	-1.098	-1.11067	-0.11	0.737821				0.0253661
sll0702	unknown protein	Other categories	Unknown	0.04	0.03	-0.54	0.08	-0.13	0.1	-0.29	-0.02	-0.42	-0.34	-0.16	0.15	0.06	0.01	0.02	0.04	-0.06	-0.40067	-0.37151	-0.363971	-0.333324	0.06752	0.132182	0.187837	0.055684	-0.938674	0.148803	0.722124			-0.278394		0.924737	0.367581	-0.146417	-0.263222	-0.351889	0	0.272889	0.244	-0.27	-0.547966	0.299046	-0.669769		-0.0625042
sll0703	unknown protein	Other categories	Unknown	0.11	0.18	-0.12	0.17	0.32	0.04	0.35	0.34	0.31	0.56	0.3	0.07	-0.01	-0.02	0.02	0.03	0	-0.40153	0.338975	-0.011283	-0.034682	-0.007098	-0.116463	0.011255	0.065943	0.8204	-0.210466	0.885152		-0.0611183	0.092876	-0.566194	-0.856888	-0.124022	0.550647	0	0.000778	-0.254917	0.133333	0.029889	-0.48	-0.168941	0.303695	-0.951175	1.5754	0.4891
sll0704	cysteine desulfurase (nifS)	Amino acid biosynthesis	Glutamate family / Nitrogen assimilation	0.03	0.01	0.08	0.13	0.04	0.13	0.01	-0.09	-0.17	-0.32	-0.18	0.43	-0.01	-0.05	-0.19	-0.27	-0.31	1.23871	0.959699	0.471183	0.005247	0.387701	0.052474	-0.109408	-0.42889	-0.657944	0.033911	-0.277767	0.49201	-0.31522	0.764641	-0.293347	0.574287	0.197184	0.0785391	-0.071444	-0.167222	-0.423167	0.291333	0.425444	0.34	-0.0316957	0.073535	0.1551	-0.0722936	0.182366
sll0708	dimethyladenosine transferase	Other categories	Drug and analog sensitivity	-0.03	-0.04	-0.05	-0.04	0.04	-0.15	-0.02	-0.03	-0.17	-0.04	-0.03	-0.05	-0.06	-0.08	-0.12	-0.06	-0.1	-0.512035	-0.738873	-0.11046	-0.791116	0.200077	0.270623	0.179755	-0.353295	0.427709	1.48234	-0.116866		-0.0718592	-0.431835	0.208514	-0.586566	-0.46051	-0.289553	0.118	-0.057667	-0.0425	-0.039111	0.191222	-0.17	-0.145599	0.232414	-0.170701
sll0709	putative endonuclease	Purines, pyrimidines, nucleosides, and nucleotides	DNA replication, restriction, modification, recombination, and repair	0.06	0.1	0.25	0.11	0.17	0.08	0.06	0.09	0.27	0.08	0.22	-0.3	-0.38	-0.33	-0.41	-0.46	-0.25	0.329777	-0.287308	-0.114148	-0.348998	0.138863	0.682681	0.868797	0.379034	-0.871183	-1.12928	0.417821			0.412109	0.0196533	-0.178262	0.0153351	-0.153521	0	-0.558667	0	-0.520889	-0.598222	-0.16	-0.258766	0.248498	0.505386	-0.579512	-3.73527
sll0710	unknown protein	Other categories	Unknown	0.03	0.09	0.25	0.15	0.17	-0.05	0.01	-0.03	-0.38	0.02	-0.13	-0.08	-0.14	-0.16	-0.27	-0.26	-0.29	-0.490169	-0.429604	-0.439915	-0.89194	0.318981	-0.179399	0.575738	0.030196	2.53102	0	-0.825724	0.81109	-0.478017	-0.601022	0.969606	-2.81736	-0.606698	0.0854685	0	-0.880222	0	-0.217667	0	-0.2	0.121042	0.441315	0.878957		-0.17429
sll0711	isopentenyl monophosphate kinase	Other categories	Other	0.04	0.1	0.07	0.12	0.16	0.1	-0.07	0.07	0.05	0.15	0.15	0.17	-0.06	0.03	0.06	0.01	-0.08	0.021791	0.210824	0.092818	0.02767	0.168563	-0.033431	0.131988	0.336823	1.03902	-0.383389	-0.458894		-0.18452	0.302491	0.464403	-0.12991	0.277572	0.15096	0.568444	0.428556	0.158167	0.620667	0.79	-0.35	-0.0643452	0.044698	0.358517		0.513641
sll0712	cysteine synthase (cysM)	Amino acid biosynthesis	Serine family / Sulfur assimilation	0.09	0.08	0.06	0.12	0.2	0.06	0.23	0.21	0.23	0.26	0.21	0.2	0.01	0.05	0.09	0.13	0	-0.078211	0.347699	-0.076409	0.235133	0.178475	-0.35201	0.10518	0.216281	0.915222	0.738414	-0.23548			0.070919	0.620223	0.123087	-0.232939	0.106254	-0.214444	-0.083556	0	-0.061778	-0.020333	-0.55	-0.253494	0.242979	0.366785	-0.231402	-0.0320422
sll0716	signal peptidase I	Cellular processes	Protein and peptide secretion	0.03	0.03	0.01	-0.04	-0.02	-0.01	-0.01	-0.03	0.06	-0.11	-0.06	0.19	-0.13	-0.13	-0.12	-0.08	-0.19	0.318803	0.101374	0.369444	-0.013035	0.259011	-0.057194	0.340403	0.231367	0.201621	-0.620574	-0.584237			0.00169	0.105095	0.372039	-1.06003	-0.375224	0.055778	0.196	0	0.345444	0.179444	-0.6	-0.13674	0.204802	0.599017
sll0720	RTX toxin activating protein homolog	Cellular processes	Cell killing																		-0.044156	0.396112	0.144489	-0.090252	0.381302	-0.124621	-0.020907	-0.219327	1.70901	-1.47079	-0.166527			-0.079007	0.115631	-0.630475	-0.524464	0.552867	1.84411	0	0	0	0	0.51	-0.801078	-0.389206	0.241696		-0.384485
sll0721	unknown protein	Other categories	Unknown	0.09	0.14	0.19	0.21	0.16	0.16	-0.12	-0.15	0.32	0.16	0.17	0.24	0.05	0.09	0.17	0.13	-0.07	-0.722	-0.586204	0.171621	-0.256735	0.255324	0.216366	-0.03111	0.215696	0.355615	-0.951931	0.147406	-0.0140931	0.0136222	0.27777	-0.420703	-0.717675	0.620202	-0.433349	-0.301444	-0.347889	-0.51875	-0.624556	-0.550111	-0.11	0.345956	-0.458901	-0.099566		-0.310791
sll0722	unknown protein	Other categories	Unknown	0.16	-0.05	0.2	-0.13	0.27	-0.22	-0.16	0.3	0.36	0.41	0.47	-0.1	0.1	0.07	-0.08	0.03	0.05	-0.236382	-0.338743	-0.23322	0.099915	0.012629	-0.003457	0.067436	0.349649	0.606811	0	-0.210461		-0.336828	0.54296	-0.440048	-1.04762	-0.18144	0.0417357	0	-0.231667	0	-0.258444	0	-0.38	-0.209499	0.019379	0.121453
sll0723	unknown protein	Other categories	Unknown	-0.08	0.1	-0.07	0.21	-0.09	-0.08	0.09	0.19	0.1	0.22	0.12	0.19	-0.11	-0.05	-0.1	-0.13	-0.09	-0.718931	-0.528952	-0.153472	-0.111376	0.258603	-0.084866	0.184846	-0.05707	1.06254	0.584108	0		0.684079	0.129127	-0.0374911	0.0525655	-0.217638	-0.22532	-0.386333	-0.248	0	-0.149667	-0.142778	-0.62	0.851099	0.239185	0.772624
sll0726	phosphoglucomutase	Central intermediary metabolism	Polysaccharides and glycoproteins	-0.3	-0.21	-0.23	-0.12	-0.34	-0.29	0.38	-0.29	0.22	0.27	0.29	-0.18	-0.28	-0.17	-0.15	-0.05	0.01	-1.37011	-0.671463	-0.970889	0.057926	-0.232542	-0.673549	-0.145689	0.243758	-0.998591	0	-1.14428	-0.738413		-0.227659	0.93508	-0.730872	-0.295011	0.308294	0.188333	0.115444	-0.434333	-0.237222	-0.623	-0.02	0.636822	-0.592475	0.077215	-0.637311	0.101412
sll0727	hypothetical protein	Other categories	Hypothetical	-0.26	-0.13	-0.15	-0.17	-0.22	-0.24	-0.23	-0.23	-0.32	-0.21	-0.23	0.09	0.01	0	0.03	0.05	0	-0.694186	-0.598331	-1.05002	-0.426078	0.337641	0.231655	0.235353	0.202604	0.581159	0.661173	0.236507		-0.564234	0.244495	0.12616	-1.07166	-0.776507	-0.261617	-0.426556	-0.045556	0	-0.479556	0	-0.36	-0.403507	0.110572	0.385078
sll0728	acetyl-CoA carboxylase alpha subunit (accA)	Energy metabolism	Fatty acid, phospholipid and sterol metabolism	0.07	0.04	-0.04	-0.02	-0.04	-0.03	-0.12	-0.02	-0.22	-0.08	-0.11	0.19	0.13	0.11	0.08	0.06	-0.24	-0.59037	-1.04666	-0.674653	-0.062717	0.186013	-0.037303	0.105324	0.040297	0.496962	0.698312	-0.462313	-0.0469655	-0.305115	0.006639	0.564629	0.0217071	0.121828	0.24324	-0.141556	-0.108889	-0.863167	-0.181778	-0.357	-0.3	-0.325201	-0.012731	0.149574		0.210728
sll0729	probable DNA methyltransferase	Purines, pyrimidines, nucleosides, and nucleotides	DNA replication, restriction, modification, recombination, and repair	0.19	0.17	0.26	0.2	0.38	0.24	0.19	0.2	0.48	0.6	0.4	-0.08	0.05	0.12	0.09	0.08	0.02	-0.449599	0.224006	-0.172191	0.070522	0.164987	-0.257894	0.048109	0.211167	0.374187	0.311497	0.22987	-0.911686	-0.21059	0.049967	0.299693	0.424672	-0.194769	0.0507225	0.105111	0.04	0	-0.491111	-0.579889	-0.25	-0.131342	0.078415	0.306636		0.197168
sll0732	hypothetical protein	Other categories	Hypothetical	0.09	0.12	0.27	0.2	0.3	0.11	0.54	0.34	0.38	0.49	0.34	0.12	0.07	0.02	0.07	0.13	0.05	-0.239657	0.010597	0.089373	0.610097	-0.073149	-0.35048	-0.172344	-0.265311	-2.68718	0.247934	0.050347		0.188807	0.012346	-0.278872	0.477751	0.204472	0.322343	0	0	0	0.126222	0.483778	0.71	-1.54699	-0.242552	0.25023
sll0733	unknown protein	Other categories	Unknown	-0.02	0.03	0.03	0.01	0.01	0.04	0.03	0.03	0.02	-0.18	0.08	0.21	-0.03	-0.03	-0.09	-0.09	-0.11	0.020397	0.635962	0.410862	0.18377	-0.656549	-0.55158	-0.522382	-0.068735	-1.70664	0.625756	0.464575	-0.866912	-0.296025	-0.004601	1.13223	-0.999357	0.782017	-0.0180947	0	0	0	0	0	-0.21	-1.54496	-0.740411	0.552755		-0.337108
sll0735	hypothetical protein	Other categories	Hypothetical	-0.39	-0.59	-0.57	-0.8	-0.42	-0.54	0.16	0.29	-0.31	-0.1	0.48	-0.15	-0.31	-0.3	-0.2	-0.1	-0.07	-1.01192	-0.551899	-0.804481	-0.286071	0.250913	-0.296833	0.021912	0.144378	0.005958	0.634613	-1.0619	-0.88226	0.131297	0.142179	0.933912	-1.45536	-0.624301	-0.023722	0.175444	0.224444	-0.063083	0.109222	-0.160778	-0.52	-0.0888884	-0.23559	0.232014		-0.077996
sll0736	hypothetical protein	Other categories	Hypothetical	-0.45	-0.6	-0.62	-0.71	-0.63	-0.52	-0.44	-0.39	-0.29	-0.32	-0.25	-0.08	-0.12	-0.04	-0.08	-0.02	0.07	-1.03049	-0.334367	-0.864648	-0.506992	0.211976	0.252102	0.086895	0.168127	-0.560588	-0.176258	-0.148293		-0.482377	0.32484	1.05714	-2.2631	-0.366243	-0.530279	-0.431	0.201	0	-0.303556	0	-0.48	-0.0694811	-0.065012	0.532348
sll0737	hypothetical protein	Other categories	Hypothetical	-0.03	0.04	0.11	0.12	0.38	0.09	0.68	0.57	0.82	0.88	0.5	-0.22	0.27	0.25	0.33	0.42	0.26	-0.662517	-0.653781	-0.335771	-0.357396	-0.442285	0.025171	0.645069	0.267541	-0.099647	-1.39842	-0.384237	-0.129138	-0.652592	0.34282		0.258638	-0.14025	-0.404611	0.241333	0.256	-0.035583	0.109333	-0.069556	0.1	0.319946	-0.097815	-0.034241		0.240129
sll0738	molybdate-binding periplasmic protein	Translation	Transport and binding proteins	0.2	0.22	0.2	0.25	0.42	0.24	0.5	0.52	1.24	0.78	0.98	-0.18	0.01	0.01	-0.03	0.05	0.21	0.4291	0.068175	-0.069794	-0.179362	0.106889	0.209339	0.017147	0.284019	0.954328	0.289115	0.458891	0.454442	-0.31148	-0.177871	-0.133941	0.0892674	0.27666	-0.376976	1.04889	0.746	0.54275	0.743556	0.895333	-0.15	0.104695	0.212156	0.260511		0.124892
sll0739	ATP-binding protein of molybdate ABC transporter	Translation	Transport and binding proteins	-0.23	-0.42	-0.11	-0.39	-0.29	-0.33	-0.07	0.3	-0.28	0.1	0.18	0.12	-0.06	-0.12	-0.05	-0.05	-0.06	-0.543313	-0.512966	-0.24668	-0.551272	-0.07643	-0.03836	0.404638	-0.017023	-1.22822	0.260569	-0.4143	0.0792017	-0.428869	0.41561	0.155309	1.02244	-0.283984	-0.479639	0.343444	0.273556	-0.485167	0.534667	0.798222	0.35	0.0227272	0.060664	-0.088055	0.0560176	0.134039
sll0740	hypothetical protein	Other categories	Hypothetical	0.01	0.05	0.05	0.11	0.05	0.13	-0.01	0.01	0.22	0.16	0.32	-0.38	0.02	-0.08	-0.38	-0.6	-0.57	0.381891	0.203636	0.563842	0.406822	-0.181077	-0.492872	-0.670398	-0.329146	0.194162	0	-0.0807	0.209838	0.0257239	0.095991	-0.197559	0.752428	0.389251	0.609021	-0.063889	-0.113667	0.010333	0.102	0.293889	0.71	0.0666808	0.071146	0.009485	0.0777289	0.250014
sll0741	pyruvate flavodoxin oxidoreductase	Photosynthesis and respiration	Soluble electron carriers	-0.09	-0.24	-0.43	-0.4	-0.52	0.06	-0.16	-0.03	0.55	-0.03	0.37	-0.51	0.24	-0.18	-0.39	-0.32	-0.33	-0.011499	0.528112	0.186188	-0.182271	-0.154079	-0.229997	0.231168	0.07442	-0.843435	-0.515936	-0.430232	-0.0446206	-0.492967	0.023115	-0.117748	2.00935	1.00619	-0.507002	0	-0.656778	0	-0.059111	0	0.4	-0.546236	-0.093273	-0.587052		-0.51159
sll0742	hypothetical protein	Other categories	Hypothetical	-0.1	-0.01	-0.12	0.03	-0.1	0.04	-0.07	-0.16	-0.17	-0.35	-0.13	-0.26	0.14	0.09	-0.1	-0.13	-0.12	0.118592	0.889339	0.272715	0.488005	-0.192421	-0.113132	-0.223417	-0.121024	-1.03673	-1.1019	-0.108019		-0.052657	0.219749		2.72321	-0.522119	0.475585	0	0.001444	0	0.488778	0.586556	0.66	-1.03921	0	0.606204		0.800712
sll0743	hypothetical protein	Other categories	Hypothetical																		-0.240824	0.325138	-0.095247	0.754644	0.307577	-0.473828	-0.421828	-0.027413	1.09483	-0.142681	-0.121425			-0.122474	-0.23507	1.5834	-0.296603	-0.0107078	0	0	0	1	1.25644	1.08	-1.50463	0.109407	-0.400029
sll0744	hypothetical protein	Other categories	Hypothetical	-0.32	0.1	-0.18	0.06	0.15	0.17	0.13	0.16	0.26	0.27	0.44	-0.19	0.04	0.11	-0.07	-0.18	-0.15	0.456705	1.35616	0.233174	0.497305	-0.187254	-0.298331	-0.330454	-0.217909	-0.949455	0	-0.218592		-0.182668	-0.044687	-0.260869	1.62955	0.936405	-0.361301	0	-0.562	0	-0.121778	0	1.03	-1.08841	-0.06622	-0.589504
sll0745	phosphofructokinase	Energy metabolism	Glycolysis	-0.33	0.05	0.03	0.12	0.07	0.11	-0.16	-0.11	-0.07	-0.17	-0.07	-0.27	-0.08	0.01	-0.21	-0.22	-0.05	-0.197307	0.037083	0.278639	-0.151345	-0.179734	0.210962	0.332203	-0.093538	-1.04348	-0.617798	0.407276	-0.0293881	-0.00556086	0.087048	-0.299175	1.53866	0.629476	-0.00201038	-0.623667	-0.403556	0	-0.116222	0.190556	0.5	-1.0306	-0.125809	-0.225596		-0.0723039
sll0749	hypothetical protein	Other categories	Hypothetical	0.25	0.11	0.11	0.15	0.06	0.22	0	-0.03	0.02	0.05	-0.12	-0.21	0	-0.11	-0.36	-0.48	-0.48	1.66648	1.05769	0.911593	0.820834	-0.111525	-0.245333	-0.47861	-0.247462	-0.328989	0	0.470492	1.60992	-0.312468	-0.197259	-0.545864	1.03379	0.251907	0.620682	0.528889	0.482333	0.808	1.198	1.159	0.39	-0.320486	0.204661	0.077557		0.895862
sll0750	two-component sensor histidine kinase	Purines, pyrimidines, nucleosides, and nucleotides	Regulatory functions	0.07	0.09	0.08	0.11	0.23	0.13	0.24	0.15	0.47	0.35	0.37	-0.3	-0.08	-0.04	-0.21	-0.21	-0.13	0.242804	0.845624	0.154483	-0.062437	-0.36942	-0.056531	0.287828	-0.087051	0.630812	-0.014596	0.358536	0.821978	0.373304	-0.090602	-0.282286	-0.435066	0.463978	0.149288	-0.034333	-0.229667	0	0.172444	0.267	0.22	-0.322542	-0.148158	-0.016479	-0.782683	-0.247401
sll0751	hypothetical protein YCF22 (ycf22)	Other categories	Hypothetical	0.05	0.18	0.01	0.12	0.2	-0.12	0.11	0.22	0.34	0.43	0.17	0.11	-0.01	-0.01	0.15	0.23	0.38	-0.500292	-0.016909	0.334299	0.374995	-0.629688	-0.085685	0.115648	-0.317191	-0.647525	0	-0.729089	0.211282	-0.0715655	-0.103155	0.859694	1.02462	-0.0582528	-0.210274	0	-0.784333	0	0.326	0.099333	0.8	-0.146713	0.403154	0.227081	0.0983452
sll0752	hypothetical protein	Other categories	Hypothetical	-0.16	0.06	-0.05	0.04	-0.18	-0.17	-0.21	-0.23	-0.28	-0.26	-0.2	0.13	-0.06	-0.06	0.06	0.13	0.21	-0.310148	-0.06497	-0.214589	0.103384	-0.134296	-0.154231	-0.18126	0.104569	0.035762	0.163314	-0.550559		-0.242378	0.125737	0.12492	-0.169487	0.677959	0.0154551	0	0.199889	-0.090833	0.600667	0.596667	0.63	-0.201757	-0.147218	0.071775		0.692403
sll0753	FolD bifunctional protein (folD)	Biosynthesis of cofactors, prosthetic groups, and carriers	Folic acid	0.07	0.1	0.09	-0.13	0.17	-0.13	0.17	0.23	0.34	0.39	0.27	-0.11	-0.08	0.03	0.19	0.35	0.43	-0.430799	-0.339044	-0.415497	-0.041124	0.2914	-0.655781	0.033809	0.260928	0.364948	0	-0.564772	0.0315886	-0.143058	0.297079	0.291394	-0.162268	0.299596	-0.397653	0.371444	0.462667	0.299667	0.637222	0.624222	0.09	-0.585273	-0.449595	0.101317	-0.307904
sll0754	ribosome binding factor A	Translation	Ribosomal proteins	0.05	-0.04	-0.17	-0.04	-0.22	0	-0.09	-0.16	-0.21	-0.19	-0.23	0.12	0.35	0.59	0.17	0.03	-0.01	0.359052	0.680678	0.700525	0.769026	-0.55279	-0.406458	-0.336476	-0.585007	-0.220213	-0.099024	0.495948	0.244027	0.373155	-0.252057	-1.3669	-0.301838	0.312895	0.274313	-0.212444	-0.251778	-0.6225	0.085667	0.099333	-0.55	-0.422809	0.007735	-0.330098		0.15226
sll0755	thioredoxin peroxidase (tpx,ycf42)	Cellular processes	Detoxification	0.11	-0.11	-0.18	-0.12	-0.2	0.01	-0.18	-0.2	-0.13	-0.28	-0.23	-0.06	0.32	0.18	0.16	0.02	0.04	0.676687	0.468579	0.373886	0.310235	0.014493	-0.138432	-0.337065	-0.036726	0.559328	0.764915	0.562913	-0.186237	-0.0525753	-0.051336	-0.763898	-0.955378	0.117954	0.234966	0.201444	0.155778	-0.230583	0.292222	0.347889	-0.48	-1.15513	0.146527	-0.175741		0.229955
sll0756	unknown protein	Other categories	Unknown	-0.07	-0.06	0.03	-0.06	-0.07	-0.02	0.09	0.08	-0.2	-0.31	-0.17	-0.6	0.14	0.06	-0.08	-0.06	-0.1	0.26984	0.639192	0.129092	-0.234433	-0.205723	0.472416	0.185722	0.144114	0.576647	0.043112	0	-0.2031	0.239413	-0.23309	-0.538255	-0.866344	0.279453	0.608566	0.112222	0.019	0	-0.005667	0.233	-0.19	0.0865405	0.045149	-0.175966		-0.219368
sll0757	amidophosphoribosyltransferase (purF)	Purines, pyrimidines, nucleosides, and nucleotides	Purine ribonucleotide biosynthesis	0.11	-0.27	-0.5	-0.38	-0.53	-0.18	-0.15	-0.32	-0.35	-0.35	-0.28	-0.08	0.29	0	-0.07	-0.21	-0.34	0.967808	-0.024301	0.614812	0.474326	0.056412	-0.062881	-0.147828	-0.038715	0.313029	-0.063503	-0.400755	0.134093	-0.31573	-0.234943	-0.413947	0.51072	-0.411577	-0.0120497	-0.047667	-0.122333	0.098833	0.383778	0.464	0.18	0.174752	0.379458	0.276121	0.436317	0.216694
sll0759	ABC transporter ATP-binding protein	Translation	Transport and binding proteins	-0.05	0.12	0.22	0.29	0.23	0.06	-0.02	-0.18	0.2	0.03	0.01	-0.22	-0.14	-0.08	-0.18	-0.06	0.27	1.4441	0.214759	0.721374	0.526109	1.25271	1.15529	0.406322	0.333805	-0.461595	1.19247	0.217504	1.06998	-0.110072	-0.013308	0.112207	0.762847	0.523636	0.404073	0.138778	0.106111	1.24342	0.468556	0.828444	-0.56	-0.182174	0.528296	-0.026063	-0.0323059	0.020873
sll0760	hypothetical protein YCF38 (ycf38)	Other categories	Hypothetical	-0.1	0.16	0.46	0.37	0.22	0.21	-0.38	-0.32	-0.1	-0.24	-0.21	-0.38	-0.09	-0.15	-0.29	-0.27	-0.19	0.680456	0.424681	0.724066	0.501339	0.011078	0.416564	0.188168	-0.161694	-0.257223	1.20225	0.308216	0.630131	-0.203399	-0.113594	-0.560256	0.192212	1.0874	0.420661	-0.153	-0.282	0.569	0.530556	0.819667	0.35	-0.289336	0.184016	-0.092786	0.335958	-0.424145
sll0761	unknown protein	Other categories	Unknown	0.1	0.17	0.23	0.24	0.12	0.17	-0.07	0.01	0.23	0.1	-0.02	-0.1	0.09	0.02	-0.11	-0.19	-0.24	0.776973	0.259788	0.959118	0.390103	-0.13392	-0.157197	0.14615	-0.067618	-0.572083	2.80677	0.658224	0.350031	0.435958	-0.204099	-0.467202	0.925431	0.600715	1.00421	0.102222	0.077	0.449083	0.900222	1.11244	0.17	-0.293769	0.208247	-0.360659	0.882101	-0.549875
sll0762	unknown protein	Other categories	Unknown	0.25	0.36	0.39	0.44	0.27	0.28	0.1	0.11	-0.06	0.1	-0.06	-0.18	-0.1	-0.02	-0.03	-0.2	-0.25	1.07822	0.536704	0.710465	0.169139	0.27939	0.387227	0.215929	0.033274	0.255515	0	0.94681	0.249446	0.216958	-0.844493	-0.804106	0.688686	0.911385	1.22407	0.319778	0.422333	0.595583	1.13622	1.40533	0.1	-0.275031	0.282157	-0.00397	0.338048	-0.851719
sll0763	hypothetical protein	Other categories	Hypothetical	0.18	0.19	0.27	0.3	0.16	0.22	0.18	-0.02	0.03	0.23	-0.11	0.04	0.13	0.15	0.03	-0.11	-0.24	0.767571	0.44082	0.884172	-0.034627	0.17159	0.623819	0.320983	0.029974	-0.621091	-0.134416	1.19207	0.749261	-0.322697	0.020321	-0.889798	0.154911	0.0395494	0.205446	0	-0.122667	0	0.661333	1.14433	-0.3	-0.51653	0.477069	-0.00997		-0.40631
sll0764	probable branched-chain amino acid transport ATP-binding protein	Translation	Transport and binding proteins	0.04	0.02	0.06	-0.36	0.06	-0.33	0.12	0.05	-0.13	0.19	0.1	0.23	-0.03	0.11	0.14	0.26	0.37	0.580457	0.470894	-0.120101	-0.050846	-0.230381	-0.589515	-0.628577	-0.32101	-0.173249	0	0.983994	0.759885	0.00124118	-0.15014	-0.095924	-1.47201	2.73177	0.642743	-0.001556	-0.252556	-0.705583	-0.668111	-0.580111	-0.85	0.332569	-0.036226	-0.362535	0.573832	0.11347
sll0765	hypothetical protein	Other categories	Hypothetical	0.04	0.03	0.08	0.1	0.06	0.07	0.07	0.01	0.01	-0.1	-0.03	0.17	0.06	0.13	0.12	0.07	0.03	-0.020506	-0.3414	-0.175954	-0.2866	-0.311744	0.503235	0.313344	0.025288	0.655265	0.049296	0		0.0646997	0.166611	-0.294107	-0.779055	0.159245	0.334803	-0.275778	-0.222667	-1.08375	-0.148222	-0.007333	-0.16	-0.490147	0.032018	-0.452814
sll0766	DNA repair protein RadC (radC)	Other categories	Radiation sensitivity	0.21	0.23	0.34	0.35	0.19	0.3	0.11	-0.03	-0.08	-0.05	-0.08	0.46	0.29	0.09	0.1	-0.1	-0.18	0.298133	0.166121	0.082619	0.213565	0.0854	-0.158628	-0.301348	-0.047143	-0.35824	-0.13775	0.429013	1.26999	-0.014701	0.250499	-0.795158	0.352669	0.304371	0.0414002	0.240667	-0.046778	-0.4245	-0.529111	-0.410222	-0.11	0.64892	0.049936	-0.071034		0.299988
sll0767	50S ribosomal protein L20 (rpl20)	Translation	Ribosomal proteins	-0.48	-0.78	-1.16	-0.86	-1.12	-0.45	-0.45	-0.43	-0.68	-0.67	-0.55	-0.42	0.42	0.33	0.36	0.5	0.52	-0.683665	-1.79273	-0.652691	-0.961273	0.037985	0.547822	0.332231	0.302396	0.785986	0.268324	0.413977	-0.331149	-0.539097	0.842622	0.72012	-0.95655	-1.53732	-0.145025	0.307111	0.062	-0.216833	-0.671333	-0.758889	-1.21	1.13802	0.605829	0.402818	-0.388234	0.401365
sll0771	glucose transport protein (glcP)	Translation	Transport and binding proteins	-0.13	-0.59	-0.69	-0.78	-0.78	-0.45	0.15	0.07	-0.17	0.04	-0.19	0.14	-0.67	-0.65	-0.41	-0.37	-0.79	-1.3121	0.146927	-0.709114	0.268901	-0.743999	-1.28458	-0.553568	-0.227143	0.265639	-1.17934	-1.5611	-1.92691	-0.650428	-0.044779	0.936154	-0.270871	-1.5676	-0.456891	-0.036333	-0.001	-1.53625	-0.409667	-0.777333	0.3	0.561017	-0.730106	0.873817	-0.591099	-0.364904
sll0772	probable porin; major outer membrane protein	Cell envelope	Membranes, lipoproteins, and porins	-0.07	-0.37	-0.54	-0.83	-0.29	-0.16	0.17	0.29	0.17	0.47	0.13	0.2	0.05	0.09	0.28	0.13	-0.03	-0.524408	0.418077	-0.131592	-0.394373	-0.752206	-1.03813	-0.03925	-0.179022	1.91951	-0.021173	-0.947212	0.0391519	-0.589508	-0.013186	0.907544	0.526194	-0.455272	-0.208449	-0.009889	0.157667	0.122667	0.358444	0.099556	0.89	0.545056	-0.352505	0.275695	-0.444761
sll0775	unknown protein	Other categories	Unknown	0.08	0.16	0.43	0.32	0.44	0.33	0.65	0.53	0.52	0.67	0.33	0.11	-0.41	-0.37	-0.36	-0.33	-0.23	0.157018	0.492508	-0.121659	0.205117	-0.23231	-0.835856	-0.342136	-0.700572	-0.120372	0	-0.036732			-0.252222		1.25887	0.572734	-0.307381	0	0	0	0.824333	0	1.22	-2.75414	-0.429556	0.129834
sll0776	serine/threonine kinase	Purines, pyrimidines, nucleosides, and nucleotides	Regulatory functions	0.08	0.14	0.32	0.29	0.27	0.45	0.27	0.25	0.84	0.46	0.57	-0.08	-0.2	-0.12	-0.12	-0.16	-0.14	0.093353	0.301855	-0.070937	0.44829	0.018135	-0.686965	-0.167984	-0.25758	1.34266	0.484562	-0.6547		-0.194856	-0.0901	0.294103	0.24354	0.221255	-0.0360091	0	0.534	0	1.01178	0.953111	0.97	-1.0404	-0.210384	0.081457	-1.23544	-0.283839
sll0777	putative carboxypeptidase	Other categories	Other	0.17	0.18	0.23	0.09	0.37	0.18	0.69	0.4	0.38	0.56	0.26	0.04	0.04	0.04	0.07	0.05	-0.01	-0.928059	0.071913	-0.150015	-0.04091	-0.470051	-0.108037	-0.030958	-0.139849	0.363801	-0.575704	-0.440076	0.19964	0.117797	-0.136403	0.766367	0.635478	0.697745	0.289854	-0.022889	-0.063667	0.051917	0.092556	0.180778	0.55	0.298395	0.026001	0.120738	-0.0823276	0.305456
sll0778	ABC transporter, ATP-binding protein	Translation	Transport and binding proteins	0.06	0.1	0.12	0.1	0.17	0.12	0.27	0.21	-0.27	0.07	0.18	0.06	0.06	0.09	0.08	0.03	0.08	-0.454986	0.008764	-0.379417	0.109473	-0.108291	-0.01248	-0.323199	-0.35941	-0.569837	0.720058	-0.393055	0.114325	-0.549921	-0.29012	-0.106177	0.0322997	0.962536	-0.294965	-0.000667	-0.064444	0.504583	0.153889	0.424444	0.58	-0.238767	-0.364953	-0.408756	-0.398917	0.220297
sll0779	unknown protein	Other categories	Unknown	0.18	0.21	0.27	0.14	0.25	0.14	0.31	0.14	-0.05	0.17	-0.05	-0.14	0.17	0.04	0.02	-0.08	-0.06	-0.135528	-0.136193	-0.069354	-0.224656	0.090445	0.244898	0.312756	-0.265283	0.321214	0.269617	-0.030312		-0.0607502	0.225841	-0.416301	0.120807	0.422361	-0.107037	0.102222	0.055889	-1.23417	-0.514778	-0.565667	0.69	0.893659	0.109191	-0.295702
sll0780	unknown protein	Other categories	Unknown	-0.03	0.11	0.19	0.1	0.17	0.12	0.09	-0.05	-0.06	0.06	-0.04	-0.21	0.04	0.01	-0.08	-0.07	-0.05	0.068487	1.0339	0.097383	-0.264007	-0.517236	-0.06132	0.008909	-0.061952	0.750947	-0.192924	-0.229168			0.01628	0.462139	-0.64545	1.27365	0.0240853	0	0	0	0.915222	0.354111	0.72	-0.00347029	-0.61216	-0.254412		0.0309032
sll0781	hypothetical protein	Other categories	Hypothetical	-0.3	-0.06	0.36	-0.31	0.21	-0.1	0.26	0.23	0.43	0.3	0.35	0.18	0.18	0.04	0.06	0.16	0.28	0.206475	1.45548	0.361481	0.949422	-0.491798	-0.693535	-0.06403	-0.296623	0.653671	0	-1.23089		0.160073	-0.383491	0.567842	0.56536	1.13255	-0.0830785	0	0.103444	0	0.660778	0.859667	1.44	0.892769	-0.624142	-0.181573
sll0782	transcriptional regulator	Purines, pyrimidines, nucleosides, and nucleotides	Regulatory functions	0.13	0.08	0.25	0.11	0.26	0.12	0.52	0.54	0.64	0.55	0.43	0.1	0.02	-0.03	-0.1	-0.12	-0.06	-0.318572	-0.390086	-0.321758	-0.256749	-0.381005	-0.136318	0.257695	-0.08252	0.519254	0	0.040954			-0.190682	0.206472	-2.08366	0.865493	-0.404206	0	-0.216556	0	0.361889	0.098667	-0.24	-0.375758	-0.290479	0.18335
sll0783	unknown protein	Other categories	Unknown	-0.06	-0.52	-0.13	-0.98	-0.52	-0.88	-0.29	-0.38	-0.2	-0.12	0.05	0.09	-0.07	-0.05	-0.19	-0.1	0.33	-0.338463	-1.0122	-0.595025	-1.30498	-0.538861	0.413462	-0.227886	-0.304925	-1.7479	0	0.10139	1.09627		0.095081	2.16738	-5.41007	5.01513	-0.45692	0	0	0	0	-0.006222	-4.4	-0.633847	0.974065	-0.962342	0.428177	0.270509
sll0784	nitrilase (merR)	Amino acid biosynthesis	Glutamate family / Nitrogen assimilation	0.12	0.14	0.05	0.04	0.21	0.05	0.1	0.1	0.29	0.43	0.33	0.04	0.03	-0.04	-0.06	-0.03	0.09	0.349856	0.231589	-0.354024	0.035729	0.021322	-0.046056	-0.259094	-0.032036	1.59049	-0.299746	0.073158	-0.0861087	0.293807	-0.054299	0.0817031	-3.72682	2.85107	0.122216	0	0	0	0.226	0.774778	-2.33	-0.503201	1.0947	-0.548964	-0.17912	-0.189341
sll0785	unknown protein	Other categories	Unknown	0.17	0.21	0.2	0.16	0.43	0.18	0.49	0.48	0.81	0.76	0.82	0.24	0.04	-0.04	-0.05	-0.05	0.02	-0.46327	-0.279634	-0.223162	-0.610656	-0.076	0.577131	0.382993	-0.006923	-1.41637	1.19937	-0.10668	0.0304239	-0.28135	-0.431603	0.0784302	0.273314	2.83021	-0.0897971	0	-0.128333	0	0.511556	0.761444	-2.48	-0.104638	0.382342	-0.767138		0.242642
sll0786	unknown protein	Other categories	Unknown	0.06	-0.04	0.05	-0.03	0.05	-0.05	-0.13	-0.13	-0.19	0.14	0.08	0.1	-0.04	-0.02	-0.07	-0.11	-0.06	0.600401	1.98693	-0.139016	0.325643	0.246295	-0.143677	-0.188986	-0.019237	-1.89735	0.889058	-0.086457			-0.303269	0.626664	-0.0200301	1.21552	-0.357675	0	0	0	0	0	-2.34	-0.779479	0.515912	-0.044298
sll0787	hypothetical protein	Other categories	Hypothetical	0.02	0.06	0.09	0.08	0.07	0.07	0.06	0.04	-0.03	0.08	0.08	0.13	0.02	-0.01	0.03	-0.02	-0.09	0.329208	1.21658	-0.352691	-0.158211	0.110671	0.189156	0.024861	-0.237758	0.914745	-1.95819	-0.02107		-0.585328	0.323168	0.129553	-1.14713	2.41555	0.194781	0	0	0	0	0	-1.68	-0.487641	0.349531	-0.339558		0.653155
sll0788	hypothetical protein	Other categories	Hypothetical	0.13	0.18	0.28	0.07	0.08	0.45	-0.04	-0.1	-0.47	-0.22	-0.47	-0.4	-0.27	-0.46	-0.41	-0.12	0.15	4.51483	3.87608	0.92315	1.53676	0.532627	-0.0873	0.147906	-0.227198	-0.368408	-0.119258	1.11397	-1.42389	-2.88772	-0.792101	-1.1423	0.678792	3.88818	0.172364	-0.354778	-0.876667	-0.355417	0.247556	0.918444	-1.82	1.46118	1.58933	0.10371	-1.96865	0.963899
sll0789	two-component response regulator OmpR subfamily	Purines, pyrimidines, nucleosides, and nucleotides	Regulatory functions	0.04	0.19	0.19	0.23	0.02	0.19	-0.16	-0.16	-0.28	-0.32	-0.33	-0.47	-0.41	-0.48	-0.5	-0.31	-0.03	4.03055	3.87962	0.722664	0.540793	0.457793	0.46149	0.428157	0.235444	-0.247384	0.305165	0.783183	0.852137	-2.09151	-0.454417	-0.270402	0.77779	3.13135	0.556241	-0.422778	-0.809222	-0.531917	-0.094222	0.384444	-1.95	1.52888	1.21601	-0.308029	-0.993207	0.00271521
sll0790	two-component sensor histidine kinase	Purines, pyrimidines, nucleosides, and nucleotides	Regulatory functions	0.09	0.06	0.12	-0.11	-0.08	0.15	-0.5	-0.39	-0.4	-0.37	-0.41	-0.4	-0.03	-0.08	-0.17	-0.09	0.11	3.60964	2.77086	0.0667	0.060717	0.399738	0.093963	0.122471	-0.088084	-0.140574	0.883746	0.635203	-1.03297	-2.05577	-0.135663	-0.352864	0.588388	2.48464	0.0555783	-0.386889	-0.803889	-0.733583	-0.347444	-0.049778	-1.62	1.10922	1.25271	-0.700042	-1.07211	0.00515947
sll0792	Zinc-responsive repressor ZiaR (ziaR)	Purines, pyrimidines, nucleosides, and nucleotides	Regulatory functions	0.25	0.23	0.16	0.44	0.17	0.31	-0.25	-0.13	0.09	-0.09	-0.09	0.24	0.36	0.29	0.28	0.19	0.07	-0.342719	0.301408	-0.118913	-0.338523	0.054309	0.164125	-0.105101	0.085483	1.04782	-0.635661	0.744506			-0.122418	-0.398677	0.355385	-0.557227	-0.0686038	0.123222	0.179444	-0.962917	-0.065444	-0.211333	0	0.281758	0.173452	-0.338929		-0.032386
sll0793	hypothetical protein	Other categories	Hypothetical	0.06	0.12	0.14	0.16	0.13	0.15	0.26	0.24	0.66	0.31	0.61	0.05	0.28	0.28	0.28	0.26	0.09	-0.079087	0.433606	0.403614	0.014997	0.175148	-0.035322	-0.221047	-0.364959	0	-1.43939	0.335401			-0.100051	0.0538936	0.195768	0.0405043	0.032257	0	-0.123111	0	0.351444	0.306778	-0.04	0.658372	-0.143057	-0.605144		-0.240651
sll0794	cobalt-responsive regulator CoaR (coaR)	Biosynthesis of cofactors, prosthetic groups, and carriers	Cobalamin, heme, phycobilin and porphyrin	0.08	0.11	0.18	0.22	0.24	0.18	0.27	0.32	0.63	0.37	0.46	0.6	0.3	0.1	0.03	-0.3	-0.54	-0.283576	-0.601706	0.311326	-0.46648	0.053114	0.282955	0.485407	-0.005809	0.275466	-0.114163	1.55968	-0.675598	0.0406803	-0.169923	-0.750946	0.0230034	0.378292	-0.401696	0	-0.364444	0	0.366333	0.776333	-0.25	-0.191526	-0.277188	-0.68036	-0.420007	0.441713
sll0797	two-component response regulator OmpR subfamily, redox-responsive and nickel sensing (nrsR,rppA)	Purines, pyrimidines, nucleosides, and nucleotides	Regulatory functions	0.18	0.16	0.49	0.16	0.53	0.13	0.75	0.75	0.55	0.75	0.46	0.17	0.18	0.18	0.2	0.14	0.17	-0.002939	0.03953	-0.442182	0.131122	0.237847	0.034412	-0.151739	-0.208895	0.846327	-0.325207	-0.092969		-0.348059	0.024522	-0.10552	-0.270565	0.353957	0.296655	0.045222	-0.106556	-1.787	-1.24622	-1.57333	0.24	0.820737	-0.319948	-0.606001		0.213358
sll0798	two-component sensor histidine kinase, redox-responsive and nickel sensing (nrsS,rppB,hik30)	Purines, pyrimidines, nucleosides, and nucleotides	Regulatory functions	0.05	0.08	0.11	0.15	0.34	0.13	0.33	0.27	0.33	0.2	0.34	0.12	0.06	0.04	-0.06	-0.01	-0.08	-0.359661	0.292569	-0.047102	-0.259516	-0.031414	0.010813	0.267844	0.251943	0.062573	-0.374986	-0.163037	0.169811	-0.832763	0.033087	-0.133403	0.952162	-0.510098	-0.367221	0.081222	-0.014667	-1.65467	-1.22867	-1.51522	-0.02	0.771444	0.108019	0.2653	-0.188774
sll0800	hypothetical protein	Other categories	Hypothetical																		0.747996	0.848414	0.448931	0.419255	0.25382	-0.39941	-0.278172	-0.484349	0.342195	-0.780691	0.308918			0.082016	-0.925416	-0.361864	1.12247	0.0606604	-0.565667	-0.699667	-0.642667	0.005556	0.327	1.01	-0.663962	0.047698	-0.450631
sll0802	hypothetical protein	Other categories	Hypothetical	-0.01	0.03	0.08	0.06	0.01	0.08	-0.03	0.06	0.3	-0.05	0.14	0.38	0.12	0.08	0.1	0.06	0.1	-0.162245	0.475263	-0.069037	0.459849	-0.24567	-0.400187	-0.200294	0.168652	0.072303	-0.353265	0.025081		-0.39175	-0.321713	-0.433012	1.04841	-0.104628	0.101542	-0.024222	-0.091	0	0.140889	0.485889	0.23	-0.101527	0.05464	-0.076246		0.113129
sll0803	hypothetical protein	Other categories	Hypothetical	0.09	0.08	0.24	0.13	0.17	0.12	0.15	0.09	-0.16	0.05	-0.09	0.11	0.27	0.16	0.14	0.02	-0.03	0.637782	0.615296	0.222161	-0.001787	0.153499	-0.354624	-0.078132	0.020938	-0.392295	-0.074733	0.059625	-0.448024	-0.327101	0.053564	-0.551727	0.248842	0.117651	-0.115673	0.292889	0.236	0.1075	0.281222	0.265667	0.29	-0.157618	-0.090134	-0.093843	-0.34037
sll0804	hypothetical protein	Other categories	Hypothetical	-0.04	0.04	0.11	0.1	0.05	0.06	-0.01	-0.04	0.09	-0.14	-0.21	0.16	0.03	0	-0.18	-0.07	-0.07	0.196406	-0.404756	0.079311	0.45268	-0.252204	0.25437	0.030166	0.171873	0.383866	-0.089426	-0.531482	-0.271064	0.173135	0.289225	0.454781	-0.0854603	0.0763291	-0.174153	-0.007667	-0.036444	-0.421333	-0.066333	-0.033111	0.23	0.357743	0.090103	0.122228
sll0807	pentose-5-phosphate-3-epimerase (rpe)	Energy metabolism	Pentose phosphate pathway	-0.64	-0.59	-0.71	-0.4	-0.87	-0.31	-0.68	-0.57	-0.55	-0.8	-0.5	-0.15	-0.35	-0.09	0.04	0.11	0.1	0.394674	-0.18737	-0.485095	0.071012	0.118627	-0.454651	-0.319805	-0.399062	0.275638	-0.189903	-0.911395	-0.687411	-0.353873	-0.067381	0.396552	0.126484	-0.818995	-0.444889	0.117778	0.119667	-0.084667	0.216111	0.157778	0.21	1.14984	-0.216001	0.416633	-0.955822	0.116487
sll0808	putative transposase [ISY508_a]	Other categories	Transposon-related functions																		-0.208477	-0.703458	-0.45508	-0.432987	0.474678	0.376838	0.308946	0.223666	0.192382	0.719184	0.484923		-0.408314	-0.248231	-3.40648e-05	-1.23637	-0.146513	-0.134842	-0.342778	-0.057667	0.503917	-0.070556	-0.153667	0.25	0.114675	0.302044	0.554606		-0.0881489
sll0809	hypothetical protein	Other categories	Hypothetical	0.04	0.02	0.03	0.04	0.07	0.06	0	0.03	-0.02	0.08	0.08	0.14	0.05	-0.03	-0.06	-0.01	0.01	0.003991	-0.664346	0.321427	0.273293	0.171248	0.157414	0.067726	0.485193	1.14882	-1.96493	0.736374			0.369706	-0.95169	0.436357	0.212248	0.0414799	0	0	0	0.423889	0.330667	-0.32	-0.831238	-0.230489	-0.279661
sll0810	unknown protein	Other categories	Unknown	0.12	0.15	0.13	0.19	0.32	0.15	0.24	0.26	0.41	0.54	0.35	0.34	0.34	0.16	0.22	0.16	0.11	0.023293	0.0792	0.05603	-0.087834	0.319417	0.075275	-0.002507	0.123408	0.127166	-0.432161	0.53126			0.239901	-0.79429	-0.508791	0.66763	-0.193925	0	-0.245333	0	0.681667	0	0.34	-0.634378	-0.196901	-0.452435
sll0811	unknown protein	Other categories	Unknown																		-0.121766	-0.05887	-0.263902	0.191049	0.229177	0.184918	0.018649	0.183891	-0.166048	0.618906	0.016741			0.011537		-0.640601	0.196161	0.203455	-0.455556	-0.053444	0	0.221889	0.891333	0.1	-0.490738	0.237108	0.065984		0.0967692
sll0812	hypothetical protein	Other categories	Hypothetical	0.01	-0.02	-0.01	0.07	0.05	0.05	0.37	0.12	-0.32	-0.3	-0.1	0.08	0.06	0.06	0.04	0.09	0.04	-0.005388	-0.665308	-0.107927	-0.406598	0.390569	-0.060971	0.232644	0.350154	-0.35863	0	0.138105			-0.069976	-0.530975	-0.913131	-0.0931571	-0.34823	0.081667	0.099778	0	0.091889	0	-0.47	-0.27077	-0.128248	-0.632177
sll0813	cytochrome c oxidase subunit II (ctaC)	Photosynthesis and respiration	Cytochrome oxidase	0.01	0.06	0.1	0.08	0.1	-0.08	0.02	0.05	0.17	0.04	0.13	-0.19	-0.11	-0.06	0.11	0.24	0.2	-0.303942	-1.17711	-0.058896	-1.06444	0.159994	0.686747	0.690762	0.552306	0.04529	0.491609	0.287866	-0.494414	-0.287766	-0.01049	-0.097291	-0.321788	0.832816	0.210887	-0.236222	-0.281778	-0.4685	0.179111	0.286	0.52	-0.354503	-0.181498	-0.234057	-0.431916	0.488289
sll0814	hypothetical protein	Other categories	Hypothetical	0.11	0.18	0.4	0.23	0.1	0.11	-0.19	-0.2	-0.17	-0.36	-0.28	-0.18	-0.16	-0.06	0.04	0.16	0.39	0.726548	-0.59755	0.418577	0.439666	1.76096	1.00932	0.595597	0.0992	-0.3728	0.602124	0.67757	0.875896	0.244651	0.041109	-0.0487252	0.0958748	1.22601	0.183949	-0.299	-0.403889	1.07775	0.030667	0.293333	-0.34	-0.0486952	0.150764	-0.435138	0.218041	0.471588
sll0815	unknown protein	Other categories	Unknown	-0.01	-0.02	0.01	-0.07	0.07	-0.03	0.04	-0.02	-0.1	0.01	0.07	-0.14	0.04	0.03	0.1	0.2	0.32	-0.505055	-0.207455	-0.16443	-0.241976	0.150531	0.929675	0.771467	0.020268	-1.03367	0.150921	0.748195	0.332741	-0.0227663	0.250503	0.281962	-1.19427	0.287669	0.245062	0.218444	-0.130444	0	-0.158889	-0.023556	-0.93	-0.423094	0.325462	-0.10187		0.0375861
sll0816	probable oxidoreductase	Other categories	Other	-0.07	-0.05	0.21	-0.13	-0.07	-0.06	-0.12	-0.08	-0.11	0.08	-0.22	-0.11	0.07	0.05	0.11	0.19	0.28	0.305161	-0.217147	-0.041201	-0.065695	0.321867	0.245332	-0.107584	-0.098759	-1.03426	2.25902	0.27869		-0.604507	0.261376	0.244777	-1.04578	0.448864	-0.389899	-0.483444	-0.112889	0	-0.274222	-0.159778	-0.89	-0.306531	0.544889	0.02562
sll0817	tRNA delta-2-isopentenylpyrophosphate (IPP) transferase	Translation	Aminoacyl tRNA synthetases and tRNA modification	0.01	0.01	0.07	-0.01	0.1	0.03	0.08	0.07	-0.11	0.06	0	-0.05	-0.04	0.04	0.07	0.03	0.14	-0.208098	-0.193205	-0.200351	-0.171806	-0.181398	0.332127	0.569708	-0.090598	-1.32058	-1.34142	0.218359		0.0366266	-0.018709	-0.146466	-0.900704	-0.130231	0.184381	0.286333	0	0	0.355556	0.616667	-0.98	-0.298999	0.620227	0.057951
sll0818	tetrapyrrole methylase family protein	Other categories	Other	0.2	0.25	0.23	0.37	-0.19	0.17	-0.49	-0.37	0.16	0.19	-0.16	0.23	0.16	0.18	0.12	0.12	0.35	0.802075	-0.1863	0.383802	0.065957	0.423099	0.025287	0.165499	0.023497	-0.336828	0	-0.128402	0.202772	0.0369112	0.129184	-0.271241	0.042588	0.429135	-0.0867879	-0.278222	-0.263889	-0.404417	0.094556	0.347778	0.39	0.114022	0.074232	-0.335672	-0.204906	-0.167673
sll0819	photosystem I reaction center subunit III precursor (PSI-F), plastocyanin (cyt c553) docking protein (psaF)	Photosynthesis and respiration	Photosystem I	-0.96	-0.57	-0.86	-0.64	-1.01	-0.7	-0.58	-0.49	-0.68	-0.72	-0.67	-1.52	-0.35	-0.07	-0.04	0.13	0.14	-0.726152	2.39775	0.153319	1.70565	-2.31246	-3.67747	-1.47582	-0.761546	0.430217	-0.17101	-1.52062	-1.02537	-1.5325	-1.47114	1.10957	0.967333	-1.98876	0.0394069	-0.586444	-0.577333	-1.45525	-0.781333	-0.969333	1.79	0.58728	-1.59313	-0.317162	0.0544507	-0.345825
sll0821	hypothetical protein	Other categories	Hypothetical	0.17	0.06	0.11	0.15	0.06	0.08	-0.06	-0.02	0.29	0.21	0.13	0.41	0.48	0.23	0.14	0.09	-0.3	0.39403	0.356757	0.194308	0.148218	0.008925	0.121496	0.158768	0.102515	-0.299662	0	0.33109	1.25691	0.102785	-0.133572	-0.208315	0.301284	-0.190754	0.613996	-0.061667	-0.138333	0.762333	0.204111	0.646222	-0.07	0.112255	0.325005	0.283974	0.451678	0.371557
sll0822	hypothetical protein	Other categories	Hypothetical	-0.55	-0.63	-0.59	-0.76	-0.75	-0.71	-0.44	-0.4	-0.54	-0.69	-0.54	-0.59	-0.6	-0.33	-0.2	0.08	0.18	-0.827559	-1.49807	-0.93825	-0.403807	0.378441	0.115795	-0.152356	0.331125	0.490395	-0.02567	-0.099698	-0.960792	0.69551	-0.040356	2.10247	-1.66452	0.0987737	-0.205428	0.293889	0.222444	0.164667	-0.405889	-0.064444	-0.35	1.11778	-0.279813	0.178613	-0.863099	-0.025629
sll0823	probable succinate dehydrogenase iron-sulfur protein	Energy metabolism	TCA cycle	-0.63	-0.63	-0.57	-0.65	0.36	-0.69	0.19	-0.41	-0.68	-0.57	-0.7	-0.41	-0.47	-0.3	-0.2	0.12	0.26	0.160227	-0.202171	-0.447302	-0.197738	-0.040205	0.252168	0.110597	0.277808	-0.320649	0.049585	0.952602	-0.973962	0.537812	0.130585	0.674546	-1.25341	-0.0227574	-0.472984	0.192778	0.096111	-0.210833	-0.372333	-0.448333	-0.17	0.443886	-0.070813	0.137083	-0.43867	0.460982
sll0825	polyA polymerase	Translation	Ribosomal proteins	-0.17	-0.35	-0.51	-0.52	-1.03	-0.82	-0.27	-0.43	-0.56	-0.18	-0.27	-0.07	0.17	0.2	0.48	0.39	0.53	-0.050566	-0.029639	-0.092656	-0.290335	0.195832	0.037687	0.028579	0.29866	0.461229	-1.31575	0.029567	0.0892375	-0.0379413	0.537801	0.048679	-0.554352	-0.454221	-0.840559	-0.303	-0.354889	0	-0.897778	0	-0.85	0.180104	0.213098	0.471693	-0.474139	-0.341453
sll0827	hypothetical protein	Other categories	Hypothetical	0	0	-0.09	0.03	-0.09	-0.01	-0.09	-0.11	-0.14	-0.16	-0.11	0.87	0.01	-0.03	-0.03	-0.07	0.03	-0.615878	-0.696611	-0.474023	-0.368798	-0.026866	0.177059	0.236364	0.252604	0.002005	-1.26292	0	-0.117701	-0.140618	-0.070335	-0.301632	-1.31883	0.286786	-0.287619	-0.166	-0.021667	0	0.032444	-0.057	0.19	-0.0159055	0.074471	-0.348541
sll0828	putative amidase	Cell envelope	Murein sacculus and peptidoglycan	0.14	0.08	0.14	-0.15	0.21	-0.13	0.07	0.11	0.12	0.5	0.11	-0.09	0.07	0.15	0.2	0.2	0.19	-0.096169	0.055171	-0.413088	0.044052	0.141838	-0.246187	0.079108	0.115999	0.621332	0.135203	0.357718	-0.0387584	-0.0427432	0.047874	-0.440411	-0.0175044	0.172694	-0.153687	-0.069556	-0.044333	0	-0.522444	-0.374778	-0.12	0.30329	0.153191	0.134058	-0.555142	-0.184047
sll0829	probable methyltransferase	Other categories	Other	0.1	-0.07	-0.18	-0.22	-0.21	-0.3	-0.48	-0.36	-0.28	-0.18	-0.55	0.37	0.57	0.41	0.54	0.5	0.29	0.245092	0.168228	0.418802	0.033821	-0.113807	-0.130517	0.393307	-0.058937	0.129563	0.823106	0.451065	0.169483	-0.32685	0.322155	-0.48034	-0.589861	0.379609	-0.532832	-0.204222	-0.243667	-0.61925	-0.111556	0	-0.06	-0.270639	0.094185	-0.373392		0.0268345
sll0830	elongation factor EF-G (fus)	Translation	Protein modification and translation factors	0.02	-0.38	-0.58	-0.59	-0.56	0.15	0.11	0.18	0.32	0.3	0.32	-0.12	0.06	-0.27	-0.4	-0.56	-0.83	-0.17514	0.724056	0.23923	0.168309	-0.536492	-0.666049	0.086739	-0.448999	-0.023806	-1.10555	0	-0.888354	0.243629	-0.276972	0.0239329	2.30976	-0.590979	0.318411	-0.035889	-0.025556	-1.14283	0.082333	-0.116111	0.57	-0.810853	-0.318415	0.151677	-0.392622	-0.468956
sll0832	hypothetical protein	Other categories	Hypothetical	0.1	0.02	-0.22	-0.08	0.05	-0.18	-0.04	0.06	0.21	0.15	0.02	0.1	0.06	0.03	0.11	0.14	0.08	0.17199	0.315055	0.318619	-0.390782	-0.066056	-0.037609	0.442599	0.005428	0.587103	0.030175	0.16504			-0.230721	-0.317418	-0.157946	0.205365	0.131691	-0.591444	-0.349556	-0.432083	0.095222	0.529333	0.11	-0.210538	0.197018	0.063435		0.0320069
sll0833	probable oligopeptides ABC transporter permease protein	Translation	Transport and binding proteins	-0.08	0.03	0.04	-0.08	-0.19	-0.08	-0.19	-0.14	0.18	-0.05	0.17	-0.11	0.1	0.07	0.07	0.1	0.12	-0.477908	-0.213137	-0.162479	0.05588	-0.054603	-0.026331	0.06835	0.084864	-0.486604	0.314608	0.081394	-0.361564	-0.736672	-0.097962	-0.171643	-0.197252	-0.117245	-0.0162961	-0.093111	-0.094778	-0.295667	-0.014444	0.020222	-0.34	0.0791216	-0.216123	0.017864		-0.187267
sll0834	low affinity sulfate transporter	Translation	Transport and binding proteins	0.07	0.12	0.12	0.15	0.23	0.1	0.11	0.07	0.28	0.18	0.33	-0.09	-0.11	-0.02	0.11	0.09	0.09	-0.588752	-0.533804	-0.425224	-0.124192	-0.035653	-0.03732	0.031782	0.016037	0.114792	1.15856	-0.504704	0.554305	-0.153269	0.286721	0.642735	0.0767406	0.123614	0.0764235	0.038889	-0.051444	-0.111417	-0.050889	0.091556	-1.22	0.0664531	-0.924539	0.846269	-0.315564	-0.201273
sll0837	hypothetical protein	Other categories	Hypothetical	0.05	0.07	0.16	0.09	0.04	0.01	0.2	-0.01	-0.06	-0.15	-0.18	-0.19	0.35	0.2	0.08	0.01	0	-0.129961	-0.622346	0.03543	0.40299	0.144872	-0.092794	-0.037738	0.221905	-0.178285	-0.124772	-0.120684	0.527827	0.176235	0.123226	-0.702724	-0.815993	0.33894	0.690255	0.068667	0.061667	-0.259667	0.179111	0.288444	0.22	-0.0489208	0.152621	-0.297432	0.359764	0.816395
sll0838	orotidine 5' monophosphate decarboxylase (pyrF)	Purines, pyrimidines, nucleosides, and nucleotides	Pyrimidine ribonucleotide biosynthesis	0.03	0.15	0.07	0.19	0.21	0.2	-0.06	-0.03	-0.05	-0.07	-0.03	-0.23	0.2	0.18	0.19	0.14	0.11	-0.21562	-0.510717	-0.050985	-0.170834	0.235204	0.759609	0.428172	0.487494	-0.033137	0.251161	-0.22551			0.140829	-0.70621	-0.591007	0.202609	0.35059	-0.114111	-0.171	0	-0.138	-0.063889	-0.11	0.0127744	-0.077933	-0.27535		-0.0514933
sll0839	hypothetical protein	Other categories	Hypothetical	0	0.06	0.04	0.08	0.08	0.11	0.06	0.07	0.31	0.17	0.37	-0.27	0.16	0.08	0.11	0.06	0.17	0.113781	0.089111	-0.111014	0.088613	0.487251	0.260353	-0.105633	0.043028	0.73054	0.823382	0.035184			0.079672	-0.681578	-0.271011	-0.322468	0.0416141	-0.044222	-0.120889	-0.572667	-0.073556	-0.055778	-0.1	0.0571014	0.484919	0.062302		-0.0993376
sll0842	neopullulanase	Central intermediary metabolism	Polysaccharides and glycoproteins	-0.13	-0.12	-0.24	-0.08	0.07	-0.15	-0.13	-0.07	-0.09	-0.04	-0.14	-0.11	-0.24	-0.23	-0.22	-0.18	-0.1	1.05509	1.86005	0.567891	0.823431	-0.157987	-0.437962	-0.380225	-0.453119	0.394553	-0.088492	0.262775	0.128269	-0.41125	0.271712	-0.144972	0.646944	1.13253	-0.260447	-0.280333	-0.118222	0	0.338333	0.957	0.1	-0.419014	-0.045055	-0.101646	-0.3157
sll0843	unknown protein	Other categories	Unknown	0.61	0.56	0.52	0.51	0.49	0.75	-0.22	-0.28	-0.21	-0.34	-0.27	0.42	0.08	0.06	-0.24	-0.44	-0.3	2.29044	3.61689	1.26746	1.27719	-0.010434	-0.35392	-0.429073	-0.600865	0.56512	0.637492	0.308215	0.314139	0.21455	0.050267	-0.655711	0.152755	0.771125	0.0902614	-0.787556	-0.340556	-0.804833	0.348556	0.964444	1.46	-0.357653	0.379608	-0.44063		0.030392
sll0844	tRNA (5-methylaminomethyl-2-thiouridylate)-methyltransferase	Translation	Aminoacyl tRNA synthetases and tRNA modification	0.23	0.18	0.13	0.17	-0.03	0.12	-0.29	-0.09	-0.23	-0.21	-0.15	0.22	0.09	0.15	0.1	-0.05	-0.18	0.967601	0.889719	0.359979	0.16488	0.153813	0.195011	0.117037	0.239326	-0.338416	-0.039742	0.248389	-0.0160543	-0.228103	0.311176	-0.403738	-0.178792	0.273402	-0.218886	0.078444	0.105	-0.319	-0.157333	-0.219778	-0.53	0.312654	0.471708	0.313594
sll0846	hypothetical protein	Other categories	Hypothetical	1.12	-0.5	-0.07	-0.43	-0.02	-0.07	-0.43	-0.56	-0.26	-0.35	-0.27	3.61	0.62	0.14	0.09	-0.03	-0.3	2.59275	3.06851	0.246908	0.164593	2.34172	-0.048723	-0.220732	-0.514948	-0.66973	-0.348562	4.4524	1.69123		-0.321099		-1.13552	-0.286154	0.169654	-0.072778	-0.163111	-0.941833	0.285222	0.456444	0.39	0.369979	0.57974	-1.58472	1.32174	2.47551
sll0847	unknown protein	Other categories	Unknown	0.13	0.04	0.12	0.11	0.15	0.02	0.25	0.19	0.34	0.15	0.24	0.09	-0.02	-0.03	0.1	0.16	0.28	-0.041404	0.552739	0.332159	-0.048784	-0.416642	0.101267	-0.118321	0.047529	0.668076	-0.210144	-0.39313	0.0282143	0.253839	-0.377994	0.222476	0.661456	-0.116207	0.365985	-0.162111	-0.219556	-0.1675	0.101556	0.281111	-0.22	0.0189061	-0.144976	0.588429	0.526005	-0.00798978
sll0848	chromosomal replication initiator protein DnaA (dnaA)	Purines, pyrimidines, nucleosides, and nucleotides	DNA replication, restriction, modification, recombination, and repair	0.06	0.05	0.04	0.05	0.11	0.03	0.11	0.06	-0.2	-0.07	-0.05	0.13	0.02	-0.04	-0.04	0	0.02	0.263377	0.54286	-0.049878	0.603355	0.248163	0.125845	-0.30485	0.097299	1.16519	1.0485	0.412549		-0.96738	0.107842	0.110501	-0.459003	0.588815	-0.133951	0.041222	-0.031333	0	0.249444	0.372	-0.12	-0.449659	-0.118676	0.176082		0.0723203
sll0849	photosystem II reaction center D2 protein (psbD)	Photosynthesis and respiration	Photosystem II	0.38	0.26	0.32	0.51	-0.07	0.38	-0.41	-0.23	-0.72	-0.82	-0.78	-1.51	-1.27	-0.9	-1	-0.87	-1.02	0.107143	0.701908	0.724677	1.65097	-0.038692	-0.904915	-0.354333	-0.418978	-0.773183	0.083968	0.078249	0.110434	-0.578988	-0.190193	0.7117	0.441395	-1.09314	0.187407	-0.331778	-0.465667	-0.269917	-0.356556	-0.204333	0.41	1.37533	0.619384	0.022649	-0.0748951	0.127273
sll0851	photosystem II CP43 protein (psbC)	Photosynthesis and respiration	Photosystem II	-0.29	-0.15	-0.04	0.17	-0.37	-0.04	-0.6	-0.4	-0.47	-0.87	-0.59	-1.12	-0.77	-0.35	-0.36	-0.26	-0.44	0.091434	0.61959	0.441973	1.07016	-0.333147	-1.02407	-0.481636	-0.467264	-1.03313	-0.239096	-0.150648	0.0551466	-0.705189	-0.29505	0.868221	0.763773	-0.932805	0.274499	-0.369333	-0.524889	-0.866417	-1.157	-1.36778	0.52	1.15908	0.061213	0.164434	-0.103014	-0.296612
sll0853	hypothetical protein	Other categories	Hypothetical	-0.03	0	-0.06	-0.04	-0.08	-0.09	-0.03	-0.1	-0.15	-0.02	-0.19	0.11	0.08	0.24	0.34	0.46	0.29	-0.696397	-0.099772	-0.099465	-0.073126	-0.160509	0.30861	0.034118	0.397617	0.550592	1.47298	-0.392069	-0.0785131	0.0692844	0.205308	0.464321	-1.72313	0.119312	-0.0549178	-0.124778	0.069889	0	0.041667	0.214444	-0.67	0.0282769	0.038515	0.15613	-0.142818	0.300864
sll0854	hypothetical protein	Other categories	Hypothetical	0.05	0.08	-0.05	-0.14	0.06	-0.07	-0.03	0.08	0.3	0.21	0.23	0.11	0.23	0.26	0.37	0.37	0.39	-0.190627	-0.764263	-0.265776	-0.555677	0.500107	0.560227	0.146843	0.262173	0.881642	0.998993	-0.362463	0.118178	0.0989053	-0.054741	-0.104649	-0.471223	0.053134	-0.251637	-0.030778	-0.075111	-0.447667	-0.047	0.048889	-0.5	0.174661	-0.089065	0.186535	0.821065	-0.00432631
sll0855	putative channel transporter	Translation	Transport and binding proteins	-0.05	-0.01	0	-0.04	0.07	-0.07	0.2	0.06	0.08	0.08	-0.01	-0.08	0.01	0.1	0.18	0.24	0.33	-0.23658	-0.282466	-0.213104	-0.420377	-0.161173	0.313225	0.028693	-0.044573	-0.775166	0	0.0765	-0.186573	-0.0185516	-0.238738	-0.00432891	-1.01314	0.922614	-0.0618311	0.077333	0.097556	0.034333	0.221556	0.406333	0.09	0.0826265	-0.20897	0.077738	0.144531	0.0607518
sll0856	group3 RNA polymerase sigma factor SigH (sigH)	Transcription	RNA synthesis, modification, and DNA transcription	-0.11	0.16	0.24	0.25	0.21	0.24	0.1	-0.1	-0.18	-0.12	-0.13	0.12	-0.29	0.02	0.07	0.17	-0.06	1.69322	1.94298	0.476639	0.496773	-0.144477	-0.429166	-0.407891	-0.422723	-0.139227	-1.00166	-0.437798	-1.88161	-0.010895	-0.126886	-2.59227	0.994767	0.300171	-0.123263	0.534778	0.296444	0.080583	0.643111	1.11811	0.34	0.153702	-0.287586	0.242115	3.46356	0.0619583
sll0857	unknown protein	Other categories	Unknown	0.1	0.22	0.32	0.23	0.42	0.23	0.54	0.44	0.33	0.86	0.3	0.08	-0.12	0.01	0.02	0.02	-0.06	1.10683	1.11633	0.589595	0.3634	-0.267338	-0.070631	-0.091185	-0.340832	-0.652319	-0.645953	-0.521472	0.333013	0.438177	-0.138043	-2.76929	1.40335	0.244022	0.185648	0.960778	0.613111	1.10492	1.187	1.29567	0.53	-0.077689	-0.027949	0.222492	1.08464	0.190875
sll0858	hypothetical protein	Other categories	Hypothetical	0.04	0.11	0.09	0.12	0.09	0.11	0.18	0.13	0.19	0.02	0.22	-0.09	-0.19	-0.04	-0.07	0.08	-0.01	1.09032	0.787493	0.486844	-0.068143	-0.220797	0.191129	0.088562	-0.135114	-0.258203	0.080867	-0.319026	-0.184184	-0.602124	-0.019144	-2.19401	1.27048	0.614283	-0.240691	0.161333	0.196444	-0.0095	0.471667	0.747333	0.19	0.185812	-0.221459	0.02471	3.04206	-0.177453
sll0860	hypothetical protein	Other categories	Hypothetical	-0.08	0.07	-0.19	0.1	-0.16	0.11	-0.23	-0.19	0.28	-0.23	-0.28	0.15	-0.13	-0.15	-0.2	-0.14	-0.22	-0.119427	0.358828	-0.333896	0.251388	0.585488	0.239532	-0.071106	-0.193022	-0.200593	0.786065	-0.22645	0.245524	-0.404063	0.423415		0.0213315	-0.424257	-0.245735	-0.139444	-0.029556	-0.48675	-0.356	-0.430889	-0.29	0.0140188	0.294685	0.411681	-0.407731	0.0324932
sll0861	hypothetical protein	Other categories	Hypothetical	0.01	0.01	0.09	0.09	0.1	0.08	0.25	0.09	0.02	0.04	0.04	0.18	-0.06	-0.06	-0.1	-0.12	-0.08	-0.264977	-0.461932	-0.549136	0.09486	-0.095247	0.25644	-0.009166	0.094914	0.415007	0.783662	-0.040029	-0.386793	-0.14054	-0.198802	0.516259	-0.234449	-0.183923	-0.571688	0.041778	0.091111	-1.03358	-0.448667	-0.421667	-0.47	-0.0053698	0.213799	0.42072		-0.0818181
sll0862	hypothetical protein	Other categories	Hypothetical	0	0	0.05	-0.01	0.14	0.05	0.14	0.12	0.3	0.24	0.14	-0.19	-0.08	-0.05	0.03	0.05	0.01	-0.578032	0.018068	-0.395454	-0.016543	-0.140954	0.061757	0.077842	-0.008291	0.891635	0	-0.079974	-0.142603	0.165624	0.193606	0.520728	-0.0718014	0.235357	0.244228	-0.190778	-0.204111	-0.63025	-0.569889	-0.423	0.07	0.111899	0.077781	0.300587	-0.140794	0.207663
sll0863	hypothetical protein	Other categories	Hypothetical	-0.09	-0.07	0	-0.1	-0.05	-0.04	-0.25	-0.16	-0.17	-0.11	-0.1	0.02	0.04	0.01	0.01	0.02	0.08	-0.083947	-0.046333	-0.334219	0.071485	-0.014258	0.069121	0.021394	0.178423	0.979471	1.82452	0.217131	0.34216	-0.083546	0.160236		-0.398947	-0.686066	-0.0386208	0	0	0	-0.707556	0	-0.47	-0.355303	0.292969	0.410746		0.0989681
sll0864	hypothetical protein	Other categories	Hypothetical	0.05	0.08	0.04	0.05	0.26	0.06	-0.12	-0.05	0.27	-0.1	0.32	0.09	-0.02	0.05	0.03	0.06	0.03	-0.202244	-0.028294	0.113532	-0.117304	-0.021286	-0.035314	0.543598	-0.14381	1.10024	0	0.329918	0.316273	0.504444	0.06428	0.286035	-0.998264	-0.641208	0.326725	-0.170444	0	0	0.410111	0	-0.47	-0.85928	0.193777	0.686925	0.104844	-0.363959
sll0865	excinuclease ABC subunit C (uvrC)	Purines, pyrimidines, nucleosides, and nucleotides	DNA replication, restriction, modification, recombination, and repair	0.14	0.18	0.19	0.26	0.23	0.26	0.4	0.29	0.49	0.38	0.37	-0.23	0	-0.06	-0.24	-0.33	-0.23	-0.050755	-0.040429	0.090688	0.286228	-0.269204	-0.147672	-0.097746	-0.315158	0.529769	1.20088	-0.143176	0.0528256	0.343806	0.230451	-0.320772	0.16016	-0.368402	0.329567	-0.323556	0.028778	0	0.496	0.846111	1.01	-0.420046	0.704844	0.055555	-0.112478	0.467061
sll0867	hypothetical protein	Other categories	Hypothetical	0.2	0.13	0.2	0.12	0.18	0.22	0.2	0.17	0.16	0.1	0.12	-0.12	0.29	0.19	-0.06	-0.26	-0.4	0.186421	-0.14133	0.187412	0.021295	0.127398	0.195386	-0.214248	-0.318771	0.050769	0.140813	0.110622		-0.245852	0.223428	-0.412192	-0.328524	0.621261	-0.21194	-0.145444	-0.141444	-0.327417	0.228222	0.177444	0.58	-0.127777	0.241182	-0.291268	2.88026	-0.168543
sll0868	lipoic acid synthetase	Biosynthesis of cofactors, prosthetic groups, and carriers	Lipoate	0.1	0.22	0.14	0.06	0.14	0.23	0.33	0.43	0.35	0.6	0.37	0.1	0.17	0.05	0.08	-0.13	-0.24	0.173464	-0.099651	0.132313	0.273688	0.165058	0.036328	-0.163222	0.173136	1.08414	0.534311	0.270099		-0.122605	-0.134182	-0.38788	-0.77604	0.20781	-0.14189	0.444444	0.306	-0.071333	0.450556	0.681333	0.24	-0.217787	0.158091	-0.317817	-0.183853	0.26773
sll0869	Leu/Phe-tRNA-protein transferase (aat)	Translation	Protein modification and translation factors	0.11	0.18	0.16	0.17	0.28	0.07	0.38	0.28	0.28	0.19	0.53	0.13	-0.05	-0.07	-0.07	-0.12	-0.11	0.492668	0.013597	0.06857	-0.080955	-0.138417	0.151197	0.026772	-0.186631	-1.90572	-0.963742	0.505576	0.0623086	-0.544768	-0.144445	-1.08999	1.0243	-0.401815	0.332028	0	0.196889	0	0.684889	0	0.28	-0.714797	0.311284	-0.184063	0.742888	-0.642518
sll0871	hypothetical protein	Other categories	Hypothetical	0.17	0.17	0.27	0.27	0.13	0.33	-0.08	-0.08	-0.19	-0.21	-0.1	0.12	0.17	-0.01	-0.14	-0.25	-0.33	0.401988	-0.539819	0.025522	-0.004793	-0.099767	-0.255061	-0.210461	-0.204725	-1.22793	0	0.149771	1.01985	-0.38115	-0.285684	-0.896433	0.217686	0.40116	0.453162	0	-0.655444	0	0.477778	1.24722	1.02	-0.0646786	0.305142	0.416178		0.0420126
sll0872	unknown protein	Other categories	Unknown	-0.52	-0.18	-0.01	0.01	-0.18	-0.06	-0.23	-0.25	-0.46	-0.57	-0.35	-0.45	-0.29	-0.3	-0.4	-0.31	-0.29	-0.740999	-0.072569	-0.086395	0.143542	-0.757631	-0.611324	-0.238685	-0.684148	0.850894	0.247207	-0.537049	0.0398125	0.649291	-0.564069	0.594678	1.05316	0.0598546	0.266007	-0.188222	-0.173444	0	-0.121889	-0.250556	0.69	-0.0192695	-0.297514	-0.356398	0.598701	0.229636
sll0873	carboxynorspermidine decarboxylase	Other categories	Other	0.01	0.06	0.05	0.03	0.06	-0.04	0.25	0.12	0.15	0.22	0.19	-0.03	-0.02	0.01	0.13	0.11	0.22	0.378702	-0.29578	0.311378	-0.360861	0.497208	0.523718	0.41699	0.289555	-0.660722	0.013625	-0.254338	0.775603	-0.00515941	-0.279693	0.331971	0.702557	-0.0248024	0.0913404	-0.527889	-0.353111	0	-0.244333	-0.622889	-0.76	-0.877237	0.025375	-0.037874	-0.272921	0.0167601
sll0875	hypothetical protein	Other categories	Hypothetical	0	0.06	0.02	0	0.13	-0.09	0.09	0.19	0.09	0.23	0.23	0.21	0.01	-0.06	-0.02	0.01	0.05	-0.571572	-1.12718	-0.016472	-0.650152	-0.0188	0.873478	0.710619	0.352486	0.620748	0	0.132724	1.1656	-0.627242	0.12834	-0.0433352	0.369419	0.0137637	-0.896124	-0.424111	-0.041556	-1.04575	0.015333	-0.360556	-0.35	-0.0774099	-0.4073	0.052651		0.893185
sll0876	Holliday junction DNA helicase RuvA (ruvA)	Purines, pyrimidines, nucleosides, and nucleotides	DNA replication, restriction, modification, recombination, and repair	0.05	0.06	0.14	0.11	0.22	0.05	0.18	0.21	0.53	0.32	0.48	0.16	0.03	-0.04	-0.03	0.02	-0.01	0.154862	0.040314	0.179794	0.292618	0.008721	-0.225062	-0.30601	-0.531793	-1.00615	0.067665	-0.371998	-0.528288	-0.387912	0.297317	0.54226	0.67409	-0.219446	-0.374462	-0.104111	0.012667	-0.238333	0.066667	0.024222	0.29	0.206779	0.02833	0.325378	-0.940159	0.282854
sll0877	hypothetical protein	Other categories	Hypothetical	0.24	0.28	0.32	0.33	0.22	0.4	-0.14	-0.09	0.06	0.07	-0.04	-0.28	0.1	0.07	-0.15	-0.22	-0.22	0.761603	1.15011	0.30025	0.471785	0.154037	0.332591	0.568671	0.261242	0.11912	0	0.5455	-0.163327	0.383599	0.108739		-0.569267	0.845087	0.121091	-0.086444	-0.150889	-0.189583	0.298444	0.694	0.46	-0.190724	0.30283	0.231883	0.386545	0.523346
sll0886	hypothetical protein	Other categories	Hypothetical	0.06	0.04	0.05	0.08	0.2	0.14	0.2	0.07	0.4	0.22	0.24	-0.04	0.12	0.13	0.13	0.01	-0.13	0.333382	-0.370077	0.058549	0.331449	0.24509	0.276751	0.050063	0.252047	0.223783	-0.155524	-0.248693	-0.465839	0.0923895	-0.278535	-0.0780625	-0.132588	-0.0792227	0.234538	-0.158222	-0.159	-0.30125	0.234222	0.184556	0.11	-0.0792946	0.22757	0.105294	0.0312784	0.0662928
sll0887	putative modulator of DNA gyrase; PmbA homolog	Purines, pyrimidines, nucleosides, and nucleotides	DNA replication, restriction, modification, recombination, and repair	0.14	0.16	0.3	0.28	0.1	0.31	-0.3	-0.18	-0.16	-0.27	-0.2	-0.12	-0.05	-0.17	-0.35	-0.47	-0.48	0.653832	0.065378	0.411393	0.509404	0.615068	0.382888	0.32191	0.271258	-1.09381	-0.319066	-0.063297	0.282528	0.0740796	-0.078326	-0.293938	-0.71987	0.0961293	0.0520174	0.098	0.109889	0.05275	0.476889	0.569111	0.19	-0.064109	0.823528	0.52164	0.326671	0.287609
sll0888	hypothetical protein	Other categories	Hypothetical	0.18	0.15	0.28	0.08	0.26	0.17	0.16	0.26	0.44	0.25	0.34	0.16	0.48	0.28	0.16	-0.03	-0.15	0.745757	-0.0094	0.523766	0.447469	0.755389	0.85933	0.585013	0.426189	-0.122136	0	0.518955		-0.151543	0.107997	-1.00999	-1.05334	0.603292	0.260747	0	-0.059889	0	0.671444	1.04633	0.66	-0.478484	0.25659	0.000245
sll0891	malate dehydrogenase	Energy metabolism	TCA cycle	0.15	0.12	0.08	0.08	0.05	0.1	0.19	-0.14	0.13	-0.23	-0.25	0.07	0.33	-0.16	-0.42	-0.56	-0.96	1.52801	1.1455	1.50091	1.0488	-0.344276	-0.105717	-0.137209	-0.100387	-0.010075	0.583796	-0.503604	0.110565	-0.610184	-0.046794	-0.518502	1.03135	0.0721562	0.143655	-0.107333	-0.212667	-0.21775	0.617778	0.617556	0.34	-0.680219	0.100897	-0.150804	0.655571	0.0837548
sll0892	aspartate 1-decarboxylase (panD)	Biosynthesis of cofactors, prosthetic groups, and carriers	Pantothenate	0.06	0.04	-0.16	-0.01	-0.09	0	-0.21	-0.16	-0.32	-0.25	-0.23	-0.12	0.24	0.09	-0.07	-0.09	-0.06	1.12363	1.32642	0.616199	0.209623	0.147627	0.280876	0.071727	0.028782	-0.391679	0.191349	0.547618	-0.231889	-0.0430434	0.041564	-0.485062	0.381335	0.0137013	-0.0497057	0	-0.382778	0	-0.008333	0	-0.06	-0.887822	-0.06716	-0.197058	-0.276115	0.33532
sll0895	CysQ protein homolog	Translation	Transport and binding proteins	0.1	0.07	0.15	0.05	0.19	-0.01	0.37	0.26	0.5	0.13	0.43	-0.06	0.05	0.01	0.04	0.18	0.22	-0.306588	-0.813884	-0.199558	-0.489611	0.001196	0.313013	0.245237	0.397606	-0.09492	-1.24379	0.235038	0.161639	-0.200573	-0.088314	0.404282	-0.867558	0.0667294	-0.144677	0.139	0.023444	-0.365583	-0.119333	0.049667	-0.58	0.145384	-0.2348	-0.423104	-0.46544	-0.154103
sll0896	Holliday juction resolvase RuvC (ruvC)	Purines, pyrimidines, nucleosides, and nucleotides	DNA replication, restriction, modification, recombination, and repair	0.11	0.11	0.07	0.07	0.26	0.02	0.13	0.18	-0.09	0.36	-0.04	-0.16	0.1	0.09	0.12	0.14	0.17	-0.051114	-0.378715	-0.153632	-0.183446	0.222376	0.16303	0.204511	0.172674	-0.290131	0.574406	0.338543	0.123838	-0.131956	0.074437	-0.131767	-0.130359	-0.18761	-0.176987	0	-0.864222	0	0.023889	0	-0.85	-0.373093	-0.164451	-0.168167
sll0897	DnaJ protein (dnaJ)	Cellular processes	Chaperones	0.34	0.12	0.2	-0.02	0.25	-0.04	-0.15	0.02	0.3	0.38	0.2	1.44	0.38	0.28	0.25	0.22	0.17	0.142385	-0.680966	-0.20668	-0.194074	1.27041	0.619764	0.358536	0.645998	-0.194673	-0.850931	1.06932	0.806464	-0.495197	0.439331	-1.02184	-0.899514	-0.220948	0.0767455	0.015	-0.026556	-0.222	-0.117	0.003889	-0.63	0.153836	0.493098	0.239718	0.168947	1.23566
sll0898	hypothetical protein	Other categories	Hypothetical	0.16	0.13	0.14	0.17	0.07	0.11	0.05	-0.1	-0.13	0	-0.06	1.73	0.07	0.1	0.17	0.16	0.12	0.373892	-0.324304	0.857241	0.574193	0.736518	0.618992	0.575712	0.090834	0.328623	0.736786	1.01894	0.686759	-0.870684	0.620071	-1.54097	1.57665	-0.575004	0.0628259	-0.392	-0.469667	0.617	0.795778	1.02656	-0.5	-0.102314	0.249654	0.444925	0.536681	-0.0838008
sll0899	UDP-N-acetylglucosamine pyrophosphorylase	Cell envelope	Murein sacculus and peptidoglycan	0.05	0	-0.01	-0.12	0	-0.24	0.09	0.02	0.03	0.09	0.04	-0.02	-0.22	-0.17	0.05	0.17	0.32	-0.911728	-0.782055	-0.741961	-0.334169	0.29053	-0.166914	0.384072	0.55871	0.65249	0	-0.661918	-0.443611	-0.136382	0.129282	0.537747	-0.902001	-0.82139	-0.630115	0.206222	0.195444	-0.07575	-0.016	-0.133333	-1.11	0.145819	-0.138854	0.432196
sll0900	ATP phosphoribosyltransferase (hisG)	Amino acid biosynthesis	Aromatic amino acid family	-0.14	-0.28	-0.49	-0.48	-0.43	-0.58	-0.28	-0.18	0.03	-0.2	-0.1	-0.12	-0.12	-0.02	0.07	0.26	0.33	-0.387865	-0.677705	-0.24752	-0.534045	0.094597	0.425174	0.225841	0.441713	0.207647	0.305105	-0.476643	-0.382861	-0.265317	0.243632	0.390615	-0.946686	-0.540864	-0.374685	0.058556	-0.050889	0	-0.244778	-0.363333	-1.12	-0.1721	0.244844	0.536513	-0.133311	-0.131451
sll0901	phosphoribosylaminoimidazole carboxylase (purE)	Purines, pyrimidines, nucleosides, and nucleotides	Purine ribonucleotide biosynthesis	0.12	0.23	0.09	0.14	0.18	0.06	0.22	0.35	0.27	0.62	0.23	-0.1	-0.17	-0.1	-0.03	0.04	0.08	-0.379019	-0.440467	-0.057155	-0.019223	-0.543422	-0.718461	-0.320099	-0.034699	-2.10155	0	-0.263458			-0.181635	0.300989	0.187256	-0.136706	0.00721512	0	0.054111	0	0.332333	0.213889	-0.22	-0.387715	0.070451	-0.006922		-0.00477333
sll0902	ornithine carbamoyltransferase (argF)	Amino acid biosynthesis	Glutamate family / Nitrogen assimilation	0.01	-0.14	-0.39	-0.16	-0.49	-0.35	-0.26	-0.3	-0.32	-0.3	-0.21	-0.04	-0.05	-0.07	0.04	0	-0.09	0.029962	-0.408984	0.210254	0.392165	0.09996	-0.014485	-0.15486	0.229387	-0.148066	1.04089	-0.200684	-0.207963	-0.648971	-0.053344	-0.349131	0.655142	0.368505	-0.171109	0.304556	0.135444	0.109583	0.476	0.567	0.18	-0.346948	-0.329182	-0.369904	-0.122668	0.417878
sll0905	hypothetical protein	Other categories	Hypothetical	0.08	0.09	0.13	0.17	0.24	0.15	0.34	0.33	0.59	0.35	0.49	1.08	0.03	-0.08	-0.1	-0.15	-0.2	1.05294	0.989477	0.641253	0.137203	0.191543	-0.199557	-0.080751	-0.078979	0.577986	0.132797	0.19435	-0.0499479	-0.767506	0.192458	0.136152	1.37678	-0.676211	-0.321483	-0.148111	-0.197222	-0.217333	0.287667	0.510222	0.08	0.325303	0.203388	0.479035	0.284086	0.349662
sll0909	unknown protein	Other categories	Unknown	0.13	0.08	0.27	0.13	0.2	0.14	0.53	0.5	0.59	0.59	0.5	0.06	-0.06	-0.1	-0.13	-0.16	-0.18	0.301082	0.586819	0.35162	0.547474	-0.073117	-0.016966	0.32987	0.01522	0.346077	-0.403459	0.539182		-0.451539	-0.384972	-0.167895	0.347171	0.012441	-0.219495	0	0	0	0.227222	0.658556	0.59	-0.969054	0.873799	0.7672		0.528059
sll0910	unknown protein	Other categories	Unknown																		-0.106996	-0.251876	-0.05427	-0.358428	0.089179	-0.130088	0.457013	0.393744	-0.30005	-0.55777	0.18601			-0.020288	0.0922141	-0.495808	0.143319	0.188759	-0.458556	-0.526	0	-0.102111	-0.224333	1.13	0.529987	0.340237	0.415736
sll0911	unknown protein	Other categories	Unknown	0.08	0.1	0.17	0.17	0.28	0.13	0.33	0.2	0.03	0.44	0.1	0.07	-0.07	-0.08	-0.16	-0.11	-0.16	-0.279938	0.156275	-0.028969	0.296211	0.140009	0.240733	0.332874	0.279259	-0.304647	-2.02563	0.486406	0.498361	-0.211581	0.016819		-0.459316	-0.751015	0.159254	0	0	0	0	0	-0.14	-0.420632	0.101257	0.520993		0.792551
sll0912	ABC transporter ATP binding protein	Translation	Transport and binding proteins	0.08	0.07	0.12	0.12	0.23	0.1	0.38	0.34	0.3	0.33	0.29	-0.02	0.08	-0.03	-0.07	-0.11	-0.11	-0.062725	-0.131125	-0.073612	-0.133185	0.087662	0.302895	0.218517	-0.051751	-1.12447	0.386878	-0.347558	-0.0498877	-0.154725	0.094465	-0.304951	-1.30007	-0.378586	0.0403081	0.186778	0.123778	0.165333	0.209	0.429889	-0.17	0.09111	0.328198	0.234404	-0.234128
sll0913	hypothetical protein	Other categories	Hypothetical	0.12	0.03	0.08	0.05	0.27	0.04	0.29	0.27	0.53	0.41	0.38	0.17	0.03	-0.06	-0.06	-0.1	-0.21	0.554971	0.338641	0.16236	0.294454	-0.065278	0.18946	0.190127	0.216956	0.784164	0.216247	0		-0.270987	-0.003262	-0.475297	-1.12403	0.767894	-0.452699	-0.659778	-0.094	0	0.478333	0.720111	0.07	-0.442842	-0.01749	0.001841
sll0914	unknown protein	Other categories	Unknown	-0.07	-0.09	-0.19	-0.04	0.05	-0.06	0.18	0.02	-0.13	-0.04	-0.11	0.04	-0.01	-0.01	0.01	-0.04	0.02	0.008226	0.317756	-0.259083	0.458007	-0.122518	-0.082992	-0.139307	-0.038744	-0.254146	-0.713134	0.152765			0.050171	-0.00171642		-0.0210934	-0.134101	0	-0.130333	0	-0.247778	0	0.13	-0.302922
sll0915	putative zinc protease protein	Other categories	Other	-0.17	-0.12	-0.62	0.29	-0.17	0.25	0.53	0.56	0.73	0.82	0.89	0.06	-0.01	-0.04	0.01	-0.06	-0.08	-0.242365	-0.359532	-0.193482	-0.041212	0.179579	0.021484	-0.078053	-0.012047	-1.55598	0.687742	-0.070447		-0.299514	0.166546	-0.0842402		0.830145	0.00620673	-0.137889	-0.150667	-0.507667	0.040444	0.097333	0.2	-0.510714			0.147612	0.362709
sll0916	precorrin isomerase (cobH)	Biosynthesis of cofactors, prosthetic groups, and carriers	Cobalamin, heme, phycobilin and porphyrin	0.06	0.08	0.15	0.11	0.15	0.17	-0.1	0.18	0.22	0.14	0.47	0.12	0.11	0.06	0.02	-0.02	0.07	-0.422182	-0.094688	-0.340063	-0.160645	0.405577	0.464371	0.116995	0.317559	-0.118307	0	-0.189802		-0.326118	0.124332	-0.339381	-0.441839	-0.504702	-0.224539	1.468	1.31622	1.20625	1.64533	1.48711	-0.57	-0.264812	0.053819	0.38009	-0.412
sll0920	phosphoenolpyruvate carboxylase (ppc)	Energy metabolism	Pyruvate and acetyl-CoA metabolism	-0.28	-0.3	-0.3	-0.09	-0.16	-0.12	-0.21	-0.25	0.27	-0.38	-0.18	0.21	-0.21	-0.14	-0.19	-0.16	-0.07	-0.424568	-0.227968	-0.560094	0.160837	0.051438	-0.295595	-0.172024	0.139865	-0.611605	-0.014589	-0.541478	-0.1885	0.928918	-0.473473	0.715479	-1.29621	1.33705	0.532258	0.041667	0.082778	0.312167	0.820333	1.36722	-0.14	-1.26489	-0.19113	-0.0181	-0.534307	0.243261
sll0921	two-component response regulator NarL subfamily	Purines, pyrimidines, nucleosides, and nucleotides	Regulatory functions	0.08	-0.06	0.04	-0.03	0.12	0	0.05	0.07	-0.14	0.03	0.01	0.24	-0.02	0.02	-0.01	-0.06	-0.17	0.043353	0.222098	-0.435761	0.311305	-0.063834	-0.433006	0.132433	-0.119042	-0.070546	0.969006	-0.275786		0.0266239	-0.333609	-0.166015	-0.253545	0.0187196	-0.267087	0.308111	0.265556	0.6515	0.578778	0.729556	0.16	0.214681	-0.01109	0.141505
sll0922	unknown protein	Other categories	Unknown	0.1	0.07	0.12	0.1	0.21	0.11	0.24	0.16	-0.03	0.09	0.05	0.21	-0.02	-0.01	-0.09	-0.09	-0.05	-0.053159	0.069559	0.332984	-0.240924	-0.228448	0.264242	0.31451	-0.134624	-0.23342	-0.705128	-0.477496	-0.252092	0.230673	-0.113544	-0.322757	-0.665823	1.05268	0.0586511	0	-0.275222	0	0.812778	1.83733	0.38	0.750762	-0.163809	-0.675381		-0.392062
sll0923	unknown protein	Other categories	Unknown	-0.19	0.23	0.41	0.18	0.11	0.15	-0.34	-0.34	-0.47	-0.41	-0.42	-0.16	0.1	-0.17	-0.15	0.13	0.18	-0.181123	0.445924	0.217377	0.173198	-0.164103	-0.688398	-0.754625	-0.959621	0.648272	0	-0.860536	1.9729	0.209806	-0.008659	-0.272899	1.67063	1.00163	0.273531	0.214444	0.015556	-0.05225	-0.285667	-0.272889	2.2	-0.0174599	-0.162267	0.070801	-0.226632	0.1428
sll0924	hypothetical protein	Other categories	Hypothetical	-0.06	0.07	0.07	0.1	0.08	0.1	0.04	0.04	0.14	-0.04	0.13	0.17	0.14	0.1	0.14	0.15	0.19	0.582751	0.754561	0.27048	-0.137348	0.277445	0.322026	0.378592	0.021691	0.798879	0.113133	0.568528	-0.264805	-0.0911869	-0.107698	-0.649303	-0.356726	0.606635	-0.0640371	-0.252	-0.323889	0	0.099667	-0.126444	0.88	-0.198313	0.420354	-0.325015		0.00164418
sll0925	hypothetical protein	Other categories	Hypothetical	0.09	0.2	0.39	0.21	0.2	0.19	-0.25	-0.18	-0.13	-0.15	-0.16	0.02	0.13	0.06	0.06	-0.01	0.03	0.795264	0.06372	0.410719	0.133436	0.702348	0.38537	-0.454362	0.177788	0.062715	0	0.602749	0.0266696	0.0244873	-0.146441	-0.896685	0.707158	0.405875	0.344938	0.247111	0.127778	0.214417	0.741889	0.981444	0.54	-0.726496	-0.123429	-0.460563	0.152585	-0.199675
sll0926	hypothetical protein	Other categories	Hypothetical	0.03	0.08	-0.04	0.15	-0.14	-0.03	-0.47	-0.21	-0.61	-0.24	-0.4	0.22	-0.07	-0.12	-0.02	-0.07	0	0.235208	0.041501	0.118503	-0.233694	0.356461	0.118154	-0.182087	0.221288	1.01307	0	1.44052	0.230994	-0.441853	-0.103774	-1.21617	-0.497252	0.465206	0.0257609	-0.066778	-0.298333	-0.7955	-0.032222	0.142333	-0.25	-0.459863	-0.130731	-0.225633		0.65807
sll0927	S-adenosylmethionine synthetase	Translation	Aminoacyl tRNA synthetases and tRNA modification	-0.14	-0.06	-0.34	-0.15	-0.29	-0.25	-0.3	-0.36	-0.7	-0.43	-0.33	0.12	0.11	0.14	0.38	0.59	0.77	-0.788274	-2.3019	-1.00702	-0.70691	1.35825	1.04218	0.698399	1.26779	-0.182049	0.375616	-0.072059	-0.0688057	-0.500906	-0.287713	0.794618	-0.901641	-0.239907	0.065137	0.263444	0.119333	0.464833	-0.324111	-0.425333	-1.56	0.241151	-0.134343	-0.500605	-0.305263	-0.040896
sll0928	allophycocyanin-B (apcD)	Photosynthesis and respiration	Phycobilisome	-0.58	-0.34	-0.58	-0.31	-0.81	-0.38	-0.52	-0.41	-0.63	-0.58	-0.54	-0.49	-0.32	-0.08	0.04	0.07	-0.01	0.11288	-0.138006	0.765759	0.908959	-0.261362	0.014722	0.005433	0.281661	0.733686	-0.40491	-0.371658	-0.877581	-0.639201	-0.514319		0.030946	-0.577001	0.106268	-0.092444	-0.229667	-1.01158	-1.07067	-0.921444	-0.63	1.01595	-0.160435	0.044821	-0.377688	0.0539317
sll0930	unknown protein	Other categories	Unknown	-0.25	-0.17	-0.07	-0.25	-0.28	-0.34	-0.2	-0.23	-0.68	-0.14	-0.54	0.21	-0.12	-0.19	0.15	0.27	0.2	-0.262047	-0.779147	-0.002228	0.409743	-0.354009	0.200217	-0.174602	0.298196	0.554654	0.459097	0.54919	-0.016673	-0.202528	-0.084222	0.164849	-0.797706	-0.471853	-0.174882	0	-0.209889	0	-0.546222	-1.08233	-1.01	0.0847666	0.039399	0.113442		-0.00334468
sll0931	hypothetical protein	Other categories	Hypothetical	0.06	0.08	0.07	0.08	0.08	0.1	0.05	0.13	0.23	0.24	0.18	0.32	0.04	0.14	0.18	0.31	0.2	-0.25409	-0.683542	-0.33562	-0.541274	0.079286	0.086347	-0.007329	0.257552	-1.10668	-0.098105	0.980986	-0.0834197	-0.167293	0.141213	0.179976	-1.20524	-0.226639	-0.346529	0.390333	-0.009111	0	-0.377111	0	-0.83	-0.218332	-0.098253	-0.324139	0.902359	0.313695
sll0932	hypothetical protein	Other categories	Hypothetical	0.03	0.04	0.03	0.06	0.15	-0.06	0.1	0	0.33	0.28	0.39	-0.07	0.01	0.03	0.13	0.24	0.33	0.0869	-0.648516	-0.174156	-0.523782	0.11369	0.02593	-0.105076	0.228486	-0.62914	0.926032	0.716343	-0.327841	-0.246371	0.484681	-0.107436	-0.0299101	-0.667056	-0.231614	-0.359556	-0.261	-0.6875	-0.450111	0	-1.92	-0.266905	0.001705	-0.016784	0.026667	-0.0836496
sll0933	hypothetical protein	Other categories	Hypothetical	-0.17	-0.38	-0.54	-0.39	-0.57	-0.26	-0.44	-0.43	-0.48	-0.61	-0.43	-0.14	0.05	0.01	0.07	0.12	0.15	-0.094127	-1.86663	-0.353755	-1.3974	0.074298	1.47146	1.31664	1.04617	-0.484683	-0.312405	0.656672	-0.830141	-0.0297954	0.284063	0.422798	-1.39783	-0.201483	-0.383669	0.057333	-0.185889	-0.4515	-0.895222	-1.06044	-1.72	0.715891	0.046281	0.066405	0.20279	0.652197
sll0934	carboxysome formation protein CcmA (ccmA)	Photosynthesis and respiration	CO2 fixation	0.17	-0.02	0.04	-0.14	-0.1	0.11	-0.1	-0.06	-0.12	0.03	-0.17	-0.48	0.39	0.11	0.12	-0.03	-0.13	-0.161979	-0.879568	0.417364	-0.292423	-0.406189	0.789315	0.673308	0.132528	0.15494	0.450461	0.228374	-0.558957	0.00561399	0.012953	-0.527419	-0.413191	0.344697	0.201458	0.020111	-0.056222	-0.549167	0.306333	0.444	0	0.319614	-0.128354	-0.16104	0.335856	0.418503
sll0936	putative oxidoreductase	Other categories	Other	0.02	0.04	-0.08	0.05	-0.01	0.06	-0.11	-0.02	-0.17	-0.01	-0.09	0.25	0.14	0.01	0.07	0.04	-0.01	0.109454	-0.659935	0.028014	0.109059	0.585177	0.190322	0.268962	0.524187	0.945951	0.344967	-0.106662	0.318382	-0.0698569	0.164851	-0.521548	-0.0746279	-0.144637	0.0236131	-0.240111	-0.428556	-0.194833	-0.579111	-0.436	-0.37	-0.00216273	0.332558	0.477564	0.0636073	0.439497
sll0938	aspartate transaminase	Energy metabolism	Amino acids and amines	0.06	-0.03	-0.07	-0.12	0.01	-0.05	-0.06	-0.02	0.01	0.14	0.05	0.13	0.06	0.05	0.08	0.06	0.13	1.26669	1.6187	0.15637	-0.906987	0.518707	1.10966	0.570121	0.56781	-0.011571	0.63231	1.55376	0.779555	-0.652889	-0.261197	-0.661022	-0.0502518	0.358403	0.0563705	0.011889	-0.141778	0	-0.122667	0.147111	-0.4	0.0281871	0.535423	0.657568		1.06066
sll0939	hypothetical protein	Other categories	Hypothetical	0.04	0.08	0.07	0.12	0.16	0.11	0.3	0.28	-0.07	0.03	0.15	0.28	0.04	-0.05	-0.07	-0.03	-0.04	3.01726	2.9275	2.07992	0.403141	0.457509	0.277716	0.504096	-0.266495	-1.13427	-0.279121	3.04228	2.68324	-2.19062	-0.280275	-2.47619	3.49582	0.160483	-0.0467044	0	-1.44756	-1.9655	0.246667	1.56167	-0.05	-0.358877	0.971105	0.703156	1.04368	2.1522
sll0943	unknown protein	Other categories	Unknown	0.03	0.05	0.09	0.13	0.14	0.06	0.12	0.16	0.15	0.07	0.23	-0.09	-0.02	-0.03	-0.05	-0.08	-0.07	0.333397	-0.015056	0.17148	0.386336	-0.094577	-0.244421	0.212407	0.098778	0.742058	0.513081	0	0.700628	-0.595184	0.352434	-0.25364	-0.266387	0.493323	-0.385605	0	0	0	-0.189444	0	0.64	-0.249854	0.125617	0.294161
sll0944	hypothetical protein	Other categories	Hypothetical	0.11	0.15	0.25	0.16	0.3	0.18	0.5	0.47	0.66	0.62	0.37	0.03	0.02	0	-0.05	-0.03	0	-0.108359	0.571893	-0.976087	0.376779	-1.55012	-2.07129	-1.05802	-0.819107	-0.526741	-0.459062	0	0.144244	0.76387	-0.554563	1.50288	-1.4972	3.24257	0.0299203	-0.406778	-0.340111	0	-0.681778	0	0.16	-0.299201	-0.215568	-0.107069	0.441395	0.233504
sll0945	glycogen synthase (glgA)	Central intermediary metabolism	Polysaccharides and glycoproteins	0.08	0.11	0.1	0.15	0.25	0.13	0.31	0.37	0.5	0.41	0.44	-0.18	-0.24	-0.18	-0.04	0.1	0.18	-0.58645	-0.358919	-0.636309	0.068932	0.35767	-0.271626	-0.193749	0.075311	0.198932	0.002822	-0.740566	-0.525151	0.58932	0.410432	0.46893	-0.362174	-0.568731	-0.554034	-0.024556	-0.112111	-0.051167	-0.147889	-0.154444	-0.98	-0.0162782	-0.429037	0.025887	-0.224881	-0.0741642
sll0947	light repressed protein A homolog (lrtA)	Other categories	Adaptations and atypical conditions	-0.01	-0.4	-0.61	-0.48	-0.57	0.21	-0.35	-0.33	-0.82	-0.62	-0.54	-0.49	0.46	0.11	-0.16	-0.48	-1.08	-0.2365	2.08399	0.719327	1.23996	-1.90718	-1.94865	-0.464452	-0.579085	0.270819	-0.172599	-0.615762	-1.35258	-1.00082	-0.808821	0.513792	2.56243	-1.24745	0.435358	-0.013667	0.011222	-0.987667	0.302333	0.081222	0.54	-0.0164843	-0.517467	0.539672	1.0384	-0.918436
sll0980	unknown protein	Other categories	Unknown	0.24	0.22	0.25	0.24	0.31	0.26	0.42	0.35	0.27	0.26	0.22	0.45	-0.12	-0.18	-0.32	-0.32	-0.46	1.01282	1.23321	0.444859	0.126485	-0.443539	-0.085563	-0.217961	-0.318758	0.345859	-0.183438	0.360586	0.322057	-0.0932752	0.019422	-0.390172		0.598949	0.0879523	-0.276444	-0.158778	0	0.372111	0.660444	0.21	-0.0616234
sll0981	unknown protein	Other categories	Unknown	0.1	0.08	0.04	0.08	0.03	0.12	-0.03	-0.05	-0.05	-0.18	0.01	-0.28	0.34	0.19	-0.09	-0.2	-0.27	0.608031	0.728084	0.525516	0.128281	-0.297962	-0.049767	0.344897	-0.109198	0.03789	-0.595477	0.629912	0.437143	0.134228	-0.174446	-0.757691	0.0438658	0.282274	0.25014	-0.741222	-0.064667	-0.634	-0.213556	-0.542889	0.43	0.431799	0.181254	-0.325714	0.538891
sll0982	unknown protein	Other categories	Unknown	0.85	1.25	0.65	0.72	0.37	0.42	-0.39	-0.26	-0.44	-0.4	-0.41	-0.55	-0.04	0	-0.21	-0.35	-0.38	1.18906	0.668213	0.442392	0.901232	0.012553	-0.131552	-0.452902	-0.282936	0.16659	0	0.410966	0.847106		-0.034917	-0.837381	-0.83443	1.64051	-0.29664	0.259889	0.098667	0.24225	1.07944	1.42156	1.09	-0.186226	0.517299	-0.145829	0.823944	0.611117
sll0983	hypothetical protein	Other categories	Hypothetical	0.72	0.85	0.61	0.68	0.25	0.27	-0.36	-0.29	-0.09	-0.17	-0.21	-0.38	-0.07	0.08	-0.1	-0.25	-0.39	1.08653	-0.054325	0.270589	0.115039	0.064748	-0.010381	-0.735616	-0.100919	-0.133745	-0.159734	0.413587	0.275331	0.182786	-0.401668	-0.550105	-0.837742	1.97444	0.513254	0.151667	0.023	0	0.361444	0.502667	0.18	-0.272265	0.478154	-0.190618		0.0588851
sll0984	hypothetical protein	Other categories	Hypothetical	0.08	0.09	0.06	0.15	0.21	0.17	0.12	0.16	0.21	0.31	0.28	-0.05	-0.06	-0.01	-0.07	-0.07	-0.05	0.087548	0.264925	0.1828	-0.068122	-0.047068	0.248362	-0.352321	0.020663	-0.521598	0.376441	0			0.320361	-0.754494	-1.31884	0.145021	-0.567218	0	-0.035333	0	0.802778	0	0.25	-0.346834	0.277798	-0.083194
sll0985	unknown protein	Other categories	Unknown	0.01	0.1	0.27	0.08	0.38	0.08	0.47	0.47	0.47	0.69	0.4	0.21	-0.07	-0.04	0.03	-0.04	-0.11	-0.430236	-0.03264	-0.388765	0.20273	-0.515322	-0.370899	-0.049559	-0.096609	-1.26019	0	-0.034022	0.0420815	0.553432	-0.117004	-0.575701		-1.26778	0.267102	0.003556	-0.056556	-0.524083	-0.056	0.059111	0.39	-0.339919			0.608433	-0.217531
sll0986	putative transposase [ISY120_f]	Other categories	Transposon-related functions																		-0.366545	0.176072	0.138268	-0.477929	-0.16192	0.308356	0.502221	0.06489	-1.27257	1.12099	0.63529	-0.0724733	0.0209549	0.287212	-1.34994	-1.43077	0.314592	0.198015	-0.635	-0.501889	-0.462583	-0.318778	-0.000222	0.01	0.0885256	0.291724	0.249731	0.636371	0.186338
sll0990	glutathione-dependent formaldehyde dehydrogenase	Other categories	Other	-0.11	-0.18	-0.03	-0.06	-0.15	0.07	-0.07	-0.13	-0.08	-0.28	-0.17	0.22	-0.29	-0.26	-0.37	-0.4	-0.43	1.3844	0.947644	0.955838	0.390529	-0.062647	0.484623	0.49026	-0.134649	0.336052	-0.002434	-0.626796	0.566543	-0.382353	-0.675661	0.395812	1.69878	-0.322829	0.241526	-0.192778	-0.166444	-0.498083	0.307444	0.188556	0.33	0.211551	0.266465	0.107755
sll0992	putative esterase	Other categories	Other	0.12	-0.12	0.03	-0.17	0.24	0.15	0.22	0.45	0.58	0.61	0.3	0.08	0.2	-0.16	-0.21	-0.31	-0.41	1.61759	1.02153	0.968913	0.47356	-0.044241	-0.194247	-0.367756	-0.10026	-0.471972	-0.318399	-0.278894	0.58343	-0.291927	-0.207856	0.316839	1.09521	-0.0508124	0.405199	0.190667	0.039889	-0.350583	0.337111	0.626556	-0.05	-0.301876	0.179235	-0.076264	-0.158793	0.488403
sll0993	potassium channel	Translation	Transport and binding proteins	-0.07	-0.08	-0.04	0.05	-0.03	-0.11	-0.05	-0.12	-0.05	-0.08	-0.07	0.07	0.08	0.07	0.01	0	-0.01	-0.091779	-0.039165	0.349527	-0.505794	-0.544519	0.272191	0.484513	0.018511	0.953581	0	-0.06498		-0.34014	-0.215527	-0.236438	0.979391	0.256812	-0.310731	-0.201222	-0.127444	-0.632833	0.095444	0	0.31	-0.163616	-0.131901	-0.19132		0.366847
sll0994	hypothetical protein	Other categories	Hypothetical	0.14	0.08	0.1	0.13	0.17	0.11	0.35	0.31	0.33	0.25	0.29	-0.16	0.03	0.02	-0.04	0.03	0.02	0.210807	0.112698	0.0122	0.228483	-0.137572	-0.333593	0.055316	-0.022483	-0.978982	0	-0.022064	0.115317	0.0512249	-0.62532	-0.405299	1.12249	0.0336156	0.429327	-0.567333	-0.181222	-0.481417	0.319333	0.432	0.42	-0.17482	0.132803	-0.219412		-0.216099
sll0995	hypothetical protein	Other categories	Hypothetical	0.08	0.08	0.21	0.07	0.09	0.11	0.23	0.13	0.23	0.21	-0.1	-0.58	-0.17	-0.14	-0.28	-0.35	-0.35	0.35866	0.297242	0.367693	0.767644	0.152486	-0.525534	-0.354972	-0.409133	-0.344673	-0.061603	0	0.330476	-0.212518	-0.331757	-0.87919	0.230131	1.18286	0.204695	-0.033889	-0.031778	0.057583	0.925889	1.24856	1.31	-0.532927	-0.302224	-0.862924	-2.76136
sll0996	hypothetical protein	Other categories	Hypothetical	0	0.01	-0.08	-0.06	-0.02	0	0	0	-0.01	-0.03	0.11	0.05	0.38	0.32	0.42	0.48	0.3	-0.809035	-0.875	-0.161631	-0.622113	-0.119073	0.355686	0.601333	0.191082	-0.755607	-0.549454	-0.152412	-0.21582	-0.0911454	0.075172	0.30162	-0.512121	-0.281154	-0.591638	0.137444	0.114222	-0.281083	-0.271222	-0.169222	-0.57	-0.0100014	0.111214	-0.019648
sll0997	hypothetical protein	Other categories	Hypothetical	0.05	0.06	0.12	0.1	0.13	0.15	0.23	0.2	0.29	0.13	0.28	-0.77	-0.12	-0.42	-0.71	-0.93	-1.08	0.167861	0.169721	0.739261	0.486345	-0.209213	-0.360157	-0.598176	-0.09895	-0.485081	0.334066	0.154646	0.387933	0.108503	0.246993	-0.27228	0.467422	0.396777	0.219483	-0.202556	-0.116556	-0.827417	0.309556	0.456333	0.03	-0.45412	0.156111	0.316585	0.221619	0.0670192
sll0998	LysR family transcriptional regulator (ycf30)	Purines, pyrimidines, nucleosides, and nucleotides	Regulatory functions	0.12	-0.1	-0.2	-0.14	-0.16	-0.12	-0.08	0.52	0.23	0.05	0.02	-0.21	-0.6	-0.71	-0.84	-0.75	-0.59	0.037697	0.001503	-0.040235	0.297347	0.179443	-0.011972	-0.355069	0.112993	0.145326	0.369185	-0.679579	-0.368038	-0.0187763	-0.006243	-0.147414	1.40701	-0.72064	-0.839264	-0.100778	-0.059222	0.273583	0.416222	0.561889	0.62	0.87054	0.066105	0.160082	-0.233561	0.41202
sll1001	ATP-binding protein of ABC transporter	Translation	Transport and binding proteins	0.08	0.1	-0.22	-0.26	-0.41	-0.35	-0.35	0.18	0.29	0.21	0.26	0.12	0.15	0.18	0.33	0.33	0.31	-0.558873	-0.614112	-0.342415	-0.527602	0.226366	0.235021	0.434068	0.082216	1.17836	-0.402143	-0.048954	-0.114419	-0.0998081	-0.306722	-0.391208	-1.68568	1.70353	-0.215526	-0.096667	-0.272556	0	-0.209444	0	-0.49	-0.00755624	-0.211828	-0.394229	-0.355542	-0.0589251
sll1002	hypothetical protein YCF22 (ycf22)	Other categories	Hypothetical	0.11	0.16	0.21	0.21	0.26	0.17	0.37	0.34	0.6	0.4	0.45	0.22	0.3	0.23	0.32	0.28	0.34	-0.216423	0.770907	0.120254	-0.044804	0.541579	-0.124548	-0.218611	-0.288176	1.27881	0.172782	-0.00353		-0.600643	-0.37449	-0.400143	-0.192736	1.33921	-0.333015	-0.296778	-0.227667	0	0.186778	0.321333	0.16	-0.0816198	-0.285789	-0.270893	-0.427758	-0.0434283
sll1003	two-component sensor histidine kinase	Purines, pyrimidines, nucleosides, and nucleotides	Regulatory functions	0.07	0.18	0.37	0.44	0.3	0.06	0.15	0.05	-0.11	0.12	-0.01	0.16	-0.1	-0.28	-0.47	-0.58	-0.4	-0.356703	0.161963	-0.387689	-0.553842	0.126966	-0.09817	0.587879	0.169569	2.3885	-1.58231	0.023263	-0.320187	0.128606	-0.380955	-0.126103	-0.18199	-0.000248154	-0.0196465	0	-0.439444	0	-0.077778	0.044222	0.37	-0.426723	-0.148414	0.24655	-1.12666	-0.133302
sll1004	hypothetical protein	Other categories	Hypothetical	-0.15	-0.15	-0.1	-0.16	-0.24	-0.14	-0.41	-0.29	-0.2	-0.39	-0.1	0.1	0	0.01	0.08	0.07	0.12	-0.211842	-0.358254	-0.281566	-0.199472	0.044142	-0.018458	0.141127	0.185959	0.047498	-0.549269	-0.147631	1.51457	-0.392478	0.052109	0.453862	0.390096	-0.418752	0.0679723	-0.098111	-0.159778	-0.407333	-0.321222	-0.085	-0.43	0.115783	-0.070175	0.482374		1.51618
sll1005	MazG protein homolog	Purines, pyrimidines, nucleosides, and nucleotides	Regulatory functions	0	0.06	0.04	0.14	0.11	0.09	0	-0.05	0.05	0.19	0.1	0.13	0.06	0.05	0.08	0.13	0.03	-0.795945	-0.482651	-0.196345	-0.071891	-0.14856	0.518045	0.357527	0.076112	1.37137	0	-0.183181	-0.945288	-0.56337	0.302396	0.545131	0.266272	-0.421246	-0.0428253	0.027889	-0.080889	0	-0.136889	-0.109	-1.18	-0.314825	0.181453	0.575272	-1.52121	-0.0782103
sll1006	unknown protein	Other categories	Unknown	0.06	-0.19	-0.27	-0.21	0.11	-0.17	-0.29	0.15	-0.03	-0.07	0.04	0.18	-0.02	-0.04	-0.05	-0.06	-0.05	-0.463169	-0.074281	0.116317	-0.077799	0.065713	-0.318426	-0.04932	-0.081203	2.31206	-0.1683	-0.179053	0.307504	-0.519952	-0.198223	0.00357004	0.808789	0.222265	-0.353159	0	-0.349778	0	0.289444	0.485667	0.19	-0.373907	0.006268	-0.118795		0.0568068
sll1009	unknown protein	Other categories	Unknown	-0.88	-0.69	-0.8	-0.87	-0.5	-0.18	-0.28	-0.21	-0.58	-0.35	-0.36	0.3	1.2	0.83	0.57	-0.26	-0.5	1.46805	3.16115	0.977737	0.354413	-1.75103	-1.53701	-0.611455	-1.36807	0.085369	-0.475739	-1.14426	-1.30472	0.180413	-0.385497	0.0326121	1.09047	0.519239	0.156421	-0.604444	-0.670222	-1.663	-0.105	-0.147556	1.58	-0.26519	-0.421489	-0.147523	-0.324195	0.162788
sll1011	hypothetical protein	Other categories	Hypothetical	0.03	0.05	0.08	0.06	0.06	0.03	0.16	0.08	-0.01	0	-0.01	0.31	-0.05	-0.11	-0.05	-0.02	0	0.176856	-0.212991	0.079575	0.144078	0.294072	-0.227704	-0.454423	-0.008635	0.38811	0.253392	-0.210689	0.0186633	0.0448215	-0.028641	0.490129	0.492397	0.0371751	0.146121	0.197889	0.012333	-0.712167	-0.046667	-0.189556	0.27	-0.100702	0.184231	0.256645		0.328382
sll1017	ammonium/methylammonium permease (amt2)	Translation	Transport and binding proteins	-0.27	-0.36	-0.1	-0.32	-0.3	-0.38	-0.1	-0.1	-0.35	-0.32	-0.06	1.52	0.5	0.72	0.73	0.48	0.8	-0.214234	-0.11611	-0.735703	-1.30159	-0.280804	-0.190378	-0.647192	-0.5106	-3.47088	0	0.493153	0.680888	1.27615	0.087866	1.00492	-2.90362	4.42902	0.269115	-0.440889	-0.462222	-1.46667	-1.35989	-1.08389	-0.97	0.0803381	-1.36132	-1.22975	-0.0655588	0.389636
sll1018	dihydroorotase (pyrC)	Purines, pyrimidines, nucleosides, and nucleotides	Pyrimidine ribonucleotide biosynthesis	0.09	0.12	-0.15	-0.08	0.19	-0.12	0.08	0.12	-0.14	0.4	-0.12	-0.1	0.26	0.22	0.21	0.24	0.28	-0.118406	-0.302389	-0.243289	-0.771032	-0.49363	0.446278	-0.261143	-0.385584	-0.985297	-0.583708	-0.110902	0.175229	-0.0767185	-0.040456	0.572125	-0.05906	-0.138938	-0.300667	0.192222	0.038	-0.672167	-0.149333	0.042333	-0.54	0.149637	-0.033353	0.05014	-0.373418	0.0951205
sll1019	hydroxyacylglutathione hydrolase	Energy metabolism	Pyruvate and acetyl-CoA metabolism	0.07	0.11	0.11	0.05	0.21	0.05	0.13	0.19	0.48	0.36	0.36	-0.01	0.3	0.24	0.3	0.28	0.37	0.155443	0.496707	0.059677	-0.69922	0.770921	0.961295	0.479026	0.027676	-0.00305	0	0.452614	0.871951	0.0893781	-0.132191	-0.382803	0.402802	0.0836075	0.351575	-0.302889	-0.057667	0.430917	0.153889	0.394444	-0.08	0.659449	0.116866	0.059034		0.183603
sll1020	plobable glycosyltransferase	Other categories	Other	-0.03	0.09	0.17	0.23	0.26	-0.02	0.38	0.31	0.16	0.47	0.23	0.17	-0.04	-0.06	0.14	0.22	0.11	-0.056507	1.1093	0.52571	0.052655	-0.172465	-0.13014	-0.274802	-0.215552	-0.107804	0.668628	-0.475503	0.477669	0.168365	-0.285087	0.613294	0.578055	0.195621	0.132389	-0.039333	-0.177444	-0.6025	0.043778	0.399889	-0.26	0.163677	-0.366668	-0.337992	0.128783	0.257072
sll1021	hypothetical protein	Other categories	Hypothetical	0.1	0.15	0.25	0.2	0.2	0.12	0.28	0.17	0.15	0.2	0.3	-0.19	-0.22	-0.26	-0.5	-0.58	-0.86	0.576427	1.9839	0.841502	0.798983	-0.532794	-1.1235	-1.12075	-1.42779	-0.564629	0.185905	-0.881312	-0.308586	0.305844	-0.430136	1.03709	1.01321	0.321759	-0.263493	-0.101111	-0.054556	-0.687667	0.554556	0.703333	1.25	-0.571201	-0.803295	-0.464842	-0.0234384	-0.205058
sll1022	hypothetical protein	Other categories	Hypothetical	0.7	-0.23	-0.23	-0.11	-0.17	0.06	-0.38	-0.33	-0.03	-0.16	-0.04	3.29	-0.04	-0.12	-0.15	-0.18	-0.37	0.695484	1.68601	0.352358	-0.071656	0.486921	0.283149	0.033541	-0.206982	0.298513	-0.430382	1.09695	1.20344	-0.217499	-0.041722	-0.390309	-0.0729645	-0.494269	-0.120488	-0.413333	-0.417222	-0.803167	-0.259889	-0.247111	0.07	0.648195	0.392824	0.418229	0.644635	1.36713
sll1023	succinyl-CoA synthetase beta chain	Energy metabolism	TCA cycle	0.48	-0.1	-0.24	-0.2	-0.24	-0.2	-0.34	-0.3	-0.08	-0.18	-0.16	1.03	0.39	0.3	0.31	0.2	0.18	0.767609	1.72912	0.504359	0.064255	0.50315	-0.124449	-0.372519	-0.473446	1.81933	0.603578	0.863108	0.667476	-0.580137	-0.588447	-0.0517848	-0.423342	0.095837	-0.317908	0.439667	0.302	-0.576667	-0.715556	-1.66856	-0.68	1.06214	0.014055	-0.093384		0.797407
sll1024	hypothetical protein	Other categories	Hypothetical	0.16	0.16	0.16	0.17	0.31	0.18	0.12	0.33	0.25	0.39	0.32	0.25	0.03	0.03	0.06	-0.01	0	0.124648	1.40758	0.041922	-0.016896	0.035607	0.031634	-0.047125	-0.068388	0.328508	0.257329	1.12951	0.0175846	-0.153599	-0.445035	-0.319175	-0.604212	0.629082	-0.340232	-0.209889	-0.008	0	0.014778	0.257	-0.57	0.357472	-0.034107	0.018207	0.0246343	-0.310965
sll1025	hypothetical protein	Other categories	Hypothetical	0.12	0.13	0.17	0.1	0.26	0.09	0.17	0.26	0.51	0.27	0.38	-0.02	0.1	0.07	0.03	-0.01	0.05	0.755587	0.690599	0.333166	0.156999	-0.022991	-0.394965	-0.64329	-0.260304	-0.425363	0.052132	-0.330772	0.197683	-0.0119383	-0.574216		-0.737179	0.211511	-0.101625	0.137778	0.020556	-0.178083	0.020444	0.027667	-0.54	0.752593	-0.002329	-0.089537	-0.0164836	-0.418354
sll1027	NADH-dependent glutamate synthase small subunit (gltD)	Amino acid biosynthesis	Glutamate family / Nitrogen assimilation	-0.37	-0.39	-0.1	-0.26	-0.4	-0.14	-0.17	-0.22	-0.13	-0.42	-0.31	-0.28	-0.08	-0.05	-0.01	0.03	0.14	-0.415634	-0.368511	0.224911	0.457786	-0.791863	-0.37809	0.357295	-0.155575	-0.870821	0.173537	-0.886737	-0.077562	0.849849	-0.331897	0.417682	0.313258	0.78607	0.00931369	-0.022111	-0.023667	-0.191583	0.172556	0.241889	0.34	0.0358678	-0.18557	0.161901	-0.646165	-0.15896
sll1028	carbon dioxide concentrating mechanism protein CcmK (ccmK)	Photosynthesis and respiration	CO2 fixation	0.13	-0.4	-0.6	-0.51	-0.87	-0.39	-0.68	-0.49	-0.68	-1.1	-0.78	-0.02	-0.62	-0.37	-0.18	0.19	0.43	-0.433541	-2.17068	-0.644494	-1.67722	2.59643	1.08721	0.752846	1.23917	-1.16643	0.060354	-1.37128	-0.824815	-0.14632	-0.228046	0.417801	-0.0359138	-2.02864	-0.806303	0.335556	0.459111	0.161	0.115222	-0.053222	-1.28	1.30248	-0.557114	0.805572	-1.13304	0.0397763
sll1029	carbon dioxide concentrating mechanism protein CcmK (ccmK)	Photosynthesis and respiration	CO2 fixation	0.08	-0.22	-0.36	-0.39	-0.38	-0.24	-0.34	-0.3	-0.79	-0.52	-0.52	-0.13	-0.62	-0.32	-0.08	0.28	0.68	-0.765245	-2.22348	-0.610975	-2.21089	2.20637	1.63958	1.22139	1.42582	-1.68215	-0.311785	-1.71992	-1.10493	0.261323	-0.068652	0.437661	-0.548249	-2.75727	-0.440252	0.156556	0.340556	-0.017667	-0.026556	-0.256556	-0.55	1.10928	-0.487357	0.834749	-0.918416	0.134139
sll1030	carbon dioxide concentrating mechanism protein CcmL (ccmL)	Photosynthesis and respiration	CO2 fixation	0.07	-0.25	-0.37	-0.35	-0.33	-0.16	-0.37	-0.32	-0.59	-0.62	-0.48	-0.2	-0.68	-0.36	-0.05	0.32	0.76	-0.4649	-0.504662	-0.80001	-0.649203	1.01602	0.122562	-0.478364	0.105437	-1.4462	-0.285495	-1.72668	0.907191	-0.0639983	-0.297866	0.701754	-0.341047	-1.55236	1.7128	0.327556	0.533556	0.031083	0.056444	-0.252333	-1.2	0.86197	-0.697632	0.985202	0.729246	0.218616
sll1031	carbon dioxide concentrating mechanism protein CcmM (ccmM)	Photosynthesis and respiration	CO2 fixation	-0.09	-0.31	-0.14	-0.38	-0.14	-0.08	-0.2	-0.09	0.04	-0.15	-0.13	-0.58	-0.7	-0.42	-0.18	0.18	0.67	-0.612	-2.41486	-1.21199	-2.11622	2.10425	1.33852	1.06098	1.15452	-1.39226	-0.171452	-1.17573	-1.10768	-0.444592	-0.008914	-0.0272156	-0.96681	-2.00676	-0.870527	0.324778	0.359	-0.5525	-0.357889	-0.747	-1.67	0.684295	-0.420451	0.82713	-1.20196	-0.0452148
sll1032	similar to carbon dioxide concentrating mechanism protein CcmN (ccmN)	Other categories	Other	-0.6	-1	-0.51	-0.71	-0.85	-0.1	-0.8	-0.48	-0.27	-0.85	-0.59	-0.08	-0.63	-0.42	-0.24	-0.05	0.32	-0.505096	-2.21163	-0.867855	-2.22966	2.33558	2.33531	1.18504	1.30438	-1.64877	-0.214944	-0.811027	-0.296345	-0.00526531	0.257467	0.317541	-1.18711	-1.99233	-0.841075	0.273889	0.385778	-0.438667	-0.410667	-0.519667	-1.96	0.89416	-0.211458	1.0857	-0.482696	0.275409
sll1033	probable protein phosphatase	Other categories	Other	0.03	0.08	0.14	-0.24	0.14	-0.48	-0.3	-0.42	0.44	-0.44	0.33	-0.1	-0.21	-0.2	0.14	0.2	0.39	-0.27719	-1.08771	-0.414845	-0.397692	0.604733	0.546926	0.374539	0.416664	-0.017627	0.482857	0.090754	-0.303557	0.107488	0.173939		-0.332549	0.800911	-0.625277	-0.032444	-0.014111	0.019333	0.009333	0.330111	-1.02	0.181997	-0.410931	0.36113	-0.198565
sll1035	uracil phosphoribosyltransferase	Purines, pyrimidines, nucleosides, and nucleotides	Interconversions and salvage of nucleosides and nucleotides	-0.08	-0.12	-0.3	-0.03	-0.12	-0.01	0.17	0.03	-0.79	-0.4	-0.52	-0.04	0.13	0.01	0.06	0	0.01	-0.218448	-0.589828	-0.106511	-0.071553	-0.10629	0.083045	-0.087535	0.080575	-1.16482	0	-0.083157		-0.497935	0.134583	-0.160429	0.246777	-0.436875	-0.21838	0.256556	0.299333	0.680583	0.544556	0.635333	-0.46	0.224668	0.089801	0.259651
sll1036	hypothetical protein	Other categories	Hypothetical	0.41	0.11	0.13	0.16	0.22	0.15	0.3	0.21	0.29	0.27	0.31	1.39	0.43	0.05	0.07	0.05	-0.05	0.230658	0.066459	0.317935	-0.172615	0.327764	-0.205893	0.040132	-0.097829	0.604738	0.529788	0.354846	0.597379	0.144152	-0.053058	-0.629302	0.96959	-0.25453	1.23671	0	0	0	-0.494667	0	-0.09	-0.315733	-0.142131	0.147406	0.0193556
sll1037	unknown protein	Other categories	Unknown	-0.03	-0.03	0.08	-0.15	0.08	0.05	0.13	0.09	0.39	-0.14	0.27	-0.18	0.14	0.16	0.12	0.21	0.34	0.05488	-0.260122	-0.090856	-0.240674	0.467121	0.423876	0.302224	0.246609	1.16926	0.31494	0.509951	-0.141436	0.371619	0.314426	-0.1974	0.628304	-0.0280076	0.0114175	-0.191667	-0.140333	-0.43425	0.045111	0.234111	0.39	-0.229447	0.01676	0.12896		-0.261783
sll1039	hypothetical protein	Other categories	Hypothetical	0.15	-0.13	-0.1	-0.32	-0.14	-0.19	0.38	0.21	0.29	0.3	-0.13	0.14	0.11	0.13	0.18	0.15	0.07	0.042765	-0.467912	-0.43577	-0.37872	-0.243303	0.189221	-0.212225	-0.366141	-0.204599	0	0.039478	-0.33062	0.524295	-0.015755	0.310363	-0.38639	1.88432	0.113188	-0.231444	-0.174556	-0.435667	-0.037778	0.108222	0.07	0.397824	-0.14068	-0.056287		-0.442933
sll1040	unknown protein	Other categories	Unknown	0.03	0.04	0.14	0.11	0.11	0.1	0.13	0.08	0.2	-0.12	0.16	0.1	0.03	-0.02	0.01	-0.04	0.07	0.083488	-0.220265	-0.099722	-0.273213	0.132361	0.504859	-0.029083	-0.01628	0.153231	-0.462696	0.984374		-0.190162	0.172696	-0.760839	-0.393844	0.970474	0.51545	-1.07278	-0.232333	0	-0.608	0	-0.25	-0.0725072	-0.310742	-0.510461
sll1041	similar to sulfate transport ATP-binding protein CysA (cysA)	Translation	Transport and binding proteins	0.1	0.15	0.17	0.12	0.34	0.03	0	0.07	-0.05	0.17	0.03	-0.02	0.02	0.07	0.09	0.11	0.11	0.390794	-0.325768	-0.113195	-0.341192	0.718852	0.581316	-0.089135	-0.093252	0.710101	0.019515	0.602921	-0.115355	-0.744942	0.258512	-0.775735	-0.534542	-0.0900839	-0.73352	0	-0.282333	0	0.115778	-0.404222	-0.1	-0.0479073	-0.089257	-0.105195		0.22227
sll1043	polyribonucleotide nucleotidyltransferase	Transcription	RNA synthesis, modification, and DNA transcription	-0.25	-0.05	-0.25	-0.05	-0.54	-0.14	-0.45	-0.51	-0.24	-0.49	-0.37	-0.5	0.22	0.17	-0.34	-0.33	0.15	0.06197	-0.138978	-0.321246	-0.472153	0.394033	0.504896	1.13085	1.1094	-0.53377	-0.089575	-0.35205	-0.268688	-0.507823	0.637959	-0.577143	-0.365535	-0.962908	0.0739221	0.362	0.316222	-0.190583	-0.104444	-0.453222	-1.26	0.379423	0.306799	0.555116	-0.0556603	-0.52399
sll1045	mutator MutT protein	Purines, pyrimidines, nucleosides, and nucleotides	DNA replication, restriction, modification, recombination, and repair	0.12	0.13	0.18	0.17	0.25	0.14	0.39	0.37	0.52	0.35	0.13	0.32	0.07	0.07	0.04	0.12	0.04	0.4267	-0.159707	-0.129525	-0.380253	0.037446	0.204427	0.429111	0.150358	-0.760152	0	0.290457		-0.143447	0.577513	0.0134382	-0.122697	-0.520981	0.28205	0	0.112444	0	0.027	0	-1.59	-0.0637692	0.168781	0.080664		-0.10538
sll1049	hypothetical protein	Other categories	Hypothetical	-0.04	-0.06	-0.11	-0.36	-0.37	-0.28	-0.38	-0.31	-0.52	-0.55	-0.43	1.1	0.62	0.62	0.67	0.61	0.64	0.548813	-0.465063	-0.048269	-0.643903	0.153975	-0.042607	-0.003755	-0.325071	0.60406	-0.82135	0.546885	-0.143574	1.49671	-0.649382	0.0967134	-1.41578	2.33724	0.176306	-0.129333	-0.195444	-0.336833	-0.355333	-0.295778	-0.33	0.0790006	-0.538608	-0.362389	-0.122636	0.206807
sll1051	phycocyanin alpha-subunit phycocyanobilin lyase (cpcF)	Photosynthesis and respiration	Phycobilisome	0.13	-0.02	-0.71	-0.09	-0.17	-0.26	-0.5	-0.21	0.11	-0.03	0.09	0.13	0.07	0.09	0.13	0.14	0.12	0.066285	0.241319	-0.237824	0.050447	0.3016	0.224802	0.106587	0.092095	-0.020295	0.599316	0.229156			0.28052	-0.236438	-0.844558	-0.116967	-0.000550518	0	0	0	0.435	0.288778	-0.78	-0.522377	-0.163034	0.002261	-0.142082
sll1052	hypothetical protein	Other categories	Hypothetical	0.03	0.05	0.16	0.07	0.22	-0.01	0.24	0.2	0.29	0.13	0.21	0.09	0.04	0.03	0.13	0.15	0.11	-0.725914	-0.156392	-0.430316	0.076722	0.146228	0.018363	0.208476	0.128407	0.678536	0	0.044937			-0.109239	0.204524	0.15485	-0.0815083	-0.734936	0	0	0	0.699	1.29067	0.05	-0.747133	-0.246172	0.185633
sll1053	hypothetical protein	Other categories	Hypothetical	-0.03	0.03	0.01	0.08	-0.01	0.09	-0.11	-0.05	-0.22	0.1	-0.12	0.14	0.26	0.07	0.07	0.02	-0.04	0.462121	0.004048	0.793697	0.873233	0.349415	0.066583	-0.159886	-0.038274	-1.01572	0.361292	0.151404	0.938744	0.461906	0.339556	-0.601897	-0.12353	1.30731	-0.466589	-0.023111	-0.107	0.50075	0.543222	0.698556	0.75	-0.207295	0.213792	0.072084	-0.0202991
sll1054	hypothetical protein	Other categories	Hypothetical	0.33	0.28	0.49	0.3	0.3	0.38	-0.2	-0.3	-0.1	-0.08	-0.13	-0.14	-0.05	-0.1	-0.06	-0.07	-0.06	0.420975	0.248206	0.5814	0.466895	0.011421	-0.173197	-0.110555	-0.089015	-0.225559	0	-0.041243	0.593943	0.267837	-0.224369	-0.58089	-0.00181333	0.462417	-0.0529981	0.125778	0.142889	0	0.698	0.881889	0.35	0.00441751	0.103357	-0.016154	0.146286	-0.00690082
sll1056	phosphoribosylformyl glycinamidine synthetase II (purL)	Purines, pyrimidines, nucleosides, and nucleotides	Purine ribonucleotide biosynthesis	-0.12	-0.16	-0.43	-0.18	-0.3	-0.28	0.01	-0.12	-0.63	-0.37	-0.41	0.04	-0.09	-0.03	0.07	0.17	0.15	-0.496957	0.35797	-0.032221	0.30265	0.041198	-0.218256	-0.04833	0.024884	-0.351848	0	-0.373725	-0.410223	-0.757591	0.132981	0.309369	-0.235805	0.713197	-0.161757	0.194556	0.080111	-0.3865	-0.654556	-0.817778	-0.95	0.683256	-0.317508	0.048704	-0.174518	0.0437031
sll1057	thioredoxin M (trxM2)	Biosynthesis of cofactors, prosthetic groups, and carriers	Thioredoxin, glutaredoxin, and glutathione	0.09	0.17	0.16	0.26	0.18	0.23	0.24	0.19	-0.41	0.25	-0.4	0.22	-0.26	-0.19	-0.26	-0.3	-0.37	0.486911	0.925837	0.848493	0.200048	-0.094666	0.003196	0.22268	0.080559	0.228705	0	-0.215238	-0.845407	0.0227448	-0.043947	-0.195999	1.44391	-0.363373	-0.491955	-0.138222	-0.076111	0.010333	0.435444	0	0.4	-0.24305	0.334899	0.48645	-0.720597	0.162913
sll1058	dihydrodipicolinate reductase (dapB)	Amino acid biosynthesis	Aspartate family	0.13	0.17	0.16	0.21	0.3	0.19	0.3	0.41	0.67	0.5	0.6	0.31	-0.3	-0.28	-0.29	-0.35	-0.46	0.145053	0.40256	0.345894	0.494538	-0.080017	-0.191317	-0.152875	0.152235	-0.283446	0	-1.08759	-0.178051	-0.376825	-0.298548	1.0519	1.13964	-0.517417	-0.00312378	0.054556	0.158667	0.434667	0.657333	0.672	-0.14	-0.145989	0.325934	0.524335		-0.0326776
sll1059	adenylate kinase	Purines, pyrimidines, nucleosides, and nucleotides	Purine ribonucleotide biosynthesis	-0.01	-0.19	-0.25	-0.24	-0.09	-0.1	0.07	0.02	-0.01	-0.1	0.01	-0.14	-0.09	-0.05	-0.09	-0.11	-0.1	0.101981	-0.084829	0.027216	-0.030939	0.066578	-0.076141	-0.166475	-0.236913	1.40032	-0.113465	-0.11709		-0.780142	-0.304926	0.544302	-0.614254	-0.0772852	-0.200124	0	0.293889	-0.16725	0.477667	0.259667	-0.53	-0.0283207	0.402695	0.192287		-0.147737
sll1060	hypothetical protein	Other categories	Hypothetical	0.1	0.09	0.11	0.13	0.11	0.17	-0.33	0.14	0.44	0.1	0.19	0.12	0.13	-0.06	-0.25	-0.23	-0.37	0.801599	0.282563	0.598805	0.426262	0.106695	0.355199	0.026065	0.101726	0.348518	0.81151	0.507765	0.306417	-0.487469	-0.093537		0.30176	0.491227	-0.268332	-0.058889	0.088667	-0.214667	0.453444	0.466444	0.25	-0.278157	0.058501	-0.215321		-0.414823
sll1061	unknown protein	Other categories	Unknown	0.04	0.08	0.05	0.15	0.11	0.11	0.15	0.11	0.44	0.27	0.52	-0.36	0.05	-0.08	-0.32	-0.42	-0.31	0.449358	0.561031	0.165905	0.27004	0.086942	-0.333464	-0.044206	0.109166	0.87449	0	0.470249			-0.116193	-0.656084	0.425557	-0.469189	-0.140381	0	0	0	0.336444	0	0.36	-0.987341	0.267557	-0.222585		0.13838
sll1062	unknown protein	Other categories	Unknown	0.08	0.13	0.02	0.18	0.01	0.13	-0.21	-0.21	-0.13	0.01	-0.11	-0.36	0.14	0.05	-0.11	-0.16	-0.15	-0.082104	0.804478	-0.124315	-0.096755	-0.18157	-0.13984	0.06261	0.018601	-0.263411	-0.795868	1.26193			-0.075686	-1.09182	0.177767	0.959674	-0.417062	0	0	0	-0.437889	0.731333	0.34	-0.209222	0.324995	-0.051078		0.585295
sll1063	hypothetical protein	Other categories	Hypothetical	0	0.01	0.09	0.06	0.07	0.1	0.27	0.1	0.26	0.17	0.14	0.13	-0.16	-0.18	-0.07	0.02	0.06	-0.15508	0.121048	0.104459	-0.015815	0.114493	-0.07645	0.125357	-0.149994	-0.412962	-0.14479	0.168387		-0.720481	0.214547	-0.0492512	-0.200859	-0.0277463	-0.289148	-0.323444	-0.098333	0	0.134111	0.243	0.15	-0.228812	-0.160331	0.231398
sll1064	hypothetical protein	Other categories	Hypothetical	0.24	0.12	-0.18	0.03	0.08	0.09	-0.27	-0.1	-0.24	-0.17	-0.04	0.08	0.06	-0.04	-0.08	-0.2	-0.2	0.495021	0.353561	0.11615	0.25518	0.153294	-0.100785	-0.029827	-0.130746	-0.137324	0.515722	-0.128738		-0.137025	0.226452	-0.147395	-0.356043	-0.0314312	0.158416	0.034222	-0.112111	-0.548	-0.349333	-0.627	0.23	0.0844712	0.355521	0.108012
sll1068	unknown protein	Other categories	Unknown	0.07	0.09	0.1	0.09	0.26	0.12	0.19	0.19	0.58	0.56	0.54	-0.11	0.05	0.11	0.12	0.18	0.07	-0.132184	-0.02755	-0.23051	-0.150748	0.098124	0.27462	-0.422199	-0.014108	-1.04578	-0.530321	-0.023338			-0.032557	0.101445	-0.170178	-0.52792	-0.242527	0	0.104	0	-0.104556	-0.140778	-0.85	0.0471816	0.259607	0.162245		0.0204001
sll1069	3-oxoacyl-[acyl-carrier-protein] synthase II	Energy metabolism	Fatty acid, phospholipid and sterol metabolism	-0.36	-0.82	-1.52	-0.9	-0.95	-0.75	-0.37	-0.4	-0.49	-0.55	-0.44	-0.48	0.05	0.1	0.39	0.69	0.57	-0.851445	-1.56101	-0.957675	-0.581083	0.487649	0.693426	0.488994	0.730516	-1.05154	0.426188	0.402386	-0.937517	-0.633542	0.451058		-1.0359	-2.12774	0.153674	-0.010444	-0.154333	-1.0485	-1.25033	-1.64911	-2.07	1.24714	-0.043003	0.451002	-0.530849	-0.286403
sll1070	transketolase	Energy metabolism	Pentose phosphate pathway	-0.82	-0.91	-1.51	-0.89	-1.49	-0.82	-0.62	-0.5	-0.84	-1.01	-0.7	0.1	-0.53	-0.14	0.11	0.37	0.61	-0.355258	-0.907481	-0.560558	-0.748617	0.499014	0.44205	0.026534	0.073263	-1.35346	-0.23895	-0.235031	-0.864797	-0.572432	0.244693	0.953705	-0.600917	-1.71113	-0.240893	0.041778	-0.036333	-0.5275	-0.841111	-1.16733	-0.76	0.765906	0.084442	0.240237	-0.543173	-0.636777
sll1071	hypothetical protein	Other categories	Hypothetical	0.03	0.09	0.08	0.13	0.13	0.13	0.14	0.13	0.43	0.41	0.5	0.23	0.11	0.18	0.28	0.3	0.42	0.803485	0.159838	0.437507	0.439306	0.898077	1.03865	0.353281	0.298158	-0.50744	0.26761	0.506232	0.453522	-0.101952	0.3241	0.436616	0.296721	0.297944	-0.0457926	-0.212444	-0.047222	0.800667	0.276	0.563222	0.16	0.182248	0.47838	0.03835		0.0384737
sll1072	hypothetical protein	Other categories	Hypothetical	0.04	0.11	0.11	0.16	0	0.12	-0.08	-0.1	0.23	0.1	0.05	-0.04	0.1	0.07	-0.02	0.01	0.01	0.814153	0.442637	0.545409	0.137027	0.320411	0.185699	0.008925	-0.159718	-0.8612	0	0.869731	0.167574	0.03124	0.231429	-0.53799	0.367732	0.21148	0.052156	-0.132889	-0.123333	0.176417	0.256889	0.442889	-0.11	-0.00765008	0.560348	0.034121	1.38958	-0.126782
sll1074	leucyl-tRNA synthetase (leuS)	Translation	Aminoacyl tRNA synthetases and tRNA modification	-0.13	-0.55	-0.7	-0.76	-0.49	-0.18	-0.26	-0.33	0.04	-0.23	-0.12	-0.12	0.18	0.09	0.24	0.32	0.39	-0.720218	-0.688057	-0.305124	-0.115555	-0.005492	0.532014	0.173765	0.390162	1.04783	-0.040658	-0.096198	-0.153224	0.107612	-0.13062	0.26204	-0.578997	-0.17579	0.678473	0.049222	0.034444	0.075417	0.041667	0.174667	-1.33	0.0481283	-0.105089	0.166473	-0.274547	0.235141
sll1076	cation-transporting ATPase PacL homolog	Translation	Transport and binding proteins	0.03	0.03	0.15	-0.06	0.2	-0.05	0.19	-0.2	-0.08	0.03	-0.06	-0.07	-0.06	-0.06	-0.09	-0.11	-0.08	0.573996	0.162256	0.110197	0.438981	0.165969	0.020117	-0.089565	0.005971	1.18809	-0.336474	0.159334		-0.16312	-0.205121	-0.255922	-0.0257669	-0.244093	-0.358169	0.195444	0.077	0.199833	0.136111	0.151889	-0.17	-0.0218568	0.054929	0.065073
sll1077	agmatinase (speB2)	Energy metabolism	Amino acids and amines	-0.82	-0.51	-0.74	-0.57	-0.1	-0.69	-0.38	-0.21	-0.4	-0.12	-0.16	0.18	0.15	0.41	0.66	0.94	1.06	-1.64142	-0.32766	-1.21021	-0.334771	-1.23098	-0.655382	0.217693	-0.318974	-0.531927	0.33635	0	-0.120389	2.11875	0.251766	1.59739	-1.79013	-0.268567	-0.748954	0.166222	0.131778	-1.8545	-0.403333	-0.721222	-1.99	0.561827	0.329572	-0.033431
sll1078	hydrogenase expression/formation protein HypA (hypA)	Other categories	Hydrogenase	-0.32	-0.16	-0.38	-0.1	-0.31	-0.26	-0.29	-0.43	-0.84	-0.55	-0.3	0.19	0.09	0.19	0.3	0.47	0.63	-1.07907	0.085924	-0.800116	-0.094805	-0.347973	-0.079329	0.325801	-0.122344	0.089209	-0.285778	-0.323844	0.06662	0.196981	-0.173135	2.13398	-1.95911	-0.0654377	0.234313	0	0.326556	0	-0.257111	0	-2.22	0.0367531	0.546131	0.082043		-0.11414
sll1079	hydrogenase expression/formation protein HypB (hypB)	Other categories	Hydrogenase	-0.43	-0.21	-0.39	-0.18	-0.22	-0.37	-0.21	-0.32	-0.53	-0.23	-0.14	-0.06	-0.03	0.13	0.1	0.22	0.44	-0.918444	0.032408	-1.20367	-0.280062	-0.37665	-0.438594	-0.329447	0.103752	-1.47311	0	-0.400321		0.162712	0.132836	2.13715	-1.99918	0.0496743	0.450508	0.229778	0.074444	0	-0.231111	-0.587778	-2	-0.110695	0.527037	0.088575		-0.105014
sll1080	ABC transport system substrate-binding protein	Other categories	Hypothetical	-0.45	-0.15	0.21	0.12	-0.18	-0.32	-0.15	-0.3	-0.81	-0.44	0.17	0.12	-0.12	0.26	0.18	-0.13	-0.14	-0.133416	1.00582	-0.64153	-0.059101	-1.02034	-0.449415	-0.035318	-0.114133	-2.4738	-0.460696	0.080115		0.992004	-0.147871		0.215289	2.47191	-0.612467	-0.103	0.123222	0	-0.242667	0	-1.26	0.335322	0.327551	-0.068536
sll1081	ABC transport system permease protein	Translation	Transport and binding proteins	-0.01	0.05	0.2	0.12	0.15	-0.03	0.29	0.19	-0.2	0.46	0.28	0.21	0.08	0.29	0.23	-0.13	0.05	0.372245	0.370459	-0.209948	-0.022747	-0.112855	-0.39493	-0.400697	-0.160089	-0.46007	0.542167	0.283994	-0.588689	0.495874	-0.000547	1.50358	-1.24783	2.36116	-0.651467	0	0	0	-1.05644	0	-1.92	-0.0947448	0.463689	-0.159678	-0.0301342	0.481749
sll1082	ABC transport system ATP-binding protein	Translation	Transport and binding proteins	0.04	0.09	0.14	0.14	0.2	0.15	0.06	0.23	0.72	0.46	0.51	0.19	0.08	0.25	0.15	-0.11	-0.22	-0.105112	-0.180928	-4.6e-05	-0.43893	-0.411168	0.323598	0.580319	0.121882	1.40476	-0.253116	0.217546		0.165548	0.001764	0.517304	-1.9609	1.74812	-0.420813	0	-0.160222	0	-0.384889	0	-0.92	-0.314951	0.226047	-0.150552
sll1084	hypothetical protein	Other categories	Hypothetical	-0.17	-0.08	-0.04	-0.1	-0.1	0.02	-0.18	-0.28	-0.38	-0.39	-0.12	-0.16	-0.04	-0.02	0.11	0.05	0.11	-0.19052	-0.296698	-0.132831	-0.188398	0.066881	0.273439	-0.011446	0.318412	0.359319	-1.06982	0.202423	0.144184	0.0661348	0.170124	-0.059497	-0.430116	-0.811609	0.212828	-0.067111	-0.135444	-0.41275	-0.115556	-0.098333	-0.88	-0.199103	0.247512	0.25858	0.314683	-0.138985
sll1085	glycerol-3-phosphate dehydrogenase (glpD)	Energy metabolism	Fatty acid, phospholipid and sterol metabolism	0.06	0.1	0.17	0.13	0.19	0.15	0.41	0.34	0.36	0.31	0.19	0.23	0.1	0.04	0.08	0.13	0.11	-0.124858	-0.37004	-0.22501	-0.58702	-0.017772	0.258914	0.289396	0.016197	-0.486348	0.488878	1.90804	-0.412016	-0.00585904	0.351957	-0.464104	-1.09427	1.30785	0.245217	-0.143778	-0.153222	-0.823083	-0.297444	-0.164778	-0.4	-0.311136	0.087447	-0.459433	0.36951	0.0685935
sll1086	unknown protein	Other categories	Unknown	0.2	0.22	0.46	0.28	0.35	0.29	-0.21	-0.07	0.13	-0.15	-0.4	0.08	0.08	-0.09	-0.38	-0.22	-0.39	2.64524	2.43801	1.76279	1.15055	-0.500901	-0.140278	-0.359692	-0.608628	-0.039111	0	0.999855	0.652412		0.475462	-0.165178	2.25329	1.24118	0.430905	-0.756889	-0.887778	-0.809917	0.458222	1.36778	1.08	0.431587	0.431952	-0.654008		-0.00897124
sll1087	similar to sodium/glucose cotransporter	Translation	Transport and binding proteins	-0.29	-0.03	-0.04	-0.42	-0.36	-0.29	-0.22	-0.21	0.03	-0.27	-0.17	0.51	0.32	0.73	0.21	0.26	0.47	0.576949	0.650246	0.156774	0.103096	0.046475	0.366908	0.599039	0.212625	-0.583924	0.712448	-1.16478	0.123751	-0.160167	0.035219	0.0551476	0.423619	0.504484	-0.21932	-0.108778	0.011556	-0.35025	0.199222	0.135222	0.38	1.03593	-0.118327	0.579595	-0.472117	0.0455372
sll1089	unknown protein	Other categories	Unknown	-0.43	-0.05	-0.08	-0.38	-0.38	-0.37	-0.21	-0.28	-0.3	-0.31	-0.25	0.24	0.09	0.09	0.12	0.26	0.3	0.344127	-0.20327	0.020446	0.046289	0.519106	0.418294	0.20281	0.194409	0.555832	-0.165626	-0.726566	-0.365654	-0.365002	0.402319	0.151924	0.446333	0.265155	-0.221361	-0.110667	-0.058778	-0.636167	-0.013	-0.081111	0.47	1.31112	0.161051	0.185026	-0.481121
sll1091	geranylgeranyl hydrogenase (chlP)	Biosynthesis of cofactors, prosthetic groups, and carriers	Cobalamin, heme, phycobilin and porphyrin	-0.47	-1.04	-0.91	-1.33	-1.19	-0.66	-0.39	-0.28	-0.53	-0.42	-0.48	-0.8	0.13	0.11	0.31	0.1	0.25	-2.13172	-0.720731	-1.12	0.767107	-2.36873	-2.30137	-1.08066	-0.176691	0.587193	-0.076944	0	-1.65342	-0.168308	-1.634	0.950516	-2.68245	-1.10828	0.198131	0.110333	0.185889	-2.01708	-0.668556	-0.946444	0.68	1.03043	-1.19884	0.034044	-0.315266	-0.0491648
sll1092	hypothetical protein	Other categories	Hypothetical	-0.25	-0.18	-0.32	-0.24	-0.3	-0.32	-0.18	-0.15	-0.17	-0.03	-0.11	-0.25	0.26	0.09	0.02	0.03	0.09	0.189399	0.066084	-0.050135	0.192501	-0.967108	-0.394567	-1.0677	-0.94637	-0.882351	0.253017	-0.331237			-0.33925	0.0293687	-0.781361	-0.352274	-0.0706207	0.127778	-0.125778	0	0	0	0.48	-0.547137	-0.350291	0.43722		0.449035
sll1094	putative transposase	Other categories	Transposon-related functions	0.05	0.11	0.08	0.16	0.2	0.13	0.12	0.18	0.42	0.24	0.5	0.06	0	-0.05	-0.09	-0.14	-0.06												0.566414	-0.271887					-0.471208	0	0	0	0	1.29022	0.26	-0.326951				-0.495072
sll1095	hypothetical protein	Other categories	Hypothetical	0.04	0.1	0.1	0.08	0.14	0.01	0.25	0.08	-0.01	-0.11	0.04	0.28	0.04	0.08	0.09	0.07	0.03	-0.043456	-0.150688	-0.260226	-0.054662	0.257014	0.444864	0.241675	0.258026	1.35384	-0.209691	0.993734	-0.219921	-0.258501	0.407811	-0.200042	-0.847202	-0.765751	-0.737219	0	-0.215889	0	0.011778	0	-1.47	-0.478278	0.231417	0.520394		0.221087
sll1096	30S ribosomal protein S12 (rps12)	Translation	Ribosomal proteins	-0.07	-0.17	-0.34	-0.31	-0.44	-0.21	-0.32	-0.31	-0.59	-0.6	-0.53	-0.15	-0.08	0.03	-0.02	0.12	0.09	-0.114947	-2.11585	-0.688049	-1.70803	1.16068	1.78256	1.46856	1.60723	0.434128	0.724745	0.257214	-0.274497	-0.132118	0.797432		-0.993914	-1.44125	-0.160858	0.499556	0.384333	-0.157583	-0.691111	-0.842111	-1.04	0.646071	0.394364	0.334966	-0.394513	0.451556
sll1097	30S ribosomal protein S7 (rps7)	Translation	Ribosomal proteins	-0.26	-0.5	-0.6	-0.74	-0.79	-0.36	-0.47	-0.47	-0.6	-0.69	-0.55	-0.61	0.2	0.25	0.29	0.37	0.36	-0.108879	-2.05988	-1.01366	-1.76503	0.49576	1.41205	1.0762	1.2799	-0.204661	0	0.731467	-0.0746615	-0.225431	0.558576	0.487116	-0.744775	-1.13024	-0.289695	0.379889	0.149	-0.687083	-1.22844	-1.373	-1.94	0.762112	0.121072	0.303411	-0.305052	0.475262
sll1098	elongation factor EF-G (fus)	Translation	Protein modification and translation factors	-0.4	-0.13	-0.37	-0.36	-0.43	-0.35	-0.27	-0.31	-0.47	-0.29	-0.32	-0.78	-0.11	0.1	0.28	0.29	0.37	0.109414	-0.820248	-0.189689	-0.393716	0.312423	0.65013	0.518159	0.383377	-0.35833	0.322267	0.192667	0.435194	-0.782985	-0.028876	0.545721	-0.550544	-1.62272	-0.157217	0.145444	0.008222	-0.133583	-0.348444	-0.313444	-1.4	0.655482	0.098694	0.112634	0.137199	0.799715
sll1099	elongation factor Tu (tufA)	Translation	Protein modification and translation factors	-0.51	-0.52	-0.75	-0.53	-0.86	-0.46	-0.23	-0.2	-0.55	-0.62	-0.48	-1.62	-0.59	-0.09	-0.13	-0.12	-0.14	0.115908	-1.01202	-0.397709	-0.465812	0.447825	0.57548	0.640466	1.02948	-0.291755	-1.65207	0.070249	0.0315309	-0.351744	0.072828	0.888982	-0.745572	-1.91403	-0.078403	0.194222	0.043556	-0.333833	-0.648	-1.08856	-0.68	1.43305	0.012298	0.017129	-0.14791	-0.56066
sll1101	30S ribosomal protein S10 (rps10)	Translation	Ribosomal proteins	-0.3	-0.25	-0.53	-0.34	-0.6	-0.35	-0.55	-0.37	-0.71	-0.19	-0.25	-0.65	-0.39	-0.14	-0.32	-0.2	0.03	-0.201687	-1.49813	-1.00912	-1.32945	0.871757	0.625106	1.22238	1.17924	-0.537299	-0.270915	0.173465	-0.491129	-0.436195	0.343064	1.25389	-2.18787	-2.62914	-0.687701	0.344556	0.116444	-0.87075	-1.46367	-2.57844	-1.95	1.79562	0.090394	0.689864	-0.471767	-0.374942
sll1102	integral membrane protein (small) of a TRAP-type permease that mediates sodium-dependent glutamate transport GtrA (gtrA)	Translation	Transport and binding proteins	-0.01	0.04	0.08	0.07	0.01	0.1	0.05	-0.01	0.43	0.05	0.24	0.44	0.24	0.13	0.36	0.45	0.51	-0.525568	-0.213481	0.030953	0.303481	-0.049041	0.031922	-0.129355	0.198871	2.03204	0.004419	-1.08569	-0.0611295	-0.055771	0.269379	0.613655	-0.793465	0.550005	-0.65004	-0.122889	0.032111	0.03675	0.566333	0.754778	0.22	2.42169	-0.406199	0.203331	0.41689	-0.369147
sll1103	integral membrane protein (large) of a TRAP-type permease that mediates sodium-dependent glutamate transport GtrB (gtrB)	Translation	Transport and binding proteins	0.04	0.1	0.13	0.13	0.11	0.05	0.05	0.09	0.61	0.09	0.37	0.26	0.07	0.05	0.15	0.24	0.25	-0.39635	0.121537	0.010108	0.007014	-0.339426	-0.05636	-0.044729	-0.234817	0.77839	0	-0.836679	0.106712	0.424845	-0.042572	0.129588	-0.445132	0.825977	0.0178196	-0.130222	-0.033889	0.024333	0.259333	0.428111	0.63	0.775267	-0.240355	0.15514		0.0962993
sll1104	periplasmic substrate-binding protein of a TRAP-type permease that mediates sodium-dependent glutamate transport GtrC (gtrC)	Translation	Transport and binding proteins	-0.01	0.02	0.05	0.05	0.09	0.07	0.09	0.04	0.14	0.06	0.08	-0.03	-0.02	0.01	-0.01	0.03	0.01	-0.21973	0.408637	0.016343	-0.068149	-0.049326	0.428299	0.037049	0.280638	0.644477	1.09889	-0.485363	-0.166898	-0.487304	0.03319	-0.0678625	-0.0363682	0.531021	-0.625156	-0.051111	0.044	0.518333	0.940111	1.20222	-0.16	-1.00298	-0.224271	-0.034427	0.198195	0.18552
sll1106	hypothetical protein	Other categories	Hypothetical	0.37	-0.08	-0.04	-0.14	-0.12	-0.08	-0.08	-0.11	-0.11	-0.31	-0.2	1.61	0.13	0.12	0.18	0.07	-0.17	-0.204067	-0.114827	0.149834	0.109627	0.77667	-0.279597	-0.305477	-0.544213	0.220106	-0.338753	0.672516	0.749765	0.45262	-0.270076	-0.669048	1.94933	-0.214977	0.566821	-0.282333	-0.226444	-0.251917	0.085222	0.355889	0.85	0.198331	-0.289024	-0.5002	0.447037	1.91196
sll1107	type IV pilus biogenesis protein PilI homolog	Cellular processes	Chemotaxis	0.39	-0.34	-0.56	-0.4	-0.55	-0.38	-0.32	-0.2	-0.2	-0.11	-0.17	1.63	-0.07	-0.1	-0.04	-0.03	-0.12	0.308691	-0.034883	-0.060505	0.161332	-0.056134	-0.439744	-0.37527	-0.217804	-0.18104	0.277155	0.916142		-0.291523	-0.192052	-0.373445	0.578635	0.0771215	-0.0265474	-0.204222	-0.135667	-0.374417	-0.031222	-0.102889	-0.19	-0.037289	-0.010389	-0.459786		0.864518
sll1108	stationary-phase survival protein SurE homolog	Other categories	Other	0.06	-0.01	-0.14	0.05	-0.08	0.28	0.06	0.2	-0.64	0.27	-0.02	0.21	0.05	-0.04	-0.05	-0.01	-0.06	-0.556752	-0.634722	-0.17167	-0.166396	0.340103	-0.259886	0.04669	0.184161	-0.833351	-0.517057	-0.673521	0.257219	-0.553149	0.20165	0.152492	-0.575619	-0.895465	-0.0869455	0.097889	0.027556	-0.5635	-0.123889	-0.238667	-0.89	-0.465938	-0.318498	0.451807
sll1109	hypothetical protein	Other categories	Hypothetical	-0.21	-0.46	-0.73	-0.6	-0.64	-0.59	-0.48	-0.35	-0.62	-0.61	-0.41	-0.08	-0.19	-0.1	-0.04	0.1	0.1	-1.06355	-1.5866	-0.969446	-0.018383	0.186276	-0.02914	0.16436	0.640807	0.646932	0.379049	-1.03828	-0.630775	-0.333846	0.458543	1.48719	-1.0839	-1.27477	-0.902038	0.198778	0.235222	0.972	0.472333	0.438667	-0.9	0.132067	-0.230221	0.146706	-0.44332	0.204476
sll1110	peptide chain release factor 1 (prfA)	Translation	Protein modification and translation factors	0.13	0.08	0.05	0.07	0.07	0.1	0.1	0.19	-0.16	0.23	0.07	0.55	0.3	0.38	0.19	-0.14	-0.36	0.059034	-0.311027	-0.273431	-0.018626	-0.259812	-0.139918	0.045206	0.087294	0.607899	0.264649	-0.352276	-0.881496	-0.0838243	-0.009027	0.0106706	-0.400741	-0.612098	-0.316852	0.262444	0.147	-0.021167	-0.143	-0.056778	-0.73	0.142032	0.092158	0.394416	0.558223	0.859119
sll1112	3-dehydroquinate dehydratase (aroQ)	Amino acid biosynthesis	Aromatic amino acid family	0.02	0.07	0.11	0.17	0.03	0.13	-0.04	0	0.03	-0.09	-0.04	0.32	0.32	0.42	0.31	0.03	-0.13	0.871272	0.782782	0.464296	-0.160996	-0.15712	0.365749	0.587601	-0.052749	0.088828	0.254688	1.25333	1.06707		-0.101391	-1.28787	-0.298182	1.10673	-0.0328236	-0.452889	-0.172	0	0.315889	0.454444	-0.46	-0.631421	0.229792	0.229251		0.271896
sll1118	hypothetical protein	Other categories	Hypothetical	0.07	0.09	0.11	0.1	0.1	0.07	0.11	0.1	0.19	0.25	0.02	-0.05	0.06	0.07	0.09	0.1	-0.04	-0.40509	-0.111833	-0.213125	-0.151079	-0.11105	-0.126826	0.109051	0.048796	0.856677	-0.382303	-0.650428	0.424145	-0.217	0.008075	0.430845	0.000739736	-0.113163	-0.0807758	-0.550111	0.187556	0.701833	0.561111	0	0	-0.59325	-0.178647	-0.2516		-0.647204
sll1119	hypothetical protein	Other categories	Hypothetical	0.16	-0.16	0.05	-0.63	0.05	-0.42	0.07	-0.1	-0.11	-0.2	-0.15	0.64	-0.01	0.01	0.07	0.08	0.27	0.860379	0.201155	-0.507469	-0.045285	0.068851	-0.527922	-0.849099	-0.439609	-0.612324	-0.44521	0.683048	-0.626112	1.4958	-0.028295	1.37508	-1.75005	2.59278	-0.180907	-0.201889	-0.216444	0	-0.976	-0.971778	-1.31	-0.113689	-0.42201	0.234963		-0.153928
sll1120	chromosome segregation protein SMC1	Translation	Nucleoproteins	-0.02	-0.07	-0.02	-0.14	0.02	-0.05	0.08	-0.14	-0.08	-0.03	0.03	0.47	0.09	-0.01	0.05	-0.06	0.04	-0.283611	-0.146049	-0.1847	-0.357717	-0.334013	-0.017417	-0.423355	-0.296672	-0.274092	0.06247	-0.327546	-0.105858	-0.11209	-0.540227		-0.1658	0.264561	-0.502473	0.207111	0.137111	0.1505	0.330444	0.534556	0	0.049828	-0.353318	0.109104	0.353789	0.210407
sll1121	hypothetical protein	Other categories	Hypothetical	-0.04	0.12	0.08	0.25	0.12	0.23	0.15	0.18	-0.15	0.12	0.26	0.15	0.04	0.07	0.11	0.13	0.14	0.457247	0.293644	0.191854	-0.066373	0.118349	0.288295	0.060221	0.062694	1.33878	0	0.435197	0.139714	0.302252	0.30164	-0.360259	0.560439	0.236425	-0.142759	-0.044889	0.016889	0	-0.022667	-0.037778	0.52	-0.14933	-0.249688	-0.153992	-0.279664	0.465002
sll1123	hypothetical protein	Other categories	Hypothetical	0.05	0.07	0.07	0.07	0.01	0.09	-0.15	-0.11	-0.24	-0.2	-0.19	-0.11	0.09	0.14	0.06	0.04	0.11	0.756816	0.787685	0.121338	-0.123157	0.162949	0.369737	-0.104642	-0.079259	-0.386782	-1.55312	0.270313	-0.216881	-0.145733	0.387011	-0.487765		0.370766	0.276023	0.137	0.107111	-0.002667	0.234667	0.493889	0.4	-0.0976123			0.0944457	-0.380779
sll1124	phytochrome like protein PlpA (plpA)	Purines, pyrimidines, nucleosides, and nucleotides	Regulatory functions	0.05	0.11	0.36	0.07	0.2	0.13	0.32	0.28	0.29	0.32	0.22	-0.23	0.4	0.35	0.41	0.43	0.71	0.560255	-0.065387	0.053088	-0.578502	0.255053	0.563206	0.134971	0.34341	0.434394	0.584698	0.214449	-1.02768	-0.133126	0.491765	-0.228928		-0.0261256	-0.0797128	-1.113	-1.44378	0	-0.981889	-1.10767	0.12	-0.270322			-1.11892	-0.49813
sll1127	naphthoate synthase (menB)	Biosynthesis of cofactors, prosthetic groups, and carriers	Menaquinone and ubiquinone	0.03	0.06	0.08	0.11	0.02	0.11	0.06	0.01	0.58	0.25	0.3	0.26	-0.03	-0.12	-0.03	-0.02	-0.11	0.424434	0.716976	0.286206	0.337637	-0.379544	-0.598533	-0.152955	-0.545276	0.61303	0.030764	-0.53965	-0.804487	-1.05573	0.402809	0.457208	0.997579	0.129065	-0.826197	0.287444	0.321556	0.14525	0.635889	0.537556	-0.41	1.67334	-0.379693	0.318831	0.242659	0.296251
sll1129	2-hydroxy-6-oxohepta-2,4-dienoate hydrolase	Other categories	Other	0.05	-0.03	-0.02	-0.07	0.06	0.01	0.25	0.09	0.08	0.1	0.01	-0.17	0.05	-0.04	-0.15	-0.18	-0.09	0.633228	0.425727	0.185336	0.036669	0.31228	0.236836	0.280018	0.04543	-0.206005	0	0.322156	-0.323267	-0.200705	-0.008104	-0.322852	0.390455	0.313711	-0.00846096	-0.134556	-0.103222	-0.433	0.228667	0.154667	-0.08	0.123479	0.169963	-0.090159	0.0474758	-0.428148
sll1130	unknown protein	Other categories	Unknown	-0.46	-0.35	-0.46	-0.37	-0.63	-0.39	-0.28	-0.35	-0.5	-0.5	-0.57	-0.94	-0.12	-0.09	-0.14	-0.08	0.01	-0.732766	-1.31908	-0.308925	-0.522811	-0.251605	0.722291	0.759751	0.5607	-0.160101	-0.003566	0	-0.657091	0.0802078	0.009916	0.0107917	-1.1153	0.222621	-0.0730213	0.014222	-0.127556	-0.765083	-0.613	-0.831222	-0.37	0.960508	-0.056406	0.122861	0.21709	-0.14579
sll1131	unknown protein	Other categories	Unknown	-0.06	0.04	0.01	-0.03	0.29	-0.33	0.23	0.27	0.28	0.3	0.22	-0.24	-0.01	0.03	0.03	0.17	0.26	-0.168474	-0.715926	-0.540756	-0.355326	0.274046	0.07745	0.170994	0.332425	-0.321452	-0.009615	0.205134	0.104706	-0.155723	0.435734	-0.11541	-0.379027	-0.166667	0.0889988	-0.576556	-0.045	-0.093333	0.008444	0.127556	-0.3	0.181893	0.068614	0.146933	-0.452616	-0.257164
sll1132	unknown protein	Other categories	Unknown	-0.19	-0.15	-0.24	-0.26	-0.16	-0.28	0.32	0.21	0.25	0.31	0.2	-0.07	0.07	0.05	0.13	0.16	0.18	-0.36128	-0.437869	-0.485713	-0.176429	0.098211	0.096085	-0.016859	0.050596	0.815667	0.725033	0.090359		-0.276092	0.262604	-0.358791	-0.938131	0.892669	0.294126	-0.142889	-0.167222	-0.484833	-0.346333	-0.012667	-0.44	-0.165983	-0.12703	0.278383	1.3814	0.179827
sll1135	unknown protein	Other categories	Unknown	0.07	0.06	0.22	0.18	0.21	0.17	0.19	0.22	0.45	0.38	0.37	-0.16	-0.23	-0.26	-0.39	-0.56	-0.62	0.057078	0.040252	0.018267	-0.005825	-0.24726	0.010927	-0.100871	-0.108809	-0.330029	-0.032039	-0.184774	2.9355	0.21732	0.557751	0.0147111	0.0684128	0.586076	0.258386	0	-0.212778	0	0.322111	0.294889	0.99	-0.0773481	0.486207	0.390845	-0.111653	0.236617
sll1138	hypothetical protein	Other categories	Hypothetical	0.13	0.11	0.17	0.11	0.19	0.12	-0.03	0.13	-0.03	-0.1	0.28	0.34	0.07	-0.01	-0.08	-0.35	-0.3	0.76559	-0.01711	0.478565	0.167992	-0.080529	-0.25241	-0.160236	0.135178	0.409325	-0.559477	0.324344	-0.110467		0.294203	-0.181937		0.310339	-0.0170659	-0.661333	-0.673111	0	0.541222	0.814556	0.55	-0.234879			-0.299068	-0.119077
sll1142	hypothetical protein	Other categories	Hypothetical	0.16	0	0.11	0.1	-0.11	0.12	-0.32	-0.14	0.07	-0.02	-0.08	0.08	0.14	0.05	-0.11	-0.22	-0.31	0.577215	0.24693	0.519826	0.676495	0.119332	-0.267434	-0.404485	-0.189139	-0.695356	-0.114124	0.273968	0.240828	0.229071	0.259827	-0.0597996	0.896511	0.254264	0.133801	-0.004444	0.001444	-0.21125	0.602	0.592778	0.18	0.000541883	0.331091	-0.061478
sll1143	ATP-dependent helicase PcrA (pcrA)	Purines, pyrimidines, nucleosides, and nucleotides	DNA replication, restriction, modification, recombination, and repair	0.08	0.19	0.19	0.21	0.13	0.13	0.24	0.24	0.32	0.33	0.26	0.16	0.49	0.39	0.44	0.33	0.34	-0.018362	-0.504981	0.074629	0.031714	0.610839	0.66394	0.109891	-0.252505	-0.595124	-0.067049	0.096123	-0.253246	0.222704	-0.102354	-0.0231439		0.357609	-0.410515	0.107	-0.016667	0	0.068222	0.182556	-0.57	-0.0616996			1.66492	0.0119744
sll1144	hypothetical protein	Other categories	Hypothetical	0.06	0.02	0.1	0.09	0.29	0.08	0.27	0.29	0.18	0.24	0.19	-0.14	0.22	0.13	0.13	0.05	0.09	0.777974	0.105686	0.330267	-0.120936	0.276376	0.159544	0.172371	-0.045113	-2.05221	-0.885807	1.05683		0.0438976	0.058466	-0.737078	0.899615	0.0667613	0.0863038	0	-0.173222	0	0.417667	0.633333	0.02	-0.360375	0.053595	-0.248655		0.136551
sll1147	glutathione S-transferase	Biosynthesis of cofactors, prosthetic groups, and carriers	Thioredoxin, glutaredoxin, and glutathione	-0.01	-0.16	-0.11	-0.23	-0.13	-0.14	0.03	0.02	0.19	0.09	0.05	0.28	-0.33	-0.25	-0.15	-0.13	-0.13	0.465368	0.087202	0.14676	0.108563	0.10666	0.009051	0.031541	0.213404	2.5931	0.253692	0.396012	-0.236627	0.0812086	0.093276	0.354632	0.017146	-0.106667	-0.0219825	0.201111	0.369222	0	0.437889	0.278111	-0.13	-0.0492972	0.701648	0.233572	0.043169
sll1150	hypothetical protein	Other categories	Hypothetical	0.6	0.33	0.5	0.16	0.17	0.39	-0.4	-0.31	-0.44	-0.6	-0.39	-0.48	-0.17	-0.28	-0.36	-0.64	-0.95	0.787815	1.10722	0.358149	1.03962	0.039101	-0.24303	-0.405586	-0.365913	0.199196	1.55976	-0.379895	0.081686	0.239022	-0.272872	-0.327411	0.695017	0.481722	-0.0388197	-0.435111	-0.541889	-0.022083	0.229778	0.399333	1.29	0.0194872	-0.016223	0.134346	-0.104932	0.560927
sll1151	unknown protein	Other categories	Unknown	0.13	0.18	0.23	0.21	0.46	0.24	0.58	0.55	0.51	0.71	0.46	-0.22	0.04	-0.03	-0.04	-0.06	0.09	-0.234645	0.532437	0.152745	0.594483	-0.955018	-0.137689	-0.563246	-0.75081	-0.364081	-1.21142	-0.188442	0.0448083	-0.0789763	-0.046398	-0.0791089	-0.50695	0.727681	0.0475503	0.075111	0.008111	0.230417	0.251222	0.578556	0.03	-0.0402745	-0.172147	-0.146259	-0.382698	0.00702743
sll1154	putative antibiotic efflux protein	Other categories	Drug and analog sensitivity	0.24	0.54	0.55	0.35	0.29	0.31	0.27	0.25	0.29	0.33	0.27	0.01	0.13	0.12	0.11	0.1	0.22	1.08868	0.318139	0.632471	0.56271	0.321313	0.257252	0.043315	0.106225	-0.606562	-0.556193	0.653428	1.06462	-0.0371065	0.184281	-0.673232	-0.417538	0.770422	0.436331	0.113333	0.019444	-0.15125	-0.053111	-0.002333	0.12	-0.842514	0.834147	0.299317	-0.0830239	0.415817
sll1155	hypothetical protein	Other categories	Hypothetical	0.3	0.39	0.68	0.6	0.4	0.74	-0.39	-0.27	-0.56	-0.56	-0.42	0.16	0.14	-0.01	-0.13	-0.4	-0.76	0.934444	1.11373	0.921994	0.445736	0.227179	-0.223271	-0.188612	-0.046773	0.023288	0.138861	0.111756	-0.133684	-0.14627	0.05483		1.1349	0.529805	0.66947	-0.072222	-0.118889	-0.363833	0.026111	-0.076667	1.11	0.346319	0.547301	0.115868	0.415096	-0.195842
sll1156	putative transposase [ISY120_b]	Other categories	Transposon-related functions																		0.229018	0.485122	0.266426	-0.058272	0.286058	0.836704	0.783704	0.235271	-0.988623	0	0.594507	0.0417483	-0.149219	0.446323	-1.53656	-1.05036	0.196866	0.419492	-0.408111	-0.344889	-0.39925	-0.212222	0.074222	0.26	0.156444	0.321103	0.370441	0.586551	0.291484
sll1157	putative transposase [ISY120_b]	Other categories	Transposon-related functions																		0.758742	1.12927	0.354263	-0.096995	0.174099	0.082131	0.393804	0.223199	0.516132	-0.104426	0.785291	0.253597	-0.263748	0.144493	-1.41201	-1.02819	0.331379	0.135148	-0.276778	-0.382556	-0.312333	-0.226333	0.137778	-0.01	0.178671	0.222887	0.343451	0.69918	0.499661
sll1158	hypothetical protein	Other categories	Hypothetical	0.06	0.65	-0.04	0.97	0	1.34	-0.18	-0.16	0.08	-0.25	-0.14	-0.01	0.56	1	1.12	1.54	1.31	0.991027	-0.051502	0.256215	-0.098112	0.22954	0.134471	0.070366	0.143247	-0.782268	1.99331	0.107455	0.928832		0.20471		0.723418	-0.138318	-0.194083	0	0.039556	0	0.778222	0	2.15	1.64301	0.421091	0.097961		0.213425
sll1159	probable bacterioferritin comigratory protein	Other categories	Drug and analog sensitivity	-0.09	0.56	-0.13	0.9	-0.07	1.39	-0.13	-0.19	-0.15	-0.1	-0.12	-0.02	0.26	0.73	0.97	1.18	1.18	1.63481	0.523533	-0.260073	0.036031	0.173421	0.310008	0.00395	0.18934	-0.926925	1.0175	-0.459484	1.49573		-0.064229	-1.91776	-0.831836	0.00361383	-0.10405	0	-0.033444	0	0.310111	0	0.31	1.49439	0.291658	0.339308		0.484718
sll1160	hypothetical protein	Other categories	Hypothetical	-0.04	0.4	-0.02	0.66	0.06	1.07	0.17	0.01	0.13	-0.06	-0.01	-0.15	0.04	0.43	0.65	0.89	0.99	1.17047	0.587904	0.105646	-0.030551	0.005972	-0.050893	-0.00541	0.084588	0.425148	-0.323471	-0.654042	2.40349		-0.312245	-1.32257	-0.0983117	-0.437401	-0.0970835	0	-0.382556	0	0.321556	0	0.28	0.173055	0.263957	0.283863		1.85692
sll1161	probable adenylate cyclase	Purines, pyrimidines, nucleosides, and nucleotides	Regulatory functions	0.1	0.19	0.21	0.31	0.32	0.45	0.5	0.39	0.58	0.46	0.57	-0.23	0	0.4	0.51	0.85	1.09	0.60183	-0.075857	-0.194114	0.003977	0.683004	0.48943	0.082356	0.117539	-0.379208	0.006399	-0.351392	1.75474	-0.0306467	0.040397	-0.69301	-1.60216	-0.0365526	0.0354924	0	0.111778	0	0.156	0	0.27	-0.169785	-0.045216	-0.089356		0.204178
sll1162	hypothetical protein	Other categories	Hypothetical	0.04	0.1	0.11	0.14	0.18	0.17	0.27	0.27	0.49	0.54	0.22	0.25	-0.02	0.13	0.35	0.4	0.5	-0.45968	0.034213	-0.203523	-0.300329	0.025068	0.096627	0.076702	0.142511	-1.14774	-1.14035	-0.668347	0.147089	-0.106727	-0.700108	-0.227087	-0.265723	-0.0834189	0.280619	0	0	0	0.424333	0	0.03	-0.450573	0.033215	-0.112976	0.33056
sll1163	unknown protein	Other categories	Unknown	0.02	0.07	0.16	0.13	0.09	0.19	0.09	0.08	0.36	0.12	0.27	0.03	-0.07	0.11	0.24	0.31	0.42	0.375214	0.887629	0.122534	-0.048596	0.411868	0.067454	0.196777	-0.016753	0.303048	0.270979	-0.583927		-0.661751	-0.056349	-0.186258	-0.115919	0.416148	-0.0152543	0	0	0	0	0	-0.13	-0.417458	-0.064404	-0.152752		-0.0907439
sll1164	hypothetical protein	Other categories	Hypothetical	0.03	0.08	0.12	0.13	0.13	0.17	0.13	0.16	0.46	0.17	0.4	0.08	-0.07	-0.01	0.04	0.01	0.1	-0.330092	-0.610903	-0.279118	-0.624568	-0.193046	0.300119	0.246132	0.326625	0.580107	-0.144573	-0.293771		-0.249922	0.295015	-0.0256557	-1.14936	-0.109665	-0.187143	0	0	0	-0.286	0	0.28	-0.412849	0.170163	0.332812
sll1165	DNA mismatch repair protein	Purines, pyrimidines, nucleosides, and nucleotides	DNA replication, restriction, modification, recombination, and repair	0.03	0.03	0.13	0.04	0.2	0.09	0.09	0.13	-0.06	0.23	0.07	0.18	0.06	0.1	0.16	0.13	0.14	-0.347798	-0.152125	-0.469715	-0.256752	0.459372	0.78396	0.517411	0.505288	0.414777	0	-0.026176	0.0919045	-0.186036	0.339565	-0.151129	-0.912897	-0.137788	0.0323048	0.074889	-0.136333	-0.97675	0.104222	0.387111	-0.93	-0.193895	0.447462	0.567815		0.244672
sll1166	hypothetical protein	Other categories	Hypothetical	-0.01	0.08	0.17	-0.05	0.14	0.06	0.23	0.17	0.06	0.17	0.12	-0.14	0.14	0.07	0.1	0.15	0.28	0.288127	0.234472	-0.200172	-0.281852	0.511038	0.177642	0.131542	0.069887	0.396836	0.524581	-0.257153	0.0993926	0.401738	0.27454	-0.0268366	-0.0884443	0.931665	0.038177	-0.224778	-0.238222	-0.259333	0.208444	0.479444	1.41	-0.00274025	0.099209	0.049742		0.412396
sll1167	unknown protein	Other categories	Unknown	-0.02	0.06	0.22	0.18	0	0.12	0.15	0.09	0.16	0.05	-0.06	-0.01	0.06	0.11	0.24	0.2	0.1	1.72786	0.877776	-8.2e-05	0.542722	0.264353	-0.219587	-0.180967	-0.095906	-0.393676	-0.784675	1.62653	0.749282	-0.683902	-0.064301		0.494681	-0.0456159	0.0636388	-0.011222	-0.034222	-1.11542	0.087222	0.248889	0.26	-0.196016	0.591467	-0.037668	-0.0373976	0.614728
sll1169	hypothetical protein	Other categories	Hypothetical	0.03	0.06	0.08	0.14	0.14	0.11	0.17	0.08	0.17	0.2	0.18	0.15	-0.01	-0.02	0.03	-0.03	-0.08	0.095246	0.509672	-0.095864	0.656938	-0.06499	-0.356481	-1.18149	-0.460066	-0.119504	0.634326	-0.351022	-0.026553	-0.267517	0.22211	0.639623	0.457658	-0.0863488	0.00964312	0	0	0	1.16889	1.19167	0.29	-0.356043	0.029372	0.382948		0.276548
sll1170	unknown protein	Other categories	Unknown	0.05	0.1	0.15	0.15	0.18	0.13	0.35	0.17	0.55	0.3	0.35	0.08	-0.03	-0.05	-0.1	-0.09	-0.11	0.475268	-0.303651	0.015736	-0.223874	0.553247	0.100787	-0.177852	0.079897	1.21465	0	-0.143743		-0.37863	-0.084127	-0.102604	-0.227152	0.849475	-0.0229176	0	-0.213778	0	1.17478	0.908778	0.57	-0.230153	0.01856	0.077015		0.0755475
sll1172	threonine synthase (thrC)	Amino acid biosynthesis	Aspartate family	0.25	-0.21	-0.6	-0.56	-0.51	-0.39	-0.12	-0.14	-0.35	0.38	-0.27	0.12	0.36	0.23	0.22	0.21	0.14	-0.449252	-0.481973	-0.331868	-0.265109	0.288606	0.588307	0.292798	0.702438	-0.157021	-0.451227	-0.019007	-0.215449	-0.309563	0.141824	-0.10396	0.0798056	-0.520937	-0.318051	0.107222	0.108778	0.186833	0.126556	0.133333	-0.28	0.505561	-0.004766	0.384194	0.0499934	1.02975
sll1173	hypothetical protein	Other categories	Hypothetical	-0.02	-0.07	-0.13	0.03	-0.02	-0.05	0.03	-0.04	-0.17	-0.18	-0.09	0.18	-0.05	-0.1	-0.06	-0.03	-0.14	-0.184471	-0.451047	-0.054144	-0.185146	0.228205	0.041298	-0.336073	0.175011	0	0.698344	-0.054803		-0.139941	0.268013	-0.111481	-0.590723	-0.0313092	-0.0542032	0	0	0	0.211222	0	-0.26	-0.362412	-0.114923	-0.342778		-0.0382922
sll1174	unknown protein	Other categories	Unknown	0.06	-0.04	-0.16	-0.16	0.25	-0.22	-0.16	0.23	-0.01	0.27	0.18	-0.22	0.13	0.06	0.09	0.08	0.15	-0.696635	-0.479108	-0.518295	-0.596876	-0.048288	0.184374	-0.126196	-0.150417	1.50556	0	-0.465379	-0.449821	0.500664	0.171129	-0.181118	-1.15229	0.342295	0.160381	-0.084889	-0.129778	0	-0.333	-0.171444	-0.36	-0.0100534	-0.360664	-0.380758	-0.46667	0.310085
sll1178	probable carbamoyl transferase	Energy metabolism	Amino acids and amines	-0.02	-0.1	-0.31	-0.26	-0.22	-0.46	0.13	0.16	-0.12	0.12	0.1	-0.19	-0.1	0.05	0.15	0.26	0.18	-0.72003	-0.944982	-0.519713	-0.420456	0.0888	-0.191241	-0.131411	0.315243	-0.55438	-0.124448	-0.454959	-0.190699	0.0128737	-0.177765	0.0892737	-0.575146	0.389705	0.190823	-0.089111	-0.189667	-0.144083	-0.104333	0.184667	-0.03	-0.0248903	-0.096444	0.152428	-0.281826	0.220373
sll1180	toxin secretion ABC transporter ATP-binding protein	Translation	Transport and binding proteins	0.18	0.14	-0.19	-0.05	0.09	-0.22	0.08	0.07	-0.15	0.1	0.27	0.32	0.42	0.36	0.27	0.16	0.3	-0.507202	-0.334358	-0.31214	-0.474757	0.265457	0.101534	0.112797	0.150916	-0.377235	-0.123011	-0.162213	-0.0957947	-0.063732	-0.08392	-0.140574	-1.11235	0.248266	-0.429787	0.003222	-0.089444	-0.335417	-0.196778	-0.141333	-0.76	0.501343	-0.236272	-0.001204	-0.309516	0.380933
sll1181	similar to hemolysin secretion protein	Cellular processes	Cell killing	-0.09	-0.1	0.42	-0.32	-0.26	-0.34	-0.2	-0.24	-0.61	-0.46	-0.89	-0.93	0.25	0.09	-0.1	-0.2	-0.16	-0.029331	-0.032235	0.370962	-0.057684	-0.243595	-0.540796	-0.007849	-0.124526	0.023397	0	-0.36614	0.171892	0.0141521	-0.169312	-0.625866	-0.656664	0.764632	0.359169	0.184889	0.176889	-0.071	0.509778	0.537444	-0.29	0.398119	-0.328485	-0.256461	0.073322	0.0636213
sll1182	Rieske iron-sulfur protein with unknown function	Photosynthesis and respiration	Cytochrome b6/f complex	0.33	0.22	0.16	0.24	-0.15	0.1	-0.33	-0.22	-0.1	-0.22	-0.14	-0.03	0.26	0.19	0.3	0.24	-0.03	0.141007	-0.054763	0.406292	0.009778	0.270753	0.02133	-0.056908	-0.178926	-0.020768	-0.215766	0.290641	-0.193835	0.0771679	-0.103435	-1.02975	-0.239166	1.0244	-0.246652	-0.082444	-0.046444	0	0.612333	1.04911	0.69	-0.0427699	0.27029	-0.67468	-0.188367	0.0674798
sll1184	heme oxygenase (ho1)	Biosynthesis of cofactors, prosthetic groups, and carriers	Cobalamin, heme, phycobilin and porphyrin	-1.05	-1.52	-1.87	-1.61	-1.81	-0.96	-0.61	-0.44	-0.78	-0.89	-0.64	-0.65	-0.65	-0.38	-0.18	0	-0.18	-1.04309	0.34105	-0.414653	0.374666	-1.10807	-2.02012	-1.29414	-0.605567	0.620722	1.24418	-1.39284	-2.93977	-0.981801	-0.647023	1.75403	-1.35849	-0.256621	-0.689604	0.059778	0.017889	-2.592	-1.06222	-1.40256	-0.39	1.16432	-1.02964	0.097022	-0.595	-0.874681
sll1185	coproporphyrinogen III oxidase (hemF)	Biosynthesis of cofactors, prosthetic groups, and carriers	Cobalamin, heme, phycobilin and porphyrin	-0.33	-0.49	-0.49	-0.95	-0.51	-0.37	0.2	-0.15	-0.31	0.34	-0.46	-0.29	-0.07	0.06	0.4	0.52	0.53	-2.00911	0.303534	-1.7398	0.847422	-2.48517	-2.60138	-1.47934	0.12267	-0.28901	1.38966	-1.31236	-1.15032	-0.520704	-0.395583	1.78387	-0.505601	-2.38884	-0.481973	0.401667	0.217222	-2.32883	-1.23589	-1.81989	-0.44	0.78894	-0.402009	0.451253	0.174319	-0.0663489
sll1186	hypothetical protein	Other categories	Hypothetical	-0.41	-0.48	-0.67	-0.67	-0.62	-0.48	-0.28	-0.37	-0.37	-0.34	-0.3	-0.14	-0.04	-0.03	-0.07	-0.04	0.05	-0.865953	1.22293	-0.08722	1.15816	-0.892386	-1.49468	-0.894789	-0.260154	-1.87045	-0.524675	-0.063256	-0.616176		-0.684104	0.631507	0.868711	-0.11247	-0.50354	-0.266333	-0.011444	0	-0.414	-0.384111	-0.19	0.307164	-0.487992	0.354508		-0.32383
sll1187	prolipoprotein diacylglyceryl transferase	Cell envelope	Membranes, lipoproteins, and porins	-0.36	-0.32	-0.34	-0.48	-0.29	-0.39	0.15	0.17	0.24	0.43	0.27	-0.59	-0.23	-0.18	-0.25	-0.24	-0.03	-0.583054	0.006681	-0.204485	0.392952	-0.511317	-0.550354	-0.618634	0.349767	-0.543233	0.066735	-0.122142	-0.535245	0.198728	0.037654	0.799098	0.381434	-0.0518744	-0.296621	-0.039444	-0.069222	-0.759917	-0.396222	-0.618222	-0.47	0.288221	-0.096566	0.35574	-0.856579
sll1188	hypothetical protein	Other categories	Hypothetical	0.03	0.14	0.07	0.02	0.18	0.07	0.15	0.18	0.4	0.31	0.4	-0.31	-0.13	0	-0.09	-0.05	-0.01	0.202718	0.644025	0.617144	0.171178	0.22735	0.164764	0.181527	0.276928	-0.131605	1.03188	0.008169			0.149033	0.670517	1.55191	-0.486966	0.00833203	-0.262778	-0.215889	-1.131	0.018889	0.019222	0.1	0.114133	-0.160652	0.417395		0.00537129
sll1189	glycolate oxidase subunit GlcE (glcE)	Energy metabolism	Glycolate pathway	-0.02	0.04	0.11	0.11	0.15	0.07	-0.1	-0.11	0.09	0.03	0	0.32	-0.09	0.01	0.02	0.02	0.11	0.328235	0.089509	0.055726	-0.470407	0.050183	0.125592	0.366784	0.298547	0.302165	0.252921	0.057912	-0.27215	-0.248892	0.497767	0.0859649	-0.352404	-0.0132065	-0.129482	-0.023889	-0.114333	-0.43875	-0.000667	0.134111	-0.27	-0.0775417	-0.108982	-0.023722	0.181253	0.180488
sll1191	hypothetical protein	Other categories	Hypothetical	0.16	0.09	0.09	0.09	0.22	0.09	0.15	0.25	0.11	0.18	0.03	0.27	0.43	0.38	0.48	0.26	0.08	0.554153	0.551006	0.594231	0.370817	-0.141368	-0.059207	-0.208544	-0.024333	-2.85409	0.496274	0.933619	0.162108	0.119571	0.018721	-0.919066	1.56829	-0.127895	0.1964	-0.106111	-0.249889	-0.877833	0.204778	0.63	0.17	-0.176833	0.306477	-0.209039	1.44999	0.361821
sll1192	hypothetical protein	Other categories	Hypothetical	0.07	0.03	0.16	0.09	0.17	0.16	0.2	0.25	0.34	0.49	0.11	0.16	0.48	0.43	0.5	0.31	0.16	0.362024	0.085139	-0.0118	-0.30894	0.331751	0.453412	0.547945	0.374437	-2.53402	-0.033949	0.905978	0.0521642	-0.201703	-0.181861	-0.741541	0.855657	0.181249	0.319675	-0.125556	0.024667	-1.00592	-0.275889	-0.318889	0.31	-0.305257	0.494243	-0.104484	0.269194	0.0173064
sll1193	hypothetical protein	Other categories	Hypothetical	-0.09	-0.09	0.06	0.01	-0.02	0.36	-0.15	-0.18	-0.58	-0.47	-0.52	-0.54	0.5	0.21	0.01	-0.26	-0.54	0.042507	-0.125681	0.11074	0.089538	0.192418	-0.471409	-0.134261	-0.050828	0.315914	-0.379395	-0.115373	-0.814536	-0.791703	0.535599		0.450016	0.72268	-0.061293	-0.354111	-0.386111	-0.291833	0.291111	0.764556	1.79	-0.690672	0.058049	-0.228953	0.673405	0.413669
sll1194	photosystem II 12 kDa extrinsic protein (psbU)	Photosynthesis and respiration	Photosystem II	-0.24	-0.19	-0.3	0.05	-0.43	-0.08	-0.44	-0.29	-1.15	-0.5	-0.64	-0.39	-0.76	-0.49	-0.37	-0.49	-0.78	-0.213397	1.43837	0.855089	1.24293	-1.00237	-0.322869	-0.795247	-0.744668	0.259666	-0.556453	-0.277898	0.192284	-1.1101	-0.329971	1.65782	2.73941	-0.447403	-0.105865	-0.015	-0.138667	-0.06775	0.152111	0.259556	1.04	0.284335	0.16122	0.264389	-0.693989
sll1196	phosphofructokinase	Energy metabolism	Glycolysis	0.04	-0.1	-0.18	-0.25	-0.16	-0.28	0.2	0.21	0.19	0.24	0.12	-0.14	-0.37	-0.11	0.09	0.22	0.31	-0.225283	0.122311	-0.157325	0.206714	-0.975258	-1.01416	-0.501996	-0.814985	0.207036	-0.128053	-1.26774	-0.00241698	0.724852	-0.351318	0.4115	1.13834	0.529285	-0.15298	0.303222	0.196667	-1.01458	0.240778	-0.207889	0.33	-0.597886	-0.728811	-0.036436	-0.743518
sll1198	tRNA (guanine-N1)-methyltransferase	Translation	Aminoacyl tRNA synthetases and tRNA modification	-0.61	-1.15	-1.46	-1.02	-1.54	-0.97	-0.6	-0.33	-0.66	-0.57	-0.24	0.18	-0.38	-0.23	0.04	0.22	-0.42	-0.812702	0.766523	-0.56246	-0.086491	-1.2424	-1.3175	-1.63369	-0.550895	0.439431	-0.796658	-0.683666	0.32066	-0.912449	-0.253869	1.18179	1.86357	-1.02621	1.2546	0.230222	0.430889	-1.131	-0.481667	-0.739333	-0.51	0.0505178	-0.581441	-0.282432	0.148417	0.589831
sll1200	hypothetical protein	Other categories	Hypothetical	-0.03	-0.01	0.04	0.04	-0.03	0.05	-0.12	-0.05	0.09	-0.12	0.13	-0.05	-0.13	-0.12	-0.06	-0.05	-0.05	0.460387	-0.502649	-0.238808	0.072249	0.153158	-0.29201	-0.335759	-0.340663	0.239035	0.527046	-0.110686		-0.617956	-0.001894	-0.228121	0.0506747	-0.123092	-0.297563	-0.395111	-0.192556	-0.393583	0.312667	0.386	1.08	-0.117406	-0.367107	-0.350927
sll1201	hypothetical protein	Other categories	Hypothetical																		0.891115	1.0405	1.13741	0.765249	-0.728019	0.217658	-0.022515	-0.298168	-0.045698	-0.018437	0.24505	0.733622	0.186012	0.180026		0.345102	1.41923	0.739278	-0.441	-0.450333	-0.20275	0.171333	0.74	1.35	-0.775432	0.193196	0.038959	0.0520841	0.460063
sll1202	iron(III) dicitrate-binding protein of ABC transporter	Translation	Transport and binding proteins	0.04	0.06	0.04	0.09	0.01	0.09	-0.13	-0.04	0.25	-0.04	-0.1	0.13	0.09	-0.04	-0.08	-0.06	-0.09	0.047182	0.907928	0.041173	0.102146	-0.541488	-0.293333	-0.180915	-0.209996	0.594971	-0.643888	-0.041853	0.0488874	0.116564	0.224305	0.596318	-0.0641749	-0.763316	0.0955866	0.169222	0.059222	-0.3255	-0.262222	-0.449556	0.07	0.320772	0.111077	-0.112159
sll1203	hypothetical protein	Other categories	Hypothetical	0.03	0.1	0.1	0.16	0.23	0.15	0.2	0.18	0.59	0.37	0.52	-0.06	-0.06	-0.01	-0.06	0.01	-0.02	-0.630454	0.066415	-0.005776	0.057643	0.02864	0.246409	-0.18425	-0.179111	-0.045601	0.402977	0.002613			0.358181	0.620134	0.519489	-0.0899617	-0.00708923	0	0	0	0	0	0.47	-0.77263	-0.015494	-0.279376		-0.17331
sll1204	similar to macrolide efflux protein	Translation	Transport and binding proteins	0.01	0.04	0.08	0.06	0.1	0.04	0.16	0.12	-0.06	0.01	-0.01	0.12	-0.07	-0.09	-0.11	-0.14	-0.14	-0.887252	0.03748	0.238747	-0.112371	0.230378	-0.172321	-0.048655	-0.116009	0.327156	0.960872	-0.068841	0.196827	-0.00733105	0.27062	-0.343576	0.205272	-0.0809457	-0.555081	-0.184	-0.396667	-0.274917	-0.619111	-0.536667	0.05	0.558836	0.131528	-0.054492	-0.361827	0.248547
sll1205	transcriptional regulator	Purines, pyrimidines, nucleosides, and nucleotides	Regulatory functions	-0.08	-0.05	-0.18	0.03	0.21	-0.09	0.48	0.3	0.13	0.3	-0.35	0.14	0.05	0.06	-0.07	0.05	0.05	-0.434317	-0.390514	-0.361831	-0.386511	0.208473	-0.400818	-0.281481	-0.336225	0.951525	-0.556333	-0.360861		-1.57632	-0.242989	0.131417	1.36082	-0.769147	0.076064	-0.412556	0.050556	0	-0.223111	-0.749333	-0.61	-0.525963	-0.089915	0.068939	-0.342486	0.0984994
sll1206	probable ferric aerobactin receptor	Translation	Transport and binding proteins	0.06	0.13	0.11	0.16	0.14	0.15	0.11	0.34	0.63	0.56	0.46	0.19	0.01	-0.02	-0.11	-0.06	-0.1	-0.291843	0.150364	-0.358829	0.279418	-0.285061	0.831339	0.317458	0.0595	-0.665344	-1.08533	-0.271083	0.510058	-0.457624	-0.22206	1.10188	1.50747	-0.106628	0.396451	0.137667	0.037444	0.00075	-0.012556	0.099556	0.01	0.48678	-0.218469	0.056052
sll1209	DNA ligase (lig)	Purines, pyrimidines, nucleosides, and nucleotides	DNA replication, restriction, modification, recombination, and repair	0.14	0.13	0.24	0.18	0.43	0.09	0.58	0.44	0.35	0.64	0.28	0.04	-0.01	-0.02	0.05	0.03	0.03	-0.514423	-0.207809	0.035693	-0.113843	-0.175497	-0.013119	-0.759842	-0.194127	1.21752	0.208789	-0.216754	0.0534983	-0.320991	0.284766	0.208481	0.0156183	-0.541375	0.120883	-0.132556	-0.175667	0.076083	-0.253667	-0.179444	-0.16	0.174635	0.243467	0.222205
sll1212	GDP-mannose 4,6-dehydratase	Energy metabolism	Sugars	-0.28	-0.29	-0.2	-0.27	-0.3	-0.43	-0.23	-0.3	-0.09	-0.28	-0.25	-0.3	-0.18	0.21	-0.04	0.04	0.15	-1.35749	-2.04103	-1.41905	-0.418672	0.43084	0.233386	-0.155699	0.457702	-0.659785	0.649013	-0.814506	-0.827383	0.0368168	-0.051936	1.00075	-1.29276	-0.88787	-0.720658	0.237444	0.323111	0.887167	0.994444	0.742889	-0.13	0.423157	-0.565779	0.550706	0.17047	0.23845
sll1213	GDP-fucose synthetase	Cell envelope	Surface polysaccharides, lipopolysaccharides and antigens	-0.17	-0.09	0.07	-0.02	-0.11	-0.08	-0.19	-0.23	-0.4	-0.49	-0.31	-0.25	-0.12	-0.11	-0.15	0	0.13	-1.46662	-1.47973	-1.25452	-0.812521	0.306705	-0.038818	0.114782	0.399132	-0.051373	0.509657	-1.03248	-0.115242	-0.114965	-0.282558	0.806954	-1.13538	-0.718509	-0.229043	-0.083333	-0.115778	-0.011917	-0.013444	-0.089667	-0.39	0.34824	-0.157961	0.445572	-0.0133127	0.469482
sll1214	hypothetical protein YCF59 (ycf59)	Other categories	Hypothetical	-0.4	-0.45	-0.34	-0.47	-0.61	-0.12	-0.48	-0.34	-0.67	-0.82	-0.63	-0.75	0.16	-0.06	-0.17	-0.24	-0.32	-1.12495	-1.00953	-0.560667	1.50006	-1.62489	-1.71304	-1.32912	-0.329948	1.10609	0.294013	-1.16887	-1.58528	-0.160369	-0.704303	0.385043	-2.12813	-0.763938	0.543119	0.002889	-0.013778	-1.35733	-0.603556	-0.637889	1.1	1.2125	-0.142656	0.043771	-0.00496845	0.368632
sll1217	unknown protein	Other categories	Unknown	-0.02	0.06	0.04	0.04	-0.02	0.05	0.02	-0.06	-0.25	-0.16	-0.22	0.25	0.06	-0.03	-0.01	0	-0.07	-0.182279	-0.039071	-0.106062	-0.392491	0.174923	-0.313289	-0.162462	0.202794	0.354462	-0.555068	-0.062169	0.260453	0.531198	0.197396	0.313427	-1.88235	0.428255	0.278473	-0.064778	-0.142889	1.80867	1.40378	1.36589	0.19	-0.364668	0.085057	-0.038271	0.137707
sll1218	hypothetical protein YCF39 (ycf39)	Other categories	Hypothetical	-0.09	0.08	0.06	-0.24	0.09	-0.11	-0.2	0.15	-0.21	0.15	0.16	-0.44	0.4	0.33	0.32	0.29	0.22	-0.693419	-0.271553	-0.115597	0.076702	-0.124573	-0.517414	-0.490477	-0.196392	0.041126	-0.911712	0.103755		-0.346578	0.006077	0.0496204	-0.666809	0.719106	0.0249399	-0.185556	-0.205667	-0.13525	0.041	-0.116667	0.69	-0.358606	0.260635	-0.082892	-0.520967	0.058513
sll1219	hypothetical protein	Other categories	Hypothetical	-0.55	-0.42	-0.5	-0.44	-0.69	-0.87	-0.57	-0.49	-0.96	-0.7	-0.62	0.13	-0.14	0.01	0.42	0.77	0.78	-0.055608	-0.479379	-0.316233	-0.140395	0.432559	0.06247	0.181048	0.169299	0.077036	0	0.634822	-0.0903323	0.00313575	0.371531		-0.638032	0.120957	-0.363282	0.197	-0.011	0	0.059667	0.213333	-0.11	0.435513	-0.547978	-0.884752	-0.202685	-0.540805
sll1220	NADH dehydrogenase I chain E	Other categories	Hydrogenase	-0.24	-0.07	0.03	0.02	-0.22	0.07	-0.24	-0.18	-0.01	-0.28	-0.11	-0.14	0.06	-0.02	0.02	0.07	0.21	0.471271	0.543109	0.651928	0.461955	-0.199214	-0.766538	-0.330946	-0.244091	-1.73149	0.393401	-0.394249	0.435594		-0.04577	0.251718	0.797564	1.41259	-0.0872423	-0.078778	-0.261889	-0.431833	-0.237	-0.273	0.71	0.35483	-0.087891	-0.981571		-0.114406
sll1221	NADH dehydrogenase I chain F (hoxF)	Other categories	Hydrogenase	-0.23	-0.06	0	0.01	-0.17	0.19	0.03	0.07	-0.14	-0.06	-0.02	-0.42	0.13	0.03	-0.05	-0.07	0.1	0.415226	0.328746	0.486054	0.495254	-0.073705	-0.41439	-0.441302	-0.223408	-1.28798	-0.078118	-0.427965	0.0985473	0.238051	0.049072	0.124334	0.442602	1.81664	-0.186239	-0.218	-0.386889	-0.490417	-0.193778	-0.175889	0.66	0.240289	-0.299383	-1.10745	0.241974	-0.616132
sll1222	hypothetical protein	Other categories	Hypothetical	0.09	0.1	0.2	0.13	0.29	0.12	0.28	0.36	0.51	0.14	0.5	-0.62	0.22	0.1	-0.05	-0.12	-0.03	0.031905	-0.013375	0.310476	0.166	-0.256136	0.038407	0.124752	-0.343728	0.096687	0.43285	-0.304062			-0.469527	0.602684	0.142181	2.12195	-0.368041	-1.05878	-0.586778	-1.02958	0.142667	0.196556	0.76	-0.479481	0.053353	-0.709836
sll1223	NAD-reducing hydrogenase HoxS gamma subunit (hoxU)	Other categories	Hydrogenase	-0.75	-0.19	-0.2	0	-0.08	0.19	0.07	0.03	0.24	0.01	-0.07	-0.84	-0.1	0.04	-0.07	0.05	0.03	0.08522	0.491377	0.155387	0.757844	-0.33461	-0.800141	-0.77123	-0.292801	-1.15623	-0.097181	-0.526675			-0.287584	0.544905	-0.144692	1.79896	-0.254453	-0.848556	-0.868111	0	-0.279444	-0.421111	0.67	-0.410098	-0.010247	-1.01293		-1.1451
sll1224	NAD-reducing hydrogenase HoxS delta subunit (hoxY)	Other categories	Hydrogenase	0.05	0.09	0.09	0.15	0.13	0.14	0.22	0.18	0.35	0.08	0.29	-0.31	-0.07	-0.04	-0.17	-0.16	-0.18	-0.25232	0.225763	0.308187	-0.123434	-0.302158	0.351309	0.623835	0.126657	-0.529142	0.840187	-0.647809			-0.33653	0.246602	0.512817	1.35138	-1.23707	-0.602	-0.440667	-0.90475	-0.074889	-0.155333	0.64	0.0266722	0.02042	-0.627008		-0.107445
sll1225	unknown protein	Other categories	Unknown	-0.17	-0.04	-0.05	0.03	-0.07	0.06	-0.14	-0.17	-0.44	-0.46	-0.26	-0.3	-0.01	0.02	-0.12	-0.16	-0.19	0.063737	0.252462	0.400332	0.172444	0.229689	0.112198	-0.344957	0.201386	-0.200351	0.564408	0			-0.276241	0.124659	-0.598443	0.691748	-0.295432	0	-0.612222	0	-0.330556	0	0.54	-0.268672	-0.220249	-0.424308
sll1226	NAD-reducing hydrogenase HoxS beta subunit (hoxH)	Other categories	Hydrogenase	-0.52	-0.07	0.13	0.2	0.24	0.17	0.28	0.24	0.49	0.44	0.55	-0.39	-0.13	0.06	-0.12	-0.19	-0.15	-0.098699	0.192372	-0.180514	0.203398	-0.023346	-0.313788	-0.108956	0.200703	-0.458697	0.896997	-0.769337	-0.291315	0.516005	0.140871	0.430757	0.211331	1.71112	-0.147149	-0.497111	-0.48	0	-0.856	-1.12378	0.87	0.0085289	-0.055005	-0.72347	-0.294765	-0.726164
sll1228	two-component hybrid sensor and regulator	Purines, pyrimidines, nucleosides, and nucleotides	Regulatory functions	-0.02	0.05	0.16	0.14	0.03	0.09	0.01	0.02	0.11	0.05	0.04	-0.14	0.14	0.02	-0.02	-0.06	-0.02	0.183251	0.17092	0.332367	0.109532	0.310615	-0.131318	-0.05722	-0.195697	-0.197827	0.12895	0.205822	-0.281143	-0.225171	-0.06226	-0.0806848	0.323128	0.964435	0.104754	-0.098	-0.116778	-0.273667	0.166333	0.416444	0.12	-0.124692	-0.075174	-0.061132	-0.433754	-0.188204
sll1229	two-component hybrid sensor and regulator	Purines, pyrimidines, nucleosides, and nucleotides	Regulatory functions	-0.03	0.02	-0.08	0.12	-0.05	0.12	0.06	-0.13	-0.31	-0.24	-0.17	-0.22	-0.17	-0.13	-0.11	-0.05	0.04	-0.1348	-0.196709	0.009859	-0.344757	-0.019982	-0.139773	0.491426	-0.038916	1.89588	0.07583	-0.115236	1.39476	1.07782	-0.202034	-0.159234	0.756874	0.172025	0.0791091	-0.188889	-0.287889	0	-0.138889	-0.052667	0.24	-0.195839	-0.162901	-0.060008	-1.30863	-0.040401
sll1231	mannosyltransferase	Energy metabolism	Sugars	-0.09	-0.05	0.02	-0.01	-0.15	0.05	-0.02	-0.19	-0.26	-0.19	-0.32	0.11	0.04	0.04	0.04	0.06	0.07	0.021979	0.112721	-0.097512	-0.206285	0.414389	0.015971	0.238699	0.143757	1.15812	1.63722	0.077566		-0.361981	0.416172	0.691253	0.107608	-0.0825036	0.378407	0	-0.323778	0	-0.138778	0.179667	0.42	0.131019	0.181055	-0.076521		-0.0742142
sll1232	hypothetical protein	Other categories	Hypothetical	-0.02	0.01	0.09	0.09	0.03	0.09	-0.03	-0.06	0.12	-0.06	0.14	-0.13	0.06	0.04	0.02	0.03	0	-0.40493	-0.370092	0.12954	-0.10877	-0.029365	0.490652	0.19359	0.060719	0.782573	0.315853	0			0.211912	-0.395236	-0.421687	0.39657	-0.159202	0	0	0	0.304444	0	0.92	-0.2969	0.225433	0.037358
sll1233	hypothetical protein	Other categories	Hypothetical	-0.2	-0.12	0.23	0.02	0.3	-0.02	0.47	0.34	-0.83	0.4	-0.45	0.03	-0.01	0.03	0.04	0.04	0.05	-0.016115	0.161904	-0.046373	0.006677	0.122216	0.320168	-0.014511	-0.312488	-0.700931	-0.526666	0.11328		-0.261101	0.270496	-0.361724	0.254835	0.541497	0.219651	-0.135333	-0.289556	0	0.045333	0.268333	0.73	0.0800649	0.097584	-0.154763		0.0115067
sll1234	adenosylhomocysteinase	Energy metabolism	Amino acids and amines	-0.13	-0.05	0.14	0.18	-0.44	-0.23	-0.49	-0.42	-0.68	-0.78	-0.64	-1.01	-0.48	-0.15	-0.14	-0.15	0.16	0.206205	-0.419766	0.136402	0.273577	0.186144	0.212603	0.724026	0.073171	-0.552036	0.341539	-0.042948	0.705493	0.456872	0.434672	-0.400182	-0.425433	0.646525	0.639366	0.185444	0.056222	0.329167	-0.130333	-0.047778	0	1.34144	0.128531	-0.282835	0.259588	0.20831
sll1236	unknown protein	Other categories	Unknown	0.07	0.13	0.14	0.19	0.23	0.18	0.29	0.26	0.51	0.46	0.36	0.08	0.06	0.07	0.15	0.14	0.07	0.486334	0.404615	-0.085505	-0.149134	-0.098727	0.167906	-0.047791	0.068704	-0.15338	0.205061	-0.362394	0.0572522	0.329814	-0.270044	0.0937586	2.679	-0.797437	-0.309704	0	0	-0.444833	0.364778	0	0.43	-0.327437	0.027319	-0.288793	1.43136
sll1237	protoporphyrinogen IX oxidase (hemG)	Biosynthesis of cofactors, prosthetic groups, and carriers	Cobalamin, heme, phycobilin and porphyrin	0.1	0.15	0.17	0.15	0.24	0.1	0.17	0.25	0.18	0.39	0.16	0.29	0.04	-0.02	0.11	0.11	-0.05	1.06606	0.908043	0.133029	0.811984	0.466011	-0.142706	0.169674	0.220146	-0.164741	0.395149	0.534286	0.694065	-0.594385	0.216494	0.15377	0.147389	0.121513	0.00104572	0.200889	0.369333	0.153667	0.531111	0.809889	0.34	-0.636367	0.456217	-0.074858	0.320393
sll1239	unknown protein	Other categories	Unknown	0.15	0.09	-0.06	-0.22	-0.11	-0.12	0.14	0.21	-0.18	0.1	-0.01	0.38	1.04	0.53	0.38	0.14	-0.07	-0.420749	-0.555078	-0.209021	0.215255	-0.593341	-0.562343	0.420054	0.183713	-0.513643	-0.525965	-0.011977	-0.464986		0.156233		-0.260526	-0.559563	0.0592534	0	0.299444	0	0.072667	0	0.66	0.217247	-0.367926	0.664461		0.341616
sll1240	unknown protein	Other categories	Unknown																		0.364139	0.251149	0.422837	0.353272	0.002894	-0.057664	-0.045513	0.07047	0.29941	-0.311453	0.015949			0.146259		-0.757319	-0.89501	-0.212524	0	0	0	0.387444	1.06011	0.2	0.036246	-0.156171	1.40654		-0.0118488
sll1241	unknown protein	Other categories	Unknown	0.17	0.25	0.2	0.21	0.36	0.11	0.56	0.44	0.81	0.58	0.78	0.08	0.69	0.42	0.33	0.23	0.12	-0.557315	-0.257275	-0.490727	-0.144915	0.003186	-0.313623	0.530874	0.04806	0.780406	0	-0.078541			-0.091363	-0.835574	-1.35369	-0.26806	-0.403224	0	0.359333	0	0.396889	0	0.28	-0.118572	-0.346651	0.935365
sll1242	hypothetical protein	Other categories	Hypothetical	-0.08	0.05	0.14	0.04	0.1	0.09	0.18	0.09	0.12	-0.08	0.02	-0.22	0.23	0.14	0.17	0.1	0.15	-0.86091	-0.590834	-0.172811	-0.264276	-0.198706	0.363787	0.288213	0.199085	0.423907	-0.675465	-0.086704	-0.247642	0.860425	0.275958	-0.274476	-1.45844	1.02646	0.374928	0.087667	0.180778	0.59325	0.706889	1.00267	0.83	-0.269231	-0.235799	-0.385719	0.587582	0.21946
sll1244	50S ribosomal protein L9 (rpl9)	Translation	Ribosomal proteins	-0.06	-0.49	-0.92	-1.03	-0.94	-0.83	-0.34	-0.2	-0.46	-0.22	-0.29	-0.16	0.6	0.53	0.69	0.76	0.62	-0.702044	-1.02091	-0.472601	-0.472581	0.47649	0.394005	0.341347	0.17257	0.173363	0.308614	0.504274	-0.239198	-0.100577	0.399383	1.00664	-0.881585	-1.19976	-0.174688	0.198	-0.017333	-0.244667	-0.702778	-0.585889	-1.79	0.749031	0.10522	0.206452	-0.0466618	-0.0514266
sll1245	cytochrome CytM (cytM)	Other categories	Other	0.06	0.03	-0.19	0.01	-0.15	-0.19	-0.28	-0.29	-0.15	-0.19	-0.17	0.04	0.46	0.37	0.52	0.51	0.54	0.48746	-0.074299	0.212283	-0.407904	0.625591	0.490023	0.240069	0.309939	0	-0.19578	0.913728	-1.3294	-1.00001	0.202005	0.0796674	-0.305784	-0.299815	-0.317854	0.109222	0.084889	0.44725	0.459667	0.301	-0.93	0.378461	0.027743	0.204639	-0.750571	0.211729
sll1247	hypothetical protein	Other categories	Hypothetical	0.31	0.46	0.98	0.58	0.47	0.59	-0.06	-0.18	-0.22	-0.25	-0.28	0.21	0.42	0.41	0.15	0.07	-0.15	0.641515	0.773631	0.385944	-0.004076	-0.201165	-0.444643	-0.466252	-0.640103	0.325406	0	-0.026794	0.0928647	-0.256514	-0.058398	-0.229365	0.213622	0.96348	0.25379	-0.090333	-0.037667	-0.17	0.666556	1.191	2.44	0.446181	0.199477	-0.020674	0.448982	-0.132327
sll1249	pantothenate synthetase/cytidylate kinase (panC)	Biosynthesis of cofactors, prosthetic groups, and carriers	Pantothenate	0.02	-0.03	-0.1	-0.11	0.05	-0.11	0.11	0.03	0.24	0.11	0.19	0.2	0.12	0.13	0.25	0.34	0.57	-0.972148	-0.691987	-0.517528	-0.189788	0.143756	0.30584	0.283875	0.465835	0.397332	0.405518	0.083679		0.636034	0.110302	0.647067	-0.818718	-0.641579	-0.202342	0.032222	-0.175111	-0.742333	-0.363667	-0.161889	-0.89	-0.145228	0.035355	0.455392		0.0148222
sll1250	hypothetical protein	Other categories	Hypothetical	0.01	0.03	0.01	0.08	0.05	0.11	0.14	0.03	0.04	-0.03	0.1	0.05	0.1	-0.03	-0.04	-0.02	0.06	-0.01662	-0.29279	-0.405045	0.174022	0.176717	-0.217377	0.171075	0.145516	-0.746805	0.367806	0.438933			0.127928	0.322659	-0.646503	-0.874451	-0.004629	0	0	0	0	0	-0.86	-0.606561	-0.039041	0.737139		0.180001
sll1251	hypothetical protein	Other categories	Hypothetical	0.01	-0.09	-0.03	-0.29	-0.06	-0.48	0.11	0.17	-0.03	0.11	0.11	-0.03	0.1	0.22	0.32	0.32	0.53	0.557795	0.073255	0.552549	0.083587	0.253545	-0.058435	-0.048023	0.212168	-0.564615	1.04946	-0.350284		0.0410073	-0.259995	0.397433	0.550589	1.13913	-0.334838	0	-1.05033	0	-0.192444	0	-0.43	-0.351688	-0.224355	-0.634593
sll1252	hypothetical protein	Other categories	Hypothetical	0.02	-0.11	-0.13	-0.07	-0.24	-0.03	0.35	-0.3	-0.26	-0.34	-0.16	0.1	0.08	0.05	0.06	0.07	-0.09	-0.106008	0.150833	0.190442	0.242149	0.487672	0.037463	-0.056928	-0.05225	-0.20509	-1.35963	-0.101952		-0.487213	-0.028464	0.207801	-0.618118	0.18319	0.153771	-0.269222	-0.073222	0	0.277	0.402333	0.16	-0.643845	0.673913	0.328137		-0.225307
sll1253	similar to polyA polymerase	Other categories	Other	0.04	0.07	0.2	0.14	0.15	0.17	0.16	0.3	0.64	0.47	0.56	0.07	-0.05	-0.05	-0.03	-0.04	-0.08	0.173279	-0.148555	0.107445	0.3999	-0.157666	-0.238248	-0.439923	-0.311448	-2.32825	1.09413	-0.520684		-0.401365	0.22355	-0.340847	-1.19285	0.743347	0.0408249	0.531778	0.256222	0.004583	0.410778	0.324556	-0.01	-0.214411	0.229968	0.121513
sll1254	hypothetical protein	Other categories	Hypothetical	0.03	0.03	0.07	0.07	-0.01	0.02	-0.27	-0.17	0.37	-0.23	0.15	-0.27	-0.04	-0.11	-0.25	-0.37	-0.31	0.227497	0.353749	0.367369	0.708115	0.223537	-0.129821	-0.280057	-0.11769	-0.325474	0	0	0.0215092	0.244498	-0.197482	-0.440447	0.496233	0.867683	-0.518331	-0.330667	-0.268111	-0.14275	0.518222	0.785	1.03	0.233484	0.070674	-0.365133
sll1255	putative transposase [ISY203_c]	Other categories	Transposon-related functions																													0.831985	0.0160036					-0.362834	-0.253667	-0.267222	0.0075	-0.084444	0.173556	-0.32	-0.0367442			-0.00779294	0.271414
sll1256	putative transposase [ISY100_p]	Other categories	Transposon-related functions																													0.639641	-0.159439					-0.20353	-1.17378	-0.739444	0.075833	-0.938333	-0.706333	-0.33	0.45197			0.270272	-0.0326417
sll1257	putative transposase [ISY100_p]	Other categories	Transposon-related functions																													0.627173	-0.0497211					-0.145583	-0.589556	-0.614889	-0.3095	-0.865556	-0.907333	-0.17	0.215808			-0.0446232	0.233156
sll1258	dCTP deaminase	Purines, pyrimidines, nucleosides, and nucleotides	Pyrimidine ribonucleotide biosynthesis	0.06	0.09	0.08	0.13	0.13	0.06	0.2	0.04	0.09	-0.23	0.19	0.27	-0.12	0.09	0.22	0.35	0.22	0.116132	0.038527	0.428442	0.130178	-0.304059	-0.445198	-0.359401	-0.405223	-0.241624	0.174558	-0.146778			0.330167	-0.0331199	-2.83542	-0.39202	0.0552711	-0.191889	-0.353889	0	-0.804778	-0.702222	-1.56	-0.0874146	-0.060558	0.102246
sll1260	30S ribosomal protein S2 (rps2)	Translation	Ribosomal proteins	-0.15	-1.27	-2.35	-1.63	-1.97	-1.1	-0.38	-0.32	-0.53	-0.52	-0.4	-0.3	0.78	0.42	0.39	0.35	0.02	-0.939514	-2.47795	-0.972787	-1.49182	0.325414	0.969276	0.893099	1.09625	-0.276806	0.600613	0	-0.656866	-1.31146	0.385799	0.793984	-1.45038	-3.2375	-1.25974	0.318889	0.215556	-0.492	-1.07478	-1.84578	-1.52	1.17414	0.662458	0.607704	-0.487874	0.358973
sll1261	elongation factor TS (tsf)	Translation	Protein modification and translation factors	-0.23	-0.83	-1.38	-1.13	-1.18	-0.89	-0.5	-0.4	-0.17	-0.41	-0.35	-0.85	0.49	0.34	0.3	0.19	-0.07	-0.978365	-2.05104	-0.657081	-0.80493	0.336398	0.634828	0.717688	1.09067	-0.327143	-0.175327	0.179107	0.147811	-0.762442	0.282197	0.699591	-0.868805	-1.64888	-0.96052	0.296667	0.146778	-0.39625	-0.743556	-1.14078	-2.02	1.22345	0.378384	0.584778	0.142576	0.616496
sll1262	hypothetical protein	Other categories	Hypothetical	-0.2	-0.29	-0.04	-0.34	-0.23	-0.35	0.04	-0.15	-0.13	-0.18	-0.33	-0.16	-0.42	-0.22	-0.04	0	-0.22	-0.569114	-1.27521	-0.400844	-0.274616	0.280243	-0.260178	0.135056	-0.030665	0.32232	0.130269	-1.15535		-0.171704	-0.489966	0.520064	-0.407906	0.780452	0.0330126	0.079111	0.175889	1.10325	1.25456	1.41322	0.79	0.303014	-0.220321	0.087841		-0.181829
sll1263	cation efflux system protein	Translation	Transport and binding proteins	0.05	0.09	0.22	0.08	0.13	0.06	0.12	0.09	0.09	0.24	-0.14	-0.04	-0.26	-0.21	-0.08	-0.05	-0.14	-0.633615	-0.698159	-0.539454	-0.091786	-0.388626	-0.524664	-0.41886	0.079369	-0.11911	0.789861	-1.33402	0.110176	-0.2077	-0.541623	0.451962	-0.644463	0.314816	2.04196	0.024556	-0.042	0.6195	0.829222	0.578	0.51	0.0578886	0.129766	0.23817	0.248927	-0.00150781
sll1265	unknown protein	Other categories	Unknown	0.08	0.13	0.16	0.08	0.21	0.08	0.29	0.14	0.34	0.35	0.15	0.26	0.18	0.1	0.17	0.26	0.41	0.326159	0.926894	-0.060038	-0.074397	0.129762	-0.048979	0.05741	0.084732	-0.291945	-0.701456	-0.567819	0.116599	-0.381622	-0.122758	-0.111583		0.641114	0.158675	0.769111	0.539	1.25608	0.665889	1.09989	0.87	0.237543			0.0775529	0.210953
sll1267	unknown protein	Other categories	Unknown	0.31	0.09	-0.1	-0.04	-0.22	0.04	-0.18	-0.12	-0.38	-0.39	-0.41	-0.69	0.15	0.14	0.24	0.23	0	-1.1831	-0.986687	0.305807	0.760506	-0.073249	0.257523	-0.700626	-0.222895	0.056438	-0.060476	0.730328	-0.197883	0.373345	-0.26606	-0.469132	-0.339501	0.218382	-0.144448	-0.265333	-0.487889	-0.283667	0.205111	0.304333	0.74	0.568668	0.054417	-0.408877	0.477392	0.456243
sll1268	unknown protein	Other categories	Unknown	0.31	0.35	0.14	0.22	0.24	0.21	0.19	0.17	0.49	0.41	0.33	-0.33	-0.38	-0.4	-0.62	-0.68	-0.93	1.36403	1.27211	1.14263	0.426713	-0.320301	0.282851	-0.261391	-0.450229	0.042644	0.523745	1.11688	0.408207	-0.042385	-0.044034	-0.795899	0.512819	1.5713	0.133541	-0.153	-0.187778	-0.450583	-0.014556	0.435222	0.69	-0.18273	0.128286	-0.201786	0.520411	0.710875
sll1270	Periplasmic substrate-binding and integral membrane protein of the ABC-type Bgt permease for basic amino acids and glutamine BgtB (BgtB)	Translation	Transport and binding proteins	-0.48	-0.75	-0.69	-0.75	-0.58	-0.46	-0.25	-0.34	-0.49	-0.56	-0.31	0.26	0.02	-0.01	0.1	0.21	0.66	-0.938502	-0.212323	-1.38563	-0.748702	-1.03135	-1.08607	-0.928297	-0.573797	-1.5641	-0.419476	-0.988699	-1.03348	1.63882	-0.111393	1.16013	-2.32875	3.29669	-0.169345	-0.057889	-0.104333	-1.42275	-0.694444	-0.720333	-1.28	0.0995784	-0.919778	-0.333538	-0.879653	-0.328866
sll1271	probable porin; major outer membrane protein	Cell envelope	Membranes, lipoproteins, and porins	-0.57	-1.14	-0.8	-1.03	-1.13	-0.92	-0.33	-0.27	-0.27	-0.28	-0.21	0.12	0.06	0.15	0.19	0.09	0.45	-0.568417	-0.162866	-0.850603	-0.358413	-0.392839	-0.074505	-0.173833	-0.056297	-0.919139	1.84513	-0.731991	-0.168159	1.18899	0.288341	0.390057	-1.6705	3.07569	0.0665086	-0.198667	-0.076	-0.144083	-0.012778	-0.150444	-0.36	0.148036	-0.738163	-0.365359		0.314408
sll1272	unknown protein	Other categories	Unknown	0.04	0.02	0.09	0.1	0.19	0.07	-0.13	0.15	0.17	0.39	0.21	0.11	-0.09	0.04	-0.04	-0.03	-0.14	-0.023343	0.003201	-0.207167	-0.279135	-0.008192	-0.124316	-0.02663	-0.045179	0.026987	0.112208	-0.019506		0.296904	0.067737	-0.41247	-1.29999	1.52213	-0.246699	0.856111	0	0	0	0	0.29	-0.551316	-0.112511	-0.265968		-0.195438
sll1273	unknown protein	Other categories	Unknown	0.07	0.07	0.1	-0.35	0.11	-0.4	-0.27	-0.26	-0.33	0.02	0.11	-0.26	0.18	0.12	-0.11	-0.1	-0.08	-0.034831	-0.195628	-0.235387	-0.207726	0.044107	-0.123612	0.151196	0.349661	1.25315	0.712707	0.260228		0.0717393	0.186906	-0.423841	-1.25795	0.864983	-0.612872	-0.418444	-0.068	-0.456833	-0.391444	0.219778	0.22	-0.128729	-0.125079	-0.01443
sll1274	hypothetical protein	Other categories	Hypothetical	0.01	0.01	0.08	0.05	-0.05	0.03	-0.02	-0.09	0.04	-0.03	-0.02	-0.05	0.17	0.13	0.17	0.15	0.15	0.101014	-0.400624	0.22084	0.377965	0.248462	-0.196657	-0.294996	-0.049883	-0.447938	-0.599404	0		0.0884138	0.127871	-1.18609	-0.799652	1.43829	0.274712	0	-0.587333	0	0.659556	0.940667	0.9	-0.545522	-0.241634	-0.880296	-0.229245	0.371339
sll1275	pyruvate kinase	Energy metabolism	Glycolysis	-0.33	-0.38	-0.38	-0.19	-0.39	-0.22	-0.23	-0.26	0.01	-0.23	-0.1	0.13	-0.37	-0.38	-0.31	-0.27	-0.15	-0.821312	-0.538531	-0.60712	-0.41587	-0.093368	0.133642	0.382728	0.355514	-0.5652	-0.022492	-0.96643	-0.556825	-0.256709	-0.062681	0.769607	0.800496	-1.087	-0.654398	0.241444	0.144444	-0.099917	-0.151222	-0.180667	-0.46	0.455739	0.036898	0.437132	-0.306682	0.167385
sll1276	ATP-binding protein of ABC transporter	Translation	Transport and binding proteins	0.02	0.05	0.06	0.07	0.06	0.03	0.13	0.07	0.21	0.24	0.19	0.2	0.26	0.23	0.32	0.38	0.29	-0.398483	-0.563312	-0.034529	-0.393189	-0.078144	0.304629	0.4297	0.002214	-0.1706	-0.309476	0.166226	-0.64556	-0.362767	0.336029	-0.190145	-0.229519	0.424862	-0.62201	-0.013444	-0.146	0	-0.451111	-0.042889	-1.07	0.0854891	-0.264704	0.139748	-0.466116	0.0753511
sll1277	RecF protein (recF)	Purines, pyrimidines, nucleosides, and nucleotides	DNA replication, restriction, modification, recombination, and repair	-0.01	0.03	-0.14	-0.02	-0.15	0.03	0.04	0.11	0.22	0.04	0.46	0.08	0	-0.03	-0.03	-0.01	0.08	0.17311	-0.192937	0.021752	0.137578	0.18128	0.194917	0.190922	0.015386	0.305091	0.257438	0.60109		-0.620619	0.520753	0.0559225	0.181671	0.0463677	-0.0230685	0.046556	-0.038667	0	0.175333	0.463333	-1.27	-0.497881	0.033476	0.49893		-0.1679
sll1280	hypothetical protein	Other categories	Hypothetical	0.02	0.06	0.1	0.15	0.15	0.23	0.57	0.48	0.66	0.69	0.58	-0.23	-0.09	-0.22	-0.2	-0.28	-0.41	0.343536	1.40368	0.634682	1.09818	-0.056046	-0.437086	-0.084897	-0.231751	0.54651	0	-0.135367	0.312666	0.298504	-0.378454	-0.148173		0.457908	0.473482	-0.041778	-0.103778	-0.391083	0.232111	0.330222	0.45	0.0575898			0.102108	0.597994
sll1281	hypothetical protein YCF9 (ycf9)	Other categories	Hypothetical	-0.64	-0.75	-0.94	-0.75	-1.12	-0.77	-0.48	-0.44	-0.5	-0.33	-0.49	0.12	-0.91	-0.43	-0.1	0.14	0.08	-0.927812	0.14811	-0.441338	0.593024	-1.00743	-1.7293	-0.65506	0.10061	-0.030604	0.309078	-1.08915	0.668257	-0.557783	-0.299014	2.04743	2.473	-1.88267	-0.0505815	-0.284556	-0.344	-1.45158	-1.22478	-1.45911	-0.78	1.23138	-0.039966	0.965326	-0.218187	0.0767102
sll1282	riboflavin synthase beta subunit (ribH)	Biosynthesis of cofactors, prosthetic groups, and carriers	Riboflavin	-0.01	0.03	-0.02	-0.08	-0.01	-0.06	-0.06	-0.02	0.35	0.14	0.31	-0.21	-0.6	-0.1	0.04	0.24	0.03	-1.01023	-0.129641	-0.338981	-0.227374	-1.37105	-0.928184	0.38579	0.082297	0.138395	-0.23687	-0.577496	1.03403	-0.3433	-0.371952	1.1775	2.04474	-1.19765	0.342922	-0.061333	-0.111778	-1.015	-0.736222	-0.799889	-1.42	0.657291	0.088119	0.551661	-0.540198	0.409887
sll1283	similar to stage II sporulation protein D	Other categories	Adaptations and atypical conditions	-0.2	-0.62	-0.69	-0.66	-0.85	-0.74	-0.27	-0.3	-0.4	-0.4	-0.33	-0.06	0.04	0.15	0.4	0.54	0.51	-1.41405	-1.0882	-0.123922	-0.479818	-0.769	0.029153	0.230991	-0.193265	-1.02855	0.203437	-0.903311	-0.274931	0.165906	-0.284052	0.0608216		0.782548	-0.181769	0.346556	0.275667	0.36425	0.517333	0.399444	-0.53	-0.0411425			0.499016	0.0311962
sll1284	esterase	Other categories	Other	-0.12	-0.33	-0.41	-0.32	-0.45	-0.38	-0.26	-0.25	-0.61	-0.44	-0.31	0.16	0.01	0.08	0.23	0.33	0.23	-0.381869	0.174043	-0.009518	-0.000471	-0.057662	-0.221692	-0.343412	-0.020803	-0.640256	-0.116224	-0.842917	0.0267801	-0.338892	-0.189627		-0.257215	0.624326	-0.248267	0.125889	0.052889	0.009667	0.287556	0.217556	-0.65	-0.220923	-0.219856	-0.196408	-0.107274	-0.440422
sll1285	hypothetical protein	Other categories	Hypothetical	-0.06	-0.04	-0.1	0.06	0.02	0.09	0.25	0.03	-0.8	-0.26	-0.43	0.27	0.08	0.01	0.04	0.05	-0.05	-0.186878	0.840996	0.133984	-0.311381	-0.584267	0.276192	0.267068	-0.115079	-0.01278	-0.839323	0.041176		-0.497175	-0.194969	-1.03398	-1.18875	0.026155	0.256935	0	-0.048	0	-0.298222	-0.374667	-0.38	-0.163178	0.009889	0.006715		-0.152161
sll1286	transcriptional regulator	Purines, pyrimidines, nucleosides, and nucleotides	Regulatory functions	0.11	-0.06	0.35	0.07	0.11	0.3	0.3	0.39	0.4	0.55	0.15	-0.33	-0.89	-0.97	-1.11	-1.14	-1.02	-0.510201	0.195468	0.249596	-0.374557	-0.730505	0.084126	0.195503	-0.442165	0.440461	0.001463	-0.533265	-0.430897	0.0270522	-0.500886	0.370771	1.08894	-0.00926716	-0.175304	-0.429556	-0.005333	0	0.437778	0.292222	1.5	-0.496975	-0.203284	0.791953
sll1289	hypothetical protein	Other categories	Hypothetical	0.07	-0.08	-0.18	-0.11	-0.26	-0.22	-0.2	-0.25	0.01	-0.1	-0.11	-0.06	0.14	0.11	0.11	0.11	0.09	-0.721059	-0.658316	-0.084935	-0.202502	-0.624977	0.164662	0.580718	-0.001036	0.590157	-0.188238	0.186586			-0.263728	-0.20596	0.0864734	0.139378	-0.469715	0.034444	-0.033333	-0.1045	0.047444	0.237444	-0.63	-0.20034	0.152063	0.061782
sll1290	probable ribonuclease II	Transcription	Degradation of RNA	0.08	0.08	0.18	0.11	0.1	0.04	0.19	0.12	0.18	0.31	0.14	-0.23	0.4	0.3	0.41	0.36	0.43	0.237306	-0.190177	0.080756	0.050678	0.07987	-0.177986	-0.166436	0.03897	0.275842	1.28269	-0.126227	-0.139165	-0.0418478	0.300543	-0.467095	-0.320331	0.378374	0.0952803	0.311556	0.183222	-0.061417	0.212889	0.374778	-0.44	0.043959	-0.133701	-0.072414	0.299478	0.0530753
sll1291	two-component response regulator PatA subfamily	Purines, pyrimidines, nucleosides, and nucleotides	Regulatory functions	-0.15	-0.16	0.12	-0.26	-0.12	-0.3	-0.47	-0.42	-0.49	-0.62	-0.32	0.23	-0.17	-0.06	-0.09	-0.1	0.2	-0.018851	-0.479438	-0.196138	-0.71978	-0.790517	-0.052444	0.138635	-0.26513	-0.520429	-0.386466	-0.471487	-0.391119	1.41149	-0.144993	1.33227	-2.35358	2.85745	0.217448	-0.012778	-0.102444	-0.407083	0.258778	0.387222	0.14	-1.04505	-0.2809	-0.554975		-0.3176
sll1292	two-component response regulator CheY subfamily	Purines, pyrimidines, nucleosides, and nucleotides	Regulatory functions	0.01	0.17	0.13	0.24	0.12	0.02	0.04	0.04	-0.1	0.03	0	0.48	-0.02	0.4	0.52	0.6	0.66	0.052538	-0.69119	-0.463012	-0.716175	-0.016908	-0.210658	-0.228379	-0.230463	-0.202342	0	-0.697071	-0.380128	0.121165	-0.219302	1.30929	-0.924682	1.45713	-0.783862	-0.051667	0.007	0.86325	1.117	1.32689	0.23	0.271335	-0.630858	-0.156509	-0.936834	-0.448977
sll1293	unknown protein	Other categories	Unknown	0.01	0.05	0.02	0.14	0.08	0.1	-0.08	-0.08	-0.01	0.12	0.02	0.2	0.1	0.33	0.33	0.32	0.41	-0.238963	-0.884165	-0.279711	-1.09769	-0.102122	0.021324	0.222112	-0.06593	-0.781964	0	-0.839621	-0.0241665	0.758375	-0.285736	0.643705	-0.934756	1.35733	0.250086	-0.206778	-0.215111	-0.107833	0.551111	0.478333	0.08	-0.430699	-0.437774	-0.179482		-0.219754
sll1294	methyl-accepting chemotaxis protein	Cellular processes	Chemotaxis	0.07	-0.11	0.06	-0.07	-0.07	0.06	-0.16	-0.13	-0.23	-0.19	-0.13	-0.16	0.29	0.49	0.37	0.27	0.29	-0.297962	-0.701631	-0.691325	-0.683912	0.073303	-0.121229	-0.270552	-0.21432	-0.887067	-0.429044	-1.08459	-0.198781	0.551099	-0.438588		-0.253311	1.6965	-0.0282769	0.230889	0.118222	0.109833	0.230111	0.453	0.25	0.0980542	-0.429289	-0.123925		0.378246
sll1296	two-component hybrid sensor and regulator	Purines, pyrimidines, nucleosides, and nucleotides	Regulatory functions	0.08	0.08	0.19	0.11	0.18	0.14	0.53	0.47	0.82	0.51	0.63	0.13	0.12	0.4	0.36	0.26	0.15	-0.270431	0.094138	-0.20986	-0.72884	-0.291934	0.028014	0.041838	-0.380097	-0.273564	-0.114769	-0.715131		1.57106	-0.370244		-0.2669	1.85217	-0.238196	0.176889	0.134222	-1.2535	-0.434444	-0.555778	0.32	0.712385	-0.510285	-0.297211
sll1297	probable dioxygenase, Rieske iron-sulfur component	Other categories	Other	0.11	0.15	0.3	0.18	0.26	0.35	0.4	0.28	0.46	0.56	0.34	-0.38	0.11	0.53	0.43	0.31	0.22	-0.419544	-0.010073	-0.327415	-0.290958	0.108221	-0.065872	0.176271	0.220819	1.02027	-0.778368	0.006642	-0.135944	-0.388412	0.21877	0.0430642	-0.595267	0.938154	-0.613444	0	-0.360667	-0.576667	-0.131111	0	0.25	-0.148179	-0.257926	-0.009359		-0.026268
sll1298	putative carboxymethylenebutenolidase	Other categories	Other	0	-0.17	-0.05	-0.27	-0.1	-0.03	0.24	0.1	0.04	0	0.04	-0.13	0.09	-0.09	-0.2	-0.3	-0.31	-0.280325	-0.427775	-0.091288	-0.107634	-0.232822	0.247869	0.548279	0.011485	-0.709998	-0.901682	-0.3852		0.0865543	-0.024967	0.1534	-0.103376	0.287126	0.152184	0.032889	0.029778	0.091917	0.329667	0.387	0.19	-0.282903	0.282804	0.007557
sll1299	acetate kinase	Energy metabolism	Pyruvate and acetyl-CoA metabolism	-0.04	-0.14	-0.05	-0.22	0.07	-0.02	0.4	0.27	0.17	0.35	0.13	-0.32	0.2	-0.04	-0.13	-0.25	-0.32	-0.033158	-0.540521	-0.480858	0.115486	0.031768	0.305477	-0.097307	-0.128945	-0.554513	0.752491	-0.163335	0.26841	-0.0731902	-0.180491	-0.017739	-0.904988	-0.179731	0.376766	0.111111	-0.011556	-0.222917	0.092222	0.187556	-0.43	-0.184168	-0.112405	-0.197024		0.312044
sll1300	putative methyltransferase	Other categories	Other	-0.23	-0.14	-0.15	-0.04	-0.15	-0.11	-0.25	-0.23	-0.01	-0.18	-0.15	-0.12	-0.25	-0.14	-0.18	-0.04	-0.02	-0.282108	-0.247955	-0.376351	-0.322297	-0.285353	0.000907	0.154824	-0.118677	0.690589	0.515805	-0.221419	0.580788	0.480905	0.087247	0.423017	-0.612726	0.294462	-0.16289	0.009111	0.061667	0	-0.065	-0.290222	-0.31	-0.022258	-0.149219	0.034094		0.652989
sll1304	unknown protein	Other categories	Unknown	-0.46	-0.34	-0.36	-0.58	-0.31	-0.51	0.1	-0.08	-0.16	-0.06	-0.25	-0.63	-0.41	0	-0.04	0.15	0.3	-1.26984	1.07993	-0.66419	0.673149	-1.8594	-1.4685	-1.16834	-0.398839	-0.06408	0	-2.91577	-0.716581	0.909598	-1.07258	1.07309	0.676794	0.644182	-0.441472	-0.028222	-0.118556	0	-0.865444	-1.60644	0.5	-0.676063	-1.56964	0.134199	-1.01566
sll1305	probable hydrolase	Other categories	Other	-1.03	-0.54	-0.36	-0.6	-0.33	-0.39	-0.4	-0.28	-0.33	-0.23	-0.23	-0.22	-0.19	0.07	0.09	0.17	0.41	-1.41054	1.03119	-1.17372	0.693212	-1.93257	-1.60869	-1.37787	-0.551943	-0.311745	-0.525438	-2.96239	-0.477735	1.11392	-0.831238	0.947351	0.614747	0.588081	0.00808164	-0.151222	-0.251222	0	-1.20489	-2.167	0.56	0.195314	-1.51421	-0.08012	-1.10713	-0.0854669
sll1306	unknown protein	Other categories	Unknown	-1.42	-0.73	-0.31	-0.64	-0.43	-0.39	-0.4	-0.44	-0.31	-0.47	-0.11	-0.42	-0.46	0.03	-0.02	0.11	0.28	-1.32852	0.621109	-0.813011	0.262331	-1.49883	-1.1231	-1.04562	-0.542741	1.52888	0.099008	-3.30249	-0.530164	1.06422	-0.552924	1.45511	0.772722	0.738648	-0.409809	-0.036	-0.047667	0	-0.809889	-1.58656	0.99	0.181318	-1.56505	-0.063455	-0.901577	-0.175414
sll1307	hypothetical protein	Other categories	Hypothetical	0	0.06	0.15	0.11	0.2	0.09	0.45	0.23	0.29	0.17	0.21	0.19	-0.4	0.01	-0.03	0.09	0.15	-0.797495	1.53098	-0.867669	0.666181	-1.82092	-1.97663	-1.54676	-0.707005	0.154142	-1.28502	-2.32225		0.155357	-0.455147	1.50128	1.80849	0.485183	-0.780636	-0.088444	-0.190667	0	-0.942667	-1.652	0.47	0.480427	-1.37306	0.023678		-0.333516
sll1308	probable oxidoreductase	Other categories	Other	-0.23	-0.31	-0.85	-0.52	-0.9	-0.56	-0.28	0.15	-0.1	-0.22	-0.14	0.16	-0.59	-0.49	-0.39	-0.22	-0.31	0.266167	-0.509163	0.122063	0.140045	-0.349485	-0.600745	-0.192768	0.219901	-0.602716	0.033009	-1.08383	0.891804	0.0913515	0.137894	1.5117	0.481544	-0.469636	-0.0787396	-0.12	0	0	0.372778	0.408889	-0.08	-0.572074	-0.40464	0.825705	0.230945	0.156202
sll1314	hypothetical protein	Other categories	Hypothetical	-0.3	-0.18	-0.23	-0.26	-0.23	-0.41	0.11	-0.11	-0.13	-0.14	-0.18	-0.28	-0.09	-0.06	-0.08	0.1	0.26	-0.609797	-0.555079	-0.231621	0.739031	-0.673101	-1.18687	-0.79814	-0.333937	-0.551681	-0.561818	-0.768815	-0.182063	0.326583	-0.377211	0.377621	-0.16805	1.46824	0.31371	-0.058333	-0.101111	-0.23975	-0.033444	0.276333	0.97	-0.0969142	-0.578568	-0.755502
sll1315	unknown protein	Other categories	Unknown	-0.5	0.05	0.11	0.13	0.05	-0.14	-0.12	-0.17	0.32	-0.25	0.2	-0.41	-0.2	-0.03	0.05	0.2	0.27	-0.252827	0.348507	-0.263382	0.185136	-0.189706	-0.143975	-0.066314	-0.140956	1.16681	0	-0.250725	0.142699	-0.209153	0.386631	0.0860506	-0.159963	1.12574	0.431713	-0.334333	-0.256889	-0.55125	-0.407778	0.234444	1.22	0.150178	0.004599	-0.037835	0.438349	0.159507
sll1316	cytochrome b6-f complex iron-sulfur subunit (Rieske iron sulfur protein) (petC)	Photosynthesis and respiration	Cytochrome b6/f complex	-0.39	-0.54	-0.63	-0.6	-0.64	-0.5	-0.07	-0.19	-0.16	-0.26	-0.27	-0.31	-0.29	-0.11	-0.05	0.11	0.03	-0.551318	-0.571029	-0.220824	1.11001	-0.55081	-0.511284	-0.058028	0.305809	-0.225605	0.484169	-1.25765	0.953242	0.266383	-0.540603	1.69449	-0.360021	-1.87821	0.197127	-0.013444	-0.076889	-0.06075	-0.139222	-0.086889	-0.42	0.287474	0.181655	0.175102	-0.331835	0.155008
sll1317	apocytochrome f, component of cytochrome b6/f complex (petA)	Photosynthesis and respiration	Cytochrome b6/f complex	-0.53	-0.7	-1.05	-0.64	-1.16	-0.48	-0.63	-0.55	-0.68	-0.87	-0.57	-0.83	-0.52	-0.39	-0.35	-0.21	-0.18	-0.407037	-0.374953	-0.317327	0.750707	-0.248639	-0.523738	-0.010251	0.401833	-0.302818	-0.025218	-0.821025	-0.902146	-0.616063	-0.608243	1.28121	-0.325411	-1.63924	-0.277504	-0.049556	-0.100333	-0.888417	-0.868778	-1.413	-0.59	1.23028	0.138867	0.103187	-0.735067	0.185023
sll1318	hypothetical protein	Other categories	Hypothetical	0.1	0.12	0.18	0.19	0.28	0.17	0.35	0.16	0.23	0.22	0.24	-0.06	0.06	0.02	0.02	0.06	0.11	-0.178699	-0.287966	-0.29132	-0.171598	0.037397	0.215662	-0.053801	-0.036096	0.446699	0	0.461658		-0.32458	0.004417	-0.428282	0.413439	0.20026	-0.0557817	0	0.303222	0	0.351444	0.611778	-0.01	-0.227099	0.178704	-0.134783
sll1319	hypothetical protein	Other categories	Hypothetical	0.1	0.15	0.19	-0.2	0.3	0.13	0.27	0.35	0.6	0.6	0.45	0.1	0.04	0.02	-0.1	0.1	0.07	0.173116	-0.329569	-0.273062	-0.398036	1.05791	0.556573	0.01958	0.098815	0.046375	-1.08082	0.694334	-0.111613	0.474521	-0.003672	-0.373433	-0.998102	-0.0417225	0.287352	-0.039	-0.017333	0	-0.220667	-0.295	-0.2	0.126743	0.244333	0.138225	-0.300362	0.617369
sll1321	ATP synthase protein I (atp1)	Photosynthesis and respiration	ATP synthase	-0.98	-1.37	-1.8	-1.09	-1.71	-1.15	-0.48	-0.45	-0.54	-0.64	-0.52	0.19	-0.83	-0.16	0.23	0.49	0.43	-0.999798	-1.32494	-1.04728	-0.982363	0.175462	0.103867	0.105172	0.326409	-3.07562	-0.031454	-1.16125	-1.14304	-1.27185	-0.00831	1.91969	-1.53238	-1.90736	-1.1869	-0.415667	-0.375444	-0.76425	-0.844556	-1.44356	-0.88	2.23326	-0.204875	0.527822	-1.32354	0.0733922
sll1322	ATP synthase subunit a (atpI)	Photosynthesis and respiration	ATP synthase	-0.76	-1.06	-1.43	-0.93	-1.41	-0.94	-0.61	-0.45	-0.66	-0.73	-0.73	0	-0.77	-0.16	0.16	0.43	0.49	-1.1544	-1.54316	-1.11082	-0.874249	0.006223	0.37357	0.550248	0.679098	-1.49865	-0.270801	-1.01324	-1.2159	-1.03033	-0.074688	1.89401	-1.73737	-2.56226	-0.95879	-0.452889	-0.426222	-0.885583	-0.923111	-1.57211	-1.19	1.71473	-0.119857	0.600268	-1.27289	-0.164028
sll1323	ATP synthase subunit b' (atpG)	Photosynthesis and respiration	ATP synthase	-0.22	-0.42	-0.69	-0.56	-0.6	-0.71	-0.28	-0.25	-0.38	-0.21	-0.47	0.06	-0.73	0.02	0.28	0.54	0.39	-1.92725	-2.20372	-1.5762	-1.45954	-0.252635	0.590943	0.84406	0.918736	-1.015	0	-0.681094	-0.480568	-0.665041	-0.338469	2.03801	-2.16993	-2.34111	-0.153524	-0.282	-0.342	-1.08483	-1.10367	-1.69944	-1.93	1.95452	-0.142304	0.519715	-0.668615	0.161045
sll1324	ATP synthase subunit b (atpF)	Photosynthesis and respiration	ATP synthase	-0.48	-0.88	-1.09	-0.88	-0.91	-1.01	-0.49	-0.38	-0.51	-0.49	-0.31	0.07	-0.64	-0.02	0.18	0.44	0.3	-1.66815	-1.89299	-1.8119	-1.28382	0.063192	0.535589	0.430511	0.710519	-0.688562	-0.021501	-0.430164	-0.763732	-0.993585	-0.167247	2.07122	-2.29386	-2.44969	-1.42094	0.028556	-0.027	-0.844917	-0.932556	-1.62556	-2.02	2.14446	-0.343527	0.666742	-0.823406	0.0819253
sll1325	ATP synthase d subunit (atpD)	Photosynthesis and respiration	ATP synthase	-0.69	-1.16	-1.4	-1.08	-1.41	-1.1	-0.33	-0.4	-0.61	-0.7	-0.47	-0.1	-0.64	-0.05	0.16	0.37	0.33	-1.64222	-1.58808	-1.66938	-1.21534	0.059635	0.249799	0.606312	0.774831	-0.920771	-0.019755	-0.509898	-1.28108	-0.981475	-0.50338	1.9303	-1.50361	-2.23907	-0.702667	-0.007889	-0.070444	-0.900167	-1.05111	-1.69967	-1.87	2.46728	-0.000126	0.3573	-1.05711	-0.253032
sll1326	ATP synthase a subunit (atpA)	Photosynthesis and respiration	ATP synthase	-0.68	-1.02	-1.12	-0.98	-1.15	-0.99	-0.41	-0.36	-0.58	-0.59	-0.58	-0.56	-0.84	-0.15	-0.12	0.17	0.17	-1.08773	-0.89447	-1.5133	-0.830103	-0.107787	0.293824	0.360209	0.514803	-1.15527		-0.567236	-1.30193	-0.650813	-0.364044	1.49091		-1.43918	-0.843979	-0.051444	-0.139222	-1.08317	-1.188	-2.01967	-2.03	2.19897			-1.45402	0.247345
sll1327	ATP synthase g subunit (atpC)	Photosynthesis and respiration	ATP synthase	-0.66	-1.07	-1.18	-0.98	-1.01	-0.94	-0.4	-0.29	-0.28	-0.35	-0.29	-0.4	-0.74	-0.1	0.03	0.2	0.06	-1.02025	-0.433341	-1.41831	-0.876831	-0.165143	0.405121	0.450921	0.621471	0.13441	-0.087698	-0.178143	-0.289099	-0.997548	-0.592789	1.9779	-0.930262	-2.7202	-0.132624	-0.154	-0.287667	-1.15258	-1.28333	-1.86644	-2.31	2.65075	-0.413205	0.516787	-0.752543	0.0198584
sll1329	inositol monophosphate family protein	Purines, pyrimidines, nucleosides, and nucleotides	Regulatory functions	-0.1	-0.1	-0.17	-0.13	-0.23	-0.2	-0.2	-0.2	-0.48	-0.44	-0.29	0.33	0.16	0.08	-0.06	-0.16	-0.06	-0.05013	-0.060429	0.34093	-0.237998	-0.206945	0.152495	0.541513	-0.200406	-0.34052	0.533078	-0.008407	0.369133	-0.639553	-0.091674	-0.433832	-0.097914	0.354928	-0.81107	0.193667	0.201889	0.11975	0.530333	0.441333	-0.22	0.117568	-0.169134	0.012961	-0.139565	-0.181492
sll1330	two-component system response regulator OmpR subfamily	Purines, pyrimidines, nucleosides, and nucleotides	Regulatory functions	0.05	0.05	0.07	-0.48	0.09	-0.58	-0.23	0.1	-0.26	-0.25	0.18	0.92	0.6	0.47	0.52	0.56	0.91	0.116697	-0.314596	-0.480269	-0.061683	-0.295757	-0.576965	-0.818751	-1.05226	-2.885	0.660885	1.01495	-0.638739	0.580725	-0.151026	0.618742	-2.43872	3.76866	0.839882	-0.279556	-0.197889	-1.47842	-1.22122	-1.36078	0.12	0.809619	-0.201968	-0.284077	0.20997	-0.501256
sll1333	unknown protein	Other categories	Unknown	0.1	0.13	0.13	0.01	0.17	0.02	0.33	0.23	0.3	0.37	0.34	0.3	0.41	0.33	0.47	0.6	0.63	0.003328	-0.275845	0.199514	0.193643	0.02605	-0.135266	-0.199402	0.084046	-1.99492	-0.490951	-0.21592		0.0383211	-0.017444	-0.143396	0.453772	0.210041	-0.172959	-0.314889	-0.384	-0.25175	0.162222	0.512889	0.81	0.431747	-0.169434	0.158053		0.416214
sll1334	two-component sensor histidine kinase	Purines, pyrimidines, nucleosides, and nucleotides	Regulatory functions	-0.19	0.11	0.21	0.39	0.2	0.27	0.02	-0.08	-0.44	-0.17	-0.29	-0.16	-0.48	-0.41	-0.3	-0.37	-0.75	0.177686	-0.169305	-0.136028	-0.138623	0.215058	-0.208627	-0.292169	-0.085874	-0.00602	0.095798	-0.083852	-0.353473	0.191131	0.047861	-0.235382	0.216434	0.0853858	0.0592672	-0.337667	-0.297222	-0.2335	0.067556	0.469111	1.38	0.263634	0.058213	0.018442	0.310097	-0.236938
sll1336	hypothetical protein	Other categories	Hypothetical	-0.11	-0.19	-0.55	-0.25	-0.44	-0.34	-0.36	-0.38	-0.7	-0.7	-0.46	0.17	-0.09	-0.08	0.15	0.24	0.26	-0.26016	-1.61191	-0.349411	-0.832157	0.461037	0.585359	0.580997	0.768133	-0.294315	0.064154	-0.244144	-0.306369	-0.124659	0.116178	0.732348	-0.179841	-0.149962	-0.49016	0.092222	-0.031333	-0.351333	-0.488778	-0.618111	-1.22	0.332362	0.043456	0.350753	0.488117	0.0358574
sll1338	unknown protein	Other categories	Unknown	-0.16	0.02	-0.19	-0.14	-0.44	-0.26	-0.36	-0.36	-0.78	-0.82	-0.68	0.04	-0.16	-0.08	-0.01	-0.04	-0.1	-0.507774	-0.381677	0.774819	0.473689	-0.933414	-0.375517	-0.777687	-1.17655	-0.544833	0.05107	-0.867019	-0.207452	-0.218982	0.149457	1.31703	0.808005	0.196879	0.152134	-0.128667	0.010444	-0.020083	0.515667	0.620889	1.04	-0.019688	-0.375318	0.187043	-0.262958	-0.896477
sll1340	hypothetical protein	Other categories	Hypothetical	0.11	0.2	0.25	0.28	0.4	0.1	0.42	0.3	0.33	0.53	0.32	-0.04	0.17	0.17	0.1	0.11	0.11	-0.468538	-0.076536	0.16714	-0.036502	-0.240574	0.223979	0.246305	-0.125567	0.886678	-2.09456	0.193367			0.061326	-0.536104	-0.17084	0.806607	-0.552893	0	-0.212667	0	0.566889	0	0.37	0.147312	-0.06592	-0.094326
sll1341	bacterioferritin	Translation	Transport and binding proteins	0.27	0.24	-0.14	0.21	-0.16	-0.02	-0.29	-0.36	-0.25	-0.25	-0.45	-0.23	0.18	-0.04	-0.13	-0.08	-0.29	0.143736	-0.149451	0.425176	0.758006	-0.382543	-0.490077	-0.143105	-0.23217	0.274051	-0.343272	0.123641	-0.275832	-0.191432	-0.304567	-0.324454	0.785769	-0.251236	0.393449	-0.078333	-0.148333	-0.484333	0.039556	-0.068889	0.12	-0.285779	0.10959	0.1532	0.317807	0.591558
sll1342	NAD(P)-dependent glyceraldehyde-3-phosphate dehydrogenase (gap2)	Photosynthesis and respiration	CO2 fixation	-0.6	-0.85	-1.1	-0.96	-0.76	-0.75	-0.26	-0.24	-0.58	-0.49	-0.42	-0.21	-0.36	-0.29	-0.19	-0.05	0.03	-1.00591	-1.81953	-0.489491	-0.298905	-0.728247	-0.157113	0.730461	0.493275	0.18141	0	-0.807476	-0.324039	-0.643311	-0.719492	0.803766	0.261884	-1.16651	0.00410831	0.069889	0.105333	-0.128833	-0.273778	-0.476333	-1	0.50887	-0.099399	0.198211	-0.581472	0.149148
sll1343	aminopeptidase	Translation	Degradation of proteins, peptides, and glycopeptides	0.02	0.04	0.13	0.03	-0.08	0.09	-0.02	-0.11	0.21	0.09	-0.2	-0.11	-0.11	-0.02	0.06	0.06	-0.09	-0.685565	-0.767931	-0.615922	0.043949	0.18068	0.030584	-0.078598	0.216365	-0.173349	0.242138	0		-0.172082	-0.045356	0.178402	-0.796879	0.45234	0.122363	0.023111	-0.022889	0.002833	0.293	0.498778	-0.05	0.564797	0.555339	0.441744		0.410721
sll1344	unknown protein	Other categories	Unknown	-0.07	-0.03	-0.01	0.1	-0.06	0.01	-0.07	-0.17	-0.15	-0.28	-0.14	-0.29	0.02	0.02	-0.06	0.01	-0.09	-0.645904	-0.755821	-0.156745	-0.492285	-0.489932	0.473715	0.621095	0.020924	-0.293948	-0.683411	-0.330392	-0.293505	0.0778773	0.216174	-0.14367	-0.80636	0.758817	0.157894	0.123778	0.061222	-0.31	0.201556	0.406667	0.25	-0.0508876	0.25414	0.085225		0.201892
sll1348	hypothetical protein	Other categories	Hypothetical	0.02	0.07	0.06	0.09	0.14	-0.1	0.26	0.17	0.2	0.23	0.08	0.11	-0.04	0	0.08	0.14	0.12	0.151251	0.1287	0.017105	0.132036	0.10291	0.051952	-0.082408	-0.111171	1.53704	-0.901346	0.485972		-0.622202	0.200382	0.313581		-0.00502771	-0.208267	-0.081667	0.032667	0	-0.290667	0	-0.92	0.200845				-0.043105
sll1349	phosphoglycolate phosphatase	Energy metabolism	Glycolate pathway	-0.06	-0.13	-0.28	-0.14	-0.19	-0.1	-0.34	-0.18	-0.32	-0.23	-0.14	0.06	-0.03	-0.09	-0.07	-0.06	-0.07	0.035315	-0.253312	-0.243647	-0.02511	-0.152092	0.053242	-0.005699	-0.101656	-0.484112	0.819951	-0.406223	0.918288	-0.433166	0.236862	0.126963	0.528809	-0.581149	0.244941	0.070667	-0.120556	0	0.047444	0.230778	-0.47	0.215432	0.049981	0.242809	0.112887	0.586074
sll1350	hypothetical protein	Other categories	Hypothetical	-0.05	-0.09	-0.05	-0.19	-0.12	-0.12	-0.23	-0.17	0.13	0.03	0.01	-0.17	0.02	0.06	0.07	0.11	-0.02	-0.249033	-0.231107	-0.10991	0.299106	0.024196	-0.134233	0.079408	0.283276	-0.085299	-0.968541	-0.255165	-0.222435	0.197027	0.200903	0.081526	-0.486691	0.808589	0.0601598	-0.006444	-0.096556	-0.063667	0.240444	0.376556	0.04	0.0871846	0.181158	0.005489	0.338028
sll1352	unknown protein	Other categories	Unknown	0.13	0.17	0.2	0.07	0.45	0.06	0.55	0.46	0.53	0.55	0.51	-0.08	0.18	0.14	0.09	0.16	0.17	-0.442814	-0.226551	-0.1417	-0.181172	0.421783	0.26674	0.139104	0.357381	0.05788	-0.013736	0.143804	0.0996188	0.25341	0.413086	-0.0116095		0.0574822	0.365115	0.03	-0.077667	-0.575833	-0.309778	-0.253667	-0.52	0.608062			0.107383	0.00771467
sll1353	two-component sensor histidine kinase	Purines, pyrimidines, nucleosides, and nucleotides	Regulatory functions	-0.08	0.2	0.14	0.23	0.1	0.09	-0.24	0.05	0.13	0.11	0.14	-0.11	-0.1	-0.17	-0.19	-0.22	-0.14	-0.20739	0.236621	-0.131077	-0.24391	0.220149	-0.32455	-0.098768	-0.294698	0.075586	0.397901	0.024609	-0.440837	-0.610761	-0.159657	-0.226648	-0.0808229	1.09851	-0.344376	-0.124111	-0.083333	-0.136417	-0.046778	0.075222	0.68	-0.114802	-0.048175	0.095784	-0.545774	-0.36415
sll1354	single-strand-DNA-specific exonuclease RecJ (recJ)	Purines, pyrimidines, nucleosides, and nucleotides	DNA replication, restriction, modification, recombination, and repair	0.22	0.27	-0.11	0.1	0.08	0.06	-0.33	-0.2	-0.03	0.04	-0.05	-0.13	0.2	0.16	0.14	0.08	0.14	0.050119	0.380821	0.149726	-0.20002	0.008641	0.401007	0.234515	-0.003919	0.12412	0.206388	0.141197	-0.113761	0.124524	0.651483	-0.407825	-0.0485557	0.834766	0.14829	0.027	-0.144778	-0.29775	-0.032333	0.406556	0.22	-0.0724875	0.079928	-0.250753		0.170005
sll1355	hypothetical protein	Other categories	Hypothetical	0.07	0.19	0.24	0.23	0.12	0.23	-0.22	-0.16	-0.41	-0.26	-0.28	-0.02	-0.04	0.02	-0.07	-0.09	-0.17	0.619361	0.515985	0.626116	0.756521	-0.173255	-0.480093	-0.392039	-0.530624	0.103643	0.569214	-0.197362		-0.000824859	-0.005907	-0.415789	0.937179	0.577932	-0.08185	-0.419778	-0.059778	-0.04875	0.780222	1.56456	2.08	-0.508639	-0.087804	-0.339901
sll1356	glycogen phosphorylase	Central intermediary metabolism	Polysaccharides and glycoproteins	0.13	-0.32	0.14	-0.11	0.15	0.18	0.51	0.49	0.66	0.71	0.24	-0.24	0.2	-0.05	-0.15	-0.33	-0.58	-0.978267	-0.509709	-0.070553	0.193091	-0.543217	-0.78471	-0.416442	-0.258084	-0.622441	0.222308	-1.15016	0.171622	0.162703	0.013717	0.286152	0.153983	0.618419	0.137074	0.235	0.157333	-0.707	0.306222	0.039556	1.82	-0.253911	-1.04057	-0.338856	-0.0825513	0.758236
sll1358	hypothetical protein	Other categories	Hypothetical	-0.28	-0.25	0.04	-0.31	-0.11	-0.26	0.19	0.21	0.26	0.31	0.2	-0.4	-0.28	-0.09	0.14	0.19	0.39	-1.03332	0.78646	-0.279314	0.383484	-1.68406	-1.907	-1.22575	-1.53013	0.63896	0.803784	-1.80873	-1.22462	0.233255	-0.504088	0.550747	0.819687	0.804827	0.0575617	-0.020222	-0.130444	-3.15517	-0.089111	-0.706222	1.32	-1.49194	-1.51435	-0.341104	-0.00567493	-0.700282
sll1359	unknown protein	Other categories	Unknown	0.08	0.12	0.12	0.12	0.33	0.14	0.36	0.41	0.66	0.61	0.68	0.07	-0.01	0.06	0.11	0.13	0.14	-0.388798	-0.161769	-0.303681	-0.044078	-0.275786	-0.347319	-0.319993	-0.117654	0.069553	-0.879819	-0.759094	-0.188452	-0.0720708	-0.042033	0.295935	1.22639	0.607367	-0.220429	-0.008444	-0.108111	0	-0.020444	-0.176889	0.84	-1.18049	-0.45583	-0.464207	-0.370208	0.0102685
sll1360	DNA polymerase III subunit gamma/tau [Contains Ssp dnaX intein]	Purines, pyrimidines, nucleosides, and nucleotides	DNA replication, restriction, modification, recombination, and repair	0.15	0.19	0.09	0.1	0.07	0.12	0.47	0.43	0.6	0.61	0.64	-0.12	0.11	0.04	0.08	0.06	0.09	0.440809	0.037254	-0.087637	-0.096925	-0.047705	0.106948	-0.114531	-0.336194	-0.427849	0.263114	-0.009921	0.111214	0.0642367	0.061701	-0.302923	0.112004	0.306598	-0.230091	0.258444	0.052	0.185583	0.418444	0.737444	-0.17	-0.242724	0.011239	-0.016756		0.197557
sll1362	isoleucyl-tRNA synthetase (ileS)	Translation	Aminoacyl tRNA synthetases and tRNA modification	0.02	0.11	0.05	0.12	0.16	0.02	-0.4	-0.38	-0.43	-0.53	0.29	0.29	-0.33	-0.29	-0.18	0.11	0.22	-0.706214	-0.766916	-0.619645	-0.303881	0.358003	-0.01086	0.019226	0.270725	-0.851368	0.293341	-0.24213	-0.342564	-0.275857	0.505191	0.686497	-0.604072	0.308255	-0.0823638	0.106	0.081889	0.01675	0.087556	0.174556	-0.68	-0.435863	0.089429	0.106301	0.00855938	0.125224
sll1363	ketol-acid reductoisomerase (ilvC)	Amino acid biosynthesis	Branched chain family	-0.25	-0.8	-1.09	-1.01	-1.23	-0.69	-0.33	-0.1	-0.81	-0.57	-0.62	0.34	0.4	0.23	0.39	0.4	0.2	-0.89807	-1.42466	-0.439274	-0.950727	-0.24007	0.734654	1.08657	0.716264	-0.038467	0.166496	-0.070751	-0.262465	-0.489272	-0.123131	1.0033	-0.534732	-1.60837	-1.06457	0.261444	0.161556	0.57375	0.021444	-0.154	-1.96	0.0934015	-0.321761	0.166188	-0.478699	0.652419
sll1365	unknown protein	Other categories	Unknown	0.08	0.13	0.14	0.22	0.32	0.23	0.47	0.41	0.65	0.51	0.67	-0.19	0.12	0.16	0.12	0.18	0.18	-0.15947	1.10991	0.089781	-0.061413	0.074817	0.078754	0.598463	0.045237	1.45409	1.01947	0.302463	0.0524288	-0.485974	-0.444777	-0.488803	0.00645072	0.0922067	-0.0785355	-0.180889	-0.184556	-0.089167	0.176556	0.465444	0.24	0.202549	0.314505	-0.095884	-0.0354554	0.360409
sll1366	putative SNF2 helicase	Purines, pyrimidines, nucleosides, and nucleotides	DNA replication, restriction, modification, recombination, and repair	0.08	0.13	0.18	0.11	0.29	0.05	0.36	0.27	0.31	0.4	0.27	0.13	0.09	-0.07	0.07	0.07	0.15	-0.687841	-0.673201	-0.653781	-0.60368	-0.317893	0.070173	0.750274	0.056185	0.066593	0	-0.393471		-0.770761	-0.223496	0.919973	-0.31154	-0.840595	-0.362301	0.086889	0.124778	-0.139	0.252111	0.404778	-0.2	0.126439	0.21482	0.527216		-0.209996
sll1367	hypothetical protein	Other categories	Hypothetical	-0.15	-0.14	-0.56	-0.3	-0.55	-0.36	-0.11	-0.12	-0.06	-0.12	-0.12	-0.04	-0.12	-0.11	-0.13	-0.13	-0.12	-0.272844	-0.258858	0.380032	0.261254	-0.628609	0.156684	0.18704	-0.205343	-0.073669	0.769907	-0.159672	-0.163157	-0.0218139	-0.10027	0.102193	-0.570313	0.448231	0.507004	-0.590889	-0.294333	0	0.063	0.170222	-0.54	-0.138006	0.211709	0.560607		-0.729369
sll1369	putative peptidase	Other categories	Other	0.15	0.16	0.09	0.18	0.05	0.27	0.22	0.23	0.29	0.45	0.2	-0.25	0.43	0.33	0.31	0.29	0.29	0.18073	-0.314833	0.420494	0.034324	0.00482	-0.134972	-0.190222	0.130898	-1.56792	0.011507	0.040122		-0.188908	0.086649		-1.53676	0.712902	-0.137564	-0.241111	-0.099889	-0.332	0.200222	0.348	0.11	0.155395	0.070554	-0.610085
sll1370	mannose-1-phosphate guanylyltransferase (rfbM)	Energy metabolism	Sugars	0.15	-0.11	-0.27	-0.07	-0.15	-0.03	-0.18	-0.24	-0.43	-0.37	-0.21	0.06	0.13	0.15	0.26	0.28	0.24	-0.685029	-0.583243	-0.406352	-0.359511	0.002592	-0.01416	0.067393	0.481885	0.254841	-1.04322	-0.518086		-0.294243	-0.272265	-0.18878	-0.962461	0.448585	-0.428529	-0.026667	0.091333	0	0.087556	0.025111	-0.47	-0.282747	0.143562	-0.277583
sll1371	cAMP receptor protein (sycrp1)	Purines, pyrimidines, nucleosides, and nucleotides	Regulatory functions	-0.09	-0.04	-0.03	-0.05	-0.1	-0.2	-0.21	-0.11	-0.15	-0.05	-0.09	0.18	0.11	0.03	0.18	0.13	0.17	-0.104521	-0.110329	0.006156	0.222885	0.03048	-0.034739	-0.315409	0.092025	-0.952769	0.358557	-0.027044	0.0669154	-0.377115	-0.001824	-0.0975444	0.0532571	-0.0353958	0.708883	-0.295889	-0.164222	0	0.057333	0.168444	0.27	-0.364998	-0.385652	-0.180766	-0.404472	-0.545712
sll1372	hypothetical protein	Other categories	Hypothetical	-0.1	-0.04	0.01	-0.1	0.07	-0.05	0.02	0.02	-0.2	0.06	-0.06	0.2	0.13	0.04	0.14	0.1	0.03	-0.233752	-0.876133	-0.29297	-0.136266	-0.069836	-0.060941	0.100618	0.346426	-0.231248	-0.22805	0.306294			0.079615	0.100009	-0.268385	0.0210886	0.342539	-0.047333	-0.076778	-0.066833	0.254556	0.309889	-0.06	0.00870883	-0.171169	0.13735		0.568652
sll1373	unknown protein	Other categories	Unknown	0.25	0.23	0.27	0.27	0.48	0.26	0.7	0.51	1.22	0.97	1.08	-0.09	-0.07	-0.04	0.06	0.04	0.06	0.111223	-0.23247	-0.031533	-0.06796	0.25336	-0.053176	0.031553	0.2822	-0.299925	0.143083	-0.270522			0.35368	-0.13753	-0.263733	0.65582	0.214617	0	0.046444	0	0.701333	0	-0.14	-0.647267	0.089032	0.064966	0.0371583	0.130162
sll1374	probable sugar transporter	Translation	Transport and binding proteins	0.13	0.02	-0.33	-0.13	-0.39	-0.29	-0.47	-0.37	-0.18	-0.35	-0.28	0.23	0.13	0.14	0.15	0.18	0.23	0.073529	0.259009	-0.020135	-0.237207	0.055428	0.30062	0.024716	-0.084621	0.066326	-0.386826	0.624596	-0.107156	0.69749	0.078198	-0.535137		0.728882	0.223642	-0.251667	-0.310667	-0.38975	-0.053889	-0.144333	0.11	0.333656			1.26762	0.319338
sll1376	hypothetical protein	Other categories	Hypothetical	0.08	0.13	0.18	0.17	0.28	0.15	0.27	0.2	0.4	0.37	0.34	0.17	0.04	0.06	-0.04	0.04	0.25	-0.233302	-0.482288	-0.098489	0.369089	0.372335	0.067927	-0.04731	0.219145	0.012676	-0.027141	-0.049375	0.572661	-0.228888	0.301168		-0.197613	0.680089	0.025216	-0.118333	-0.124	0.897833	0.121889	0.43	0.19	0.2194	0.211118	-0.127506	-0.495429	-0.0449811
sll1377	probable glycosyltransferase	Other categories	Other	0.11	-0.05	0.03	-0.29	0.06	0.05	0.03	0.04	0.19	0.2	0.08	-0.26	0.79	0.66	0.62	0.36	0.05	-0.327323	-1.12697	-0.097018	0.442243	0.476951	-0.067061	-0.354492	0.068479	0.019422	0.363992	1.02905	-0.0181098	-0.385455	0.043417	-0.70135	-1.52328	0.325687	-0.280948	0.150667	0.027333	0.182083	0.308444	0.709556	0.35	0.133598	-0.141994	-0.375825	1.07487
sll1378	hypothetical protein	Other categories	Hypothetical	0.05	0.1	0.14	0.11	0.17	0.12	0.31	0.37	0.38	0.24	0.6	-0.5	0.31	0.24	0.2	0.19	0.17	-0.210752	-0.008257	-0.244154	0.020305	0.050171	-0.278945	-0.136691	-0.164118	-0.80303	-0.459964	1.06656			0.054297		-1.12707	-0.227111	0.315037	-0.595667	-0.249889	0	-0.213778	-0.280222	-0.53	-0.0822232	0.202633	-0.036229		0.112825
sll1380	hypothetical protein	Other categories	Hypothetical	0.11	0.09	0.09	0.11	0.09	0.06	0.08	0.15	0.23	0.16	0.17	-0.25	0.2	0.06	-0.18	-0.23	-0.18	0.344622	-0.386209	0.381206	0.090466	0.214868	0.024572	0.17424	0.074254	0.200404	0.166707	0.190148	-0.145507	-0.19198	-0.044193	-0.723596	-0.485028	0.178148	-0.098951	0.157444	0.011778	0.028417	0.230111	0.255889	-0.81	-0.165675	0.149039	0.002212		0.0652476
sll1381	hypothetical protein	Other categories	Hypothetical	0.05	0.08	0.05	0.11	0.12	0.1	0.2	0.13	0.22	0.16	0.26	-0.18	0.14	0.04	-0.04	-0.11	-0.12	0.370999	-0.131619	0.246739	-0.077581	0.283237	0.202776	0.495529	0.272237	0.401176	-1.03203	0.547122		-0.898207	-0.161629	-0.584536	-0.870214	-0.0711036	0.0760179	-0.146556	-0.553111	0	-0.215556	-0.422556	-0.82	-0.585103	0.32361	-0.009763		0.602939
sll1382	ferredoxin, petF-like protein	Photosynthesis and respiration	Soluble electron carriers	0.09	0.13	0.18	0.22	0.22	0.2	0.26	0.19	0.46	0.25	0.38	0.26	0.04	0.14	0.01	-0.12	-0.25	1.1593	1.58003	0.717702	0.204439	0.205277	0.146289	0.069	-0.283592	-0.076164	-0.321726	0.440625	-0.503607	-1.08861	0.069478	-0.923992	-0.446559	0.582373	0.422882	-0.223444	-0.306667	0	-0.027556	0.117556	0.46	-0.199942	0.504488	-0.104176	-0.925689	-0.0871345
sll1383	probable myo-inositol-1(or 4)-monophosphatase	Purines, pyrimidines, nucleosides, and nucleotides	Regulatory functions	0.2	0.24	0.32	0.27	0.21	0.22	0.05	0	-0.08	0.01	0.02	0.08	0.15	0.22	0.07	0.02	-0.03	1.48339	0.646393	0.150954	0.072679	0.160829	0.120722	0.121299	-0.05612	0.063312	0.776172	0.752588	-0.156017	0.314391	0.251352	-0.686834	-0.833579	0.336117	0.199667	0.079	0.151556	-0.377667	0.031556	0.081111	-0.38	-0.032347	0.447033	-0.092258	1.45325	0.272856
sll1384	similar to DnaJ protein	Cellular processes	Chaperones	0.03	-0.09	0.04	0	-0.09	0.25	-0.32	-0.3	-0.47	-0.56	-0.31	-0.64	-0.52	-0.63	-0.89	-0.94	-1.01	0.170744	0.720891	0.023075	0.267667	-0.235373	-0.525744	0.04536	0.267446	0.408355	-1.06806	-0.704618	-1.03019	0.694552	-0.276938	0.362777	-0.0692644	-0.22841	0.203902	-0.057	0.018444	-0.347167	-0.124333	-0.018111	0.71	0.329621	0.04546	0.339791		0.251469
sll1386	hypothetical protein	Other categories	Hypothetical	0.15	0.08	0.05	0.05	-0.01	0.04	-0.22	-0.21	0.04	-0.04	0	0.04	0.08	0.08	-0.04	-0.05	0	0.469396	-0.563555	0.039527	-0.409356	0.359047	0.616051	0.551158	0.604688	-0.017902	0.401707	0.557641	-0.437359	-1.03712	0.297686		0.841856	0.411348	-0.152751	0.146222	0.119778	-0.25275	-0.523444	-0.687556	-1.43	0.60207	0.422093	-0.057131	0.0363832	-0.43706
sll1387	serine/threonine protein phosphatase PppA (pppA)	Purines, pyrimidines, nucleosides, and nucleotides	Regulatory functions	0.06	0.09	-0.2	-0.02	-0.12	-0.15	-0.28	-0.11	-0.36	-0.18	-0.3	-0.11	0.09	0.2	0.25	0.28	0.24	0.78906	0.436895	0.589211	0.003938	0.31448	0.227182	-0.095306	0.101689	0.000898	-0.334244	0.314313	-0.276648	-0.132166	0.01955	-0.538766	-0.715446	0.232559	-0.167618	-0.149889	-0.228111	-0.551417	-0.124556	-0.122667	0.05	-0.261081	-0.178051	-0.377838	0.297446	-0.236699
sll1388	hypothetical protein	Other categories	Hypothetical	0.05	0.07	0.11	0.13	0.17	0.14	0.21	0.27	0.48	0.24	0.49	0.21	-0.04	-0.12	-0.15	-0.32	-0.4	0.873967	1.28809	0.741573	0.272354	0.056677	0.201268	0.138024	-0.089124	-1.07212	1.17819	0.684499	0.577736		-0.161747	-0.516363	1.81646	0.4192	-0.139862	0	-0.070222	-0.07325	0.903	1.10833	-0.01	-0.534786	0.101965	0.103299		0.11761
sll1389	hypothetical protein	Other categories	Hypothetical	0.13	0.12	0.15	0.14	0.09	0.05	0.06	-0.02	-0.19	0.07	-0.03	0.08	-0.12	-0.12	-0.13	-0.13	-0.11	1.40842	2.13291	0.767871	0.277302	0.380374	0.724583	0.165998	0.083652	-0.539667	1.48702	0.492788	0.378296	-0.282622	-0.076571	-0.533706	1.31667	-0.0231245	-0.0971446	-0.051889	-0.106444	-0.1345	0.030222	0.012444	-0.1	0.0340719	0.534661	0.083969
sll1390	hypothetical protein	Other categories	Hypothetical	-0.2	-0.37	-0.45	-0.38	-0.34	-0.16	-0.17	-0.07	-0.19	-0.34	-0.11	-0.2	-0.19	-0.17	-0.21	-0.19	-0.26	0.426148	0.618068	0.254959	0.448972	0.17523	-0.366327	-0.10803	0.096043	-0.100258	0.402701	-0.323721	-0.23407	-0.532999	-0.551651	0.903847	0.424901	-0.531276	-0.0573036	-0.099889	-0.200889	-0.042917	0.069667	-0.164778	-0.7	0.302117	0.157182	0.290794	-0.309091	-0.0798725
sll1392	transcriptional regulator	Purines, pyrimidines, nucleosides, and nucleotides	Regulatory functions	0.32	0.07	0.13	0.11	0.56	0.11	0.36	0.55	0.2	0.71	0.72	0.19	0.09	0.05	-0.1	-0.12	-0.19	0.47352	0.770528	0.520419	0.100399	0.130733	-0.020448	0.193841	0.313859	-0.792538	0.537492	0.694726		-0.242152	0.259225	-0.917377	0.584312	0.268357	-0.104515	0	-0.428	0	0.551	0	-0.75	-0.708959	0.461442	0.044784		0.116257
sll1393	glycogen (starch) synthase (glgA)	Central intermediary metabolism	Polysaccharides and glycoproteins	0.01	-0.08	-0.18	-0.22	-0.18	-0.13	-0.13	-0.13	-0.09	0.04	-0.08	-0.18	-0.1	-0.14	-0.21	-0.17	-0.23	-0.090704	0.038243	-0.066263	0.414613	0.032683	-0.414152	-0.274902	0.18469	0.684972	1.08422	-0.449307	-0.349221	0.229694	-0.743717	0.0956317	-0.0933384	0.285633	-0.598663	0.065333	0.066	0.410083	0.481556	0.392	0	-0.316972	-0.122495	0.221306	-0.263729	-0.0755899
sll1394	peptide methionine sulfoxide reductase	Translation	Protein modification and translation factors	-0.03	-0.01	-0.1	-0.07	-0.2	-0.08	-0.34	-0.34	-0.11	-0.27	-0.27	-0.36	-0.38	-0.23	-0.27	-0.24	-0.19	0.487686	0.472433	0.215562	0.391079	0.330659	-0.168089	0.014362	0.013623	0.425538	0.217377	0.485832	0.568214	-0.0222214	0.169014	-0.356595	0.574693	0.400714	-0.534997	0.203778	0.158889	0.6625	0.524667	0.644556	-0.48	-0.084244	0.47008	-0.249732		0.12689
sll1395	dTDP-6-deoxy-L-mannose-dehydrogenase (rfbD)	Cell envelope	Surface polysaccharides, lipopolysaccharides and antigens	0.03	0.06	0	0.07	0.01	-0.04	-0.34	-0.24	-0.15	-0.36	-0.11	0.12	-0.01	-0.02	-0.04	-0.07	-0.05	0.651481	0.203739	0.183459	0.037875	0.758159	0.591881	0.147367	-0.215447	-0.439065	0.590911	0.54774	0.557189	0.191719	-0.183711	-0.496029	-0.303401	0.208037	0.0516343	0.063333	-0.081444	-0.047	0.081222	0.144222	-0.7	0.100489	0.506149	-0.318738	-0.925398	0.853995
sll1396	unknown protein	Other categories	Unknown	0	-0.02	-0.05	-0.03	-0.17	0.05	-0.12	-0.26	-0.22	-0.22	-0.39	-0.39	0.07	0.01	-0.27	-0.28	-0.43	0.940622	0.264018	0.62471	0.452232	-0.142853	0.129921	-0.134455	-0.2406	0.427279	-0.758886	-0.076917	0.141048	0.0981497	-0.20492	-0.545052	0.112426	0.853539	0.5905	-0.019889	0.056333	-0.0615	0.423889	0.295111	0.08	-0.267181	0.659845	-0.410145
sll1397	putative transposase [ISY100_a]	Other categories	Transposon-related functions																		-0.074397	-0.743085	-0.589287	-0.317641	0.392849	0.652289	0.018876	0.453635	0.930041	1.41688	0.766394	0.675678	0.278976	0.611392	-0.99371	-1.23971	0.249368	0.000552956	-1.02722	-0.848444	-0.0885	-1.21822	-0.985333	-0.25	0.775344	-0.009705	0.504629	-0.0566901	0.212994
sll1398	photosystem II reaction center W protein (psbW,psb13, ycf79)	Photosynthesis and respiration	Photosystem II	-0.27	-0.37	-0.49	-0.6	-0.33	-0.46	-0.06	-0.13	-0.01	-0.09	-0.15	-0.25	0.16	0.13	0.23	0.33	0.32	-0.32451	0.121756	-0.089293	0.74873	-0.538773	-0.499109	-0.242164	-0.197367	0.535333	0.34655	-0.180045	-0.179023		0.473128	0.59596	0.347429	-0.399771	0.880474	0.189222	0.077	-0.167917	-0.199444	-0.179	-0.13	0.525334	-0.434702	0.073764	-0.56952	-0.262543
sll1399	hypothetical protein	Other categories	Hypothetical	-0.42	-0.24	-0.29	-0.28	-0.49	-0.26	-0.35	-0.25	-0.09	-0.26	-0.17	-0.19	0.1	0.12	0.26	0.32	0.38	0.054332	-0.121979	0.105743	0.797091	-0.313412	-0.531011	-0.964243	-0.424997	-0.583265	-0.954351	-0.16295	-0.218155	0.0915815	0.209305	-0.0772027	-0.0355427	-0.109606	-0.17259	-0.297333	-0.299889	-0.5865	-0.511556	-0.458111	-0.18	0.231121	0.100257	0.10357	-0.1556	0.175607
sll1400	hypothetical protein	Other categories	Hypothetical	-0.11	0.07	0.11	0.36	0.22	0.28	-0.07	-0.05	-0.61	-0.08	-0.3	-0.09	-0.19	-0.07	-0.12	-0.11	0	-0.095231	-0.176929	-0.005066	-0.05595	0.078204	-0.399273	-0.877177	-0.672717	1.51152	-0.456516	0.397541			-0.095736	-0.968078	-0.182892	-0.241267	0.130534	0	0	0	0	0	0.15	-0.247559	0.093062	0.125345		0.274932
sll1401	unknown protein	Other categories	Unknown	0.06	0.07	0.12	-0.11	0.08	0.12	-0.02	0.02	0.44	-0.06	0.37	-0.08	0.09	0.02	-0.07	-0.05	-0.02	-0.715091	-0.115906	-0.243058	-0.123007	0.180946	-0.341393	0.173922	0.078859	1.6441	-0.801183	0.470259		-0.257074	0.081437	-1.50442	-0.412594	-0.183525	-0.615256	0	0	0	-0.842222	0.564222	-0.12	-0.0622442	0.124002	-0.050239		-0.0731949
sll1404	biopolymer transport ExbB protein homolog	Translation	Transport and binding proteins	0.15	0.07	0.05	0.12	0.15	-0.17	0.18	0.15	0.2	0.56	0.17	0.16	-0.04	-0.03	-0.09	-0.06	-0.14	0.122595	1.6568	0.62582	0.024371	-0.401372	-0.431538	-2.54515	-2.91262	0.666963	0.265632	0.286921	0.49708	-0.283383	-1.32823	-0.831754	1.31958	-0.0102887	0.719315	0.066	-0.207222	-0.38675	-0.596	-0.282222	-0.44	-1.96293	0.190815	-0.092057	0.579867	0.129342
sll1405	biopolymer transport ExbD protein homolog	Translation	Transport and binding proteins	0.13	0.1	-0.11	0.14	0.1	-0.15	-0.21	0.02	0.15	0.14	0.17	0.15	0.03	0.06	0.07	0.09	-0.04	0.464472	0.437975	0.503745	0.455407	-0.167887	-0.609209	-1.26319	-0.985215	-0.414833	0.147923	-0.026521	1.09495	-0.439773	-0.20383	-0.349519	0.815563	0.504102	1.34764	0	0.603778	0	0.077556	-0.042556	-0.42	-0.697098	0.159712	0.036472		0.0854825
sll1406	ferrichrome-iron receptor	Translation	Transport and binding proteins	0.05	0.02	0.16	0.06	0.05	-0.2	0.28	-0.19	-0.19	-0.23	-0.21	0.04	-0.12	-0.12	-0.1	0.1	0.09	-0.304984	0.409322	0.180809	0.131858	-0.650684	-0.286877	-2.58102	-2.28338	1.47668	-0.068699	0.015965	0.756809	-0.321304	-0.635688	-0.725337	1.28777	0.108925	1.07767	0.185556	0.160111	-0.45275	-0.326	-0.071333	0.26	0.529059	-0.062656	-0.075338	0.950748	-0.349409
sll1407	probable methyltransferase	Other categories	Other	0.13	0.19	0.19	0.2	0.31	0.21	0.5	0.46	0.96	0.71	0.82	0.21	0	0.07	0.01	0.05	0.06	-0.725127	-0.422166	0.175245	-0.461854	-0.131693	-0.289061	-1.24523	-2.01686	0.874346	0	-0.311987		-0.575503	-0.946207	0.790741	0.172992	-0.416312	0.704288	0	0.029444	-0.327583	-0.333778	-0.545556	0.02	0.329902	-0.030698	0.136628
sll1408	transcriptional regulator	Purines, pyrimidines, nucleosides, and nucleotides	Regulatory functions	0.14	0.11	0.1	0.16	0.31	0.11	0.41	0.3	0.63	0.31	0.5	0.1	-0.04	-0.07	-0.1	-0.1	-0.09	-0.633808	-0.724038	-0.284052	-0.330756	0.127444	0.288058	-1.2884	-0.818958	1.75847	1.2342	0.129817		0.146736	-0.129781	0.0277664	0.258609	-0.53819	1.02116	-0.116778	0.266111	0	0.413667	0.717556	-0.04	-0.385774	-0.100414	0.437338	0.350645
sll1409	ferrichrome-iron receptor	Translation	Transport and binding proteins	0.01	0.08	0.1	0.12	0.04	0.12	0.01	-0.05	-0.19	-0.14	-0.09	0.14	-0.02	-0.02	-0.06	-0.05	-0.04	-0.703066	-0.231903	-0.33629	-0.335007	0.373119	0.17528	0.276926	-0.654586	0.908259	-1.07621	-0.024585		0.0527244	0.10619	0.162728	0.593262	0.220192	0.120432	0	0	0	0.450889	0.823778	0.16	-0.648503	-0.094732	-0.240688	-0.616433	-0.375586
sll1411	hypothetical protein	Other categories	Hypothetical	0.08	-0.01	-0.14	-0.11	0.01	-0.04	-0.21	-0.1	0.09	0.1	0.03	0.05	0.07	0.09	0.11	0.1	0.09	0.039933	0.010133	-0.403571	0.396599	0.22357	0.212621	-0.065725	0.487903	0.33447	0.172865	0.354057		-0.444661	0.636452	-0.758597	-0.829688	-0.0198923	0.136298	0	-0.707222	0	-0.947889	-0.977556	-0.95	0.383569	0.27318	0.587915
sll1414	hypothetical protein	Other categories	Hypothetical	-0.41	-0.52	-0.25	-0.29	-0.34	-0.11	-0.34	-0.34	-0.35	-0.23	-0.25	-0.17	-0.63	-0.48	-0.52	-0.49	-0.5	-0.253534	-0.691698	-0.095605	-0.432886	0.307565	0.846745	0.89737	0.438464	-0.493565	0.870402	-0.480295	-0.489634	-0.181527	0.350404	1.10625	-0.130061	-0.80732	0.219215	0.328111	0.266	0.008	0.235556	-0.070333	-0.14	1.05435	0.404546	0.405564	-0.182155	-0.0459876
sll1415	hypothetical protein	Other categories	Hypothetical	-0.3	-0.27	0.07	-0.04	-0.16	0.01	-0.43	-0.32	-0.18	-0.36	-0.33	-0.02	-0.21	-0.16	-0.21	-0.2	-0.22	0.3604	-0.256734	0.046885	0.040352	0.255383	0.04747	-0.282899	0.13288	0.996599	0.826926	-0.232636	0.0477903	-0.389124	0.177365	0.41836	0.329767	-0.360145	-0.00266931	-0.171667	0.121111	0	0.373	0.246222	-0.01	0.0248123	0.301165	0.213703		-0.14346
sll1418	similar to photosystem II oxygen-evolving complex 23K protein PsbP (psbP)	Photosynthesis and respiration	Photosystem II	0.01	-0.09	-0.04	-0.06	0.03	-0.01	0.26	0.1	0	-0.17	0.02	0.31	-0.48	-0.33	-0.25	-0.11	-0.17	0.265701	-0.056219	0.127504	0.314437	0.008912	0.091293	-0.488624	-0.081347	-0.155798	-0.559178	-1.03052	0.201922	-0.202515	-0.030691	1.22813	1.5768	-0.978718	0.281634	-0.137333	-0.055333	0.23075	0.461	0.238889	0.19	0.0148934	0.324729	0.396038	0.055752	-0.0529944
sll1423	global nitrogen regulator (ntcA,ycf28)	Purines, pyrimidines, nucleosides, and nucleotides	Regulatory functions	0.13	-0.11	-0.2	-0.18	-0.47	-0.31	-0.49	-0.31	-0.73	-0.39	-0.51	0.29	0.43	0.28	0.49	0.43	0.37	-0.850072	-0.705956	-0.188577	-0.363822	-0.143501	0.101602	0.39771	-0.020919	0.400153	0.210532	0	-0.560976		0.048004	-0.0270092	0.210822	0.372578	-0.862745	-0.185889	-0.241889	-0.136333	-0.080667	-0.011444	0.12	0.191155	-0.459464	0.028569	-0.369564	0.0424387
sll1424	hypothetical protein	Other categories	Hypothetical	-0.05	0.09	0.03	0.14	0.17	0.06	-0.14	-0.12	0.17	0.13	0.21	0.05	0.04	-0.02	-0.04	0.06	0.15	0.471198	0.100964	0.11637	0.030295	0.119154	-0.042599	0.10649	0.184752	-0.629144	0.087925	-0.086719	-0.283582	-0.0201867	0.430269	-0.194109	-0.0477941	-0.01498	-0.0284321	0.152778	0.09	0.03	0.243556	0.391889	0.06	0.249003	0.137677	0.424243		0.265498
sll1425	proline-tRNA ligase (proS)	Translation	Aminoacyl tRNA synthetases and tRNA modification	-0.09	-0.28	-0.48	-0.34	-0.22	-0.05	-0.47	-0.35	-0.19	-0.4	-0.29	0.16	-0.4	-0.29	-0.26	-0.3	-0.36	0.533142	0.660512	0.509222	0.582776	-0.06585	-0.215967	-0.125008	0.036447	-0.189867	0	0.012456	-0.137518	-0.416301	-0.448558	0.533661	0.275728	-0.184172	-0.375625	0.032778	0.040556	0.248333	0.283111	0.369667	-0.24	0.0324644	0.026162	0.253945	-0.404814	0.134028
sll1426	unknown protein	Other categories	Unknown	0.04	0.07	-0.03	0.03	-0.04	0.09	-0.07	-0.06	-0.28	-0.15	-0.16	-0.27	0.03	-0.23	-0.3	-0.44	-0.43	0.588557	1.15438	1.14932	0.806504	0.049294	0.023353	0.182053	0.08998	-0.521166	-0.362903	1.33299	0.303723	0.237917	-0.308289	-0.390163	0.96761	0.473203	0.375918	0.020111	-0.043222	-0.186	0.5	0.729556	-0.33	-0.288538	0.33778	-0.867124	0.991284	0.263829
sll1427	protease	Translation	Degradation of proteins, peptides, and glycopeptides	0.44	0.41	0.23	0.36	0.08	0.33	-0.38	-0.2	-0.14	-0.21	-0.27	-0.08	0.32	0.11	-0.02	-0.21	-0.4	0.51046	-0.020351	0.543744	0.21366	-0.201063	0.188726	0.577171	0.126577	-0.384836	0.803995	0.926004	0.308349	-0.253176	-0.247737	-0.812008	-0.307587	0.471054	0.578457	-0.020667	-0.188444	-0.158667	0.353333	0.549333	0.19	-0.0301317	0.259401	-0.355574	1.77004	0.606899
sll1428	probable sodium-dependent transporter	Translation	Transport and binding proteins	-0.02	0.02	-0.06	0.08	-0.12	0.04	-0.3	-0.19	-0.26	0.47	-0.11	0.11	-0.16	-0.1	-0.13	-0.15	-0.15	-0.601463	-0.125288	0.338273	0.304359	-0.645593	0.42967	0.401131	-0.022269	1.05174	0.665746	-0.336649	-0.282641	-0.6486	0.339116	0.446433	0.0583051	0.390197	-0.367154	0.300889	0.176333	0.044333	-0.069111	-0.079556	0.48	0.0129331	0.080767	0.0647
sll1429	unknown protein	Other categories	Unknown	0.02	0.06	0.09	0.13	0.02	0.09	0.13	0.01	-0.13	-0.09	-0.02	0.05	-0.29	-0.38	-0.52	-0.49	-0.39	-0.888306	-0.012869	-0.38128	0.058486	-0.261307	-0.835369	0.10439	-0.013547	-0.754479	-0.902546	-0.775689			0.060934	0.576676	-0.47082	-1.10194	-0.115935	0	0	0	0.628556	0	0.98	-0.454619	-0.130513	0.875951		0.105623
sll1430	adenine phosphoribosyltransferase	Purines, pyrimidines, nucleosides, and nucleotides	Interconversions and salvage of nucleosides and nucleotides	-0.05	-0.08	-0.13	-0.09	-0.16	-0.12	-0.1	-0.03	-0.18	-0.24	-0.11	0.04	0.11	0.15	0.2	0.26	0.1	-0.228479	-0.060163	-0.224897	0.012548	0.098714	-0.19735	0.118688	0.171171	-0.085539	-2.3024	-0.079857		-0.458982	-0.821878		-1.66598	0.861746	-0.725455	0.554111	0.049111	0	0.085	0	0.1	-0.518624	-0.101091	-0.078915		0.0123792
sll1432	hydrogenase isoenzymes formation protein HypB (hypB)	Other categories	Hydrogenase	-0.18	-0.07	0.23	-0.02	0.07	0.05	0.24	0.15	0.27	0.27	0.1	-0.11	-0.19	-0.05	-0.14	-0.15	-0.05	1.14186	0.85651	1.27267	0.668708	-0.034474	-0.485593	-0.139087	-0.384433	-0.229959	-0.135078	-0.147176	0.390799	0.367482	-0.44876		1.15277	1.22292	0.136932	-0.112778	-0.098333	-0.026083	0.648222	0.767111	0.57	-1.12269	-0.260576	-0.736385	-0.107854	-0.406041
sll1433	hypothetical protein	Other categories	Hypothetical	-0.06	0.15	0.24	0.23	0.03	0.2	-0.11	-0.09	0.05	-0.04	-0.05	-0.17	-0.11	-0.01	-0.02	-0.02	0.01	0.291916	-0.267208	0.272699	0.099061	0.119667	-0.22862	-0.223455	-0.042404	-0.245463	0.17675	0.889993	0.168465	0.366281	0.038608	-0.230356	-0.344876	0.752252	0.226928	-0.117556	-0.233667	-0.293917	0.288222	0.237333	0.12	-0.968593	0.306042	0.130514		0.128719
sll1434	penicillin-binding protein	Other categories	Drug and analog sensitivity	0.17	0.02	0.09	-0.07	0.04	0.01	0.09	0.11	-0.22	-0.02	-0.2	0.08	0.25	0.13	0.1	0.01	-0.07	0.242118	0.514182	-0.134333	0.021036	0.219575	-0.166503	-0.238321	-0.334608	0.467285	0.760189	0	0.19081	-0.101357	-0.289933	-0.751508	0.000271054	0.288965	0.102088	0.057222	-0.114556	-0.053583	0.099333	0.568889	-0.34	-1.51332	-0.144086	-0.565881	0.74694	-0.0434729
sll1435	glutamyl-tRNA(Gln) amidotransferase subunit B	Translation	Aminoacyl tRNA synthetases and tRNA modification	-0.04	-0.2	-0.1	-0.28	-0.18	0.08	-0.14	-0.14	-0.15	-0.15	-0.23	0.11	-0.07	-0.12	-0.14	-0.23	-0.18	-0.32847	-0.889181	-0.274081	-0.396036	0.433141	0.559725	0.341544	0.272557	0.2703	-0.238265	-0.358674	-0.548342	-0.172437	-0.021488	0.136594	0.0819842	-0.788898	-0.45768	0.000889	0.106444	-0.055583	0.121778	0.043556	-0.8	0.494531	0.147827	0.571405	-0.00765875	0.317247
sll1436	putative transposase [ISY100_q]	Other categories	Transposon-related functions																													0.771295	-0.22584					0.0329486	-1.16444	-0.940778	-0.249	-1.25111	-1.13311	-0.46	0.302611				0.0172976
sll1437	putative transposase [ISY100_q]	Other categories	Transposon-related functions																													0.674646	-0.355532					-0.630491	-0.181222	-0.261889	-0.133	-0.613667	-0.679222	-0.18	0.365908			0.278171
sll1439	unknown protein	Other categories	Unknown	0.06	0.11	0.02	0.09	0.09	0.06	-0.14	0.07	0.17	-0.15	0.25	0.06	-0.09	-0.09	-0.07	-0.03	-0.05	0.202673	0.187698	0.312185	-0.393263	0.113575	-0.199439	0.14837	0.312	-0.957297	-1.7021	0.003291			-0.289819	-0.69202	0.328992	-0.102885	-0.137625	0	-0.274667	0	0.182889	0.625889	0.44	-0.567394	0.0639	0.392415
sll1440	pyridoxamine 5'-phosphate oxidase (pdxH)	Biosynthesis of cofactors, prosthetic groups, and carriers	Pyridoxine	0.12	0.1	-0.03	0.13	0.29	0.09	-0.04	0.26	0.44	0.24	0.45	0.12	-0.06	0	0.04	0.01	0.03	-0.276964	-0.287384	-0.297274	-0.169142	0.225449	0.177366	0.331667	0.426585	0	1.23986	-0.483824	-0.551863	-0.847142	0.102217	0.497657	0.0915147	0.0650846	-1.01696	0.538667	0.553222	0.608	0.785778	0.600333	-0.69	-0.502585	-0.270664	0.31782	-0.2231	0.306264
[truncated: 2,304 more rows]
[truncated: 22 more columns]
