# Supplementary material for: Integrative analysis of large scale expression profiles reveals core transcriptional response and coordination between multiple cellular processes in a cyanobacterium
Source: BMC Syst Biol. 2010 Aug 2;4:105. doi: 10.1186/1752-0509-4-105 (PMC2924297; doi:10.1186/1752-0509-4-105)
Supplement: Additional file 3 — Discretized expression of genes across various perturbations. This table gives the discretized value calculated from the additional file 2. [file 1752-0509-4-105-S3.XLS]

## Sheet: Sheet1
Additional file 3: Discretized expression of genes across various perturbations. The genes were identified as differentially regulated only if the p-value was <0.01.
GeneName	Function	GeneralPathway	SpecificPathway	hl_15min	hl_1h	hl_2h	hl_3h	hl_4h	hl_6h	dcmu_15min	dcmu_45min	dcmu_1p5h	dcmu_3h	dcmu_6h	br_15min	br_45min	br_1p5h	br_2h	br_3h	br_6h	KEGG_Hihara_dbmib20	KEGG_Hihara_dbmib300	KEGG_Hihara_dcmu20	KEGG_Hihara_dcmu300	KEGG_Hihara_hl_15min	KEGG_Hihara_hl_1h	KEGG_Hihara_hl_6h	KEGG_Hihara_hl_15h	KEGG_Kobayashi_oxidative stress -slr1738	KEGG_Kobayashi_oxidative stress -WT vs MV	KEGG_Paithoon_wt	singh_h2o2	singh_nitrogen	suzuki_cold_stress_wt	GSE3682_Cd	GSE3703_H2O2	osanai_nitrogen	singh_lowFe_3	GSE1695_inorganic carbon limitation_1h	GSE1695_inorganic carbon limitation_3h	GSE1695_inorganic carbon limitation_200min	GSE1695_inorganic carbon limitation_6h	GSE1695_inorganic carbon limitation_12h	hagemann_wt	tina_light_dark	GSE4613_uv_3h	GSE4613_uv_36h	singh_linVsSat	singh_temp
sgl0001	hypothetical protein	Other categories	Hypothetical	0	0	0	0	1	0	1	1	1	1	1	0	0	0	0	-1	-1	0	1	0	0	0	0	0	0	0	0	0	0	1	0	0	0	0	0	0	0	0	0	0	0	0	0	0	0	0
sgl0002	hypothetical protein	Other categories	Hypothetical	-1	-1	-1	-1	-1	-1	-1	-1	-1	-1	-1	0	-1	-1	-1	0	0	0	0	0	0	0	0	0	1	1	0	-1	0	-1	0	1	0	0	0	0	-1	-1	-1	-1	-1	1	0	0	0	0
sll0002	penicillin-binding protein	Other categories	Drug and analog sensitivity	0	0	0	1	0	1	0	-1	1	0	1	-1	1	1	1	1	0	1	0	0	0	0	0	0	0	0	0	0	0	0	0	0	0	0	0	0	0	0	1	1	1	0	0	0	0	0
sll0005	hypothetical protein	Other categories	Hypothetical	0	0	1	0	1	1	0	0	1	1	-1	1	1	0	-1	-1	-1	0	0	0	0	0	0	0	0	0	0	1	0	1	0	0	0	1	0	0	-1	-1	0	0	0	1	0	0	0	1
sll0006	putative aminotransferase	Amino acid biosynthesis	Aspartate family	0	0	0	0	1	0	1	1	1	1	1	0	-1	-1	-1	-1	-1	0	0	0	0	0	0	0	0	0	0	-1	0	-1	0	1	0	0	-1	0	0	-1	-1	-1	-1	1	0	0	-1	1
sll0007	hypothetical protein	Other categories	Hypothetical	0	0	-1	-1	-1	0	-1	-1	-1	-1	-1	0	1	1	1	1	1	0	0	0	0	0	0	0	0	0	0	0	0	0	0	0	0	0	0	0	0	0	0	1	0	0	0	0	0	0
sll0008	unknown protein	Other categories	Unknown	0	0	0	0	1	0	1	1	1	1	1	-1	1	1	1	1	1	0	-1	0	0	0	0	0	0	0	0	1	0	0	0	-1	0	0	0	0	-1	0	1	1	0	0	0	0	0	0
sll0010	unknown protein	Other categories	Unknown	0	1	0	1	1	1	1	0	0	0	0	0	1	0	0	0	0	0	0	0	0	0	0	0	0	0	0	0	0	0	0	0	-1	0	0	0	0	0	0	0	0	0	0	0	0	0
sll0012	putative transposase [ISY523_f]	Other categories	Transposon-related functions	0	0	0	0	0	0	0	0	0	0	0	0	0	0	0	0	0	0	0	0	0	0	0	0	0	0	0	0	0	1	0	0	0		0	-1	-1	-1	0	0	1	0	0	0	0	0
sll0016	probable membrane-bound lytic transglycosylase A	Cell envelope	Murein sacculus and peptidoglycan	0	0	0	0	0	0	1	1	1	1	1	1	0	1	1	1	0	0	0	-1	0	0	0	0	0	0	0	0	0	-1	0	0	0	1	0	0	0	0	1	1	0	0	0	0	0	0
sll0017	glutamate-1-semialdehyde aminomutase (hemL)	Biosynthesis of cofactors, prosthetic groups, and carriers	Cobalamin, heme, phycobilin and porphyrin	0	-1	-1	-1	-1	-1	-1	-1	0	-1	-1	0	1	1	1	1	1	-1	-1	-1	0	0	0	0	0	0	0	-1	0	0	0	1	0	0	0	1	1	-1	-1	-1	-1	1	0	0	0	0
sll0018	fructose-bisphosphate aldolase, class II (fbaA,fda)	Energy metabolism	Glycolysis	0	0	0	0	0	0	-1	0	0	-1	-1	-1	-1	-1	-1	-1	-1	0	0	1	0	0	0	0	0	0	0	1	0	1	0	1	0	0	0	0	0	1	1	1	0	1	0	0	-1	1
sll0019	1-deoxy-d-xylulose 5-phosphate reductoisomerase	Other categories	Other	0	-1	-1	-1	-1	-1	1	1	1	1	1	0	-1	-1	0	1	1	-1	-1	-1	0	0	0	0	0	0	0	-1	0	-1	0	1	0	0	0	0	0	-1	0	-1	-1	0	0	0	0	0
sll0020	ATP-dependent Clp protease regulatory subunit (clpC)	Translation	Degradation of proteins, peptides, and glycopeptides	1	0	1	1	0	1	-1	-1	-1	-1	-1	1	1	1	1	-1	0	1	0	1	1	1	0	0	0	0	0	1	1	-1	0	-1	0	1	1	0	0	1	1	1	0	-1	0	0	0	0
sll0021	probable exonuclease	Purines, pyrimidines, nucleosides, and nucleotides	DNA replication, restriction, modification, recombination, and repair	0	0	1	0	1	0	1	1	1	1	1	1	0	-1	-1	-1	0	0	0	0	0	0	0	0	0	0	0	1	0	0	0	-1	0	0	0	0	0	0	1	1	-1	-1	0	0	0	0
sll0022	unknown protein	Other categories	Unknown	0	0	0	0	0	0	0	0	0	0	1	-1	-1	-1	-1	-1	-1	0	1	0	0	0	0	0	0	0	0	-1	0	0	0	0	0	0	0	0	1	-1	1	1	0	0	0	0	0	0
sll0023	hypothetical protein	Other categories	Hypothetical	0	0	0	0	1	0	1	1	1	1	0	-1	-1	-1	-1	-1	-1	-1	0	0	0	0	0	1	0	0	0	-1	0	1	0	0	0	0	0	0	0	-1	1	1	0	-1	-1	0	1	-1
sll0024	unknown protein	Other categories	Unknown	-1	-1	-1	-1	0	0	1	1	0	1	-1	1	1	1	1	1	0	0	0	0	0	0	0	0	0	0	0	-1	0	0	0	0	0	0	0	0	1	0	1	1	1	0	0	0	0	0
sll0026	NADH dehydrogenase subunit 5 (involved in constitutive, low affinity CO2 uptake) (ndhF4)	Photosynthesis and respiration	NADH dehydrogenase	-1	-1	0	-1	0	-1	-1	-1	0	0	0	0	-1	1	1	1	1	-1	-1	-1	0	0	0	0	0	0	0	-1	-1	0	1	1	0	0	-1	0	0	0	-1	-1	0	1	0	0	-1	0
sll0027	NADH dehydrogenase subunit 4 (involved in constitutive, low affinity CO2 uptake) (ndhD4)	Photosynthesis and respiration	NADH dehydrogenase	-1	-1	-1	-1	-1	-1	-1	-1	1	-1	1	-1	-1	0	1	1	1	0	0	0	0	0	0	0	0	0	0	0	-1	0	0	0	0	0	-1	0	-1	0	0	0	0	1	0	0	-1	0
sll0030	cmp operon transcriptional regulator, LysR family protein (cmpR)	Purines, pyrimidines, nucleosides, and nucleotides	Regulatory functions	0	0	0	0	0	0	0	1	0	0	1	0	0	0	0	0	0	0	0	0	0	1	0	0	0	0	0	1	0	-1	0	0	0	0	0	0	0	1	1	1	1	0	0	0	-1	1
sll0031	hypothetical protein	Other categories	Hypothetical	0	0	0	0	0	-1	0	-1	0	0	-1	1	1	1	1	1	1	0	0	0	0	0	0	0	0	0	0	0	0	0	0	0	0	-1	0	0	0	0	0	1	1	0	0	0	0	0
sll0033	carotene isomerase (crtH)	Other categories	Hypothetical	0	-1	-1	-1	-1	-1	-1	-1	0	-1	-1	0	0	-1	0	0	0	0	0	0	0	0	0	0	0	0	0	-1	0	0	0	1	0	-1	0	0	1	0	1	1	-1	0	0	0	0	0
sll0034	putative carboxypeptidase	Other categories	Other	0	0	0	1	0	0	0	0	1	0	0	0	0	0	0	1	0	0	-1	-1	0	0	0	0	0	0	0	-1	0	0	0	0	0	1	1	0	0	0	0	0	0	-1	0	0	0	0
sll0036	hypothetical protein	Other categories	Hypothetical	0	1	0	1	1	1	1	1	1	1	1	-1	1	1	1	1	1	0	0	0	0	0	0	0	0	0	0	0	0	1	0	0	0	0	0	0	-1	0	0	1	1	-1	0	0	0	0
sll0037	hypothetical protein	Other categories	Hypothetical	0	-1	0	-1	0	-1	1	1	1	1	1	-1	0	0	0	0	0	0	-1	0	0	0	0	0	0	0	0	-1	-1	-1	0	1	0	0	1	0	-1	-1	-1	-1	-1	-1	0	0	0	0
sll0038	two-component response regulator PatA subfamily	Purines, pyrimidines, nucleosides, and nucleotides	Regulatory functions	0	0	0	0	0	0	0	0	0	0	0	-1	0	-1	-1	-1	-1	0	1	0	0	0	0	0	0	0	0	0	0	1	0	1	0	0	1	0	0	-1	1	1	0	1	0	0	0	0
sll0039	two-component response regulator CheY subfamily	Purines, pyrimidines, nucleosides, and nucleotides	Regulatory functions	0	0	0	0	0	0	1	1	0	1	1	-1	1	1	0	-1	-1	1	1	0	1	0	0	0	0	0	0	-1	0	-1	0	0	0	1	1	0	0	-1	-1	-1	0	1	0	0	0	0
sll0040	similar to chemotaxis protein CheW	Cellular processes	Chemotaxis	0	0	-1	0	-1	0	-1	-1	-1	-1	-1	-1	1	1	1	1	0	0	1	1	0	0	0	0	0	0	0	-1	0	-1	0	0	0	0	0	0	-1	-1	0	0	0	1	0	0	0	-1
sll0041	probable methyl-accepting chemotaxis protein	Cellular processes	Chemotaxis	0	0	-1	-1	-1	0	0	-1	-1	-1	-1	-1	1	1	1	0	-1	1	1	0	1	0	0	0	0	0	0	-1	1	-1	0	0	0	0	1	1	1	-1	-1	-1	0	1	1	0	1	1
sll0042	probable methyl-accepting chemotaxis protein	Cellular processes	Chemotaxis	-1	0	-1	0	-1	0	0	-1	0	0	-1	1	1	1	1	1	1	0	1	0	0	0	0	0	0	0	0	0	0	0	0	0	0	0	0	0	1	-1	0	0	0	1	0	0	0	0
sll0043	two-component hybrid sensor and regulator	Purines, pyrimidines, nucleosides, and nucleotides	Regulatory functions	-1	-1	0	-1	0	0	-1	-1	-1	-1	0	0	1	1	1	1	1	0	0	0	0	0	0	0	0	0	0	-1	0	1	0	0	0	0	0	0	0	-1	0	0	0	1	0	0	0	0
sll0044	unknown protein	Other categories	Unknown	-1	-1	0	-1	-1	0	-1	0	0	0	0	-1	1	1	1	1	0	1	0	0	0	0	0	0	0	0	0	-1	0	0	0	0	0	0	1	0	0	0	0	0	0	1	0	0	0	0
sll0045	sucrose phosphate synthase (sps)	Energy metabolism	Sugars	0	0	0	0	0	0	0	1	0	1	1	0	0	0	0	0	0	0	0	0	0	0	0	0	0	0	0	1	0	-1	0	-1	0	0	-1	0	0	0	1	1	1	0	0	0	-1	0
sll0047	hypothetical protein YCF12 (ycf12)	Other categories	Hypothetical	0	0	0	0	0	0	0	0	0	0	0	0	0	0	0	0	0	0	0	0	0	0	0	0	0	0	0	0	0	0	0	1	0	-1	0	0	0	-1	0	0	0	0	0	0	0	0
sll0048	unknown protein	Other categories	Unknown	1	0	1	1	1	1	0	1	0	1	1	1	0	0	-1	-1	-1	1	1	1	1	0	0	0	0	0	0	0	0	0	0	0	1	1	0	0	0	-1	1	1	0	-1	0	0	0	0
sll0051	hypothetical protein	Other categories	Hypothetical	0	-1	-1	-1	-1	0	0	0	0	0	0	-1	-1	-1	-1	-1	-1	-1	0	0	0	-1	-1	-1	-1	0	0	-1	0	1	0	1	0	1	0	0	0	-1	0	0	0	-1	0	0	-1	0
sll0053	biotin carboxylase (accC)	Energy metabolism	Fatty acid, phospholipid and sterol metabolism	0	0	0	0	0	0	0	1	0	0	1	0	-1	-1	-1	-1	0	0	0	0	0	0	0	0	0	0	0	-1	0	-1	0	1	0	0	0	0	0	0	0	0	-1	0	0	0	0	0
sll0055	processing protease	Translation	Degradation of proteins, peptides, and glycopeptides	0	1	1	1	0	1	0	0	0	0	0	0	0	-1	-1	-1	-1	0	0	1	0	0	0	0	0	0	0	-1	0	0	0	0	0	0	0	0	0	0	0	0	0	0	0	0	0	0
sll0057	heat shock protein GrpE (grpE)	Cellular processes	Chaperones	0	0	0	0	0	0	0	0	1	0	1	-1	0	1	0	1	1	0	-1	0	0	0	0	0	0	0	0	0	0	0	0	-1	-1	0	0	1	0	0	0	0	-1	0	0	0	0	0
sll0058	DnaK protein (dnaK)	Cellular processes	Chaperones	-1	0	0	0	0	0	-1	-1	0	-1	-1	-1	-1	-1	-1	-1	-1	0	0	0	0	0	0	0	0	0	0	0	0	1	0	0	0	0	0	1	0	-1	-1	-1	-1	1	0	0	0	0
sll0060	hypothetical protein	Other categories	Hypothetical	0	0	0	0	0	0	0	0	0	1	0	0	-1	0	0	-1	-1	0	0	0	0	0	0	0	0	0	0	1	0	0	0	0	0	0	0	0	0	0	0	-1	0	0	0	0	0	0
sll0062	hypothetical protein	Other categories	Hypothetical	0	0	0	0	0	0	0	-1	-1	-1	-1	0	0	0	0	0	1	0	0	0	0	0	0	0	0	0	0	1	0	1	0	-1	0	0	0	-1	-1	-1	0	0	0	-1	0	0	0	0
sll0063	hypothetical protein	Other categories	Hypothetical	-1	0	1	0	-1	0	-1	-1	0	-1	0	-1	1	1	1	1	1	0	0	0	0	0	0	0	0	0	0	0	0	0	0	-1	0	0	0	0	0	0	0	0	1	0	0	0	0	0
sll0064	binding protein of ABC transporter component	Translation	Transport and binding proteins	-1	-1	-1	-1	-1	-1	-1	-1	0	0	0	-1	-1	0	1	1	1	-1	0	-1	0	0	0	0	0	0	0	-1	0	-1	0	0	0	-1	0	0	-1	-1	0	0	0	0	0	0	0	0
sll0065	acetolactate synthase small subunit (ilvN)	Amino acid biosynthesis	Branched chain family	1	0	0	0	-1	-1	-1	-1	-1	0	-1	0	1	0	0	0	0	0	1	0	1	0	0	0	0	0	0	0	0	0	0	0	0	0	0	0	0	0	0	0	0	0	0	0	0	0
sll0066	unknown protein	Other categories	Unknown	0	0	0	0	0	0	0	-1	-1	-1	-1	0	1	0	-1	-1	-1	0	0	0	0	0	0	0	0	0	0	1	0	-1	0	0	0	0	0	0	0	-1	0	0	-1	0	0	0	0	0
sll0067	glutathione S-transferase	Biosynthesis of cofactors, prosthetic groups, and carriers	Thioredoxin, glutaredoxin, and glutathione	1	0	0	0	0	0	0	0	1	1	1	-1	-1	0	-1	-1	-1	1	1	1	0	0	0	0	0	0	0	1	0	-1	0	0	1	0	-1	0	0	-1	0	0	0	-1	0	0	0	0
sll0068	unknown protein	Other categories	Unknown	-1	0	0	0	1	0	0	0	-1	0	-1	0	-1	-1	-1	-1	-1	0	0	0	0	0	0	0	0	0	0	-1	0	-1	0	1	1	0	0	0	0	1	1	1	-1	0	0	0	0	0
sll0069	hypothetical protein	Other categories	Hypothetical	1	1	1	1	1	1	0	1	1	1	1	0	-1	-1	-1	-1	-1	1	0	1	0	0	0	0	0	0	0	0	0	0	0	0	0	1	0	0	0	0	0	0	0	-1	0	0	0	0
sll0070	phosphoribosylglycinamide formyltransferase (purU)	Purines, pyrimidines, nucleosides, and nucleotides	Purine ribonucleotide biosynthesis	-1	-1	-1	-1	0	-1	1	1	1	1	1	1	-1	-1	-1	-1	-1	0	1	0	1	0	0	0	0	0	0	-1	0	0	0	0	0	0	0	0	0	0	0	0	0	-1	0	0	0	0
sll0071	hypothetical protein	Other categories	Hypothetical	-1	0	0	-1	0	0	-1	1	1	1	1	-1	-1	-1	0	0	-1	0	0	0	0	0	0	0	0	0	0	0	0	0	0	0	0	1	0	0	0	0	0	0	-1	0	0	0	0	0
sll0072	hypothetical protein	Other categories	Hypothetical	-1	-1	-1	-1	0	0	0	0	0	0	0	0	-1	-1	0	0	0	0	0	0	0	0	0	0	0	0	0	0	0	0	0	0	0	0	0	0	1	0	1	0	0	0	0	0	0	0
sll0078	threonyl-tRNA synthetase (thrS)	Translation	Aminoacyl tRNA synthetases and tRNA modification	0	0	1	1	0	1	1	1	1	1	1	0	1	-1	-1	-1	-1	0	-1	0	0	0	0	0	0	0	0	0	1	0	0	0	0	0	0	0	0	-1	0	0	-1	0	0	0	0	0
sll0080	N-acetyl-gamma-glutamyl-phosphate reductase (argC)	Amino acid biosynthesis	Glutamate family / Nitrogen assimilation	-1	0	1	1	0	0	-1	-1	-1	-1	-1	0	-1	-1	1	1	1	0	0	0	0	0	0	0	0	0	0	-1	0	1	0	0	0	0	-1	0	0	0	0	-1	1	-1	0	0	0	-1
sll0082	hypothetical protein	Other categories	Hypothetical	0	0	0	0	1	0	1	1	1	1	1	0	0	0	0	0	0	0	0	0	0	0	0	0	0	0	0	0	0	0	0	0	0	0	-1	0	0	0	0	0	1	-1	0	0	0	0
sll0083	phosphoheptose isomerase	Cell envelope	Surface polysaccharides, lipopolysaccharides and antigens	-1	-1	-1	-1	-1	-1	-1	-1	-1	-1	-1	-1	1	1	1	1	1	0	-1	0	0	0	0	0	0	0	0	0	0	0	0	0	0	0	-1	0	0	0	0	1	0	0	0	0	-1	0
sll0084	putative phosphatase	Amino acid biosynthesis	Aromatic amino acid family	0	0	0	0	1	0	1	0	0	1	0	1	0	0	0	0	0	0	0	0	-1	0	1	0	0	0	0	1	0	0	0	1	0	-1	-1	1	1	1	1	1	-1	0	0	0	0	0
sll0085	unknown protein	Other categories	Unknown	0	0	0	0	0	0	0	-1	0	-1	0	0	0	0	0	0	1	0	0	0	0	0	0	1	1	0	0	0	0	0	0	0	0	0	0	0	0	0	0	0	0	0	0	0	0	0
sll0086	putative arsenical pump-driving ATPase	Other categories	Drug and analog sensitivity	0	1	0	1	1	1	-1	-1	0	0	1	0	1	0	0	-1	1	1	1	0	0	1	1	0	0	0	0	1	1	1	1	0	0	0	1	0	0	1	1	1	0	-1	0	0	1	0
sll0088	hypothetical protein	Other categories	Hypothetical	1	0	1	0	0	1	0	0	0	0	0	1	0	0	-1	-1	-1	1	1	1	1	0	0	0	0	0	0	0	0	0	0	0	1	-1	0	0	-1	-1	0	1	0	-1	1	1	-1	0
sll0092	putative transposase [ISY391_c]	Other categories	Transposon-related functions	0	0	0	0	0	0	0	0	0	0	0	0	0	0	0	0	0	0	0	0	0	0	0	0	0	0	0	0	0	1	0	0	0	0	0	-1	-1	0	-1	0	0	0	0	0	0	0
sll0094	two-component sensor histidine kinase	Purines, pyrimidines, nucleosides, and nucleotides	Regulatory functions	0	0	0	0	1	0	1	1	1	1	1	0	1	1	1	1	0	0	0	0	0	0	0	0	0	0	0	0	0	0	0	0	0	0	0	0	-1	-1	0	1	1	0	0	0	1	0
sll0095	hypothetical protein	Other categories	Hypothetical	0	0	0	0	0	0	1	1	1	1	1	0	0	0	0	0	0	0	0	0	0	0	0	0	0	0	0	0	0	0	0	0	0	0	0	-1	-1	-1	0	0	0	-1	0	0	0	1
sll0096	hypothetical protein	Other categories	Hypothetical	0	0	0	0	1	0	1	1	1	1	1	0	-1	-1	-1	-1	-1	0	0	0	0	0	0	0	0	0	0	-1	1	0	0	0	0	0	0	0	1	0	1	1	0	0	1	0	0	0
sll0098	hypothetical protein	Other categories	Hypothetical	0	0	0	0	0	0	0	0	0	0	-1	0	0	0	0	1	1	1	0	1	0	0	0	0	0	0	0	0	0	1	0	0	1	0	0	0	0	0	1	1	0	-1	0	0	-1	-1
sll0099	precorrin-6y c5,15-methyltransferase (cobL)	Biosynthesis of cofactors, prosthetic groups, and carriers	Cobalamin, heme, phycobilin and porphyrin	0	0	0	0	0	0	0	0	-1	0	-1	1	0	0	0	0	0	-1	0	0	0	0	0	0	0	0	0	0	0	0	0	0	0	0	0	0	1	0	1	-1	0	0	0	0	0	0
sll0100	N-acyl-L-amino acid amidohydrolase	Amino acid biosynthesis	Glutamate family / Nitrogen assimilation	0	1	0	0	1	0	1	1	1	0	1	0	1	0	0	0	0	1	0	0	0	0	0	0	0	0	0	0	0	0	0	0	0	0	0	0	0	0	1	1	1	0	0	-1	0	0
sll0101	unknown protein	Other categories	Unknown	0	0	1	1	1	1	1	1	1	1	1	-1	1	1	0	0	0	1	0	0	0	0	0	0	0	0	0	0	1	0	0	0	0		0	0	0	0	0	1	1	0	0	0	1	0
sll0102	hypothetical protein	Other categories	Hypothetical	0	0	0	0	0	0	1	1	1	1	1	0	-1	0	-1	0	0	0	0	0	0	0	0	0	0	0	0	0	0	0	-1	0	0	0	0	0	0	-1	0	0	-1	1	0	0	-1	0
sll0103	hypothetical protein	Other categories	Hypothetical	0	1	1	1	1	1	0	1	0	0	-1	1	1	1	1	-1	-1	0	1	1	0	0	0	0	-1	0	0	0	0	1	0	0	0	1	0	0	0	0	1	1	1	-1	0	0	0	0
sll0107	KHG/KDPG aldolase	Energy metabolism	Amino acids and amines	0	0	0	0	0	0	0	0	0	0	0	0	0	0	0	0	0	0	1	-1	0	0	0	0	0	0	0	1	0	0	0	0	0	0	0	0	0	0	0	0	-1	0	0	0	0	0
sll0108	ammonium/methylammonium permease (amt1)	Translation	Transport and binding proteins	-1	-1	0	-1	-1	-1	-1	0	-1	-1	-1	1	1	1	1	1	1	-1	-1	-1	-1	-1	0	-1	0	0	0	-1	0	1	0	1	-1	0	0	0	0	-1	-1	-1	-1	-1	0	0	0	0
sll0109	chorismate mutase (aroH)	Amino acid biosynthesis	Aromatic amino acid family	0	0	0	0	0	0	0	0	1	0	1	0	0	0	0	0	1	-1	0	0	0	0	0	0	0	0	0	-1	0	0	0	0	0	0	0	0	1	0	1	1	1	0	0	0	0	0
sll0135	5'-methylthioadenosine phosphorylase	Other categories	Other	0	0	0	-1	-1	0	-1	-1	-1	-1	-1	-1	1	1	1	1	1	0	0	-1	0	0	0	0	1	0	0	-1	0	1	0	-1	-1	0	0	0	0	-1	-1	-1	0	1	0	0	0	1
sll0136	aminopeptidase P	Translation	Degradation of proteins, peptides, and glycopeptides	0	0	0	0	0	0	1	1	1	1	0	-1	1	0	0	0	0	0	0	0	0	0	0	0	0	0	0	0	0	0	0	0	0	0	0	0	0	-1	0	-1	0	0	0	0	0	0
sll0140	unknown protein	Other categories	Unknown	0	0	0	1	1	0	1	1	0	1	1	1	0	0	0	0	-1	0	0	0	0	0	0	0	0	0	0	0	0	0	0	0	0		0	0	0	0	0	0	0	0	0	0	0	0
sll0141	hypothetical protein	Other categories	Hypothetical	0	1	1	1	1	1	-1	-1	0	0	0	-1	-1	-1	0	0	1	1	0	1	1	0	0	0	0	0	0	-1	1	1	0	0	0	0	0	-1	-1	1	1	1	0	-1	0	0	1	0
sll0142	probable cation efflux system protein	Translation	Transport and binding proteins	1	1	1	1	1	1	1	1	1	1	0	-1	-1	-1	-1	-1	-1	0	0	1	0	0	0	0	0	0	0	1	1	1	0	0	0	1	0	0	-1	0	-1	0	0	1	0	0	1	-1
sll0144	uridine monophosphate kinase (pyrH)	Purines, pyrimidines, nucleosides, and nucleotides	Pyrimidine ribonucleotide biosynthesis	0	0	0	0	0	-1	0	-1	0	0	0	0	-1	-1	1	1	0	-1	-1	-1	-1	0	1	1	0	0	0	-1	0	0	0	1	0	0	0	0	0	-1	-1	-1	-1	0	0	0	0	0
sll0145	RNA-binding protein (rrf)	Translation	Protein modification and translation factors	0	-1	-1	-1	-1	-1	-1	-1	-1	-1	-1	-1	-1	-1	-1	-1	-1	0	0	-1	0	0	0	0	0	0	0	0	0	0	0	1	0	0	-1	1	1	0	0	0	0	1	0	0	0	0
sll0146	Integral membrane protein of the ABC-type, Nat permease for neutral amino acids (natC)	Translation	Transport and binding proteins	0	0	0	0	0	0	1	1	1	0	1	1	-1	-1	-1	-1	-1	-1	0	-1	0	0	0	0	0	0	0	-1	0	0	0	1	0	-1	0	0	0	0	0	0	-1	1	0	0	0	0
sll0147	hypothetical protein	Other categories	Hypothetical	0	-1	-1	0	-1	0	0	0	-1	1	-1	0	-1	-1	-1	-1	-1	0	0	-1	0	0	0	0	0	0	0	-1	0	0	0	1	0	-1	0	1	0	1	1	1	1	0	0	0	0	0
sll0148	hypothetical protein	Other categories	Hypothetical	0	0	0	1	1	0	1	1	1	0	1	1	-1	0	0	0	0	1	1	0	0	0	0	0	0	0	0	-1	0	-1	0	0	0	0	0	0	0	0	0	0	-1	0	0	0	0	0
sll0149	hypothetical protein	Other categories	Hypothetical	0	0	0	0	0	0	1	1	1	0	-1	-1	1	1	1	1	-1	0	-1	0	0	0	0	0	0	0	0	0	0	0	0	-1	-1	0	0	0	-1	-1	0	0	-1	0	0	0	0	0
sll0154	hypothetical protein	Other categories	Hypothetical	0	0	0	1	0	0	1	1	0	1	0	1	1	1	0	0	1	0	0	0	0	0	0	0	1	0	0	0	0	0	0	0	0	-1	0	-1	-1	-1	-1	-1	0	0	0	0	0	0
sll0156	unknown protein	Other categories	Unknown	0	0	0	0	1	0	0	1	1	0	1	1	1	0	0	-1	-1	0	0	1	0	0	0	0	0	0	0	0	0	0	0	-1	0	1	0	0	0	-1	1	1	0	0	0	0	0	0
sll0157	hypothetical protein	Other categories	Hypothetical	0	0	0	1	1	1	1	1	0	1	1	1	0	0	0	-1	0	0	0	1	0	0	0	0	0	0	0	1	1	0	0	-1	0	1	0	0	0	1	1	1	0	-1	0	0	0	0
sll0158	1,4-alpha-glucan branching enzyme (glgB)	Central intermediary metabolism	Polysaccharides and glycoproteins	-1	-1	0	-1	-1	-1	-1	-1	0	-1	-1	1	0	0	1	1	1	-1	-1	-1	0	1	0	0	0	0	0	0	0	0	0	1	0	0	0	1	1	0	1	1	0	0	0	0	0	0
sll0160	hypothetical protein	Other categories	Hypothetical	-1	0	0	0	0	0	-1	-1	-1	-1	-1	0	-1	-1	-1	0	0	0	0	0	0	0	0	0	0	0	0	0	0	0	0	0	0	1	0	0	0	0	0	1	0	1	0	0	0	0
sll0161	putative transposase [ISY524_p]	Other categories	Transposon-related functions	0	0	0	0	0	0	0	0	0	0	0	0	0	0	0	0	0	0	0	0	0	0	0	0	0	0	0	0	0	-1	0	0	0		0	0	0	-1	0	0	1	0	0	0	0	0
sll0162	hypothetical protein	Other categories	Hypothetical	0	0	0	0	0	0	0	0	0	0	0	1	1	-1	-1	-1	-1	1	0	0	0	0	0	0	0	0	0	0	0	0	0	0	0	0	1	0	-1	0	1	1	1	0	1	0	0	-1
sll0163	WD-repeat protein	Other categories	WD repeat proteins	1	1	1	1	1	1	1	1	1	1	1	1	1	1	-1	-1	-1	0	0	1	0	0	0	0	0	0	0	-1	0	0	0	0	0	0	1	0	0	0	0	0	0	0	0	0	0	0
sll0166	porphyrin biosynthesis protein HemD (hemD)	Biosynthesis of cofactors, prosthetic groups, and carriers	Cobalamin, heme, phycobilin and porphyrin	1	1	0	1	1	0	1	1	1	1	1	0	1	1	0	-1	0	0	1	0	0	0	0	0	0	0	0	-1	0	0	0	0	0	0	0	1	0	-1	1	1	1	0	0	0	0	0
sll0167	unknown protein	Other categories	Unknown	0	0	0	0	0	0	1	1	1	1	1	0	0	0	0	0	0	1	0	0	0	0	0	0	0	0	0	0	0	0	0	0	0	0	0	0	0	0	1	1	0	0	0	0	0	0
sll0168	hypothetical protein	Other categories	Hypothetical	0	0	1	0	0	0	0	-1	-1	0	0	1	0	1	1	1	1	0	0	0	0	0	0	0	0	0	0	0	0	0	0	0	0	0	1	-1	0	0	0	1	1	0	0	0	0	0
sll0169	cell division protein Ftn2 homolog	Cellular processes	Cell division	0	0	0	0	0	0	-1	-1	-1	-1	-1	1	0	0	0	1	1	0	1	1	0	0	0	0	0	0	0	1	0	0	0	-1	0	0	0	0	0	-1	0	0	0	0	0	0	0	0
sll0170	DnaK protein (dnaK)	Cellular processes	Chaperones	1	-1	0	-1	0	0	-1	0	-1	-1	0	1	1	0	1	1	-1	1	0	0	-1	1	0	0	0	0	0	1	1	-1	0	0	0	0	0	1	0	-1	-1	-1	0	1	0	0	1	1
sll0171	probable aminomethyltransferase	Energy metabolism	Amino acids and amines	0	0	0	0	1	1	1	1	1	1	1	-1	-1	-1	-1	-1	0	0	0	0	0	0	0	0	0	0	0	0	0	0	0	0	0	0	0	0	0	1	1	1	0	-1	0	0	0	1
sll0172	unknown protein	Other categories	Unknown	0	-1	-1	-1	-1	0	-1	-1	-1	-1	-1	1	1	1	0	-1	-1	0	0	0	0	0	0	0	-1	0	0	-1	0	1	0	1	0	1	0	0	0	-1	0	0	0	1	0	0	0	0
sll0173	hypothetical protein	Other categories	Hypothetical	0	-1	0	-1	0	-1	-1	-1	-1	-1	0	1	1	0	-1	-1	-1	0	1	0	0	-1	0	0	0	0	0	-1	0	1	0	1	0	1	0	0	0	-1	0	0	0	0	0	0	0	0
sll0174	hypothetical protein	Other categories	Hypothetical	0	0	0	0	0	0	0	0	1	0	1	1	1	0	0	-1	-1	0	0	0	0	0	0	0	0	0	0	0	0	1	0	0	0	1	0	0	0	0	0	0	0	0	0	0	0	0
sll0175	hypothetical protein	Other categories	Hypothetical	0	0	1	0	1	0	0	0	1	0	1	-1	1	1	1	1	1	0	0	0	0	0	0	0	0	0	0	0	0	1	1	0	0	1	0	0	0	-1	0	0	0	0	0	0	0	0
sll0176	hypothetical protein	Other categories	Hypothetical	0	0	0	0	0	0	0	0	0	0	1	0	1	0	1	1	0	0	-1	0	-1	0	0	0	0	0	0	0	0	0	0	-1	-1	0	0	1	0	0	0	0	0	0	0	0	0	0
sll0177	hypothetical protein	Other categories	Hypothetical	0	0	0	0	0	0	0	0	-1	0	0	0	0	0	0	0	0	0	0	0	0	0	0	0	0	0	0	0	0	-1	1	0	0	0	0	0	0	-1	0	0	0	0	0	0	0	0
sll0178	hypothetical protein	Other categories	Hypothetical	0	0	1	1	1	1	1	1	-1	1	-1	0	1	-1	-1	-1	-1	0	0	0	0	0	0	0	0	0	0	-1	0	-1	0	0	-1	0	0	0	0	0	0	0	1	0	0	0	0	0
sll0179	glutamyl-tRNA synthetase (gltX)	Translation	Aminoacyl tRNA synthetases and tRNA modification	0	0	0	0	0	0	0	1	0	0	1	0	1	1	1	1	1	0	0	0	0	0	0	0	0	0	0	0	0	0	0	0	0	0	0	0	0	0	-1	-1	-1	1	0	0	0	0
sll0180	hypothetical protein	Other categories	Hypothetical	0	0	-1	0	-1	0	1	1	0	0	0	-1	-1	-1	-1	-1	-1	0	0	0	0	-1	0	0	0	0	0	-1	-1	1	0	0	0	0	0	0	0	-1	1	1	1	-1	0	0	-1	-1
sll0181	unknown protein	Other categories	Unknown	0	-1	0	-1	0	0	0	0	-1	1	0	-1	1	1	0	1	1	-1	0	-1	0	0	0	0	0	0	0	0	0	0	0	0	0	0	0	0	1	0	0	0	1	0	0	0	-1	0
sll0182	ABC transporter ATP-binding protein	Translation	Transport and binding proteins	0	0	0	0	0	0	-1	0	0	0	-1	-1	0	0	0	-1	0	0	0	-1	0	0	0	0	0	0	0	-1	0	0	0	0	0	1	0	0	0	-1	-1	-1	1	0	-1	0	0	0
sll0183	hypothetical protein	Other categories	Hypothetical	0	0	0	0	0	0	0	0	0	0	0	-1	0	1	1	1	0	1	0	1	1	0	0	0	0	0	0	0	0	0	0	-1	0	0	1	-1	-1	0	1	1	1	0	0	0	1	0
sll0184	group2 RNA polymerase sigma factor SigC (sigC)	Transcription	RNA synthesis, modification, and DNA transcription	1	1	1	1	1	1	1	0	1	0	0	1	1	1	1	-1	-1	1	0	1	1	0	0	0	0	0	0	1	1	0	0	-1	0	0	1	0	0	0	1	1	1	-1	0	0	1	1
sll0185	hypothetical protein	Other categories	Hypothetical	1	0	1	0	0	-1	-1	-1	-1	-1	-1	-1	1	1	1	1	1	1	-1	1	0	0	1	0	0	0	0	1	1	1	0	-1	0	0	0	0	-1	1	0	1	-1	-1	0	0	-1	1
sll0188	unknown protein	Other categories	Unknown	0	0	0	0	-1	0	-1	-1	1	-1	-1	-1	1	1	1	1	1	1	0	0	0	0	0	0	0	0	0	1	0	-1	0	0	0	0	1	0	0	0	0	1	1	0	0	0	1	0
sll0189	hypothetical protein	Other categories	Hypothetical	0	0	0	0	1	0	1	1	1	1	1	-1	1	1	1	1	1	1	0	0	0	0	0	0	0	0	0	1	0	0	0	-1	0	1	0	0	0	-1	0	0	0	0	0	0	0	0
sll0191	unknown protein	Other categories	Unknown	1	1	0	1	0	0	0	0	0	0	0	0	0	0	0	-1	0	0	0	0	0	0	0	0	0	0	0	1	0	0	0	0	0	0	0	0	0	0	1	1	0	-1	0	0	0	0
sll0192	hypothetical protein	Other categories	Hypothetical	0	0	0	0	0	0	0	1	1	0	1	0	0	0	0	0	0	-1	-1	0	0	0	0	0	0	0	0	-1	0	1	0	0	0	0	0	0	0	0	1	1	0	0	0	0	0	-1
sll0194	putative sec-independent protein translocase	Cellular processes	Protein and peptide secretion	0	0	0	0	0	0	-1	0	-1	0	-1	0	1	0	1	0	-1	0	0	1	0	0	0	0	0	0	0	0	0	0	0	-1	0	0	0	0	0	0	1	1	0	-1	0	0	0	0
sll0195	probable ATP-dependent protease	Translation	Degradation of proteins, peptides, and glycopeptides	1	0	0	0	0	0	-1	1	-1	1	-1	-1	1	1	1	1	-1	1	0	0	0	0	0	0	0	0	0	1	0	0	0	-1	0	0	1	-1	-1	0	0	0	0	0	0	0	0	0
sll0198	hypothetical protein	Other categories	Hypothetical	0	0	0	0	0	0	0	1	1	1	1	0	0	0	0	0	0	1	1	0	1	0	0	0	0	0	0	-1	0	0	0	-1	1	0	0	0	0	0	1	1	0	1	0	0	0	-1
sll0199	plastocyanin (petE)	Photosynthesis and respiration	Soluble electron carriers	0	0	0	0	-1	0	-1	-1	0	-1	-1	-1	0	0	0	0	0	0	0	0	0	0	0	0	0	0	0	-1	-1	-1	-1	0	0	0	-1	-1	0	-1	-1	-1	-1	1	0	0	-1	0
sll0200	putative transposase [ISY100_s]	Other categories	Transposon-related functions	0	0	0	0	0	0	0	0	0	0	0	0	0	0	0	0	0	0	0	0	0	0	0	0	0	0	0	0	1	-1	0	0	0		0	-1	-1	-1	-1	-1	0	0	0	0	0	0
sll0201	putative transposase [ISY100_s]	Other categories	Transposon-related functions	0	0	0	0	0	0	0	0	0	0	0	0	0	0	0	0	0	0	0	0	0	0	0	0	0	0	0	0	1	-1	0	0	0		0	0	-1	0	-1	-1	0	1	0	0	0	0
sll0202	glucose inhibited division protein	Cellular processes	Cell division	0	0	0	0	0	0	1	1	-1	0	-1	-1	1	0	-1	-1	-1	0	0	1	0	0	0	0	0	0	0	-1	0	0	0	-1	0	1	-1	0	0	1	1	1	1	0	0	0	0	0
sll0204	glucose inhibited division protein	Cellular processes	Cell division	0	0	0	0	1	0	1	1	1	1	1	-1	1	1	1	1	-1	0	-1	0	0	0	0	0	0	0	0	0	0	0	0	0	0	1	0	0	0	0	1	1	0	0	1	0	0	1
sll0205	hypothetical protein	Other categories	Hypothetical	1	1	0	1	0	1	-1	-1	-1	-1	-1	-1	1	1	0	-1	-1	1	0	0	0	0	0	0	0	0	0	-1	0	1	1	-1	0	1	1	0	0	0	1	0	1	0	0	0	0	0
sll0207	glucose-1-phosphate thymidylyltransferase (rfbA)	Cell envelope	Surface polysaccharides, lipopolysaccharides and antigens	0	0	0	0	0	0	1	1	0	0	0	0	1	1	0	0	0	0	-1	0	0	0	0	0	0	0	0	0	-1	-1	0	0	0	1	0	0	0	-1	0	0	-1	0	0	0	0	0
sll0208	hypothetical protein	Other categories	Hypothetical	0	1	0	0	0	1	0	-1	-1	0	0	-1	1	1	1	1	1	1	0	1	0	0	0	0	0	0	0	1	0	1	0	-1	-1	0	1	1	1	1	1	1	0	-1	0	0	0	0
sll0209	hypothetical protein	Other categories	Hypothetical	0	-1	-1	-1	-1	-1	-1	-1	-1	-1	-1	0	1	1	1	1	1	0	-1	0	0	0	0	0	0	0	0	0	0	1	0	0	-1	1	0	0	0	0	-1	0	0	1	0	0	1	-1
sll0210	bacitracin resistance protein	Other categories	Drug and analog sensitivity	1	0	0	-1	0	0	0	0	0	0	0	0	1	1	1	1	1	0	0	0	0	0	0	0	0	0	0	0	0	0	0	0	-1	0	0	0	0	-1	0	0	0	-1	0	0	0	0
sll0216	hypothetical protein	Other categories	Hypothetical	0	0	0	0	0	0	1	0	0	0	0	0	0	0	0	0	0	0	-1	0	-1	0	1	0	0	0	0	1	0	0	0	0	0	-1	0	0	0	0	1	1	0	-1	0	0	1	0
sll0217	flavoprotein	Other categories	Other	1	1	1	1	0	0	0	0	0	0	0	1	0	0	0	0	0	0	-1	0	-1	1	0	0	0	0	0	0	0	1	0	0	0	0	0	-1	-1	1	1	1	1	1	0	0	1	0
sll0218	hypothetical protein	Other categories	Hypothetical	1	1	1	1	1	1	1	1	1	0	0	0	0	0	0	0	0	0	0	0	-1	1	0	0	0	0	0	1	0	1	0	-1	0	0	-1	0	1	1	1	-1	1	0	0	0	0	0
sll0219	flavoprotein	Other categories	Other	1	1	1	1	1	1	1	1	1	0	0	0	1	0	0	0	0	-1	0	0	0	1	0	0	0	0	0	0	0	1	0	0	0	1	0	0	1	1	1	-1	1	-1	0	0	0	0
sll0220	L-glutamine	Central intermediary metabolism	Amino sugars	1	1	1	1	1	1	-1	-1	-1	1	-1	0	1	1	1	0	1	0	0	0	0	0	0	0	0	0	0	1	0	1	0	-1	0	1	0	0	0	1	1	1	1	-1	0	0	-1	1
sll0221	bacterioferritin comigratory protein	Translation	Transport and binding proteins	0	1	1	1	1	0	0	1	1	0	1	-1	-1	-1	-1	-1	0	0	0	0	0	0	0	0	0	0	0	1	0	0	0	-1	0	0	0	0	0	0	1	1	0	-1	0	0	0	0
sll0222	putative purple acid phosphatase	Other categories	Other	-1	-1	-1	-1	-1	-1	-1	-1	-1	-1	-1	0	-1	0	1	1	1	-1	0	-1	0	0	0	0	0	0	0	-1	0	0	0	1	0	0	0	0	0	-1	-1	-1	-1	1	0	0	0	0
sll0223	NADH dehydrogenase subunit 2 (ndhB)	Photosynthesis and respiration	NADH dehydrogenase	0	0	0	0	-1	-1	-1	-1	-1	-1	-1	-1	-1	-1	1	1	1	-1	0	0	0	1	0	0	0	0	0	-1	0	1	0	0	-1	0	0	-1	-1	1	1	1	1	-1	0	0	-1	0
sll0224	amino-acid ABC transporter binding protein	Translation	Transport and binding proteins	0	-1	-1	-1	-1	-1	-1	-1	-1	-1	-1	1	1	1	1	1	1	-1	-1	0	0	0	0	0	0	0	0	-1	0	0	0	0	0	0	-1	0	0	1	1	1	0	1	-1	0	0	0
sll0225	unknown protein	Other categories	Unknown	0	0	1	0	1	0	0	1	1	1	1	1	0	0	0	0	0	0	0	0	0	0	0	0	0	0	0	0	0	-1	0	0	0	0	-1	0	0	0	0	1	0	1	0	0	0	0
sll0226	photosystem I assembly related protein (ycf4)	Photosynthesis and respiration	Photosystem I	0	0	0	0	0	0	0	0	1	1	1	-1	0	0	0	1	0	0	-1	0	0	0	0	0	0	0	0	0	0	-1	0	1	0	0	0	0	0	-1	-1	0	-1	0	0	0	0	0
sll0227	peptidyl-prolyl cis-trans isomerase	Translation	Protein modification and translation factors	0	0	-1	-1	-1	-1	-1	-1	1	1	1	-1	-1	-1	-1	-1	-1	0	-1	1	0	0	0	0	0	0	0	1	0	-1	0	0	0	-1	0	0	0	-1	0	0	-1	0	0	0	0	0
sll0228	arginase (speB1)	Energy metabolism	Amino acids and amines	0	0	0	0	0	0	0	0	0	0	0	-1	-1	-1	-1	-1	0	1	0	0	0	0	1	0	0	0	0	1	0	-1	0	0	0	0	-1	0	0	0	0	0	-1	0	0	0	1	0
sll0230	hypothetical protein	Other categories	Hypothetical	0	0	0	0	0	1	0	0	0	0	0	-1	-1	-1	0	0	-1	0	0	0	1	0	0	0	0	0	0	-1	0	-1	0	0	0	0	0	0	-1	0	0	0	1	0	0	0	0	0
sll0236	unknown protein	Other categories	Unknown	0	0	0	0	1	0	1	1	1	1	1	0	1	0	-1	0	0	0	0	0	0	0	0	0	0	0	0	-1	0	1	0	0	-1	0	0	0	1	0	0	0	-1	-1	0	0	0	0
sll0237	unknown protein	Other categories	Unknown	0	0	0	0	1	0	1	1	1	1	1	-1	0	0	0	0	0	0	0	0	0	0	0	0	0	0	0	0	0	-1	0	0	0	0	-1	0	1	0	1	-1	-1	0	0	0	0	-1
sll0238	unknown protein	Other categories	Unknown	0	0	0	0	0	-1	-1	1	1	1	1	1	1	1	1	1	1	0	0	0	0	0	0	0	0	0	0	-1	0	1	0	-1	0	1	0	0	1	1	1	1	-1	0	0	0	0	0
sll0240	ABC transporter ATP-binding protein	Translation	Transport and binding proteins	0	0	0	0	1	0	1	1	1	1	1	1	1	0	0	-1	-1	0	0	0	0	0	0	0	0	0	0	0	0	-1	1	-1	0	0	-1	0	0	0	0	-1	1	0	0	0	0	0
sll0241	unknown protein	Other categories	Unknown	0	0	1	0	0	0	-1	0	1	1	1	1	0	0	1	1	-1	0	0	0	0	0	0	0	0	0	0	0	0	1	0	0	1	0	0	0	0	0	0	1	1	0	0	0	0	0
sll0242	unknown protein	Other categories	Unknown	0	1	1	1	1	1	1	1	1	1	1	1	1	1	1	-1	1	0	0	0	0	0	0	0	0	0	0	-1	0	0	0	0	1	0	0	1	0	0	1	1	1	-1	0	0	0	0
sll0243	unknown protein	Other categories	Unknown	0	1	0	1	0	1	-1	-1	0	0	-1	0	-1	-1	-1	-1	-1	1	1	0	0	0	0	0	0	0	0	0	0	-1	0	0	0	0	0	0	0	0	0	1	1	-1	0	0	0	-1
sll0244	UDP-glucose 4-epimerase	Energy metabolism	Sugars	0	-1	-1	-1	-1	0	0	0	0	0	0	1	0	0	0	-1	0	-1	0	0	0	0	0	0	0	0	0	0	0	0	1	0	0	0	0	0	0	0	0	1	0	0	0	0	0	0
sll0245	probable GTP binding protein	Other categories	Other	0	0	0	0	0	1	0	0	0	0	0	0	0	0	0	0	0	0	0	-1	0	0	0	0	0	0	0	0	0	0	0	0	0	0	1	0	0	0	-1	-1	-1	0	0	0	0	-1
sll0247	iron-stress chlorophyll-binding protein (isiA)	Photosynthesis and respiration	Photosystem II	0	0	0	0	0	0	0	0	0	0	1	1	-1	-1	-1	-1	-1	0	0	-1	0	0	0	0	0	0	0	-1	1	0	0	-1	1	-1	1	0	-1	0	0	1	0	0	0	0	1	0
sll0248	flavodoxin (isiB)	Photosynthesis and respiration	Soluble electron carriers	0	0	0	0	1	0	1	1	1	1	1	0	0	0	0	-1	0	0	1	0	0	0	0	0	0	0	0	1	1	0	-1	0	1	0	1	0	0	-1	0	0	0	0	0	0	1	-1
sll0249	hypothetical protein	Other categories	Hypothetical	0	0	0	1	0	1	1	0	0	1	0	0	0	0	0	0	0	0	1	0	0	0	0	0	0	0	0	1	1	0	-1	0	0	0	1	0	-1	0	-1	-1	0	0	0	0	0	0
sll0250	pantothenate metabolism flavoprotein	Biosynthesis of cofactors, prosthetic groups, and carriers	Pantothenate	0	1	0	0	1	0	1	0	1	0	1	0	0	0	0	0	1	0	0	0	0	0	0	0	0	0	0	0	0	0	0	0	0	1	1	0	0	0	0	-1	-1	0	0	0	0	0
sll0252	unknown protein	Other categories	Unknown	0	0	0	0	0	0	1	1	1	1	1	0	1	1	1	1	1	-1	-1	-1	0	0	0	0	0	0	0	1	0	0	0	-1	-1	1	0	0	0	-1	0	0	0	0	0	0	0	0
sll0253	hypothetical protein	Other categories	Hypothetical	0	-1	0	0	0	0	0	0	1	0	0	1	-1	-1	-1	-1	-1	0	1	1	0	0	0	0	0	0	0	-1	0	0	0	1	1	0	-1	0	-1	-1	1	1	0	1	0	1	0	0
sll0254	probable phytoene dehydrogenase Rieske iron-sulfur component	Biosynthesis of cofactors, prosthetic groups, and carriers	Carotenoid	0	0	0	0	0	0	1	1	0	0	1	1	1	1	0	0	-1	0	1	0	0	0	0	0	0	0	0	0	0	-1	0	1	0	0	0	0	-1	-1	0	1	1	1	0	0	0	0
sll0257	hypothetical protein	Other categories	Hypothetical	0	0	0	1	1	0	1	1	1	0	1	0	1	0	0	0	0	0	0	0	0	0	0	0	0	0	0	1	1	1	0	1	0	0	0	0	-1	-1	0	1	0	0	0	-1	0	0
sll0258	cytochrome c550 (psbV)	Photosynthesis and respiration	Photosystem II	0	0	-1	0	-1	0	-1	-1	-1	0	0	-1	-1	-1	-1	-1	-1	-1	1	0	1	-1	0	-1	0	0	0	-1	-1	-1	-1	1	1	0	-1	0	0	-1	-1	-1	0	1	0	0	-1	0
sll0260	hypothetical protein	Other categories	Hypothetical	-1	-1	-1	-1	-1	-1	-1	1	-1	1	-1	0	1	1	1	1	1	0	-1	0	0	0	0	0	0	0	0	0	0	0	0	0	0	0	-1	0	0	0	0	0	0	1	0	0	-1	0
sll0261	hypothetical protein	Other categories	Hypothetical	0	0	1	1	0	0	0	0	0	0	0	0	0	0	0	0	0	0	0	0	0	0	0	0	0	0	0	0	0	1	0	0	0	0	0	0	-1	-1	0	0	1	0	0	0	0	0
sll0262	delta-6 desaturase (desD)	Energy metabolism	Fatty acid, phospholipid and sterol metabolism	0	0	0	-1	0	-1	-1	-1	0	0	0	0	0	0	1	1	1	-1	-1	-1	0	1	0	0	0	0	0	-1	-1	0	1	1	-1	0	0	0	0	-1	-1	-1	-1	1	0	0	0	-1
sll0263	unknown protein	Other categories	Unknown	0	0	1	0	0	-1	-1	-1	-1	0	-1	1	-1	-1	-1	0	-1	-1	0	0	0	0	0	0	1	0	0	-1	0	0	0	1	0	0	-1	0	0	-1	-1	-1	-1	0	0	0	0	0
sll0264	probable dioxygenase Rieske iron-sulfur component	Other categories	Other	1	1	1	1	1	1	0	1	0	1	1	1	-1	-1	-1	-1	0	0	0	0	0	0	0	0	0	0	0	0	0	0	0	-1	0	1	0	0	-1	0	0	1	1	-1	0	0	0	0
sll0265	unknown protein	Other categories	Unknown	0	1	0	1	0	1	0	0	0	0	1	-1	0	0	0	-1	0	0	0	0	0	0	0	0	0	0	0	0	0	-1	0	0	0	0	0	0	0	0	0	1	1	-1	0	0	1	0
sll0266	unknown protein	Other categories	Unknown	0	0	0	0	0	0	0	0	0	0	1	-1	1	0	0	0	0	0	0	0	0	0	0	0	0	0	0	-1	0	0	0	0	0	0	0	0	0	-1	0	0	1	-1	0	0	0	0
sll0267	unknown protein	Other categories	Unknown	0	0	0	0	1	0	0	1	1	0	1	-1	0	0	-1	-1	0	1	0	0	0	0	0	0	0	0	0	0	0	-1	0	0	0	0	0	0	0	0	0	1	1	0	0	0	0	0
sll0268	hypothetical protein	Other categories	Hypothetical	0	0	1	1	0	0	-1	-1	1	0	1	0	0	0	0	0	0	0	0	0	0	0	0	0	0	0	0	0	0	0	0	0	0	1	0	0	0	0	1	1	1	-1	0	0	0	0
sll0269	hypothetical protein	Other categories	Hypothetical	0	0	0	0	0	0	0	0	0	0	1	0	0	0	0	0	0	0	0	1	0	0	0	0	0	0	0	0	0	0	0	0	0	0	0	0	0	0	0	0	0	0	0	0	0	0
sll0270	primosomal protein N'	Purines, pyrimidines, nucleosides, and nucleotides	DNA replication, restriction, modification, recombination, and repair	-1	-1	1	1	1	-1	-1	-1	0	0	1	1	0	0	0	0	1	0	0	0	0	0	0	0	0	0	0	0	0	0	0	0	0	0	-1	0	0	0	0	1	-1	0	0	-1	0	0
sll0271	N utilization substance protein B homolog	Transcription	RNA synthesis, modification, and DNA transcription	0	0	0	0	0	0	0	-1	0	-1	0	1	-1	-1	-1	-1	-1	1	1	0	0	0	0	0	0	0	0	-1	0	0	0	1	0	0	0	1	1	0	1	0	-1	-1	0	0	0	-1
sll0272	hypothetical protein	Other categories	Hypothetical	0	0	0	0	-1	0	0	-1	-1	-1	-1	-1	-1	0	-1	-1	0	-1	0	-1	0	0	0	0	0	0	0	-1	0	1	-1	1	0	1	-1	1	1	0	1	0	1	0	0	0	0	0
sll0273	Na+/H+ antiporter (nhaS2)	Translation	Transport and binding proteins	0	0	0	0	0	0	1	-1	0	0	-1	0	0	0	0	0	1	0	0	0	0	0	0	0	0	0	0	0	0	1	0	0	0	0	0	0	0	-1	-1	-1	0	0	0	0	0	0
sll0274	hypothetical protein	Other categories	Hypothetical	0	0	0	1	0	0	-1	-1	-1	-1	0	1	-1	-1	-1	-1	-1	0	0	0	0	0	0	0	0	0	0	0	0	0	0	0	1	1	0	0	0	0	1	1	0	-1	0	0	0	0
sll0280	unknown protein	Other categories	Unknown	0	0	0	0	1	0	1	1	1	1	1	1	0	0	0	1	0	-1	0	0	0	0	0	0	0	0	0	0	0	-1	0	-1	0	0	0	0	0	0	1	0	0	0	0	0	0	0
sll0281	unknown protein	Other categories	Unknown	0	0	0	0	1	0	1	1	1	1	0	0	0	0	0	0	1	0	0	-1	0	0	0	0	0	0	0	0	0	-1	0	0	0	0	-1	0	0	0	0	0	0	0	0	0	0	0
sll0282	unknown protein	Other categories	Unknown	0	0	1	0	0	0	0	0	0	0	0	0	0	0	0	-1	0	0	0	0	0	0	0	0	0	0	0	0	0	0	0	0	1	0	0	0	1	0	1	-1	0	0	0	0	1	0
sll0283	hypothetical protein	Other categories	Hypothetical	0	-1	0	-1	0	0	1	1	0	0	0	-1	-1	-1	-1	-1	-1	-1	0	0	0	0	0	0	0	0	0	-1	-1	0	0	1	0	-1	-1	0	0	-1	0	0	1	0	0	0	0	0
sll0284	hypothetical protein	Other categories	Hypothetical	0	0	0	0	0	0	-1	-1	0	0	-1	1	0	-1	0	-1	-1	0	0	0	0	0	0	0	0	0	0	0	0	1	0	0	0	0	0	0	0	0	1	1	0	0	0	0	0	0
sll0286	hypothetical protein YCF52 (ycf52)	Other categories	Hypothetical	0	0	0	0	1	0	1	1	1	1	1	1	1	1	1	1	0	0	0	0	0	0	0	0	0	0	0	-1	0	0	0	0	0	-1	0	0	0	0	0	0	-1	0	0	0	0	0
sll0288	septum site-determining protein MinC (minC)	Cellular processes	Cell division	0	-1	-1	-1	-1	-1	-1	0	-1	0	-1	1	0	0	1	1	1	0	0	0	0	0	0	0	0	0	0	0	0	0	0	-1	-1	0	0	0	0	-1	0	0	0	0	0	0	0	0
sll0289	septum site-determining protein MinD (minD)	Cellular processes	Cell division	0	0	0	0	0	0	0	-1	0	0	0	0	0	0	0	1	1	0	0	-1	0	0	0	0	0	0	0	0	0	0	0	0	-1	0	0	0	0	0	0	0	0	0	0	0	0	0
sll0290	polyphosphate kinase (ppk)	Central intermediary metabolism	Phosphorus compounds	0	0	0	0	1	0	-1	-1	1	1	1	1	1	0	0	-1	-1	0	0	0	0	0	0	0	0	0	0	-1	0	0	0	0	0	0	0	1	0	0	1	1	0	0	0	0	0	0
sll0293	unknown protein	Other categories	Unknown	1	1	0	1	0	0	0	0	0	0	0	-1	0	1	0	1	1	0	-1	1	0	0	0	0	0	0	0	1	0	0	0	-1	0	0	0	0	-1	0	1	1	0	-1	0	-1	1	0
sll0294	hypothetical protein	Other categories	Hypothetical	0	0	0	0	1	0	1	1	1	1	1	-1	0	1	0	0	1	0	0	0	0	0	0	0	0	0	0	1	0	0	0	-1	0	0	1	0	-1	0	0	1	0	0	0	-1	1	-1
sll0295	hypothetical protein	Other categories	Hypothetical	0	0	0	1	1	0	0	0	1	1	1	0	0	0	0	0	-1	0	0	0	1	0	0	0	0	0	0	-1	-1	1	0	0	-1	0	0	-1	-1	-1	-1	-1	1	0	0	0	0	0
sll0296	hypothetical protein	Other categories	Hypothetical	0	0	-1	0	0	0	0	0	-1	-1	-1	0	1	0	0	1	1	1	0	0	0	0	0	0	0	0	0	1	0	0	0	-1	-1	0	0	1	1	0	0	-1	0	1	0	0	0	0
sll0297	hypothetical protein	Other categories	Hypothetical	1	1	1	1	1	1	1	1	1	1	-1	-1	1	1	-1	-1	-1	0	0	1	1	0	0	0	0	0	0	0	0	-1	0	0	1	0	1	-1	-1	1	1	1	0	0	0	0	0	0
sll0298	hypothetical protein	Other categories	Hypothetical	0	0	0	0	0	0	-1	-1	0	-1	0	0	0	-1	0	-1	-1	1	0	1	1	0	0	0	0	0	0	0	0	0	0	0	0	0	0	0	-1	0	1	1	1	0	0	0	0	0
sll0300	riboflavin synthase alpha chain (ribC)	Biosynthesis of cofactors, prosthetic groups, and carriers	Riboflavin	0	0	0	0	0	0	1	1	1	1	1	1	0	0	0	0	0	0	0	0	0	0	0	0	0	0	0	0	0	0	0	0	0	0	0	0	-1	0	0	0	0	-1	0	0	0	0
sll0301	hypothetical protein	Other categories	Hypothetical	1	0	1	0	0	1	0	0	0	0	0	1	1	1	1	1	-1	0	0	0	0	0	0	0	0	0	0	1	0	0	-1	0	0	0	-1	0	0	0	1	1	0	0	0	0	0	0
sll0306	group2 RNA polymerase sigma factor SigB (sigB)	Transcription	RNA synthesis, modification, and DNA transcription	1	0	0	0	0	0	-1	0	-1	-1	-1	1	1	1	0	1	1	1	0	1	0	1	0	0	0	0	0	1	1	-1	0	0	0	0	0	0	-1	-1	1	1	0	1	0	0	1	1
sll0309	unknown protein	Other categories	Unknown	0	0	0	-1	0	0	0	0	0	0	0	1	0	0	0	0	0	0	-1	0	0	0	0	0	0	0	0	0	0	0	0	-1	0	0	0	0	0	0	0	0	0	0	0	0	0	0
sll0310	hypothetical protein	Other categories	Hypothetical	0	0	0	0	1	0	1	1	1	1	1	1	0	0	-1	1	-1	0	0	0	0	1	0	0	0	0	0	-1	0	0	0	0	0	0	1	0	0	0	1	1	0	0	0	0	0	-1
sll0312	probable oligopeptides ABC transporter permease protein	Translation	Transport and binding proteins	0	0	0	1	1	1	1	1	0	1	1	1	0	0	0	0	-1	0	0	-1	0	0	0	0	0	0	0	0	0	1	0	-1	0	0	0	0	0	0	0	0	1	0	1	0	0	0
sll0314	hypothetical protein	Other categories	Hypothetical	0	0	1	1	1	0	0	0	1	0	1	-1	-1	0	-1	-1	-1	0	0	1	0	0	0	0	0	0	0	1	0	1	-1	-1	0	1	0	0	-1	0	1	1	0	1	1	-1	1	0
sll0315	putative transposase [ISY203_i2]	Other categories	Transposon-related functions	0	0	0	0	0	0	0	0	0	0	0	0	0	0	0	0	0	0	0	0	0	0	0	0	0	0	0	0	0	1	0	0	0		0	0	-1	0	0	1	0	0	0	0	0	0
sll0317	putative transposase [ISY203_i1]	Other categories	Transposon-related functions	0	0	0	0	0	0	0	0	0	0	0	0	0	0	0	0	0	0	0	0	0	0	0	0	0	0	0	0	0	-1	0	0	0		0	0	0	0	0	0	1	0	0	0	0	0
sll0318	hypothetical protein	Other categories	Hypothetical	1	1	0	0	0	0	-1	0	-1	-1	-1	0	0	0	1	1	1	0	0	0	0	0	0	0	0	0	0	-1	0	0	0	0	0	0	0	0	0	0	0	0	1	0	0	0	0	0
sll0319	hypothetical protein	Other categories	Hypothetical	0	0	0	0	-1	0	0	-1	-1	-1	-1	-1	1	1	1	1	1	-1	-1	0	0	0	0	0	0	0	0	0	-1	1	0	0	0	-1	0	0	0	1	1	1	0	1	0	0	1	0
sll0320	probable ribonuclease D	Transcription	Degradation of RNA	-1	-1	0	-1	-1	-1	-1	-1	-1	0	-1	-1	1	1	1	1	1	-1	0	0	0	0	0	0	0	0	0	0	0	0	-1	0	0	-1	0	-1	0	0	1	1	0	0	0	0	1	0
sll0321	unknown protein	Other categories	Unknown	0	0	0	0	1	0	1	1	1	0	1	1	1	0	0	0	0	0	0	0	0	0	0	0	0	0	0	-1	0	0	0	0	0	1	0	0	0	0	0	1	0	-1	1	0	0	0
sll0322	hydrogenase maturation protein HypF (hypF)	Other categories	Hydrogenase	0	1	0	1	0	0	0	0	1	0	1	0	0	-1	0	0	0	0	-1	-1	-1	0	0	1	1	0	-1	-1	0	-1	1	0	0	0	0	0	0	0	0	1	1	0	0	0	0	0
sll0325	hypothetical protein	Other categories	Hypothetical	0	-1	0	-1	1	-1	0	-1	0	0	-1	1	1	0	1	1	1	0	0	0	0	0	0	0	0	0	0	1	0	-1	0	0	0	0	0	0	-1	-1	-1	0	-1	-1	0	0	0	0
sll0327	unknown protein	Other categories	Unknown	0	0	0	0	0	0	0	0	0	0	0	0	-1	-1	0	0	-1	0	0	0	0	0	-1	0	0	0	0	0	0	0	0	1	-1	0	0	0	0	0	0	0	1	-1	0	0	0	0
sll0328	unknown protein	Other categories	Unknown	0	0	0	0	0	0	0	0	0	0	-1	0	-1	-1	-1	0	-1	0	0	0	0	0	0	0	0	0	0	0	0	0	0	0	0	0	0	0	0	0	0	0	0	0	0	0	0	0
sll0329	6-phosphogluconate dehydrogenase	Energy metabolism	Pentose phosphate pathway	-1	0	0	-1	-1	-1	-1	-1	-1	-1	-1	-1	-1	0	0	1	1	0	1	1	0	0	0	-1	-1	-1	0	-1	0	1	0	-1	0	0	0	0	0	-1	-1	-1	0	-1	-1	0	0	0
sll0330	3-oxoacyl-[acyl-carrier protein] reductase	Energy metabolism	Fatty acid, phospholipid and sterol metabolism	0	0	0	0	1	0	1	1	1	1	1	-1	-1	-1	-1	-1	-1	0	0	1	0	0	0	0	0	0	0	1	1	1	0	-1	1	0	0	0	-1	-1	0	0	0	0	0	0	1	0
sll0335	hypothetical protein	Other categories	Hypothetical	0	-1	0	-1	-1	-1	0	1	1	0	1	1	1	1	1	1	1	0	0	0	-1	0	0	0	0	0	0	0	0	1	0	1	0	0	0	0	0	-1	-1	0	-1	1	0	0	0	0
sll0336	acetyl-CoA carboxylase beta subunit (accD,ycf11, zfpA)	Energy metabolism	Fatty acid, phospholipid and sterol metabolism	1	0	-1	0	-1	0	-1	-1	-1	-1	-1	-1	1	1	1	1	-1	0	-1	1	0	0	0	0	0	0	0	0	0	0	0	-1	0	-1	0	1	1	-1	0	0	-1	0	0	0	0	0
sll0337	two-component sensor histidine kinase	Purines, pyrimidines, nucleosides, and nucleotides	Regulatory functions	0	0	0	0	0	0	0	0	0	0	0	-1	1	0	1	1	1	0	0	0	0	0	0	0	0	0	0	0	0	0	0	-1	-1	0	0	0	-1	-1	0	1	0	0	0	0	0	0
sll0350	hypothetical protein	Other categories	Hypothetical	0	0	0	-1	0	-1	-1	-1	-1	0	-1	0	1	1	1	1	1	0	0	0	0	0	0	0	0	0	0	1	0	0	0	0	0	0	0	1	1	1	1	1	0	0	1	-1	0	0
sll0354	hypothetical protein	Other categories	Hypothetical	1	1	1	1	0	1	0	0	0	0	0	-1	-1	-1	-1	-1	-1	1	0	0	0	0	0	0	0	0	0	-1	0	0	0	0	0	0	1	0	-1	-1	1	1	1	0	1	0	0	-1
sll0355	hypothetical protein	Other categories	Hypothetical	0	0	0	1	1	1	1	1	0	0	0	0	0	0	-1	-1	0	1	0	0	0	0	0	0	0	0	0	0	0	0	0	0	0	0	0	0	0	1	0	1	1	-1	0	0	0	0
sll0356	N-(5'-phosphoribosyl)anthranilate isomerase (trpF)	Amino acid biosynthesis	Aromatic amino acid family	0	0	0	1	1	0	0	1	0	0	0	0	0	0	0	0	0	1	1	0	0	0	0	0	0	0	0	0	1	-1	0	0	0	0	0	0	1	0	1	1	0	0	0	0	0	1
sll0359	hypothetical protein	Other categories	Hypothetical	0	0	0	0	-1	0	-1	-1	0	-1	-1	-1	-1	-1	-1	-1	-1	1	0	1	0	0	0	0	0	0	0	0	0	-1	0	1	0	0	0	0	0	0	0	1	0	1	0	0	0	0
sll0360	hypothetical protein	Other categories	Hypothetical	0	-1	-1	-1	0	-1	0	0	0	0	0	-1	-1	-1	-1	-1	-1	0	1	0	0	1	0	0	0	0	0	0	0	0	0	0	0	0	0	0	0	0	0	-1	-1	0	0	0	0	0
sll0361	hypothetical protein	Other categories	Hypothetical	0	0	-1	0	0	0	0	0	-1	0	0	1	1	1	1	1	0	0	0	0	-1	0	1	0	0	0	0	1	0	0	0	-1	0	0	0	0	0	0	0	0	0	0	0	0	0	0
sll0362	alanyl-tRNA synthetase (alaS)	Translation	Aminoacyl tRNA synthetases and tRNA modification	0	0	-1	-1	-1	0	1	1	-1	-1	-1	0	0	-1	-1	-1	-1	0	0	0	0	0	0	0	0	0	0	-1	0	1	0	0	0	-1	0	0	0	0	0	0	0	0	0	0	0	0
sll0364	hypothetical protein	Other categories	Hypothetical	0	0	0	0	1	0	1	1	1	1	1	0	0	0	0	0	0	0	0	0	0	0	0	0	0	0	0	0	0	0	0	0	0	1	0	0	0	0	1	1	1	0	0	0	0	0
sll0368	uracil phosphoribosyltransferase	Purines, pyrimidines, nucleosides, and nucleotides	Interconversions and salvage of nucleosides and nucleotides	0	0	0	0	0	0	-1	0	1	0	0	1	-1	-1	0	0	0	-1	0	0	0	0	0	0	0	0	0	0	0	0	0	0	0	1	0	0	1	0	1	1	0	0	0	0	0	0
sll0369	unknown protein	Other categories	Unknown	0	0	0	0	1	0	1	1	1	1	1	0	0	0	0	0	0	0	-1	0	0	0	0	0	0	0	0	0	0	0	0	0	0	0	0	0	0	0	0	1	0	0	0	0	0	0
sll0370	carbamoyl-phosphate synthase, pyrimidine-specific, large chain (pyrA)	Energy metabolism	Amino acids and amines	0	0	0	0	0	0	1	1	1	1	1	0	-1	1	1	1	1	-1	0	-1	0	0	0	0	0	0	0	-1	0	0	0	1	0	1	0	0	0	0	0	0	0	0	0	0	0	0
sll0371	unknown protein	Other categories	Unknown	0	0	0	0	0	0	1	1	1	1	1	0	-1	0	0	1	1	0	1	0	0	0	0	0	0	0	0	0	0	0	0	0	0	0	0	0	0	0	0	0	0	0	0	0	0	0
sll0372	hypothetical protein	Other categories	Hypothetical	1	-1	-1	-1	-1	-1	-1	-1	-1	0	-1	0	1	1	1	1	1	0	-1	-1	0	0	0	0	0	0	0	0	0	0	0	-1	0	0	0	0	-1	-1	-1	-1	-1	0	0	0	0	0
sll0373	gamma-glutamyl phosphate reductase (proA)	Amino acid biosynthesis	Glutamate family / Nitrogen assimilation	0	0	0	-1	-1	-1	-1	-1	0	0	0	-1	1	1	1	1	1	0	0	-1	-1	0	0	0	0	0	0	-1	0	0	0	-1	-1	0	0	1	0	-1	-1	-1	-1	1	-1	0	0	0
sll0374	probable branched chain ABC transporter ATP-binding protein	Translation	Transport and binding proteins	0	0	-1	0	0	-1	0	1	0	0	0	-1	1	1	1	1	1	0	0	-1	0	0	0	0	0	0	0	1	0	1	0	0	0	1	0	1	0	1	1	1	0	0	-1	-1	0	0
sll0375	unknown protein	Other categories	Unknown	0	0	1	0	0	0	-1	0	-1	0	0	1	1	1	1	1	1	0	0	0	0	0	0	0	0	0	0	0	0	0	0	0	0		0	0	0	0	0	0	1	0	0	0	0	0
sll0376	unknown protein	Other categories	Unknown	0	0	1	0	0	1	0	0	0	0	0	1	-1	-1	-1	-1	-1	1	0	0	0	0	0	0	0	0	0	1	0	0	0	0	0	0	0	0	0	0	1	0	0	-1	0	0	0	0
sll0377	transcription-repair coupling factor	Purines, pyrimidines, nucleosides, and nucleotides	DNA replication, restriction, modification, recombination, and repair	0	0	0	0	0	0	1	1	1	1	1	-1	1	1	1	1	0	0	0	0	0	0	0	0	0	0	0	1	-1	1	0	0	0	0	0	0	0	1	1	1	0	-1	0	0	-1	0
sll0378	uroporphyrin-III C-methyltransferase (cobA)	Biosynthesis of cofactors, prosthetic groups, and carriers	Cobalamin, heme, phycobilin and porphyrin	-1	-1	0	0	1	0	-1	-1	0	1	0	0	0	0	0	1	1	0	0	0	0	0	0	0	0	0	0	1	0	1	0	0	0	0	0	0	1	0	0	0	0	0	0	0	0	0
sll0379	acyl-[acyl-carrier-protein]--UDP-N-acetylglucosamine o-acyltransferase	Cell envelope	Surface polysaccharides, lipopolysaccharides and antigens	0	0	0	-1	0	-1	1	0	1	0	0	0	-1	0	1	1	1	0	-1	0	0	0	0	0	0	0	0	-1	0	1	1	0	0	0	0	0	0	-1	0	-1	-1	1	0	0	-1	-1
sll0380	probable glycosyltransferase	Cell envelope	Surface polysaccharides, lipopolysaccharides and antigens	0	0	0	1	0	0	1	1	1	1	-1	1	0	0	0	1	0	0	-1	0	-1	0	0	0	0	0	0	0	0	-1	0	0	0	0	0	0	0	0	0	0	-1	0	0	0	0	-1
sll0381	hypothetical protein	Other categories	Hypothetical	-1	-1	0	-1	0	-1	0	1	1	1	1	-1	-1	-1	-1	-1	0	0	-1	0	0	0	0	0	0	0	0	0	-1	-1	0	0	-1	0	1	-1	-1	-1	-1	-1	-1	-1	0	0	1	-1
sll0382	hypothetical protein	Other categories	Hypothetical	-1	-1	-1	-1	-1	-1	0	0	0	0	0	-1	-1	-1	-1	-1	0	0	0	-1	0	0	0	-1	0	0	0	1	0	0	1	0	0	0	0	0	0	-1	-1	-1	-1	0	0	0	0	0
sll0383	cobalamin biosynthesis protein M	Biosynthesis of cofactors, prosthetic groups, and carriers	Cobalamin, heme, phycobilin and porphyrin	0	0	0	0	0	0	1	1	1	0	1	0	0	0	0	0	0	-1	0	-1	0	0	0	0	0	0	0	0	0	-1	1	0	-1	-1	1	0	-1	-1	-1	-1	-1	-1	0	0	0	-1
sll0384	unknown protein	Other categories	Unknown	-1	-1	0	-1	0	-1	1	1	1	1	1	0	0	0	0	1	0	0	0	0	0	0	0	0	0	0	0	1	0	-1	1	0	-1	0	1	0	-1	-1	-1	-1	-1	0	0	0	0	-1
sll0385	ATP-binding protein of ABC transporter	Translation	Transport and binding proteins	-1	-1	-1	-1	-1	-1	0	0	-1	0	0	0	0	0	0	0	1	0	0	-1	0	0	0	0	0	0	0	0	0	-1	1	0	0	0	1	0	-1	-1	-1	-1	-1	0	0	0	0	0
sll0394	unknown protein	Other categories	Unknown	0	0	0	0	0	0	0	0	0	0	0	-1	1	0	0	0	-1	1	0	1	0	0	-1	0	0	0	0	0	0	0	0	-1	0	1	0	0	0	-1	0	1	1	-1	0	0	0	0
sll0395	phosphoglycerate mutase	Other categories	Other	0	0	-1	0	-1	0	-1	-1	0	-1	0	-1	1	1	0	0	-1	1	0	0	0	0	0	0	0	0	0	0	0	0	0	0	0	0	0	0	0	-1	0	0	0	-1	0	0	0	0
sll0396	two-component response regulator OmpR subfamily	Purines, pyrimidines, nucleosides, and nucleotides	Regulatory functions	0	0	0	0	0	0	1	0	0	0	1	0	1	0	1	1	0	0	0	0	0	0	0	0	0	0	0	0	-1	0	0	-1	0	0	0	0	0	0	1	1	1	0	0	0	-1	0
sll0397	hypothetical protein	Other categories	Hypothetical	0	0	0	0	1	0	0	0	0	0	0	0	0	0	0	0	0	0	-1	0	0	0	0	0	0	0	0	0	0	0	0	0	0	1	0	0	0	0	0	1	0	0	0	0	0	0
sll0398	deoxyguanosinetriphosphate triphosphohydrolase	Purines, pyrimidines, nucleosides, and nucleotides	Purine ribonucleotide biosynthesis	0	0	0	0	1	0	1	1	1	1	1	-1	0	0	0	0	0	0	-1	0	0	0	0	0	0	0	0	0	0	-1	0	0	0	0	0	0	0	0	0	0	0	0	0	0	0	0
sll0400	hypothetical protein	Other categories	Hypothetical	0	0	0	0	0	0	0	0	0	0	0	1	-1	-1	-1	-1	-1	1	0	1	0	0	0	0	0	0	0	-1	0	0	0	1	0	0	-1	0	0	0	1	1	1	0	0	0	0	0
sll0401	citrate synthase	Energy metabolism	TCA cycle	1	0	0	0	0	0	0	0	1	0	0	1	1	0	-1	-1	-1	1	0	1	1	0	0	0	0	0	0	0	0	1	0	0	0	1	0	0	0	-1	0	0	1	0	0	0	0	0
sll0402	aspartate aminotransferase (aspC)	Amino acid biosynthesis	Aspartate family	0	0	1	-1	-1	0	0	-1	1	0	-1	-1	1	0	1	-1	0	0	0	0	0	0	0	0	0	1	0	0	0	1	0	0	0	1	0	0	0	-1	1	1	0	-1	0	0	0	0
sll0403	unknown protein	Other categories	Unknown	0	0	0	0	1	0	1	1	1	1	1	0	0	0	0	0	-1	0	0	0	0	0	0	0	0	0	0	0	0	0	0	0	0	1	0	0	-1	0	0	0	0	0	0	0	0	0
sll0404	glycolate oxidase subunit GlcD (glcD)	Energy metabolism	Glycolate pathway	0	0	0	0	0	1	1	-1	0	-1	-1	-1	-1	-1	-1	-1	-1	0	-1	0	0	0	0	0	0	0	0	-1	0	0	0	0	0	1	0	0	0	0	1	1	0	0	0	0	0	0
sll0405	unknown protein	Other categories	Unknown	0	0	0	0	0	0	1	1	0	1	0	1	-1	-1	0	-1	1	0	0	0	0	0	0	0	0	0	0	0	0	1	0	0	0	0	0	0	0	0	1	1	0	0	0	0	0	0
sll0406	unknown protein	Other categories	Unknown	0	0	0	0	1	0	1	1	1	0	1	0	-1	1	1	0	1	0	0	0	0	0	0	0	0	0	0	1	0	0	0	0	0	1	0	0	0	0	1	0	1	0	0	0	0	0
sll0408	peptidyl-prolyl cis-trans isomerase	Translation	Protein modification and translation factors	-1	-1	-1	-1	-1	-1	-1	-1	-1	0	-1	1	-1	-1	0	1	0	-1	-1	-1	0	0	0	0	0	0	0	0	1	0	0	0	0	0	1	0	1	1	1	1	0	1	0	0	0	1
sll0409	similar to O-succinylbenzoate-CoA synthase	Biosynthesis of cofactors, prosthetic groups, and carriers	Menaquinone and ubiquinone	0	0	0	0	1	0	0	1	0	1	1	1	0	0	0	-1	0	0	0	0	0	0	0	0	0	0	0	0	0	0	0	0	0	0	0	0	0	0	0	0	0	-1	0	0	0	0
sll0410	hypothetical protein	Other categories	Hypothetical	0	0	0	0	1	0	1	1	1	1	1	1	1	1	0	-1	0	1	0	1	0	0	0	0	0	0	0	0	0	0	0	-1	0	1	0	0	1	0	1	1	-1	-1	0	0	0	0
sll0412	hypothetical protein	Other categories	Hypothetical	1	1	0	0	1	1	0	0	0	0	1	0	1	1	0	0	0	0	0	0	0	0	0	0	0	0	0	1	0	-1	0	-1	0	-1	1	0	0	0	0	0	0	0	1	1	1	0
sll0413	hypothetical protein	Other categories	Hypothetical	0	0	-1	-1	-1	-1	-1	-1	-1	-1	-1	1	1	1	1	1	1	0	0	-1	0	0	0	0	0	0	0	0	0	0	1	0	-1	0	0	0	0	-1	0	-1	0	0	0	0	0	0
sll0414	hypothetical protein	Other categories	Hypothetical	-1	-1	-1	-1	-1	-1	0	0	0	0	-1	1	0	1	1	1	1	0	0	0	0	1	0	0	0	0	0	0	0	0	0	0	0	0	0	-1	-1	-1	0	1	0	-1	0	0	0	0
sll0415	ATP-binding protein of ABC transporter	Translation	Transport and binding proteins	0	0	0	1	1	0	0	0	0	0	0	1	-1	-1	0	0	0	0	-1	0	0	0	0	0	0	0	0	1	0	1	0	0	0	1	0	1	1	-1	0	-1	0	1	0	0	0	0
sll0416	60kD chaperonin 2 (groEL-2)	Cellular processes	Chaperones	1	0	-1	-1	-1	-1	-1	-1	-1	0	0	1	1	1	1	1	-1	0	-1	-1	-1	1	1	1	1	0	0	1	1	1	-1	-1	0	0	-1	1	1	-1	0	-1	-1	1	0	0	0	1
sll0418	delta(24)-sterol C-methyltransferase	Energy metabolism	Fatty acid, phospholipid and sterol metabolism	0	0	-1	0	-1	-1	1	1	1	1	1	-1	1	1	1	1	1	0	-1	0	0	0	0	0	0	0	0	1	0	0	0	-1	0	0	0	0	-1	-1	0	1	0	-1	0	0	0	0
sll0419	unknown protein	Other categories	Unknown	0	0	0	1	0	0	-1	0	0	-1	0	-1	1	1	1	1	1	0	0	0	-1	0	0	0	0	0	0	1	0	0	0	0	0	0	0	0	0	0	0	0	0	-1	0	0	0	0
sll0420	urease beta subunit (ureB)	Central intermediary metabolism	Other	0	0	0	-1	-1	-1	0	-1	-1	-1	-1	-1	1	1	1	1	1	0	0	0	0	0	0	0	0	0	0	1	0	0	0	-1	0	0	0	0	-1	0	0	0	0	-1	0	0	0	0
sll0421	adenylosuccinate lyase (purB)	Purines, pyrimidines, nucleosides, and nucleotides	Purine ribonucleotide biosynthesis	0	-1	-1	-1	0	-1	0	0	-1	-1	-1	0	0	0	1	1	1	-1	-1	-1	0	0	0	1	0	0	0	-1	0	0	0	1	-1	0	0	1	1	0	0	0	-1	0	0	0	0	-1
sll0422	asparaginase	Energy metabolism	Amino acids and amines	0	0	0	0	0	0	0	0	0	0	0	-1	0	0	1	1	1	-1	-1	-1	0	0	0	0	0	0	0	-1	1	0	0	1	1	0	0	0	0	-1	-1	-1	-1	1	0	0	0	0
sll0423	hypothetical protein	Other categories	Hypothetical	0	0	0	0	0	0	0	0	0	0	0	0	0	0	-1	-1	-1	1	-1	0	0	0	0	0	0	0	0	0	0	0	0	0	0	0	1	-1	-1	0	1	1	0	0	0	0	1	0
sll0424	hypothetical protein	Other categories	Hypothetical	0	0	0	0	0	0	0	0	0	0	0	-1	1	0	0	0	0	0	0	0	0	0	0	0	0	0	0	1	0	0	0	0	0	0	0	0	0	1	1	1	0	0	0	0	0	0
sll0426	unknown protein	Other categories	Unknown	0	0	1	1	0	1	0	0	-1	-1	-1	-1	0	-1	-1	-1	-1	0	0	0	1	0	0	0	0	0	0	-1	0	1	0	0	1	0	0	0	0	-1	1	1	1	-1	0	0	0	-1
sll0427	photosystem II manganese-stabilizing polypeptide (psbO)	Photosynthesis and respiration	Photosystem II	-1	-1	-1	-1	-1	-1	-1	-1	-1	-1	-1	-1	-1	-1	0	1	0	0	0	-1	1	-1	0	-1	0	0	0	-1	0	-1	-1	1	0	0	-1	-1	-1	-1	-1	-1	0	1	0	0	-1	0
sll0428	unknown protein	Other categories	Unknown	0	0	0	0	0	0	-1	-1	-1	0	-1	1	-1	-1	0	-1	-1	0	0	0	0	0	0	0	0	0	0	0	0	0	0	-1	0	0	0	0	1	-1	1	0	0	0	0	0	0	0
sll0430	heat shock protein HtpG (htpG)	Cellular processes	Chaperones	1	-1	0	-1	0	0	0	0	0	1	1	1	1	1	0	0	-1	1	1	-1	-1	1	1	0	0	0	0	1	1	-1	0	-1	0	0	1	1	0	-1	-1	-1	-1	1	0	0	1	1
sll0431	putative transposase [ISY100_h]	Other categories	Transposon-related functions	0	0	0	0	0	0	0	0	0	0	0	0	0	0	0	0	0	0	0	0	0	0	0	0	0	0	0	0	1	1	0	0	0		0	-1	-1	0	-1	-1	0	0	0	0	0	0
sll0436	hypothetical protein	Other categories	Hypothetical	0	0	0	0	0	0	1	0	0	1	0	1	-1	-1	0	-1	-1	0	0	0	0	0	0	0	0	0	0	1	0	0	0	-1	0	0	-1	0	0	0	1	0	0	0	0	0	0	0
sll0441	unknown protein	Other categories	Unknown	1	1	0	1	0	1	1	1	1	0	1	1	1	-1	-1	-1	-1	-1	0	-1	0	-1	0	0	0	0	0	-1	0	0	0	0	-1	0	0	0	0	0	-1	-1	1	1	0	0	0	1
sll0442	hypothetical protein	Other categories	Hypothetical	0	1	0	1	1	1	1	1	0	1	0	1	1	1	1	-1	-1	0	0	0	0	0	0	0	0	0	0	-1	0	0	0	0	0	0	0	0	0	0	0	0	0	0	0	0	0	1
sll0443	unknown protein	Other categories	Unknown	0	1	0	1	1	-1	1	-1	-1	1	-1	0	-1	-1	-1	-1	1	-1	0	0	0	-1	0	0	0	0	0	0	0	0	0	0	-1	1	0	0	-1	0	0	0	0	0	0	0	0	0
sll0444	unknown protein	Other categories	Unknown	-1	-1	0	0	0	0	0	0	0	0	0	0	-1	-1	-1	-1	-1	-1	0	0	0	0	0	0	0	0	0	-1	-1	1	0	0	-1	1	0	0	0	0	0	0	1	-1	0	0	0	0
sll0445	unknown protein	Other categories	Unknown	-1	-1	0	-1	0	0	0	1	0	0	0	0	1	0	0	0	0	0	-1	0	0	1	0	0	0	0	0	1	-1	1	0	0	0	1	0	0	0	-1	1	1	0	-1	0	1	0	0
sll0446	unknown protein	Other categories	Unknown	-1	-1	0	-1	0	0	0	0	0	0	0	-1	0	0	0	0	1	0	0	-1	0	0	0	0	0	0	0	0	0	1	0	0	0	1	0	0	0	-1	0	0	0	0	-1	0	0	0
sll0447	unknown protein	Other categories	Unknown	0	0	0	0	0	0	-1	-1	0	-1	0	0	0	0	0	0	0	0	0	0	-1	0	0	0	0	0	0	-1	0	0	0	0	0	0	-1	0	0	0	0	0	0	0	0	0	-1	0
sll0448	unknown protein	Other categories	Unknown	0	0	0	1	1	0	1	1	1	1	1	0	0	0	0	1	0	0	0	0	0	0	0	0	0	0	0	0	0	-1	0	0	0	0	0	0	0	0	0	0	1	0	0	0	0	0
sll0449	unknown protein	Other categories	Unknown	0	0	0	0	0	0	-1	-1	-1	0	-1	1	0	0	0	0	0	0	0	0	0	0	0	0	0	0	0	-1	0	-1	0	-1	0	0	-1	0	0	0	0	0	1	0	0	0	0	0
sll0450	probable nitric oxide reductase	Amino acid biosynthesis	Glutamate family / Nitrogen assimilation	-1	-1	0	-1	1	0	1	1	1	1	1	-1	-1	-1	-1	-1	0	0	0	0	0	0	0	0	0	0	0	-1	0	0	0	1	1	0	0	0	0	-1	-1	0	1	1	0	0	0	0
sll0451	hypothetical protein	Other categories	Hypothetical	-1	-1	-1	-1	0	0	0	0	0	0	0	0	-1	0	0	0	0	0	0	0	0	0	0	0	0	0	0	0	0	0	0	0	1	-1	-1	0	0	0	1	1	1	-1	0	0	0	0
sll0454	phenylalanyl-tRNA synthetase alpha chain (pheS)	Translation	Aminoacyl tRNA synthetases and tRNA modification	0	-1	-1	-1	-1	-1	-1	-1	-1	-1	-1	0	1	1	1	1	1	0	0	0	0	0	0	0	0	0	0	0	0	-1	0	1	0	0	0	1	1	0	-1	-1	-1	1	0	0	0	0
sll0455	homoserine dehydrogenase (thrA)	Amino acid biosynthesis	Aspartate family	0	-1	-1	-1	0	-1	0	0	0	0	0	0	-1	-1	-1	-1	-1	0	0	0	0	0	0	0	0	0	0	-1	0	-1	0	0	1	-1	-1	0	0	0	1	0	-1	0	0	0	0	0
sll0456	hypothetical protein	Other categories	Hypothetical	0	0	0	0	-1	0	0	0	0	-1	-1	1	-1	-1	-1	-1	-1	1	0	0	0	0	0	0	0	0	0	-1	0	0	0	0	0	0	0	0	0	0	1	1	-1	0	0	0	0	0
sll0459	excinuclease ABC subunit B	Purines, pyrimidines, nucleosides, and nucleotides	DNA replication, restriction, modification, recombination, and repair	0	0	0	0	1	0	1	1	1	1	1	0	1	0	0	1	0	0	-1	0	0	0	0	0	0	0	0	1	0	0	0	0	0	1	0	0	0	0	0	0	0	-1	0	0	0	0
sll0461	gamma-glutamyl phosphate reductase (proA)	Amino acid biosynthesis	Glutamate family / Nitrogen assimilation	0	0	0	0	0	0	1	1	1	1	1	1	-1	-1	0	1	0	1	0	0	0	0	0	0	0	0	0	0	0	-1	0	0	0	0	0	-1	-1	-1	0	0	1	-1	0	0	0	0
sll0462	hypothetical protein	Other categories	Hypothetical	0	0	0	0	1	0	1	1	1	1	1	-1	-1	0	0	-1	-1	0	0	0	0	0	0	0	0	0	0	0	0	-1	0	1	0	1	0	0	-1	-1	0	0	1	1	0	0	0	0
sll0467	S-adenosylmethionine tRNA ribosyltransferase-isomerase	Translation	Aminoacyl tRNA synthetases and tRNA modification	0	0	0	0	0	0	0	-1	0	-1	0	1	1	0	0	1	0	0	0	0	0	0	0	0	0	0	0	0	0	-1	0	0	0	0	0	0	0	0	0	0	-1	0	0	0	0	0
sll0469	ribose-phosphate pyrophosphokinase	Purines, pyrimidines, nucleosides, and nucleotides	Purine ribonucleotide biosynthesis	0	-1	-1	-1	-1	0	-1	-1	0	-1	-1	-1	0	0	-1	-1	-1	0	0	1	0	0	0	0	0	0	0	-1	0	1	0	0	0	0	0	-1	0	-1	0	0	0	-1	0	0	0	0
sll0470	hypothetical protein	Other categories	Hypothetical	1	0	0	0	0	0	-1	-1	-1	0	0	-1	-1	-1	-1	-1	-1	0	0	1	1	0	0	0	0	0	0	1	1	1	-1	0	1	-1	0	0	-1	1	1	1	0	1	0	-1	1	0
sll0471	hypothetical protein	Other categories	Hypothetical	0	0	-1	0	0	0	0	0	0	0	0	0	0	0	0	0	0	-1	-1	0	0	0	1	0	0	0	0	1	0	0	0	0	0	0	0	0	0	0	0	1	0	0	0	0	1	0
sll0473	unknown protein	Other categories	Unknown	0	1	1	1	0	1	0	0	0	0	0	1	0	0	-1	-1	-1	1	0	1	1	0	0	-1	0	0	0	0	0	1	0	0	1	0	0	0	0	0	1	1	1	-1	0	0	0	-1
sll0474	two-component hybrid sensor and regulator	Purines, pyrimidines, nucleosides, and nucleotides	Regulatory functions	0	0	0	0	0	0	0	1	0	0	0	0	1	-1	-1	-1	0	0	0	0	0	0	0	0	0	0	0	0	0	0	0	0	0	-1	0	0	0	-1	-1	-1	1	0	0	0	0	0
sll0477	putative biopolymer transport ExbB-like protein	Translation	Transport and binding proteins	0	0	1	1	1	0	1	1	0	0	1	0	0	0	0	0	0	0	0	0	0	0	0	-1	0	0	0	0	0	-1	0	0	1	0	0	0	1	1	1	1	0	0	0	0	0	0
sll0478	unknown protein	Other categories	Unknown	0	0	1	1	1	0	0	0	0	0	1	1	0	0	0	0	0	1	0	0	0	0	0	0	0	0	0	1	0	0	0	0	0	-1	0	0	0	0	1	0	0	-1	0	0	0	0
sll0479	unknown protein	Other categories	Unknown	0	0	0	0	1	0	1	1	0	0	0	0	0	1	0	0	0	0	0	0	0	0	0	0	0	0	0	1	0	0	0	0	0	0	0	0	-1	0	0	0	0	0	0	0	0	0
sll0480	probable aminotransferase	Other categories	Other	0	-1	-1	-1	-1	-1	-1	-1	-1	-1	-1	1	0	1	1	1	1	-1	0	-1	0	0	0	0	0	0	0	-1	0	0	0	0	-1	-1	0	0	0	0	-1	-1	-1	1	0	0	0	0
sll0481	unknown protein	Other categories	Unknown	0	1	0	1	0	0	0	0	0	0	0	0	0	0	0	1	0	0	0	0	0	1	0	0	0	0	0	-1	0	0	0	0	0	0	0	0	-1	0	0	1	-1	0	0	0	0	0
sll0482	unknown protein	Other categories	Unknown	0	0	0	0	0	0	1	0	0	0	0	0	-1	0	-1	0	0	0	0	0	0	0	0	0	0	0	0	-1	0	-1	0	1	0	0	0	0	0	-1	0	0	-1	1	0	0	0	0
sll0484	ATP-binding protein of ABC transporter	Translation	Transport and binding proteins	0	0	1	0	1	0	1	1	0	0	1	0	0	0	0	-1	-1	0	0	1	0	0	0	0	0	0	0	0	0	0	0	0	0	0	0	0	0	0	1	1	1	0	0	0	0	0
sll0485	two-component response regulator NarL subfamily	Purines, pyrimidines, nucleosides, and nucleotides	Regulatory functions	0	0	0	0	1	0	0	0	1	1	1	-1	-1	-1	-1	-1	-1	0	1	0	0	0	0	0	0	0	0	0	0	0	0	0	0	0	0	0	0	0	0	0	0	0	1	0	1	0
sll0486	circadian clock protein KaiB homolog (kaiB3)	Other categories	Other	0	0	0	0	0	0	1	0	1	1	1	-1	1	1	1	0	0	0	0	0	0	0	0	0	0	0	0	0	0	0	0	0	0	0	0	0	1	0	1	1	0	0	0	0	0	0
sll0487	hypothetical protein	Other categories	Hypothetical	0	0	0	1	1	1	0	1	1	0	1	-1	0	0	0	1	0	-1	0	-1	0	0	0	0	0	0	0	-1	0	0	0	1	0	-1	0	0	0	0	0	0	-1	0	0	0	0	0
sll0488	hypothetical protein	Other categories	Hypothetical	0	0	0	0	0	0	1	1	1	1	1	1	1	1	1	-1	0	1	0	1	0	0	0	0	0	0	0	0	0	0	0	0	0	1	0	0	0	0	1	1	1	0	0	0	1	0
sll0489	ATP-binding protein of ABC transporter	Translation	Transport and binding proteins	0	0	0	0	0	0	-1	0	1	0	1	0	0	0	0	0	0	0	0	0	0	0	0	0	0	0	0	0	0	0	0	-1	0	0	-1	0	0	0	0	1	-1	0	0	0	0	1
sll0493	hypothetical protein	Other categories	Hypothetical	0	0	0	0	0	0	0	1	-1	0	-1	-1	-1	0	-1	0	0	0	0	0	1	0	0	0	0	0	0	0	0	0	0	0	0	0	0	0	0	-1	0	0	0	0	0	0	0	0
sll0494	unknown protein	Other categories	Unknown	0	0	0	0	0	0	-1	-1	0	0	0	0	0	0	0	0	-1	-1	-1	0	0	0	0	0	0	0	0	1	1	0	1	0	0	-1	0	0	0	0	0	0	1	1	0	0	0	0
sll0495	asparaginyl-tRNA synthetase (asnS)	Translation	Aminoacyl tRNA synthetases and tRNA modification	1	0	-1	0	-1	0	0	-1	-1	1	-1	-1	1	1	1	-1	-1	-1	-1	-1	0	1	0	0	1	0	0	1	0	1	0	0	-1	1	0	1	0	0	0	1	0	0	0	0	0	0
sll0496	hypothetical protein	Other categories	Hypothetical	0	0	0	0	1	0	1	1	1	1	1	0	0	0	0	0	0	-1	-1	-1	0	0	0	0	0	0	0	1	0	0	0	0	-1	1	0	0	0	0	0	-1	0	0	0	0	0	0
sll0497	hypothetical protein	Other categories	Hypothetical	0	0	0	0	0	0	1	1	-1	0	-1	0	0	0	0	0	0	0	0	0	0	0	0	0	0	0	0	-1	0	0	0	0	1	0	0	0	0	0	0	0	0	0	0	0	0	0
sll0498	hypothetical protein	Other categories	Hypothetical	1	1	1	0	0	1	0	0	0	0	0	1	1	1	1	0	-1	1	0	0	0	0	0	0	0	0	0	1	0	0	0	-1	0	0	1	0	0	0	1	1	0	-1	0	0	0	0
sll0499	hypothetical protein	Other categories	Hypothetical	0	0	0	0	0	0	1	1	1	0	1	1	0	0	-1	0	-1	0	0	0	0	0	0	0	0	0	0	0	0	0	0	0	0	0	1	0	0	0	0	0	1	0	1	1	0	0
sll0501	probable glycosyltransferase	Other categories	Other	0	0	0	0	1	0	1	1	1	1	1	1	0	0	0	0	-1	0	0	0	0	0	0	0	0	0	0	0	0	-1	0	0	0	0	0	0	0	0	0	0	0	0	0	0	0	-1
sll0502	arginyl-tRNA-synthetase (argS)	Translation	Aminoacyl tRNA synthetases and tRNA modification	1	0	0	1	1	0	1	1	1	1	1	1	-1	-1	-1	-1	-1	0	-1	0	0	1	0	0	0	0	0	0	0	0	0	0	-1	0	0	0	0	0	1	1	-1	0	0	0	0	0
sll0503	hypothetical protein	Other categories	Hypothetical	0	0	0	0	1	0	1	1	1	1	1	0	0	0	0	0	0	0	0	0	0	0	0	0	0	0	0	-1	0	1	-1	0	0	1	0	0	-1	-1	0	1	0	0	0	1	0	0
sll0504	diaminopimelate decarboxylase (lysA)	Amino acid biosynthesis	Branched chain family	0	0	0	0	0	0	1	1	1	1	1	0	-1	-1	-1	-1	-1	0	0	0	0	0	0	0	0	0	0	-1	-1	-1	0	1	0	0	0	0	1	1	1	1	0	1	0	0	0	0
sll0505	hypothetical protein	Other categories	Hypothetical	0	0	0	0	-1	0	-1	-1	1	-1	-1	0	0	0	0	1	1	0	0	1	0	0	0	0	0	0	0	0	0	0	0	0	0	0	0	0	0	0	1	1	0	0	0	0	0	0
sll0506	undecaprenyl pyrophosphate synthetase	Other categories	Other	1	1	1	-1	0	0	0	0	0	0	0	1	1	1	0	0	-1	1	-1	0	0	0	0	0	1	0	0	0	0	0	0	0	0	0	0	0	0	-1	0	0	-1	0	0	0	0	0
sll0507	probable cation transporter	Translation	Transport and binding proteins	0	0	0	0	1	0	1	1	1	1	1	0	-1	0	1	1	1	-1	0	-1	0	0	0	0	0	0	0	0	0	0	0	1	0	0	0	0	0	-1	-1	-1	1	0	0	0	0	1
sll0508	unknown protein	Other categories	Unknown	1	1	0	1	1	1	1	1	1	1	1	-1	1	1	1	1	1	0	0	0	0	0	0	0	0	0	0	1	0	0	0	-1	0	0	0	0	0	0	0	0	0	0	0	0	0	0
sll0509	similar to 5',5'''-P-1,P-4-tetraphosphate phosphorylase II	Purines, pyrimidines, nucleosides, and nucleotides	Purine ribonucleotide biosynthesis	1	0	0	0	1	0	1	1	1	1	1	1	1	0	0	-1	-1	0	0	0	0	0	0	0	0	0	0	0	0	0	0	0	0	0	0	0	0	0	0	0	-1	0	0	0	0	0
sll0513	hypothetical protein	Other categories	Hypothetical	0	0	0	0	1	0	0	0	1	0	1	1	1	1	1	1	1	-1	-1	-1	0	0	0	0	0	0	0	-1	0	0	0	0	0	0	0	0	0	0	0	0	0	0	-1	0	0	0
sll0514	hypothetical protein	Other categories	Hypothetical	0	0	0	0	1	0	0	1	1	1	1	0	1	1	1	1	1	0	0	0	0	0	0	0	0	0	0	0	-1	0	0	-1	-1	0	0	0	-1	-1	-1	0	0	0	0	0	0	0
sll0517	RNA binding protein (rbpA)	Translation	Nucleoproteins	-1	-1	-1	-1	-1	-1	0	-1	-1	0	-1	0	1	1	1	1	1	0	-1	0	0	0	0	0	0	0	0	0	-1	1	1	0	1	0	0	0	0	0	0	1	1	1	0	0	-1	-1
sll0518	unknown protein	Other categories	Unknown	0	0	0	0	0	0	0	1	1	1	1	0	-1	-1	-1	1	0	-1	-1	-1	0	0	0	0	1	0	0	-1	-1	0	1	1	0	0	-1	0	0	0	1	0	0	1	0	0	-1	-1
sll0519	NADH dehydrogenase subunit 1 (ndhA)	Photosynthesis and respiration	NADH dehydrogenase	0	0	0	0	0	0	-1	-1	-1	-1	-1	0	0	0	0	0	0	0	-1	0	0	1	0	0	0	0	0	0	-1	-1	-1	0	0	0	0	0	1	1	1	1	1	0	0	0	-1	1
sll0520	NADH dehydrogenase subunit NdhI (ndhI)	Photosynthesis and respiration	NADH dehydrogenase	-1	0	1	1	0	0	-1	-1	-1	0	-1	-1	-1	-1	0	0	1	-1	-1	0	0	0	0	0	0	0	0	-1	0	-1	0	0	-1	0	0	0	0	1	1	1	1	1	0	0	0	0
sll0521	NADH dehydrogenase subunit 6 (ndhG)	Photosynthesis and respiration	NADH dehydrogenase	0	1	1	1	0	0	0	-1	0	0	-1	-1	-1	-1	-1	1	1	0	-1	0	0	1	0	0	0	0	0	-1	0	-1	0	0	0	1	0	-1	-1	1	1	1	1	1	0	0	-1	0
sll0522	NADH dehydrogenase subunit 4L (ndhE)	Photosynthesis and respiration	NADH dehydrogenase	0	1	1	1	0	0	-1	-1	-1	0	-1	-1	-1	0	-1	0	0	0	0	0	0	0	0	0	0	0	0	-1	0	1	0	1	-1	0	-1	0	0	1	1	1	1	1	0	0	0	0
sll0524	hypothetical protein	Other categories	Hypothetical	0	0	0	0	0	1	0	0	0	0	0	0	1	1	1	-1	-1	0	1	1	0	0	0	0	0	0	0	1	0	0	0	-1	0	0	0	-1	-1	-1	0	0	0	-1	0	0	0	0
sll0525	hypothetical protein	Other categories	Hypothetical	1	1	1	1	1	1	0	0	0	0	0	0	1	1	1	-1	-1	0	0	0	0	0	0	0	0	0	0	1	0	0	0	-1	0	0	1	0	0	0	0	0	1	-1	0	0	0	0
sll0528	hypothetical protein	Other categories	Hypothetical	0	0	0	0	0	0	0	0	-1	-1	0	1	0	0	0	0	0	1	1	1	0	1	0	0	0	0	0	1	1	0	0	-1	0	0	0	0	0	-1	0	1	0	-1	0	0	1	1
sll0529	hypothetical protein	Other categories	Hypothetical	-1	-1	-1	-1	-1	-1	0	-1	0	-1	-1	1	-1	-1	-1	1	1	0	-1	-1	0	0	0	0	0	0	0	1	0	-1	0	0	0	0	-1	1	1	1	1	1	0	1	0	0	0	0
sll0532	hypothetical protein	Other categories	Hypothetical	0	0	0	0	1	0	1	1	0	1	1	0	0	0	0	0	0	0	0	0	0	0	0	0	0	0	0	0	0	0	0	0	0		0	0	0	0	0	0	0	0	0	0	0	0
sll0533	trigger factor	Cellular processes	Protein and peptide secretion	0	-1	-1	-1	-1	-1	-1	-1	-1	-1	-1	-1	-1	1	1	1	1	0	-1	-1	-1	1	0	0	0	0	0	1	-1	-1	1	1	-1	-1	-1	1	0	-1	-1	-1	-1	1	0	0	0	1
sll0534	ATP-dependent Clp protease proteolytic subunit (clpP)	Translation	Degradation of proteins, peptides, and glycopeptides	1	1	1	0	1	0	-1	0	0	0	-1	-1	1	1	1	1	1	0	0	0	0	0	0	0	0	0	0	0	0	-1	0	0	0	0	0	0	0	0	0	0	-1	0	0	0	0	-1
sll0535	ATP-dependent protease ATPase subunit (clpX)	Translation	Degradation of proteins, peptides, and glycopeptides	0	0	0	0	0	0	-1	-1	-1	-1	0	-1	1	0	0	-1	0	0	0	0	0	0	0	0	0	0	0	0	0	0	0	0	0	0	1	0	0	-1	0	1	-1	0	0	0	0	0
sll0536	probable potassium channel protein	Translation	Transport and binding proteins	0	1	1	0	1	0	0	0	-1	-1	0	1	1	1	1	1	1	0	0	0	0	0	0	0	0	0	-1	1	0	1	0	0	-1	0	0	-1	-1	-1	-1	0	0	0	0	0	0	0
sll0537	ammonium/methylammonium permease (amt3)	Translation	Transport and binding proteins	0	0	0	0	0	1	1	1	1	1	1	1	1	1	1	1	1	1	0	0	0	0	0	0	0	0	0	0	0	1	0	0	0	0	0	0	0	0	0	0	0	0	0	0	0	0
sll0539	unknown protein	Other categories	Unknown	1	1	1	1	1	1	1	1	0	0	1	1	1	1	-1	-1	-1	1	1	1	0	0	0	0	0	0	0	0	1	-1	0	-1	0	0	0	0	0	0	0	0	-1	-1	0	0	0	0
sll0540	phosphate-binding protein PstS homolog	Translation	Transport and binding proteins	0	0	0	0	1	0	0	1	1	1	1	1	0	0	-1	-1	-1	0	1	0	0	0	0	0	0	0	0	1	1	-1	0	-1	0	0	0	0	0	-1	1	1	0	-1	0	0	1	0
sll0541	acyl-CoA desaturase 1 (desC,des9)	Energy metabolism	Fatty acid, phospholipid and sterol metabolism	0	0	0	0	0	0	-1	-1	-1	-1	-1	-1	-1	-1	1	1	1	0	0	1	1	0	0	0	0	0	0	0	-1	-1	1	0	0	0	0	-1	-1	-1	-1	-1	0	1	0	0	0	-1
sll0542	acetyl-coenzyme A synthetase	Energy metabolism	Pyruvate and acetyl-CoA metabolism	0	-1	0	-1	-1	-1	1	1	1	1	1	0	-1	-1	-1	-1	-1	0	0	-1	0	0	0	0	0	0	0	-1	-1	0	0	0	0	0	-1	1	0	-1	0	0	0	1	0	0	0	0
sll0543	hypothetical protein	Other categories	Hypothetical	-1	-1	-1	-1	-1	-1	-1	-1	-1	-1	-1	-1	1	1	1	1	1	-1	1	0	0	-1	0	-1	-1	0	0	-1	-1	-1	0	1	0	0	0	-1	-1	-1	-1	-1	0	-1	-1	-1	-1	0
sll0544	hypothetical protein	Other categories	Hypothetical	0	1	0	0	0	1	0	0	-1	0	-1	0	1	1	1	-1	-1	1	1	0	0	0	0	0	0	0	0	1	0	0	0	-1	0	0	0	0	-1	-1	0	0	0	-1	0	0	0	0
sll0545	hypothetical protein	Other categories	Hypothetical	0	0	0	0	0	0	0	1	0	0	1	0	0	0	0	1	1	0	0	0	0	0	0	0	0	0	0	-1	0	0	0	0	0	0	0	0	-1	-1	0	-1	0	-1	0	0	0	0
sll0546	probable translation initiation factor	Translation	Protein modification and translation factors	0	0	0	0	0	0	-1	0	0	0	0	1	-1	-1	-1	0	0	0	0	0	0	0	0	0	0	0	0	-1	0	0	0	1	0	-1	-1	0	0	-1	0	0	0	0	0	0	0	0
sll0547	unknown protein	Other categories	Unknown	0	0	0	0	0	0	0	0	0	1	0	1	-1	-1	0	0	-1	0	0	1	0	-1	-1	0	-1	0	0	0	0	0	0	-1	0	0	0	0	-1	-1	0	0	-1	0	0	0	0	0
sll0549	hypothetical protein	Other categories	Hypothetical	0	1	1	1	0	0	-1	-1	-1	-1	-1	1	1	1	1	1	1	1	0	1	0	1	1	0	0	0	0	1	1	0	1	-1	0	0	1	0	0	1	1	1	0	-1	0	0	0	0
sll0550	flavoprotein	Other categories	Other	0	1	0	1	1	1	0	0	1	0	0	-1	-1	-1	-1	-1	-1	1	0	1	1	0	0	0	0	0	0	-1	1	1	-1	0	0	1	1	0	0	1	1	1	1	-1	0	0	0	-1
sll0552	unknown protein	Other categories	Unknown	0	0	0	0	1	0	0	1	0	0	1	1	0	0	0	0	0	-1	-1	0	0	0	0	0	0	0	0	0	0	0	0	-1	0	1	0	0	0	0	0	0	0	0	0	0	0	0
sll0553	hypothetical protein	Other categories	Hypothetical	1	0	0	0	1	0	1	1	1	1	1	-1	-1	-1	-1	-1	-1	0	0	0	0	0	0	0	0	0	0	1	0	0	0	-1	1	0	1	0	-1	-1	1	1	0	-1	0	0	1	0
sll0554	ferredoxin-thioredoxin reductase, catalytic chain (ftrC)	Biosynthesis of cofactors, prosthetic groups, and carriers	Thioredoxin, glutaredoxin, and glutathione	0	0	0	0	-1	0	-1	-1	-1	-1	-1	0	-1	-1	-1	-1	-1	0	0	0	0	0	0	0	1	0	0	1	0	-1	0	-1	0	-1	0	0	1	0	0	0	-1	0	0	0	1	0
sll0555	methionine aminopeptidase	Translation	Protein modification and translation factors	0	0	0	0	0	0	-1	0	-1	0	0	0	0	-1	0	0	0	0	0	0	0	0	0	0	0	0	0	0	0	0	0	0	0	-1	-1	0	0	-1	-1	-1	-1	0	0	0	0	0
sll0556	Na+/H+ antiporter	Translation	Transport and binding proteins	-1	-1	0	-1	0	-1	-1	0	0	0	0	0	1	1	1	1	1	0	0	0	0	0	0	0	-1	0	0	1	1	0	1	-1	1	0	0	0	0	0	0	0	1	1	0	0	0	0
sll0558	hypothetical protein YCF53 (ycf53)	Other categories	Hypothetical	0	-1	0	-1	-1	0	0	0	0	-1	-1	1	-1	-1	0	0	0	0	0	0	0	0	0	0	0	0	0	0	0	0	0	0	0	1	1	0	0	-1	0	0	0	1	0	0	1	1
sll0563	unknown protein	Other categories	Unknown	0	1	1	1	1	1	1	1	0	1	0	-1	1	0	0	-1	-1	0	0	1	0	0	0	0	0	0	0	0	0	1	0	0	0	0	0	0	0	0	1	1	0	-1	0	0	0	0
sll0564	hypothetical protein	Other categories	Hypothetical	0	0	0	0	0	0	0	0	0	0	0	0	0	0	0	0	0	0	0	-1	0	0	0	0	1	0	0	-1	0	1	-1	0	0	0	1	0	1	0	1	0	0	0	0	0	0	0
sll0565	hypothetical protein	Other categories	Hypothetical	0	0	0	0	0	0	1	0	1	1	0	0	-1	-1	-1	-1	0	0	0	0	0	0	0	0	0	0	0	0	0	0	0	1	0	1	0	0	0	0	1	0	0	0	0	0	0	0
sll0567	ferric uptake regulation protein (fur)	Purines, pyrimidines, nucleosides, and nucleotides	Regulatory functions	0	0	0	0	-1	0	-1	-1	-1	-1	-1	0	0	-1	0	0	-1	0	0	1	0	0	0	0	0	0	0	-1	0	0	0	-1	0	0	0	0	0	0	0	1	0	1	0	0	0	0
sll0569	RecA gene product (recA)	Purines, pyrimidines, nucleosides, and nucleotides	DNA replication, restriction, modification, recombination, and repair	0	0	0	0	0	0	1	1	1	1	1	0	0	0	0	1	1	0	-1	-1	0	0	0	0	0	0	0	0	0	0	0	0	0	0	0	0	0	1	0	1	0	0	0	0	0	0
sll0572	hypothetical protein	Other categories	Hypothetical	0	0	1	-1	1	1	0	1	1	0	0	1	-1	-1	-1	-1	-1	0	1	1	0	0	0	0	0	0	0	0	0	-1	0	0	1	0	-1	0	0	-1	0	0	0	-1	0	0	0	0
sll0573	carbamate kinase	Energy metabolism	Amino acids and amines	1	-1	-1	-1	-1	0	0	0	0	0	0	1	1	0	-1	-1	-1	1	0	1	0	1	0	0	0	0	0	0	-1	-1	0	-1	0	0	0	0	0	0	1	1	1	-1	0	1	0	0
sll0574	probable permease protein of lipopolysaccharide ABC transporter	Translation	Transport and binding proteins	0	-1	-1	-1	-1	-1	-1	-1	0	1	-1	1	-1	-1	1	1	1	0	-1	0	0	0	0	0	0	0	0	0	0	0	0	0	0	0	0	0	-1	-1	0	0	-1	-1	0	0	0	0
sll0575	probable lipopolysaccharide ABC transporter ATP binding subunit	Translation	Transport and binding proteins	0	0	0	0	0	0	1	1	1	1	1	1	0	0	0	1	0	0	0	0	-1	0	0	1	0	0	0	0	0	-1	0	0	-1	0	0	1	1	0	1	0	0	1	0	0	0	0
sll0576	putative sugar-nucleotide epimerase/dehydratease	Other categories	Other	0	0	0	0	0	0	0	0	0	0	1	0	-1	-1	0	1	0	-1	0	-1	-1	0	0	0	1	0	0	-1	1	-1	0	1	-1	0	0	0	0	-1	-1	-1	-1	1	0	0	-1	0
sll0577	hypothetical protein	Other categories	Hypothetical	-1	-1	-1	-1	-1	-1	-1	-1	-1	-1	-1	1	-1	-1	-1	-1	0	0	-1	0	0	0	0	0	0	0	0	-1	0	-1	0	1	0	0	-1	0	0	0	0	0	-1	0	0	0	0	0
sll0578	phosphoribosyl aminoimidazole carboxylase (purK)	Purines, pyrimidines, nucleosides, and nucleotides	Purine ribonucleotide biosynthesis	0	-1	0	-1	0	-1	0	0	-1	0	0	1	-1	0	0	0	1	1	1	0	0	0	0	0	0	0	0	0	0	-1	0	0	1	0	0	0	0	0	0	1	-1	-1	0	0	-1	0
sll0584	hypothetical protein YCF36 (ycf36)	Other categories	Hypothetical	0	1	1	1	1	1	1	1	1	0	1	-1	-1	-1	-1	-1	-1	1	0	1	0	0	0	0	0	0	0	-1	0	0	-1	-1	0	0	1	0	0	0	1	1	1	-1	0	0	0	0
sll0585	hypothetical protein	Other categories	Hypothetical	0	0	1	1	0	1	0	0	1	0	0	-1	-1	-1	-1	-1	-1	0	0	0	0	0	0	0	0	0	0	0	0	0	0	0	0	1	0	0	0	-1	0	0	0	-1	0	0	0	0
sll0586	hypothetical protein	Other categories	Hypothetical	0	0	0	0	0	0	1	1	1	1	1	-1	0	0	0	0	0	0	0	0	0	0	0	0	0	0	0	1	0	-1	0	-1	0	0	0	0	0	0	1	1	0	0	0	0	0	0
sll0587	pyruvate kinase	Energy metabolism	Glycolysis	0	0	0	0	0	0	0	0	1	0	1	-1	-1	0	0	1	1	0	-1	0	0	0	0	0	0	0	0	0	0	0	0	0	0	0	0	0	-1	0	1	0	0	-1	0	0	0	-1
sll0588	unknown protein	Other categories	Unknown	0	0	0	0	0	0	0	-1	-1	-1	-1	-1	-1	-1	-1	-1	-1	0	0	1	1	0	0	-1	-1	0	0	-1	0	0	0	0	0	1	-1	-1	-1	-1	1	1	1	1	0	0	0	0
sll0590	unknown protein	Other categories	Unknown	0	0	0	1	1	0	1	1	1	1	1	0	0	-1	0	-1	0	0	0	0	0	0	0	0	0	0	0	0	0	-1	0	0	0	0	-1	0	1	0	1	-1	1	0	0	0	0	0
sll0593	glucokinase	Energy metabolism	Glycolysis	0	-1	0	-1	0	0	0	1	0	0	0	1	-1	-1	-1	-1	-1	0	-1	0	0	0	0	0	0	0	0	-1	0	-1	0	0	0	0	-1	0	0	0	1	1	0	0	0	0	0	0
sll0594	transcriptional regulator	Purines, pyrimidines, nucleosides, and nucleotides	Regulatory functions	0	0	0	0	1	0	1	1	1	0	1	1	0	0	0	0	-1	0	-1	0	0	0	0	0	0	0	0	1	0	0	0	0	0	-1	0	0	0	0	0	0	0	0	0	0	0	1
sll0595	unknown protein	Other categories	Unknown	0	1	0	0	0	0	1	1	0	0	0	1	1	0	0	-1	0	0	0	0	0	0	0	0	0	0	0	1	0	0	0	-1	0	0	0	0	1	0	1	1	0	-1	0	0	0	0
sll0596	hypothetical protein	Other categories	Hypothetical	0	0	0	1	1	1	1	1	1	0	1	-1	0	-1	-1	-1	-1	0	0	0	0	0	0	0	0	0	0	0	0	-1	0	0	0	0	0	0	0	0	1	1	1	0	0	0	1	0
sll0597	hypothetical protein	Other categories	Hypothetical	0	0	-1	0	-1	-1	-1	-1	-1	0	-1	1	1	1	1	1	1	-1	0	0	-1	0	0	0	0	0	0	0	0	1	0	0	0	0	0	0	0	-1	0	-1	-1	-1	0	0	0	0
sll0601	nitrilase homolog	Amino acid biosynthesis	Glutamate family / Nitrogen assimilation	0	-1	-1	-1	-1	-1	0	0	-1	0	0	0	0	0	0	0	0	0	0	0	0	0	0	0	0	0	0	-1	0	0	0	0	0	-1	0	0	0	0	1	1	0	0	-1	0	0	0
sll0602	hypothetical protein	Other categories	Hypothetical	0	1	1	1	1	1	-1	0	-1	0	0	-1	-1	-1	0	1	1	0	0	0	0	0	0	0	0	0	0	-1	0	1	0	1	0	1	0	0	0	1	1	1	1	0	0	0	0	0
sll0603	menaquinone biosynthesis protein MenD (menD)	Biosynthesis of cofactors, prosthetic groups, and carriers	Menaquinone and ubiquinone	-1	0	0	0	0	0	0	-1	-1	-1	0	0	0	0	0	0	0	0	0	0	0	0	0	0	0	0	0	-1	-1	1	0	0	0	0	0	0	0	-1	0	0	1	1	0	0	-1	0
sll0606	hypothetical protein	Other categories	Hypothetical	1	1	0	0	1	0	1	0	0	1	0	1	1	1	1	1	1	0	0	0	0	1	0	0	0	0	0	0	0	-1	0	0	0	1	0	0	0	0	1	0	0	0	0	0	-1	0
sll0608	hypothetical protein YCF49 (ycf49)	Other categories	Hypothetical	0	0	1	0	0	0	-1	0	0	0	0	0	1	1	1	1	0	0	0	0	0	0	0	0	0	0	0	0	0	0	0	0	0	0	0	0	0	0	0	0	0	0	1	1	0	0
sll0609	hypothetical protein	Other categories	Hypothetical	0	0	0	1	1	0	1	1	1	1	1	0	1	1	0	0	0	1	0	0	0	0	0	0	0	0	0	1	0	0	0	0	0	0	0	0	0	0	1	0	0	0	0	0	0	0
sll0611	hypothetical protein	Other categories	Hypothetical	1	0	0	0	0	0	0	0	0	0	1	0	-1	-1	-1	-1	-1	0	1	1	0	0	0	0	-1	0	0	0	0	1	0	0	1	-1	0	0	0	0	1	0	0	-1	0	0	0	-1
sll0613	Holliday junction DNA helicase RuvB (ruvB)	Purines, pyrimidines, nucleosides, and nucleotides	DNA replication, restriction, modification, recombination, and repair	0	0	0	0	0	0	1	1	1	1	1	1	1	0	0	1	0	0	0	0	0	0	0	0	0	0	0	0	0	-1	0	-1	0	0	0	0	0	0	0	0	0	-1	0	0	0	0
sll0614	unknown protein	Other categories	Unknown	0	0	0	0	1	0	1	1	1	1	1	0	1	1	1	1	1	0	0	0	0	0	0	0	0	0	0	0	0	0	0	-1	0	0	0	0	0	0	1	0	0	0	0	0	0	0
sll0615	hypothetical protein	Other categories	Hypothetical	0	0	0	-1	0	0	0	0	0	0	0	0	0	-1	0	0	0	0	-1	0	0	0	0	0	0	0	0	-1	0	0	0	0	0	0	0	0	0	0	0	0	-1	-1	0	0	0	0
sll0616	preprotein translocase SecA subunit (secA)	Cellular processes	Protein and peptide secretion	0	0	0	0	0	0	-1	-1	0	-1	-1	-1	-1	-1	-1	-1	1	0	-1	0	0	0	0	0	0	0	0	0	0	0	0	0	0	0	0	0	1	1	1	1	0	0	0	-1	0	0
sll0617	hypothetical protein	Other categories	Hypothetical	0	0	0	0	0	0	0	0	0	1	0	-1	-1	-1	-1	-1	-1	0	0	1	0	0	0	0	0	0	0	-1	0	0	-1	0	0	0	0	0	0	0	1	1	0	0	0	0	0	0
sll0621	putative c-type cytochrome biogenesis protein CcdA (ccdA)	Other categories	Other	0	1	0	1	0	0	-1	0	0	0	0	0	0	0	0	-1	-1	-1	0	0	0	0	0	0	0	0	0	0	1	0	0	-1	0	0	0	0	-1	-1	0	1	1	0	0	0	0	1
sll0622	quinolinate synthetase (nadA)	Biosynthesis of cofactors, prosthetic groups, and carriers	Quinolinate	1	0	0	1	0	1	0	0	-1	-1	-1	-1	-1	-1	-1	-1	-1	0	1	0	1	0	0	0	0	0	0	-1	0	0	0	0	0	0	0	0	1	1	1	1	0	0	0	0	0	0
sll0623	unknown protein	Other categories	Unknown	1	0	0	0	0	0	0	0	-1	-1	-1	-1	1	1	0	-1	0	0	0	1	0	0	0	0	0	0	0	0	0	1	0	0	0	0	0	0	-1	0	1	1	0	-1	0	-1	1	-1
sll0624	unknown protein	Other categories	Unknown	0	-1	1	0	0	0	-1	0	-1	0	-1	-1	1	1	1	-1	-1	0	0	0	1	0	0	0	0	0	0	0	0	0	0	-1	0	1	0	0	0	0	0	1	0	0	0	0	0	0
sll0625	unknown protein	Other categories	Unknown	0	0	0	0	0	0	-1	-1	-1	-1	-1	0	0	0	-1	-1	-1	0	0	0	0	0	0	0	0	0	0	0	0	0	0	-1	0	0	0	0	-1	0	1	1	1	-1	0	0	0	0
sll0626	putative neutral invertase	Other categories	Other	0	0	0	0	1	0	1	1	1	1	1	1	-1	0	-1	-1	-1	0	0	0	0	0	0	0	0	0	0	-1	0	0	0	0	0	0	0	0	-1	-1	0	-1	0	-1	0	0	0	1
sll0629	photosystem I reaction center subunit X (psaK)	Photosynthesis and respiration	Photosystem I	-1	-1	-1	-1	-1	-1	0	0	0	0	0	0	1	1	1	1	1	-1	-1	-1	0	0	0	0	0	0	0	0	0	-1	1	1	0	0	0	0	-1	-1	-1	-1	0	0	0	0	0	0
sll0630	unknown protein	Other categories	Unknown	-1	-1	-1	-1	-1	-1	-1	-1	-1	0	0	0	0	1	1	1	1	0	-1	-1	0	0	0	0	0	1	0	-1	0	0	0	0	0	0	-1	0	-1	-1	-1	-1	0	0	0	0	0	0
sll0631	L-aspartate oxidase (nadB)	Biosynthesis of cofactors, prosthetic groups, and carriers	Quinolinate	0	-1	-1	-1	-1	-1	-1	-1	-1	-1	-1	0	0	0	0	0	1	-1	-1	-1	0	0	0	0	0	0	0	0	0	1	0	0	0	0	0	0	0	0	1	0	-1	0	0	0	0	1
sll0634	photosystem I biogenesis protein BtpA (btpA)	Photosynthesis and respiration	Photosystem I	0	-1	-1	-1	-1	-1	-1	-1	0	-1	0	0	0	1	1	1	1	0	-1	0	-1	0	0	0	0	0	0	0	0	0	0	0	0	0	0	0	0	-1	0	0	-1	0	0	0	0	0
sll0635	probable thiamine-phosphate pyrophosphorylase (thiE)	Biosynthesis of cofactors, prosthetic groups, and carriers	Thiamin	0	0	0	0	0	0	0	0	1	0	1	0	0	0	1	1	1	0	0	0	0	0	0	0	0	0	0	1	0	-1	0	0	0	0	-1	0	0	-1	0	0	-1	0	0	1	0	0
sll0638	hypothetical protein	Other categories	Hypothetical	0	0	0	0	-1	0	-1	1	-1	-1	1	1	0	0	0	-1	0	0	1	0	0	0	0	0	0	0	0	0	0	-1	0	0	0	0	-1	0	0	-1	0	0	-1	0	0	0	0	0
sll0639	hypothetical protein	Other categories	Hypothetical	1	1	0	1	0	1	0	0	1	0	1	-1	0	0	0	-1	-1	1	1	1	0	0	0	0	0	0	0	0	0	0	-1	0	0	0	1	0	0	-1	1	0	0	1	0	0	0	0
sll0640	probable sodium/sulfate symporter	Translation	Transport and binding proteins	-1	0	0	0	0	0	0	-1	0	0	0	1	-1	-1	0	0	0	1	1	0	0	0	0	-1	0	0	0	1	0	0	0	0	0	0	-1	0	0	-1	0	0	0	0	0	0	0	1
sll0641	unknown protein	Other categories	Unknown	-1	-1	0	-1	0	0	-1	-1	0	0	0	0	0	0	0	0	0	0	0	0	0	0	0	0	-1	0	0	1	0	0	0	-1	0	0	0	0	0	0	0	0	0	0	0	0	0	0
sll0643	urease accessory protein G (ureG)	Central intermediary metabolism	Other	0	1	1	1	1	1	0	1	1	0	1	0	0	0	0	-1	0	-1	0	0	0	0	0	0	0	0	0	-1	0	0	0	0	0	0	0	0	0	0	1	1	0	-1	0	0	0	0
sll0644	probable esterase	Other categories	Other	0	0	0	0	0	0	1	1	1	1	1	0	0	0	0	0	0	0	1	0	0	0	0	0	0	0	0	0	0	-1	0	0	1	0	0	0	0	0	0	1	1	0	0	0	0	0
sll0645	unknown protein	Other categories	Unknown	0	0	0	0	0	0	1	1	1	1	1	0	0	0	0	-1	-1	0	0	1	0	0	0	0	0	0	0	1	0	0	-1	0	0	-1	0	0	0	0	1	1	0	0	0	0	0	0
sll0646	guanylyl cyclase (cya2)	Purines, pyrimidines, nucleosides, and nucleotides	Regulatory functions	0	0	0	0	0	0	0	0	1	0	1	1	-1	-1	-1	-1	-1	1	0	0	0	1	0	0	0	0	0	-1	0	-1	0	0	0	0	0	0	0	0	0	1	-1	0	0	0	0	0
sll0647	unknown protein	Other categories	Unknown	0	0	1	0	0	0	0	0	0	0	0	1	-1	-1	-1	-1	0	1	1	1	0	1	0	0	0	0	0	-1	0	-1	0	0	0	-1	0	0	0	0	0	0	0	-1	0	0	0	0
sll0648	probable glycosyltransferase	Other categories	Drug and analog sensitivity	0	0	0	0	-1	0	-1	-1	0	0	0	0	-1	0	1	1	0	0	0	0	0	0	0	0	0	0	0	-1	0	0	0	0	0	0	0	0	0	-1	0	0	0	0	0	0	1	0
sll0649	two-component response regulator OmpR subfamily	Purines, pyrimidines, nucleosides, and nucleotides	Regulatory functions	0	1	0	1	0	0	-1	0	0	0	0	0	-1	1	1	1	1	0	1	1	0	0	0	0	0	0	0	0	0	0	0	0	0	-1	0	0	0	0	1	0	0	0	0	1	0	0
sll0650	putative transposase [ISY100_j]	Other categories	Transposon-related functions	0	0	0	0	0	0	0	0	0	0	0	0	0	0	0	0	0	0	0	0	0	0	0	0	0	0	0	0	0	-1	0	0	0		0	-1	-1	-1	-1	-1	0	0	0	0	0	0
sll0651	putative transposase [ISY100_j]	Other categories	Transposon-related functions	0	0	0	0	0	0	0	0	0	0	0	0	0	0	0	0	0	0	0	0	0	0	0	0	0	0	0	0	0	0	0	0	0		0	0	0	0	-1	-1	0	1	0	0	0	0
sll0654	alkaline phosphatase	Other categories	Other	1	1	0	1	1	0	1	1	1	1	1	1	0	-1	-1	1	-1	1	1	0	0	0	0	0	0	0	0	0	1	-1	0	0	0	0	0	-1	-1	-1	-1	0	0	1	0	0	0	0
sll0656	unknown protein	Other categories	Unknown	0	0	0	1	0	0	-1	1	0	1	0	1	0	0	0	-1	-1	0	1	0	0	0	0	0	0	0	0	0	-1	-1	0	0	0	0	-1	-1	-1	-1	-1	-1	0	1	0	0	-1	0
sll0657	phospho-N-acetylmuramoyl-pentapeptide-transferase	Cell envelope	Murein sacculus and peptidoglycan	0	-1	-1	-1	-1	-1	-1	-1	0	-1	0	0	0	-1	-1	-1	0	-1	0	-1	-1	0	0	0	0	0	0	-1	0	0	0	0	0	-1	0	0	0	0	0	0	0	0	0	0	0	0
sll0658	hypothetical protein	Other categories	Hypothetical	0	0	0	1	1	0	1	1	1	0	1	0	1	0	-1	-1	-1	0	0	0	0	0	0	0	0	0	0	0	0	0	0	-1	0	0	0	0	0	0	0	0	0	-1	0	0	0	0
sll0659	hypothetical protein	Other categories	Hypothetical	0	0	1	-1	1	1	1	1	1	1	1	-1	1	0	0	-1	0	0	0	0	-1	0	0	0	0	0	0	0	0	0	0	0	0	0	0	0	0	-1	0	0	0	0	0	0	0	0
sll0660	pyridoxal phosphate biosynthetic protein PdxA (pdxA)	Biosynthesis of cofactors, prosthetic groups, and carriers	Pyridoxine	0	0	0	0	1	0	1	1	0	0	1	-1	0	0	0	0	0	0	0	0	0	0	0	0	0	0	0	0	0	-1	0	0	0	0	0	0	0	0	1	1	-1	0	0	0	0	0
sll0661	hypothetical protein YCF35 (ycf35)	Other categories	Hypothetical	-1	0	0	1	0	1	-1	0	0	-1	0	-1	-1	-1	-1	-1	-1	0	0	1	1	0	0	-1	-1	0	0	0	0	-1	0	1	0	0	0	0	-1	0	1	1	0	1	0	0	-1	1
sll0662	hypothetical protein	Other categories	Hypothetical	0	0	1	1	1	1	0	0	0	0	0	-1	-1	-1	-1	-1	-1	0	0	1	0	0	0	0	0	0	0	-1	0	0	0	1	-1	0	1	0	0	0	0	1	1	1	0	0	0	0
sll0664	unknown protein	Other categories	Unknown	0	0	0	0	0	0	0	0	0	0	0	0	0	0	0	0	0	0	0	0	0	0	0	0	0	0	0	0	0	0	0	0	0		-1	0	1	0	1	-1	1	0	0	0	0	0
sll0665	putative transposase [ISY523_r]	Other categories	Transposon-related functions	0	0	0	0	0	0	0	0	0	0	0	0	0	0	0	0	0	0	0	0	0	0	0	0	0	0	0	0	0	-1	0	0	0		0	-1	-1	-1	0	0	0	0	0	0	0	0
sll0666	putative transposase [ISY523_r]	Other categories	Transposon-related functions	0	0	0	0	0	0	0	0	0	0	0	0	0	0	0	0	0	0	0	0	0	0	0	0	0	0	0	0	0	0	0	0	0		1	0	-1	0	0	0	1	0	0	0	0	0
sll0667	putative transposase [ISY352_e2]	Other categories	Transposon-related functions	0	0	0	0	0	0	0	0	0	0	0	0	0	0	0	0	0	0	0	0	0	0	0	0	0	0	0	0	1	-1	0	0	0		0	0	0	0	0	0	0	0	0	0	0	0
sll0668	putative transposase [ISY352_e2]	Other categories	Transposon-related functions	0	0	0	0	0	0	0	0	0	0	0	0	0	0	0	0	0	0	0	0	0	1	0	0	0	0	0	1	1	-1	1	0	0	0	0	-1	-1	-1	-1	-1	0	0	0	1	0	1
sll0669	unknown protein	Other categories	Unknown	0	0	0	0	1	0	0	1	1	1	1	0	0	0	0	0	0	0	0	0	0	0	0	0	0	0	0	0	0	0	0	0	0	0	0	0	0	0	1	1	0	0	0	0	0	0
sll0670	hypothetical protein	Other categories	Hypothetical	1	1	1	1	0	0	0	0	0	0	1	1	-1	-1	-1	-1	-1	0	0	0	0	0	0	0	0	0	0	-1	0	0	0	1	0	0	0	0	0	0	0	0	1	0	0	0	0	1
sll0671	probable cation transporter	Translation	Transport and binding proteins	0	0	0	0	1	0	1	1	1	1	1	0	0	0	0	-1	-1	0	0	0	0	0	0	0	0	0	0	0	0	-1	0	0	0	0	0	0	0	0	0	0	0	0	0	0	0	0
sll0672	cation-transporting ATPase PacL homolog	Translation	Transport and binding proteins	0	-1	-1	-1	-1	-1	1	1	1	1	1	0	0	0	0	-1	0	-1	0	0	0	0	0	0	0	0	0	-1	1	1	0	1	0	0	-1	0	0	1	1	1	1	-1	0	0	-1	0
sll0676	hypothetical protein	Other categories	Hypothetical	0	0	0	0	1	0	1	1	1	1	1	0	0	0	0	0	0	0	0	0	0	0	0	0	0	0	0	-1	0	0	0	0	0	0	-1	0	0	0	0	0	1	0	0	0	0	0
sll0677	putative transposase [ISY523_h]	Other categories	Transposon-related functions	0	0	0	0	0	0	0	0	0	0	0	0	0	0	0	0	0	0	0	0	0	0	0	0	0	0	0	0	0	1	0	0	0		0	-1	-1	0	0	0	1	0	0	0	0	0
sll0678	hypothetical protein	Other categories	Hypothetical	0	0	1	0	1	0	0	1	0	0	1	1	0	0	0	0	-1	0	0	0	0	0	0	0	0	0	0	0	0	0	0	0	0		0	0	0	-1	0	0	1	0	0	0	0	0
sll0679	periplasmic phosphate-binding protein of ABC transporter	Translation	Transport and binding proteins	0	0	0	0	0	0	1	1	1	1	1	1	0	0	0	0	0	0	-1	0	0	1	0	0	0	0	0	1	0	-1	0	0	0	0	0	0	-1	0	0	0	0	0	0	-1	0	0
sll0680	phosphate-binding periplasmic protein precursor (PBP)	Translation	Transport and binding proteins	-1	-1	-1	-1	-1	-1	-1	-1	0	-1	-1	-1	-1	0	1	1	1	-1	0	-1	-1	1	0	1	1	0	0	1	0	1	0	0	0	0	0	-1	-1	-1	-1	-1	0	0	0	-1	1	0
sll0681	phosphate transport system permease protein PstC homolog	Translation	Transport and binding proteins	-1	-1	-1	0	-1	-1	-1	-1	0	-1	-1	0	-1	0	1	1	1	0	-1	-1	-1	1	0	0	0	0	0	-1	1	0	0	0	0	0	-1	0	0	0	-1	-1	0	0	0	-1	0	0
sll0682	phosphate transport system permease protein PstA homolog	Translation	Transport and binding proteins	0	0	0	0	0	0	0	-1	-1	-1	-1	1	0	0	0	1	1	0	0	-1	-1	1	0	1	0	0	0	1	1	0	0	0	0	0	0	0	-1	-1	-1	-1	0	0	-1	0	0	0
sll0683	phosphate transport ATP-binding protein PstB homolog	Translation	Transport and binding proteins	0	-1	-1	-1	0	0	0	0	0	0	0	1	-1	-1	0	0	0	0	0	0	0	1	1	0	0	0	0	1	0	0	0	0	0	0	0	0	0	0	0	0	0	0	0	0	0	0
sll0684	phosphate transport ATP-binding protein PstB homolog	Translation	Transport and binding proteins	-1	-1	0	0	0	-1	0	0	0	0	0	0	-1	0	0	1	1	0	0	0	-1	0	0	0	0	0	0	1	0	0	0	0	0	0	0	0	0	-1	-1	0	0	0	0	0	0	0
sll0685	hypothetical protein	Other categories	Hypothetical	0	0	1	1	1	0	0	0	1	0	1	0	-1	-1	-1	-1	-1	0	0	0	-1	0	0	0	0	0	0	1	1	-1	0	0	0	0	0	0	0	0	1	-1	1	0	0	0	0	0
sll0686	probable cytochrome c-type biogenesis protein	Other categories	Other	0	0	0	0	0	0	0	-1	-1	0	0	0	0	0	-1	-1	-1	0	0	0	0	0	0	0	0	0	0	0	0	-1	0	0	0	0	0	0	0	0	0	0	1	0	0	0	0	-1
sll0687	group3 RNA polymerase sigma factor SigI (sigI)	Transcription	RNA synthesis, modification, and DNA transcription	0	0	0	0	1	0	1	1	1	1	1	0	0	0	-1	-1	-1	0	0	1	0	0	0	0	0	0	0	1	0	-1	0	-1	0	0	0	0	-1	0	0	0	1	-1	0	0	0	1
sll0688	unknown protein	Other categories	Unknown	0	0	0	0	1	0	1	1	1	1	1	1	-1	0	0	-1	0	0	0	0	0	1	0	0	0	0	0	1	0	0	0	0	0	0	-1	0	0	0	1	0	1	0	0	0	0	0
sll0689	Na+/H+ antiporter (nhaS3)	Translation	Transport and binding proteins	0	0	0	1	1	0	0	0	0	0	0	1	-1	-1	0	1	1	0	0	0	0	1	0	1	0	0	0	0	0	0	0	1	0	0	-1	0	1	1	1	1	0	0	0	0	0	0
sll0690	probable transcription regulator	Purines, pyrimidines, nucleosides, and nucleotides	Regulatory functions	0	0	0	0	0	0	1	1	0	0	0	-1	0	0	0	0	0	0	0	0	0	0	0	0	0	0	0	0	0	0	0	-1	-1	0	0	0	0	-1	0	0	0	-1	0	0	0	0
sll0691	hypothetical protein	Other categories	Hypothetical	0	0	0	-1	0	0	1	1	0	0	0	0	-1	-1	-1	0	0	0	0	0	0	0	0	0	0	0	0	0	0	0	0	0	0	0	0	0	0	0	1	1	-1	0	0	0	0	0
sll0696	hypothetical protein	Other categories	Hypothetical	0	0	0	0	0	0	0	0	0	0	0	0	0	0	0	0	0	0	0	0	0	0	0	0	0	0	0	1	0	0	0	0	0	0	0	1	0	0	0	0	0	1	0	0	0	0
sll0698	drug sensory protein A (dfr)	Other categories	Drug and analog sensitivity	0	0	0	0	0	0	0	1	1	0	1	-1	1	0	0	-1	0	0	-1	0	0	0	0	0	0	0	0	0	0	-1	0	0	0	-1	0	0	0	0	0	1	0	0	0	0	0	0
sll0699	putative transposase [ISY100_i]	Other categories	Transposon-related functions	0	0	0	0	0	0	0	0	0	0	0	0	0	0	0	0	0	0	0	0	0	0	0	0	0	0	0	0	1	-1	0	0	0		0	-1	-1	0	-1	-1	0	0	0	0	0	0
sll0700	putative transposase [ISY100_i]	Other categories	Transposon-related functions	0	0	0	0	0	0	0	0	0	0	0	0	0	0	0	0	0	0	0	0	0	0	0	0	0	0	0	0	0	1	0	0	0		0	-1	-1	0	-1	-1	0	1	0	0	0	0
sll0702	unknown protein	Other categories	Unknown	0	0	0	0	0	0	0	0	-1	-1	-1	0	0	0	0	0	0	0	0	0	0	0	0	0	0	0	0	1	0	0	0	0	0	0	0	0	0	0	0	0	0	-1	0	0	0	0
sll0703	unknown protein	Other categories	Unknown	1	1	0	0	1	0	1	1	1	1	1	0	0	0	0	0	0	0	0	0	0	0	0	0	0	0	0	1	0	-1	0	0	0	0	1	0	0	0	0	0	0	-1	0	-1	1	0
sll0704	cysteine desulfurase (nifS)	Amino acid biosynthesis	Glutamate family / Nitrogen assimilation	0	0	0	1	0	0	0	-1	-1	-1	-1	1	0	0	-1	-1	-1	1	1	1	0	1	0	0	-1	0	0	0	1	-1	0	0	0	0	0	0	0	-1	1	1	1	0	0	0	0	1
sll0708	dimethyladenosine transferase	Other categories	Drug and analog sensitivity	0	0	0	0	0	0	0	0	-1	0	0	0	0	-1	0	0	0	0	0	0	-1	0	0	0	0	0	0	0	0	0	0	0	0	-1	0	0	0	0	0	0	0	0	0	0	0	0
sll0709	putative endonuclease	Purines, pyrimidines, nucleosides, and nucleotides	DNA replication, restriction, modification, recombination, and repair	0	1	1	0	1	0	0	0	0	0	1	-1	-1	-1	-1	-1	-1	0	0	0	0	0	0	0	1	0	0	1	0	0	0	0	0	0	-1	0	0	0	-1	0	-1	0	0	0	-1	0
sll0710	unknown protein	Other categories	Unknown	0	1	1	1	1	0	0	0	-1	0	0	0	-1	-1	-1	-1	-1	0	0	0	-1	0	0	0	0	0	0	-1	1	0	0	0	-1	0	0	0	0	-1	0	0	-1	0	0	0	0	0
sll0711	isopentenyl monophosphate kinase	Other categories	Other	0	0	0	0	1	0	0	0	0	0	1	1	0	0	0	0	0	0	0	0	0	0	0	0	1	0	0	-1	0	0	0	1	0	1	0	1	1	0	1	1	-1	0	0	0	0	1
sll0712	cysteine synthase (cysM)	Amino acid biosynthesis	Serine family / Sulfur assimilation	0	0	0	0	1	0	1	1	1	1	1	1	0	0	1	1	0	0	1	0	0	0	0	0	0	0	1	0	0	0	0	0	0	-1	0	0	0	0	0	0	-1	0	0	0	0	0
sll0716	signal peptidase I	Cellular processes	Protein and peptide secretion	0	0	0	0	0	0	0	0	0	0	0	1	-1	-1	-1	-1	-1	0	0	0	0	0	0	0	0	0	0	-1	0	0	0	0	0	0	0	0	1	-1	1	0	0	0	0	0	0	0
sll0720	RTX toxin activating protein homolog	Cellular processes	Cell killing	0	0	0	0	0	0	0	0	0	0	0	0	0	0	0	0	0	0	0	0	0	0	0	0	0	0	0	0	0	0	0	0	0	-1	0	1	0	-1	0	0	1	0	0	0	0	0
sll0721	unknown protein	Other categories	Unknown	1	1	1	1	1	0	-1	-1	1	0	1	1	0	1	1	1	0	-1	0	0	0	0	0	0	0	0	0	0	0	1	0	0	0	1	0	0	-1	-1	-1	-1	-1	0	0	0	0	0
sll0722	unknown protein	Other categories	Unknown	0	0	0	0	0	-1	0	1	1	1	1	0	0	0	0	0	0	0	0	0	0	0	0	0	0	0	0	0	0	0	1	0	0	0	0	0	0	0	0	0	-1	0	0	0	0	0
sll0723	unknown protein	Other categories	Unknown	-1	0	0	1	0	0	0	1	0	1	1	1	-1	0	0	-1	-1	-1	-1	0	0	0	0	0	0	0	0	0	0	1	0	0	0	0	0	0	0	-1	0	0	0	1	0	0	0	0
sll0726	phosphoglucomutase	Central intermediary metabolism	Polysaccharides and glycoproteins	-1	0	0	0	-1	0	1	-1	1	1	1	-1	-1	-1	-1	-1	0	-1	0	-1	0	0	0	0	0	0	0	-1	0	0	0	1	0	0	0	0	0	-1	-1	-1	0	1	0	0	0	0
sll0727	hypothetical protein	Other categories	Hypothetical	-1	-1	-1	-1	-1	-1	-1	-1	-1	-1	-1	0	0	0	0	0	0	0	-1	-1	0	0	0	0	0	0	0	0	0	-1	0	0	0	0	0	0	0	0	-1	-1	-1	0	0	0	0	0
sll0728	acetyl-CoA carboxylase alpha subunit (accA)	Energy metabolism	Fatty acid, phospholipid and sterol metabolism	0	0	0	0	0	0	0	0	-1	0	-1	1	1	1	1	1	-1	0	0	-1	0	0	0	0	0	0	0	-1	0	0	0	1	0	0	0	0	0	-1	0	-1	0	0	0	0	0	0
sll0729	probable DNA methyltransferase	Purines, pyrimidines, nucleosides, and nucleotides	DNA replication, restriction, modification, recombination, and repair	0	0	0	0	0	0	1	1	1	1	1	0	0	0	1	0	0	0	0	0	0	0	0	0	0	0	0	0	-1	0	0	0	0	-1	0	0	0	-1	-1	-1	0	-1	0	0	0	0
sll0732	hypothetical protein	Other categories	Hypothetical	0	0	0	1	1	0	1	1	1	1	1	0	0	0	0	1	0	0	0	0	1	0	0	0	0	0	0	0	0	0	0	0	0	0	0	0	0	0	0	0	0	0	-1	1	0	0
sll0733	unknown protein	Other categories	Unknown	0	0	0	0	0	0	0	0	0	0	0	1	0	0	0	-1	-1	0	0	0	0	0	0	0	0	0	0	1	-1	0	0	1	0	0	0	0	0	0	0	0	0	-1	0	0	0	-1
sll0735	hypothetical protein	Other categories	Hypothetical	-1	-1	-1	-1	-1	-1	1	1	-1	-1	1	0	-1	-1	-1	-1	0	0	-1	-1	0	0	0	0	0	0	0	-1	-1	0	0	1	-1	0	0	1	1	0	0	0	-1	0	0	0	0	0
sll0736	hypothetical protein	Other categories	Hypothetical	-1	-1	-1	-1	-1	-1	-1	-1	-1	-1	-1	0	-1	0	0	0	0	0	0	0	0	0	0	0	0	0	0	0	0	-1	0	1	-1	0	0	0	0	0	0	0	-1	0	0	0	0	0
sll0737	hypothetical protein	Other categories	Hypothetical	0	0	1	1	0	1	1	1	1	1	1	-1	1	1	1	1	1	0	-1	0	0	0	0	0	0	0	0	-1	0	-1	1	0	0	0	0	1	1	0	0	0	0	0	0	0	0	0
sll0738	molybdate-binding periplasmic protein	Translation	Transport and binding proteins	0	0	0	0	1	0	1	1	1	1	1	-1	0	0	0	0	1	0	0	0	0	0	0	0	0	0	0	1	0	0	0	0	0	0	-1	1	1	0	1	1	0	0	0	0	0	0
sll0739	ATP-binding protein of molybdate ABC transporter	Translation	Transport and binding proteins	-1	-1	-1	-1	-1	-1	0	1	-1	0	0	0	-1	-1	0	-1	0	0	0	0	0	0	0	0	0	0	0	-1	0	0	0	0	1	-1	-1	0	0	0	1	1	0	0	0	0	0	0
sll0740	hypothetical protein	Other categories	Hypothetical	0	1	0	1	0	1	0	0	1	0	1	-1	0	-1	-1	-1	-1	1	0	1	0	0	0	0	0	0	0	0	0	0	0	0	0	0	0	0	0	0	0	1	1	0	0	0	0	0
sll0741	pyruvate flavodoxin oxidoreductase	Photosynthesis and respiration	Soluble electron carriers	0	0	-1	-1	-1	0	0	0	1	0	1	-1	1	-1	-1	-1	-1	0	0	0	0	0	0	0	0	0	0	-1	0	0	0	0	1	0	-1	0	-1	-1	0	0	0	-1	0	0	0	-1
sll0742	hypothetical protein	Other categories	Hypothetical	0	0	0	0	0	0	0	-1	-1	-1	0	-1	1	1	0	-1	-1	0	0	0	0	0	0	0	0	0	0	0	0	0	0	0	1	-1	0	0	0	0	0	0	0	-1	0	0	0	1
sll0743	hypothetical protein	Other categories	Hypothetical	0	0	0	0	0	0	0	0	0	0	0	0	0	0	0	0	0	0	0	0	0	0	0	0	0	0	0	0	0	0	0	0	1	-1	0	0	0	-1	0	0	1	-1	0	0	0	0
sll0744	hypothetical protein	Other categories	Hypothetical	-1	0	-1	0	1	0	1	1	1	1	1	-1	0	1	0	-1	-1	0	1	0	0	0	0	0	0	0	0	0	0	0	0	0	1	0	0	0	-1	0	0	0	0	-1	0	0	0	0
sll0745	phosphofructokinase	Energy metabolism	Glycolysis	-1	0	0	0	0	0	-1	-1	0	-1	-1	-1	0	0	-1	-1	0	0	0	0	0	0	0	0	0	0	0	1	0	1	0	0	1	0	0	0	-1	-1	0	0	0	-1	0	0	0	0
sll0749	hypothetical protein	Other categories	Hypothetical	0	0	0	0	0	1	0	0	0	0	-1	0	0	-1	-1	-1	-1	1	1	1	0	0	0	0	0	0	0	1	1	-1	0	-1	0	1	1	1	1	1	1	1	0	-1	0	0	0	0
sll0750	two-component sensor histidine kinase	Purines, pyrimidines, nucleosides, and nucleotides	Regulatory functions	0	0	0	0	1	0	1	1	1	1	1	-1	0	0	-1	-1	-1	0	0	0	0	0	0	0	0	0	0	1	0	1	0	0	0	0	-1	0	-1	-1	0	1	1	-1	0	0	-1	0
sll0751	hypothetical protein YCF22 (ycf22)	Other categories	Hypothetical	0	0	0	0	0	0	0	1	1	1	1	0	0	0	1	1	1	-1	0	0	0	0	0	0	0	0	0	-1	0	0	0	1	0	-1	0	0	0	0	1	0	0	0	0	0	0	0
sll0752	hypothetical protein	Other categories	Hypothetical	0	0	0	0	0	0	-1	-1	-1	0	-1	0	0	0	0	1	1	0	0	0	0	0	0	0	0	0	0	-1	0	-1	0	0	0	1	0	0	0	0	1	1	1	0	0	0	0	0
sll0753	FolD bifunctional protein (folD)	Biosynthesis of cofactors, prosthetic groups, and carriers	Folic acid	0	0	0	0	0	0	0	1	1	1	1	-1	-1	0	1	1	1	0	0	-1	0	0	0	0	0	0	0	-1	0	-1	0	0	0	0	-1	0	1	0	1	1	0	0	-1	0	-1	0
sll0754	ribosome binding factor A	Translation	Ribosomal proteins	0	0	0	0	-1	0	0	-1	-1	-1	-1	0	1	0	1	0	0	1	1	1	1	-1	0	0	-1	0	0	0	0	1	0	-1	0	0	0	0	-1	-1	0	0	-1	-1	0	0	0	0
sll0755	thioredoxin peroxidase (tpx,ycf42)	Cellular processes	Detoxification	0	0	0	0	0	0	-1	-1	0	-1	-1	0	1	1	1	0	0	1	0	1	0	0	0	-1	0	0	0	1	0	0	0	-1	0	1	0	0	0	0	1	1	-1	0	0	0	0	0
sll0756	unknown protein	Other categories	Unknown	0	0	0	0	0	0	0	0	0	0	0	-1	1	1	-1	-1	-1	0	0	0	0	0	0	0	0	0	0	-1	0	1	0	-1	0	1	1	0	0	0	0	0	-1	0	0	0	0	0
sll0757	amidophosphoribosyltransferase (purF)	Purines, pyrimidines, nucleosides, and nucleotides	Purine ribonucleotide biosynthesis	0	0	0	0	0	0	-1	0	-1	-1	0	-1	1	0	0	-1	-1	1	0	1	0	0	0	0	0	0	0	-1	0	-1	0	-1	0	-1	0	0	0	0	1	1	0	0	0	0	0	0
sll0759	ABC transporter ATP-binding protein	Translation	Transport and binding proteins	0	1	1	1	1	0	0	-1	0	0	0	-1	-1	0	-1	0	1	1	0	1	0	1	0	0	0	0	0	1	1	0	0	0	0	0	0	0	0	1	1	1	0	0	0	0	-1	0
sll0760	hypothetical protein YCF38 (ycf38)	Other categories	Hypothetical	0	0	1	1	0	0	-1	-1	0	-1	-1	-1	-1	-1	-1	-1	-1	0	0	1	0	0	0	0	0	0	0	0	1	-1	0	-1	0	1	1	0	-1	1	1	1	1	-1	0	0	0	0
sll0761	unknown protein	Other categories	Unknown	0	1	1	1	0	1	0	0	1	0	0	0	1	0	-1	-1	-1	0	0	1	1	0	0	0	0	0	0	1	0	1	0	-1	0	1	1	0	0	1	1	1	1	-1	0	0	1	-1
sll0762	unknown protein	Other categories	Unknown	1	1	1	1	1	1	0	0	0	0	0	-1	-1	0	0	-1	-1	1	1	1	0	0	0	0	0	0	0	1	0	1	0	-1	0	0	1	0	1	1	1	1	0	-1	0	0	0	-1
sll0763	hypothetical protein	Other categories	Hypothetical	1	1	1	1	1	1	1	0	0	1	-1	0	1	1	0	-1	-1	1	1	0	0	0	0	0	0	0	0	1	0	0	0	-1	0	1	0	0	0	0	1	1	0	-1	0	0	0	-1
sll0764	probable branched-chain amino acid transport ATP-binding protein	Translation	Transport and binding proteins	0	0	0	-1	1	-1	1	0	0	0	1	0	0	1	1	1	1	1	1	0	0	0	0	0	0	0	0	1	1	1	0	0	-1	0	0	0	-1	-1	-1	-1	-1	1	0	0	1	0
sll0765	hypothetical protein	Other categories	Hypothetical	0	0	0	1	0	1	0	0	0	0	0	1	1	1	1	1	0	0	0	0	0	0	0	0	0	0	0	0	0	0	0	0	0	0	0	0	0	-1	0	0	0	0	0	-1	0	0
sll0766	DNA repair protein RadC (radC)	Other categories	Radiation sensitivity	1	1	1	1	1	1	0	0	0	0	-1	1	1	1	0	-1	-1	1	0	0	0	0	0	0	0	0	0	1	1	0	0	-1	0	0	1	0	0	-1	-1	-1	-1	1	0	0	0	0
sll0767	50S ribosomal protein L20 (rpl20)	Translation	Ribosomal proteins	-1	-1	-1	-1	-1	0	-1	-1	-1	-1	0	-1	1	1	1	1	1	0	-1	-1	-1	0	0	0	0	0	0	0	0	-1	1	1	0	0	-1	1	0	0	-1	-1	0	1	0	0	-1	1
sll0771	glucose transport protein (glcP)	Translation	Transport and binding proteins	0	-1	-1	-1	-1	0	0	0	0	0	0	0	-1	-1	-1	-1	-1	-1	0	-1	0	0	0	0	0	0	0	-1	-1	-1	0	1	0	0	-1	0	0	-1	-1	-1	0	1	0	0	-1	0
sll0772	probable porin; major outer membrane protein	Cell envelope	Membranes, lipoproteins, and porins	0	-1	-1	-1	-1	0	0	1	0	1	0	1	0	1	1	1	0	0	0	0	0	0	0	0	0	0	0	-1	0	-1	0	1	0	0	-1	0	0	0	1	0	0	1	0	0	-1	0
sll0775	unknown protein	Other categories	Unknown	0	1	1	1	1	1	1	1	1	1	1	0	-1	-1	-1	-1	-1	0	1	0	0	0	0	0	0	0	0	0	0	0	0	0	0	0	0	0	0	0	1	0	1	0	0	0	0	0
sll0776	serine/threonine kinase	Purines, pyrimidines, nucleosides, and nucleotides	Regulatory functions	0	1	1	1	1	1	1	1	1	1	1	0	-1	-1	-1	-1	0	0	0	0	0	0	0	0	0	0	0	-1	0	0	0	0	0	1	0	0	1	0	1	0	1	-1	0	0	-1	-1
sll0777	putative carboxypeptidase	Other categories	Other	0	0	0	0	0	0	1	1	1	1	1	0	0	0	0	0	0	-1	0	0	0	0	0	0	0	0	0	-1	0	0	0	1	0	0	0	0	0	0	0	0	1	0	0	0	0	0
sll0778	ABC transporter, ATP-binding protein	Translation	Transport and binding proteins	0	0	0	0	0	0	1	1	0	0	1	0	0	0	1	0	0	0	0	0	0	0	0	0	0	0	0	-1	0	-1	0	0	0	0	0	0	0	1	0	1	1	0	0	0	0	0
sll0779	unknown protein	Other categories	Unknown	1	1	1	1	0	1	1	0	0	0	0	-1	1	0	0	0	0	0	0	0	0	0	0	0	0	0	0	0	0	0	0	0	0	0	-1	0	0	-1	-1	-1	0	1	0	0	0	0
sll0780	unknown protein	Other categories	Unknown	0	1	1	1	1	1	0	0	0	0	0	-1	0	0	0	0	0	0	1	0	0	-1	0	0	0	0	0	-1	0	0	0	0	0	0	0	0	0	0	1	0	0	0	-1	0	0	0
sll0781	hypothetical protein	Other categories	Hypothetical	-1	0	1	-1	1	0	1	1	1	1	1	1	1	0	0	1	1	0	1	1	0	0	0	0	0	0	0	-1	0	0	0	1	0	0	0	0	0	0	1	1	1	1	0	0	0	0
sll0782	transcriptional regulator	Purines, pyrimidines, nucleosides, and nucleotides	Regulatory functions	0	0	0	0	1	0	1	1	1	1	1	1	0	0	0	-1	0	0	0	0	0	0	0	0	0	0	0	0	0	0	0	0	0	0	0	0	0	0	0	0	0	0	0	0	0	0
sll0783	unknown protein	Other categories	Unknown	0	-1	0	-1	0	-1	0	-1	0	0	0	0	-1	0	0	0	1	0	0	0	-1	0	0	0	0	0	0	0	1	0	0	1	-1	0	0	0	0	0	0	0	-1	0	0	-1	1	1
sll0784	nitrilase (merR)	Amino acid biosynthesis	Glutamate family / Nitrogen assimilation	0	0	0	0	1	0	0	0	1	1	1	1	0	0	-1	0	0	0	0	0	0	0	0	0	0	0	0	0	0	1	0	0	0	0	0	0	0	0	0	0	-1	0	0	0	-1	0
sll0785	unknown protein	Other categories	Unknown	0	0	0	0	1	0	1	1	1	1	1	0	0	0	0	0	0	0	0	0	0	0	0	0	0	0	0	0	0	-1	0	0	0	0	0	0	0	0	0	0	0	0	1	0	0	0
sll0786	unknown protein	Other categories	Unknown	0	0	0	0	0	0	0	0	0	0	0	0	0	0	-1	-1	0	0	1	0	0	0	0	0	0	0	0	0	0	0	-1	0	0	0	0	0	0	0	-1	0	-1	0	0	0	0	0
sll0787	hypothetical protein	Other categories	Hypothetical	0	1	1	1	0	0	0	0	0	1	0	0	0	0	0	0	0	0	1	0	0	0	0	0	0	1	0	0	0	-1	0	0	0	0	0	0	0	0	0	0	0	0	0	0	0	0
sll0788	hypothetical protein	Other categories	Hypothetical	0	0	1	0	0	1	0	0	-1	-1	-1	0	-1	-1	-1	-1	1	1	1	1	1	0	0	0	0	0	0	1	0	-1	0	0	0	0	0	-1	-1	-1	1	1	-1	1	0	0	-1	0
sll0789	two-component response regulator OmpR subfamily	Purines, pyrimidines, nucleosides, and nucleotides	Regulatory functions	0	0	0	0	0	0	0	0	0	0	0	-1	-1	-1	-1	-1	0	1	1	1	0	0	0	0	0	0	0	1	1	-1	0	0	0	0	0	-1	-1	-1	0	1	-1	1	0	0	-1	0
sll0790	two-component sensor histidine kinase	Purines, pyrimidines, nucleosides, and nucleotides	Regulatory functions	0	0	0	0	0	0	-1	-1	-1	-1	0	-1	0	-1	-1	-1	1	1	1	0	0	0	0	0	0	0	0	1	-1	-1	0	0	0	0	-1	-1	-1	-1	-1	0	-1	1	0	0	-1	0
sll0792	Zinc-responsive repressor ZiaR (ziaR)	Purines, pyrimidines, nucleosides, and nucleotides	Regulatory functions	1	1	1	1	1	1	-1	-1	0	0	-1	1	1	1	1	1	0	0	0	0	0	0	0	0	0	0	0	1	0	0	0	-1	0	0	0	0	0	-1	0	0		1	0	0	0	0
sll0793	hypothetical protein	Other categories	Hypothetical	0	0	0	0	0	0	1	1	1	1	1	0	1	1	1	1	0	0	0	0	0	0	0	0	0	0	0	0	0	0	0	0	0	0	0	0	0	0	0	0	0	1	0	0	0	0
sll0794	cobalt-responsive regulator CoaR (coaR)	Biosynthesis of cofactors, prosthetic groups, and carriers	Cobalamin, heme, phycobilin and porphyrin	0	1	0	1	1	0	1	1	1	1	1	1	1	1	0	-1	-1	0	-1	0	0	0	0	0	0	0	0	1	0	0	0	-1	0	0	-1	0	0	0	1	0	0	-1	0	0	0	0
sll0797	two-component response regulator OmpR subfamily, redox-responsive and nickel sensing (nrsR,rppA)	Purines, pyrimidines, nucleosides, and nucleotides	Regulatory functions	0	0	0	0	0	0	1	1	1	1	1	0	1	1	1	0	1	0	0	0	0	0	0	0	0	0	0	0	0	0	0	0	0	0	0	0	0	-1	-1	-1	0	1	0	0	0	0
sll0798	two-component sensor histidine kinase, redox-responsive and nickel sensing (nrsS,rppB,hik30)	Purines, pyrimidines, nucleosides, and nucleotides	Regulatory functions	0	0	0	0	1	0	1	1	1	0	1	1	0	0	0	0	0	0	0	0	0	0	0	0	0	0	0	0	0	-1	0	0	0	0	-1	0	0	-1	-1	-1	0	1	0	0	0	0
sll0800	hypothetical protein	Other categories	Hypothetical	0	0	0	0	0	0	0	0	0	0	0	0	0	0	0	0	0	1	1	0	0	0	0	0	0	0	0	1	0	0	0	-1	0	0	0	-1	-1	-1	0	1	1	-1	0	0	0	0
sll0802	hypothetical protein	Other categories	Hypothetical	0	0	0	1	0	0	0	0	0	0	1	1	0	0	0	0	0	-1	0	0	0	0	0	0	0	0	0	0	0	-1	0	-1	1	0	0	0	0	0	0	1	1	0	0	0	0	0
sll0803	hypothetical protein	Other categories	Hypothetical	1	1	1	1	1	1	1	1	-1	0	-1	1	1	1	1	0	0	1	1	0	0	0	0	0	0	0	0	0	0	0	0	-1	0	0	0	1	1	0	1	1	1	0	0	0	0	0
sll0804	hypothetical protein	Other categories	Hypothetical	0	0	1	0	0	0	0	0	0	0	-1	1	0	0	-1	-1	0	0	-1	0	0	-1	0	0	0	0	0	-1	0	0	0	1	0	1	-1	0	0	-1	0	0	1	0	0	0	0	0
sll0807	pentose-5-phosphate-3-epimerase (rpe)	Energy metabolism	Pentose phosphate pathway	-1	-1	-1	0	-1	0	-1	-1	-1	-1	-1	-1	-1	-1	0	1	1	0	0	-1	0	0	0	0	0	0	0	-1	-1	-1	0	1	0	0	0	0	0	0	0	0	0	1	0	0	-1	0
sll0808	putative transposase [ISY508_a]	Other categories	Transposon-related functions	0	0	0	0	0	0	0	0	0	0	0	0	0	0	0	0	0	0	0	-1	0	0	0	0	0	0	0	1	0	-1	0	0	0	0	0	0	0	1	0	0	0	0	0	0	0	0
sll0809	hypothetical protein	Other categories	Hypothetical	0	0	0	0	1	1	0	0	0	0	0	0	0	0	0	0	0	0	0	0	0	0	0	0	1	0	0	1	0	0	0	0	0	0	0	0	0	0	1	0	-1	0	0	0	0	0
sll0810	unknown protein	Other categories	Unknown	0	0	0	0	0	0	1	1	0	1	1	1	1	0	1	1	0	0	0	0	0	0	0	0	0	0	-1	1	0	0	0	0	0	1	0	0	0	0	1	-1	1	0	0	0	0	0
sll0811	unknown protein	Other categories	Unknown	0	0	0	0	0	0	0	0	0	0	0	0	0	0	0	0	0	0	0	0	0	0	0	0	0	0	0	0	0	0	0	0	0	0	0	0	0	0	0	1	0	0	0	0	0	0
sll0812	hypothetical protein	Other categories	Hypothetical	0	0	0	0	0	0	1	0	0	0	0	0	0	0	0	0	0	0	-1	0	0	1	0	0	0	0	0	0	0	0	0	0	-1	0	0	0	0	0	0	0	0	0	0	-1	0	0
sll0813	cytochrome c oxidase subunit II (ctaC)	Photosynthesis and respiration	Cytochrome oxidase	0	0	0	0	0	0	0	0	0	0	0	-1	-1	-1	1	1	1	0	-1	0	0	0	0	0	1	0	0	1	0	0	0	0	0	1	0	0	-1	-1	0	1	0	0	0	0	-1	0
sll0814	hypothetical protein	Other categories	Hypothetical	0	0	1	0	0	0	0	0	0	0	0	-1	-1	0	0	0	1	1	0	0	1	1	0	0	0	0	0	1	1	1	0	0	0	0	0	-1	-1	1	0	1	0	0	0	0	0	1
sll0815	unknown protein	Other categories	Unknown	0	0	0	0	0	0	0	0	0	0	0	-1	0	0	0	1	1	0	0	0	0	0	0	0	0	0	0	1	0	0	0	0	-1	1	0	0	0	0	0	0	-1	0	0	0	0	0
sll0816	probable oxidoreductase	Other categories	Other	0	0	0	0	0	0	0	0	0	0	0	-1	0	0	1	1	1	0	0	0	0	0	0	0	0	0	0	0	0	-1	0	0	0	1	-1	0	0	-1	0	0	0	0	1	0	0	0
sll0817	tRNA delta-2-isopentenylpyrophosphate (IPP) transferase	Translation	Aminoacyl tRNA synthetases and tRNA modification	0	0	0	0	0	0	0	0	0	0	0	0	0	0	0	0	1	0	0	0	0	0	0	0	0	0	0	0	0	1	0	0	0	0	0	0	-1	0	0	0	0	0	1	1	0	0
sll0818	tetrapyrrole methylase family protein	Other categories	Other	1	1	1	1	-1	1	-1	-1	1	1	-1	1	1	1	1	1	1	1	0	0	0	0	0	0	0	0	0	0	0	0	0	0	0	0	0	0	-1	-1	0	0	0	0	0	0	0	0
sll0819	photosystem I reaction center subunit III precursor (PSI-F), plastocyanin (cyt c553) docking protein (psaF)	Photosynthesis and respiration	Photosystem I	0	0	0	0	-1	0	-1	-1	-1	0	-1	-1	-1	0	0	1	0	-1	1	0	0	-1	-1	0	0	0	0	-1	-1	-1	-1	1	0	-1	0	-1	-1	-1	-1	-1	0	1	-1	0	0	-1
sll0821	hypothetical protein	Other categories	Hypothetical	1	1	1	1	0	1	0	0	1	0	1	1	1	1	1	1	-1	1	1	0	0	0	0	0	0	0	0	1	1	0	0	0	0	-1	1	0	0	1	0	1	0	0	0	0	0	1
sll0822	hypothetical protein	Other categories	Hypothetical	-1	-1	-1	-1	-1	-1	-1	-1	-1	-1	-1	-1	-1	-1	0	1	1	0	-1	-1	0	0	0	0	0	0	0	0	-1	1	0	1	-1	1	0	1	0	0	-1	0	-1	1	0	0	-1	-1
sll0823	probable succinate dehydrogenase iron-sulfur protein	Energy metabolism	TCA cycle	-1	-1	-1	-1	1	0	1	-1	-1	-1	0	-1	-1	-1	-1	1	1	0	0	-1	0	0	0	0	0	0	0	1	-1	1	0	1	0	0	0	0	0	0	-1	-1	-1	1	0	0	0	1
sll0825	polyA polymerase	Translation	Ribosomal proteins	0	-1	-1	-1	-1	-1	-1	-1	-1	0	-1	0	1	1	1	1	1	0	0	0	-1	0	0	0	0	0	0	0	0	0	1	0	0	0	-1	0	-1	-1	-1	0	-1	0	0	0	0	0
sll0827	hypothetical protein	Other categories	Hypothetical	0	0	0	0	0	0	0	0	0	0	0	0	0	0	0	-1	0	-1	-1	-1	0	0	0	0	0	0	0	0	0	0	0	0	0	0	0	0	0	0	0	0	0	0	0	-1	0	0
sll0828	putative amidase	Cell envelope	Murein sacculus and peptidoglycan	0	0	0	-1	0	0	0	1	0	1	1	0	1	1	1	1	1	0	0	0	0	0	0	0	0	0	0	1	0	0	0	-1	0	1	0	0	0	-1	-1	0	0	0	0	0	0	0
sll0829	probable methyltransferase	Other categories	Other	0	0	0	0	0	0	-1	-1	-1	0	0	1	1	1	1	1	1	0	0	1	0	0	0	0	0	0	0	1	0	0	0	-1	0	0	0	0	0	-1	0	0	0	-1	0	0	0	1
sll0830	elongation factor EF-G (fus)	Translation	Protein modification and translation factors	0	-1	-1	-1	-1	0	0	1	1	1	1	0	1	-1	-1	-1	-1	0	0	0	0	-1	-1	0	0	0	-1	-1	-1	0	0	0	1	-1	0	0	0	-1	0	0	0	-1	0	0	-1	-1
sll0832	hypothetical protein	Other categories	Hypothetical	0	0	0	0	0	-1	0	0	0	0	0	1	0	0	1	1	0	0	0	0	0	0	0	0	0	0	0	0	0	0	0	0	0	0	0	0	0	0	0	1	1	0	0	0	0	0
sll0833	probable oligopeptides ABC transporter permease protein	Translation	Transport and binding proteins	0	1	0	0	0	0	-1	-1	1	0	1	0	0	0	0	0	0	-1	0	0	0	0	0	0	0	0	0	0	0	-1	0	0	0	0	0	0	0	-1	0	0	-1	0	0	0	0	0
sll0834	low affinity sulfate transporter	Translation	Transport and binding proteins	0	0	0	0	1	0	0	0	1	0	1	0	-1	0	0	1	0	0	0	0	0	0	0	0	0	0	0	-1	1	0	0	1	0	0	0	0	0	0	0	0	-1	0	-1	0	0	0
sll0837	hypothetical protein	Other categories	Hypothetical	0	0	0	0	0	0	1	0	0	0	0	-1	1	1	0	0	0	0	0	0	0	0	0	0	0	0	0	0	0	0	0	0	0	0	0	0	0	-1	0	1	0	0	0	0	0	1
sll0838	orotidine 5' monophosphate decarboxylase (pyrF)	Purines, pyrimidines, nucleosides, and nucleotides	Pyrimidine ribonucleotide biosynthesis	0	1	0	1	1	1	0	0	0	0	0	-1	1	1	1	1	1	0	0	0	0	0	0	0	0	0	0	0	0	0	0	-1	0	1	0	0	0	-1	0	0	0	0	0	0	0	0
sll0839	hypothetical protein	Other categories	Hypothetical	0	1	0	0	1	0	0	1	1	1	1	0	1	0	0	0	1	0	0	0	0	0	0	0	0	0	0	0	0	0	0	-1	0	0	0	0	0	-1	0	0	0	0	0	0	0	0
sll0842	neopullulanase	Central intermediary metabolism	Polysaccharides and glycoproteins	0	-1	-1	0	0	-1	0	0	-1	0	0	-1	-1	-1	-1	-1	-1	1	1	1	1	0	0	0	0	0	0	1	0	-1	0	0	0	0	-1	0	0	-1	1	1	0	-1	0	0	0	0
sll0843	unknown protein	Other categories	Unknown	1	1	1	1	1	1	-1	-1	-1	-1	-1	1	1	1	-1	-1	-1	1	1	1	1	0	0	0	0	0	0	0	1	0	0	-1	0	0	0	0	-1	-1	0	1	1	-1	0	-1	0	1
sll0844	tRNA (5-methylaminomethyl-2-thiouridylate)-methyltransferase	Translation	Aminoacyl tRNA synthetases and tRNA modification	1	1	0	1	0	0	-1	-1	-1	-1	-1	1	1	1	1	-1	-1	1	0	0	0	0	0	0	0	0	0	0	0	0	0	-1	0	0	0	0	0	-1	0	0	-1	0	1	0	0	0
sll0846	hypothetical protein	Other categories	Hypothetical	1	-1	0	-1	0	0	0	0	-1	-1	0	1	1	1	0	0	-1	1	1	0	0	1	0	0	0	0	0	1	1	0	0	0	0	0	0	0	0	-1	0	1	0	0	0	0	1	1
sll0847	unknown protein	Other categories	Unknown	0	0	0	0	0	0	0	1	0	0	1	0	0	0	1	1	1	0	1	1	0	0	0	0	0	0	0	0	0	0	0	0	0	0	0	0	0	0	0	1	0	0	0	0	1	0
sll0848	chromosomal replication initiator protein DnaA (dnaA)	Purines, pyrimidines, nucleosides, and nucleotides	DNA replication, restriction, modification, recombination, and repair	0	0	0	0	1	0	0	0	0	0	0	1	0	0	0	0	0	0	0	0	1	0	0	0	0	0	0	1	0	0	0	0	0	0	0	0	0	0	0	0	-1	0	0	0	0	0
sll0849	photosystem II reaction center D2 protein (psbD)	Photosynthesis and respiration	Photosystem II	0	0	0	1	0	0	-1	0	-1	-1	-1	-1	-1	-1	-1	-1	-1	0	0	1	1	0	0	0	0	0	0	0	0	-1	0	0	0	0	1	-1	-1	-1	-1	0	0	1	1	0	0	0
sll0851	photosystem II CP43 protein (psbC)	Photosynthesis and respiration	Photosystem II	0	0	0	0	-1	0	-1	-1	0	-1	-1	-1	-1	-1	-1	-1	-1	0	0	1	1	0	-1	0	0	0	0	0	0	-1	0	0	0	0	0	-1	-1	-1	-1	-1	0	1	0	0	0	0
sll0853	hypothetical protein	Other categories	Hypothetical	0	0	0	0	0	-1	0	-1	-1	0	-1	0	1	1	1	1	1	-1	0	0	0	0	0	0	1	0	0	0	0	0	0	1	-1	1	0	0	0	-1	0	1	-1	0	0	0	0	0
sll0854	hypothetical protein	Other categories	Hypothetical	0	0	0	0	0	0	0	0	1	1	1	0	1	1	1	1	1	0	-1	0	-1	1	0	0	0	0	0	-1	0	0	0	0	0	0	0	0	0	-1	0	0	0	1	0	0	0	0
sll0855	putative channel transporter	Translation	Transport and binding proteins	0	0	0	0	0	-1	1	0	0	0	0	0	0	1	1	1	1	0	0	0	0	0	0	0	0	0	0	0	0	0	0	0	-1	0	0	0	0	0	1	1	0	0	0	0	0	0
sll0856	group3 RNA polymerase sigma factor SigH (sigH)	Transcription	RNA synthesis, modification, and DNA transcription	0	1	1	1	1	1	1	-1	-1	-1	-1	0	-1	0	1	1	0	1	0	1	0	0	0	0	0	0	0	-1	-1	-1	0	-1	0	0	1	0	1	0	1	1	0	1	0	0	1	1
sll0857	unknown protein	Other categories	Unknown	0	0	0	0	0	0	1	1	0	1	0	0	0	0	0	0	0	1	0	1	0	0	0	0	0	0	0	0	0	0	0	-1	1	1	0	1	1	1	1	1	0	0	0	0	1	0
sll0858	hypothetical protein	Other categories	Hypothetical	0	1	0	0	0	0	0	0	0	0	1	0	-1	0	0	0	0	0	0	1	0	0	0	0	0	0	0	0	-1	-1	0	-1	1	0	0	0	0	0	1	1	0	1	0	0	1	-1
sll0860	hypothetical protein	Other categories	Hypothetical	0	0	-1	1	0	0	-1	-1	1	0	-1	1	-1	-1	-1	-1	-1	0	0	0	0	1	0	0	0	0	0	0	0	0	0	0	0	-1	0	0	0	-1	-1	-1	-1	0	0	0	0	0
sll0861	hypothetical protein	Other categories	Hypothetical	0	0	0	0	1	0	1	0	0	0	0	1	0	0	0	-1	-1	0	-1	-1	0	0	0	0	0	0	0	0	0	0	0	0	0	-1	0	0	0	-1	-1	-1	-1	1	0	0	0	0
sll0862	hypothetical protein	Other categories	Hypothetical	0	0	0	0	0	0	1	1	1	1	1	-1	-1	0	0	1	0	0	0	0	0	0	0	0	0	0	0	0	0	1	1	1	0	0	0	-1	-1	-1	-1	-1	0	0	0	1	0	0
sll0863	hypothetical protein	Other categories	Hypothetical	0	0	0	0	0	0	-1	0	0	0	0	0	0	0	0	0	0	0	0	0	0	0	0	0	0	1	0	0	0	0	0	0	0		0	0	0	0	0	0	0	0	0	0	0	0
sll0864	hypothetical protein	Other categories	Hypothetical	0	0	0	0	0	0	0	0	1	0	1	0	0	0	0	0	0	0	0	0	0	0	0	0	0	0	0	0	0	1	0	0	0	0	0	0	0	0	0	0	-1	0	0	0	0	-1
sll0865	excinuclease ABC subunit C (uvrC)	Purines, pyrimidines, nucleosides, and nucleotides	DNA replication, restriction, modification, recombination, and repair	0	0	0	1	1	1	1	1	1	1	1	-1	0	-1	-1	-1	-1	0	0	0	0	0	0	0	0	0	0	0	0	1	0	-1	0	0	0	0	0	0	0	1	1	0	0	0	0	0
sll0867	hypothetical protein	Other categories	Hypothetical	1	1	1	1	1	1	1	1	0	0	1	0	1	1	0	-1	-1	0	0	0	0	0	0	0	-1	0	0	0	0	-1	0	0	0	0	0	0	0	0	1	0	1	0	0	0	1	-1
sll0868	lipoic acid synthetase	Biosynthesis of cofactors, prosthetic groups, and carriers	Lipoate	0	0	1	0	0	0	1	1	1	1	1	1	1	0	1	-1	-1	0	0	0	0	0	0	0	0	0	0	1	0	-1	0	0	0	1	0	0	1	0	0	1	0	0	0	0	-1	0
sll0869	Leu/Phe-tRNA-protein transferase (aat)	Translation	Protein modification and translation factors	0	0	0	0	1	0	1	1	1	0	1	0	0	-1	0	-1	0	0	0	0	0	0	0	0	-1	0	0	1	0	0	0	-1	1	-1	0	0	0	0	1	0	0	0	0	0	0	-1
sll0871	hypothetical protein	Other categories	Hypothetical	0	0	1	1	0	1	0	0	-1	-1	-1	1	1	0	-1	-1	-1	0	0	0	0	0	0	0	0	0	0	0	1	0	0	-1	0	0	0	0	0	0	1	1	1	0	0	0	0	0
sll0872	unknown protein	Other categories	Unknown	-1	0	0	0	0	0	-1	-1	-1	-1	-1	-1	-1	-1	-1	-1	-1	-1	0	0	0	0	0	0	0	1	0	0	0	1	0	1	1	0	0	0	0	-1	0	0	1	0	0	0	0	0
sll0873	carboxynorspermidine decarboxylase	Other categories	Other	0	0	0	0	0	0	1	0	0	0	1	0	0	0	1	1	1	0	0	0	0	0	0	0	0	0	0	-1	1	1	0	1	0	0	0	0	-1	0	0	-1	0	-1	0	0	0	0
sll0875	hypothetical protein	Other categories	Hypothetical	0	0	0	0	0	0	0	1	0	0	1	1	0	0	0	0	0	-1	-1	0	0	0	0	0	0	0	0	0	1	-1	0	0	0	0	0	0	0	0	0	0	-1	0	0	0	0	1
sll0876	Holliday junction DNA helicase RuvA (ruvA)	Purines, pyrimidines, nucleosides, and nucleotides	DNA replication, restriction, modification, recombination, and repair	0	0	0	0	1	0	1	1	1	1	1	0	0	0	0	0	0	0	0	0	0	0	0	0	-1	0	0	-1	0	-1	0	1	0	-1	-1	0	0	0	0	0	1	0	0	0	-1	1
sll0877	hypothetical protein	Other categories	Hypothetical	1	1	1	1	1	1	-1	0	0	0	0	-1	1	1	-1	-1	-1	1	1	0	0	0	0	1	0	0	0	1	0	1	0	0	0	1	0	0	0	0	1	1	1	0	0	0	1	1
sll0886	hypothetical protein	Other categories	Hypothetical	0	0	0	0	1	0	1	0	1	0	1	0	1	1	1	0	-1	0	0	0	0	0	0	0	0	0	0	0	0	0	0	0	0	-1	0	0	-1	0	1	1	1	-1	0	0	0	0
sll0887	putative modulator of DNA gyrase; PmbA homolog	Purines, pyrimidines, nucleosides, and nucleotides	DNA replication, restriction, modification, recombination, and repair	0	0	1	0	0	1	0	-1	0	-1	0	0	0	-1	-1	-1	-1	0	0	1	0	1	0	0	0	0	0	0	0	0	0	0	0	0	0	0	0	0	1	1	0	0	1	1	0	0
sll0888	hypothetical protein	Other categories	Hypothetical	0	0	1	0	0	0	1	1	1	1	1	1	1	1	1	0	0	1	0	1	0	1	0	0	0	0	0	1	0	0	0	-1	-1	1	0	0	0	0	1	1	1	0	0	0	0	0
sll0891	malate dehydrogenase	Energy metabolism	TCA cycle	1	1	0	0	0	0	1	0	0	0	0	0	1	0	-1	-1	-1	1	1	1	0	0	0	0	0	0	0	-1	0	-1	0	-1	1	0	0	0	0	-1	1	1	0	-1	0	0	0	0
sll0892	aspartate 1-decarboxylase (panD)	Biosynthesis of cofactors, prosthetic groups, and carriers	Pantothenate	0	0	0	0	0	0	-1	-1	-1	-1	-1	0	1	0	0	-1	0	1	1	1	0	0	0	0	0	-1	0	1	0	0	0	-1	0	1	0	0	0	0	0	0	0	-1	0	0	-1	0
sll0895	CysQ protein homolog	Translation	Transport and binding proteins	0	0	0	0	0	0	1	1	0	0	1	0	0	0	0	1	1	0	0	0	0	0	0	0	0	0	0	0	0	0	0	1	0	0	0	0	0	-1	0	0	-1	0	0	0	0	-1
sll0896	Holliday juction resolvase RuvC (ruvC)	Purines, pyrimidines, nucleosides, and nucleotides	DNA replication, restriction, modification, recombination, and repair	1	1	1	1	1	0	1	1	0	1	0	0	1	0	0	1	1	0	0	0	0	0	0	0	0	-1	0	0	0	0	0	0	0	0	0	0	0	0	0	-1	-1	0	0	0	0	0
sll0897	DnaJ protein (dnaJ)	Cellular processes	Chaperones	0	0	0	0	0	0	0	0	0	0	1	1	1	1	1	1	1	0	-1	0	0	1	0	0	0	0	0	1	1	-1	0	-1	0	-1	0	0	0	-1	0	0	-1	0	0	0	0	1
sll0898	hypothetical protein	Other categories	Hypothetical	1	1	1	1	0	1	0	0	-1	0	0	1	1	0	1	1	1	0	0	1	0	1	1	0	0	0	0	1	1	-1	0	-1	1	0	0	-1	-1	1	1	1	0	-1	0	0	0	0
sll0899	UDP-N-acetylglucosamine pyrophosphorylase	Cell envelope	Murein sacculus and peptidoglycan	0	0	0	0	0	-1	1	0	0	0	0	0	-1	-1	0	1	1	-1	0	-1	0	0	0	0	0	1	0	-1	0	-1	0	1	0	0	-1	0	1	0	0	0	-1	0	0	0	0	0
sll0900	ATP phosphoribosyltransferase (hisG)	Amino acid biosynthesis	Aromatic amino acid family	-1	-1	-1	-1	-1	-1	-1	-1	0	0	0	0	-1	0	0	1	1	0	-1	0	0	0	1	0	1	0	0	-1	0	0	0	0	0	0	-1	0	0	0	-1	0	-1	0	0	0	0	-1
sll0901	phosphoribosylaminoimidazole carboxylase (purE)	Purines, pyrimidines, nucleosides, and nucleotides	Purine ribonucleotide biosynthesis	0	0	0	0	0	0	0	1	1	1	1	0	-1	-1	0	0	0	0	0	0	0	0	0	0	0	0	0	0	0	0	0	0	0	0	0	0	0	0	1	0	-1	0	0	0	0	0
sll0902	ornithine carbamoyltransferase (argF)	Amino acid biosynthesis	Glutamate family / Nitrogen assimilation	0	0	-1	0	-1	-1	-1	-1	-1	-1	-1	0	-1	0	0	0	-1	0	-1	0	1	0	0	0	0	0	0	0	0	0	0	-1	0	0	1	1	0	0	1	1	0	0	-1	-1	0	0
sll0905	hypothetical protein	Other categories	Hypothetical	0	0	0	0	0	0	1	1	1	1	1	1	0	0	0	0	0	1	1	1	0	0	0	0	0	0	0	0	0	-1	0	0	0	0	0	0	0	0	1	1	0	1	0	0	1	1
sll0909	unknown protein	Other categories	Unknown	0	0	0	0	1	0	1	1	1	1	1	0	0	-1	-1	-1	-1	0	0	0	0	0	0	0	0	0	0	1	0	0	0	0	0	0	0	0	0	0	0	1	0	0	1	0	0	1
sll0910	unknown protein	Other categories	Unknown	0	0	0	0	0	0	0	0	0	0	0	0	0	0	0	0	0	0	0	0	0	0	0	0	0	0	0	1	0	0	0	0	0	1	0	0	0	-1	0	0	1	1	0	0	0	0
sll0911	unknown protein	Other categories	Unknown	0	0	0	1	1	0	1	1	0	1	1	1	0	-1	-1	-1	-1	0	0	0	0	0	0	0	0	0	0	1	0	0	0	0	0	0	0	0	0	0	0	0	-1	0	0	0	0	1
sll0912	ABC transporter ATP binding protein	Translation	Transport and binding proteins	0	0	0	0	1	0	1	1	1	1	1	0	1	-1	0	-1	-1	0	0	0	0	0	0	0	0	0	0	-1	0	0	0	0	-1	0	0	1	0	0	1	1	-1	0	0	0	0	0
sll0913	hypothetical protein	Other categories	Hypothetical	0	0	0	1	0	0	1	1	1	1	1	1	0	0	0	-1	0	0	0	0	1	0	0	0	0	0	0	0	0	0	0	0	0	0	0	0	0	0	1	1	0	-1	0	0	0	0
sll0914	unknown protein	Other categories	Unknown	0	0	0	0	0	0	1	0	0	0	0	0	0	0	0	0	0	0	0	0	1	0	0	0	0	0	0	0	0	0	0	0	0	0	0	0	0	0	0	0	0	0	0	0	0	0
sll0915	putative zinc protease protein	Other categories	Other	0	0	0	0	-1	0	1	1	1	1	1	0	0	0	0	0	0	0	0	0	0	0	0	0	0	0	0	0	0	-1	0	0	0	0	0	0	0	-1	0	0	0	0	0	0	0	0
sll0916	precorrin isomerase (cobH)	Biosynthesis of cofactors, prosthetic groups, and carriers	Cobalamin, heme, phycobilin and porphyrin	0	0	0	0	0	0	0	1	1	1	1	1	0	0	0	0	0	0	0	0	0	0	0	0	0	0	0	0	0	0	0	0	0	0	0	1	1	1	1	1	0	0	0	0	0	0
sll0920	phosphoenolpyruvate carboxylase (ppc)	Energy metabolism	Pyruvate and acetyl-CoA metabolism	-1	-1	0	-1	-1	-1	-1	-1	1	-1	-1	1	-1	-1	-1	-1	-1	0	0	-1	0	0	0	0	0	0	0	0	0	1	-1	1	0	1	0	0	0	1	1	1	0	-1	0	0	-1	0
sll0921	two-component response regulator NarL subfamily	Purines, pyrimidines, nucleosides, and nucleotides	Regulatory functions	0	0	0	0	1	0	0	1	0	0	0	1	0	0	0	0	-1	0	0	0	0	0	-1	0	0	0	0	0	0	0	0	0	0	0	0	0	1	0	1	1	0	0	0	0	0	0
sll0922	unknown protein	Other categories	Unknown	0	0	0	0	1	1	1	1	0	0	0	1	0	0	0	0	0	0	0	0	0	0	0	0	0	0	0	-1	0	0	0	0	0	0	0	0	0	0	1	1	1	1	0	0	0	-1
sll0923	unknown protein	Other categories	Unknown	0	0	1	0	0	0	-1	-1	-1	-1	-1	-1	1	-1	-1	1	1	0	0	0	0	0	0	-1	-1	0	0	-1	1	0	0	0	1	1	0	1	0	0	-1	0	1	0	0	0	0	0
sll0924	hypothetical protein	Other categories	Hypothetical	0	1	1	1	1	1	0	0	0	0	1	1	1	1	1	1	1	0	0	0	0	0	0	0	0	0	0	1	0	-1	0	-1	0	0	1	0	0	0	0	0	0	-1	0	0	0	0
sll0925	hypothetical protein	Other categories	Hypothetical	0	0	1	0	0	0	-1	-1	-1	-1	-1	0	1	1	0	0	0	1	0	0	0	1	0	0	0	0	0	1	0	0	0	-1	0	0	0	0	0	0	1	1	1	-1	0	0	0	-1
sll0926	hypothetical protein	Other categories	Hypothetical	0	0	0	0	0	0	-1	0	-1	0	-1	1	0	-1	0	0	0	0	0	0	0	0	0	0	0	0	0	1	0	-1	0	-1	0	0	1	0	-1	-1	0	0	0	-1	0	0	0	1
sll0927	S-adenosylmethionine synthetase	Translation	Aminoacyl tRNA synthetases and tRNA modification	-1	0	-1	-1	-1	-1	-1	-1	-1	-1	-1	0	1	1	1	1	1	0	-1	-1	0	1	0	0	1	0	0	0	0	0	0	1	-1	0	0	1	0	1	-1	-1	0	0	0	-1	0	0
sll0928	allophycocyanin-B (apcD)	Photosynthesis and respiration	Phycobilisome	-1	0	-1	0	-1	-1	-1	-1	-1	-1	-1	-1	-1	0	0	1	0	0	0	1	1	0	0	0	0	0	0	0	-1	-1	-1	0	0	0	0	0	-1	-1	-1	-1	-1	1	0	0	0	0
sll0930	unknown protein	Other categories	Unknown	-1	0	0	-1	-1	-1	0	-1	-1	0	-1	0	0	-1	0	1	0	0	0	0	1	0	0	0	0	0	0	1	0	0	0	0	0	0	1	0	0	0	-1	0	-1	0	0	0	0	1
sll0931	hypothetical protein	Other categories	Hypothetical	0	0	0	0	0	0	0	1	1	1	1	1	0	1	1	1	1	0	0	0	-1	0	0	0	0	0	0	1	0	0	0	0	0	0	0	0	0	-1	0	0	-1	0	0	0	1	0
sll0932	hypothetical protein	Other categories	Hypothetical	0	0	0	0	0	0	0	0	1	1	1	0	0	0	1	1	1	0	-1	0	0	0	0	0	0	0	0	1	-1	0	0	0	0	-1	0	0	0	-1	-1	-1	-1	0	0	0	0	0
sll0933	hypothetical protein	Other categories	Hypothetical	0	-1	-1	-1	-1	0	-1	-1	-1	-1	-1	-1	1	0	0	1	1	0	-1	-1	-1	0	0	0	0	0	0	1	-1	-1	0	0	0	0	-1	0	-1	-1	-1	-1	-1	1	0	0	0	0
sll0934	carboxysome formation protein CcmA (ccmA)	Photosynthesis and respiration	CO2 fixation	0	0	0	0	0	0	0	0	0	0	-1	-1	1	0	1	0	-1	0	0	1	0	0	0	0	0	0	0	0	0	1	0	0	0	0	0	0	0	-1	1	1		0	0	0	0	0
sll0936	putative oxidoreductase	Other categories	Other	0	0	0	0	0	0	0	0	0	0	0	1	1	0	0	0	0	0	0	0	0	1	0	0	1	0	0	0	0	-1	0	-1	0	0	0	0	-1	0	-1	0	0	0	1	1	0	0
sll0938	aspartate transaminase	Energy metabolism	Amino acids and amines	0	0	0	-1	0	0	0	0	0	0	0	0	0	0	0	0	1	1	1	0	0	0	0	0	1	0	0	1	0	-1	0	-1	0	0	0	0	0	-1	0	0	-1	1	0	0	0	1
sll0939	hypothetical protein	Other categories	Hypothetical	0	0	0	0	1	0	1	1	0	0	1	1	0	0	0	0	0	1	1	1	0	0	0	0	0	0	0	1	1	-1	0	-1	1	0	-1	0	-1	-1	0	1	0	-1	1	0	1	1
sll0943	unknown protein	Other categories	Unknown	0	0	0	0	1	0	0	1	0	0	1	0	0	0	0	-1	-1	1	0	0	0	0	0	0	0	0	0	0	0	-1	0	0	0	0	0	0	0	0	0	0	1	0	0	0	0	0
sll0944	hypothetical protein	Other categories	Hypothetical	0	0	0	0	1	0	1	1	1	1	1	0	0	0	0	0	0	0	0	-1	0	-1	-1	-1	0	0	0	0	0	1	0	1	0	0	0	0	0	-1	-1	-1	0	0	0	0	1	0
sll0945	glycogen synthase (glgA)	Central intermediary metabolism	Polysaccharides and glycoproteins	0	0	0	0	0	0	1	1	1	1	1	-1	-1	-1	0	1	1	0	-1	-1	0	0	0	0	0	0	0	-1	-1	1	0	1	0	0	0	0	-1	0	-1	0	0	0	0	0	0	0
sll0947	light repressed protein A homolog (lrtA)	Other categories	Adaptations and atypical conditions	0	0	-1	-1	-1	0	-1	-1	-1	-1	-1	-1	1	1	-1	-1	-1	0	0	1	1	-1	-1	0	-1	0	0	-1	-1	-1	-1	0	1	0	-1	0	0	-1	1	0	0	0	0	0	1	-1
sll0980	unknown protein	Other categories	Unknown	1	1	1	1	1	1	1	1	1	1	1	1	-1	-1	-1	-1	-1	0	0	0	0	0	0	0	0	0	0	0	0	0	0	-1	0	0	0	0	0	-1	1	1	0	0	0	0	0	0
sll0981	unknown protein	Other categories	Unknown	1	1	0	1	0	1	0	-1	0	0	0	-1	1	1	0	-1	-1	0	0	0	0	0	0	0	0	0	0	1	0	0	0	-1	0	1	0	0	0	-1	-1	0	1	0	0	0	0	0
sll0982	unknown protein	Other categories	Unknown	1	1	1	1	0	1	-1	0	-1	-1	-1	-1	-1	0	-1	-1	-1	1	0	0	1	0	0	0	0	0	0	0	1	0	0	-1	0	0	-1	0	0	0	1	1	1	0	0	0	1	0
sll0983	hypothetical protein	Other categories	Hypothetical	1	1	1	1	0	1	-1	-1	0	0	-1	-1	-1	1	-1	-1	-1	1	0	0	0	0	0	-1	0	0	0	0	0	0	0	-1	0	0	0	0	0	0	0	1	0	0	0	0	0	0
sll0984	hypothetical protein	Other categories	Hypothetical	0	0	0	0	0	0	0	1	0	0	1	0	0	0	0	0	-1	0	0	0	0	0	0	0	0	0	0	0	0	0	0	-1	0	1	-1	0	0	0	1	0	1	-1	0	0	0	0
sll0985	unknown protein	Other categories	Unknown	0	1	0	1	1	0	1	1	1	1	1	0	-1	0	0	0	0	0	0	0	0	0	-1	0	0	0	0	0	0	1	0	0	0	0	0	0	0	-1	0	0	1	0	0	0	1	0
sll0986	putative transposase [ISY120_f]	Other categories	Transposon-related functions	0	0	0	0	0	0	0	0	0	0	0	0	0	0	0	0	0	0	0	0	0	0	0	0	0	0	0	1	0	0	0	-1	-1	0	0	-1	-1	-1	0	0	0	0	0	1	0	0
sll0990	glutathione-dependent formaldehyde dehydrogenase	Other categories	Other	0	0	0	0	0	0	0	-1	0	0	0	1	-1	-1	-1	-1	-1	0	0	1	0	0	0	0	0	0	0	-1	0	-1	-1	1	1	0	0	0	0	-1	1	0	0	1	0	0	0	0
sll0992	putative esterase	Other categories	Other	0	0	0	0	0	1	0	1	1	1	1	1	1	-1	-1	-1	-1	1	1	1	1	0	0	-1	0	0	0	-1	1	-1	0	0	1	0	0	0	0	0	1	1	0	-1	0	0	-1	1
sll0993	potassium channel	Translation	Transport and binding proteins	0	0	0	0	0	0	0	0	0	0	0	0	0	0	0	0	0	0	0	0	0	0	0	0	0	0	0	0	0	-1	0	0	1	0	0	0	0	-1	0	-1	1	0	0	0	0	0
sll0994	hypothetical protein	Other categories	Hypothetical	0	1	0	1	1	0	1	1	1	1	1	0	0	0	0	0	0	0	0	0	0	0	0	0	0	0	0	0	0	0	0	0	0	0	0	0	0	0	0	1	1	0	0	0	0	0
sll0995	hypothetical protein	Other categories	Hypothetical	0	0	1	1	0	1	1	0	1	0	-1	-1	-1	-1	-1	-1	-1	0	0	1	1	0	0	0	0	0	0	-1	0	0	0	-1	0	1	0	0	0	0	1	1	1	-1	0	0	0	0
sll0996	hypothetical protein	Other categories	Hypothetical	0	0	0	0	0	0	0	0	0	0	0	0	1	1	1	1	1	0	-1	0	0	0	0	0	0	0	0	0	0	-1	0	0	0	0	0	0	0	-1	-1	0	-1	0	0	0	0	0
sll0997	hypothetical protein	Other categories	Hypothetical	0	0	0	0	1	0	1	1	1	0	1	-1	-1	-1	-1	-1	-1	0	0	1	0	0	0	0	0	0	0	0	0	1	0	0	0	0	0	0	0	-1	1	1	0	-1	0	0	0	0
sll0998	LysR family transcriptional regulator (ycf30)	Purines, pyrimidines, nucleosides, and nucleotides	Regulatory functions	0	-1	-1	-1	0	-1	0	1	1	0	0	-1	-1	-1	-1	-1	-1	0	0	0	0	0	0	0	0	0	0	-1	-1	0	0	0	1	-1	-1	0	0	1	1	1	1	1	0	0	0	0
sll1001	ATP-binding protein of ABC transporter	Translation	Transport and binding proteins	0	0	0	-1	-1	-1	-1	1	1	1	1	0	1	1	1	1	1	0	-1	0	0	0	0	0	0	0	0	0	0	0	0	0	-1	0	-1	0	0	0	0	0	-1	0	0	0	0	0
sll1002	hypothetical protein YCF22 (ycf22)	Other categories	Hypothetical	0	0	0	0	1	0	1	1	1	1	1	0	1	1	1	1	1	0	1	0	0	1	0	0	0	0	0	0	0	0	0	-1	0	0	-1	0	0	0	0	0	1	0	0	0	0	0
sll1003	two-component sensor histidine kinase	Purines, pyrimidines, nucleosides, and nucleotides	Regulatory functions	0	1	1	1	0	1	0	0	0	0	0	1	0	-1	-1	-1	0	0	0	0	0	0	0	0	0	0	0	0	-1	1	0	0	0	-1	-1	0	-1	0	0	0	0	-1	0	0	-1	0
sll1004	hypothetical protein	Other categories	Hypothetical	0	0	0	0	0	0	-1	-1	-1	-1	-1	0	0	0	0	1	1	0	0	0	0	0	0	0	0	0	0	0	1	-1	0	0	0	-1	0	0	0	-1	-1	0	0	0	0	0	0	1
sll1005	MazG protein homolog	Purines, pyrimidines, nucleosides, and nucleotides	Regulatory functions	0	0	0	0	1	0	0	0	0	0	0	0	0	0	0	0	0	-1	-1	0	0	0	0	0	0	0	0	0	-1	-1	0	0	0	0	-1	0	0	0	0	0	-1	0	0	1	-1	0
sll1006	unknown protein	Other categories	Unknown	1	-1	-1	-1	0	0	-1	1	0	0	0	1	0	0	0	-1	0	0	0	0	0	0	0	0	0	0	0	0	0	-1	0	0	0	0	0	0	0	0	1	1	0	0	0	0	0	1
sll1009	unknown protein	Other categories	Unknown	-1	-1	-1	-1	0	0	-1	-1	-1	-1	-1	0	1	1	1	-1	-1	0	1	1	0	-1	0	0	0	0	0	-1	-1	1	-1	0	0	0	0	-1	-1	-1	0	0	1	0	0	0	-1	1
sll1011	hypothetical protein	Other categories	Hypothetical	0	1	0	0	0	0	1	1	0	0	0	1	-1	-1	0	0	0	0	0	0	0	0	0	0	0	0	0	0	0	0	0	1	0	0	0	0	0	-1	0	0	0	0	0	0	0	0
sll1017	ammonium/methylammonium permease (amt2)	Translation	Transport and binding proteins	-1	0	0	-1	0	0	0	0	0	0	0	1	1	1	1	1	1	0	0	-1	-1	0	0	0	-1	0	0	1	1	1	0	0	-1	1	0	-1	-1	-1	-1	-1	-1	0	0	-1	0	0
sll1018	dihydroorotase (pyrC)	Purines, pyrimidines, nucleosides, and nucleotides	Pyrimidine ribonucleotide biosynthesis	0	0	0	-1	0	0	0	1	-1	1	-1	-1	1	1	1	1	1	0	0	0	0	0	0	0	0	0	0	-1	0	0	0	0	0	0	0	0	0	-1	0	0	-1	0	0	0	0	0
sll1019	hydroxyacylglutathione hydrolase	Energy metabolism	Pyruvate and acetyl-CoA metabolism	0	0	0	0	1	0	0	1	1	1	1	0	1	1	1	1	1	0	1	0	0	0	0	0	0	0	0	1	1	1	0	-1	0	1	0	0	0	1	0	1	0	0	0	0	0	0
sll1020	plobable glycosyltransferase	Other categories	Other	0	0	0	0	0	0	1	1	0	1	0	1	0	0	1	1	0	0	1	1	0	0	0	0	0	0	0	-1	0	0	0	1	0	0	0	0	0	-1	0	1	-1	0	0	0	0	0
sll1021	hypothetical protein	Other categories	Hypothetical	0	1	1	1	1	0	1	1	0	0	1	0	-1	-1	-1	-1	-1	1	1	1	0	0	0	0	0	0	0	-1	0	0	0	1	0	1	0	0	0	-1	1	1	1	-1	-1	0	0	0
sll1022	hypothetical protein	Other categories	Hypothetical	0	-1	0	0	0	0	-1	-1	0	-1	0	1	0	-1	-1	-1	-1	0	1	1	0	0	0	0	-1	0	0	1	1	-1	0	0	0	0	0	-1	-1	-1	-1	-1	0	1	1	0	1	1
sll1023	succinyl-CoA synthetase beta chain	Energy metabolism	TCA cycle	0	0	-1	-1	-1	0	-1	-1	0	0	0	1	1	1	1	1	1	1	1	1	0	0	0	0	0	0	0	1	1	0	0	0	0	1	0	1	1	-1	-1	-1	-1	1	0	-1	0	1
sll1024	hypothetical protein	Other categories	Hypothetical	0	0	0	0	1	0	0	1	1	1	1	1	0	0	0	0	0	0	1	0	0	0	0	0	0	0	0	1	0	0	0	0	0	0	0	0	0	0	0	1	-1	1	0	0	0	0
sll1025	hypothetical protein	Other categories	Hypothetical	0	0	0	0	1	0	0	1	1	1	1	0	1	1	1	0	0	0	1	0	0	0	0	0	-1	0	0	0	0	0	0	0	0	1	0	0	0	0	0	0	-1	1	0	0	0	-1
sll1027	NADH-dependent glutamate synthase small subunit (gltD)	Amino acid biosynthesis	Glutamate family / Nitrogen assimilation	0	0	0	0	-1	0	0	-1	0	-1	-1	-1	-1	0	0	0	1	0	0	1	0	0	0	0	0	0	0	-1	-1	1	0	1	0	1	-1	0	0	0	0	0	0	0	0	0	0	0
sll1028	carbon dioxide concentrating mechanism protein CcmK (ccmK)	Photosynthesis and respiration	CO2 fixation	0	0	-1	0	-1	0	-1	-1	-1	-1	-1	0	-1	-1	-1	1	1	0	-1	-1	-1	1	0	0	0	-1	0	-1	-1	-1	0	0	0	0	-1	1	1	0	0	0	0	1	0	1	-1	0
sll1029	carbon dioxide concentrating mechanism protein CcmK (ccmK)	Photosynthesis and respiration	CO2 fixation	0	-1	-1	-1	-1	0	-1	-1	-1	-1	-1	-1	-1	-1	0	1	1	-1	-1	-1	-1	1	1	0	1	-1	0	-1	-1	1	0	0	0	-1	0	1	1	0	0	-1	0	1	0	0	-1	0
sll1030	carbon dioxide concentrating mechanism protein CcmL (ccmL)	Photosynthesis and respiration	CO2 fixation	0	-1	-1	-1	-1	0	-1	-1	-1	-1	-1	-1	-1	-1	0	1	1	0	0	-1	0	0	0	0	0	-1	0	-1	1	0	-1	0	0	0	1	1	1	0	0	-1	-1	1	0	0	1	0
sll1031	carbon dioxide concentrating mechanism protein CcmM (ccmM)	Photosynthesis and respiration	CO2 fixation	0	-1	-1	-1	0	0	0	0	0	0	0	-1	-1	-1	-1	1	1	0	-1	-1	-1	1	0	0	1	0	-1	-1	-1	-1	0	0	0	0	-1	1	1	-1	-1	-1	-1	1	0	0	-1	0
sll1032	similar to carbon dioxide concentrating mechanism protein CcmN (ccmN)	Other categories	Other	0	0	0	0	-1	0	-1	-1	0	-1	-1	0	-1	-1	-1	0	1	0	0	-1	-1	1	1	0	1	-1	0	-1	0	0	0	0	0	0	-1	1	1	-1	-1	-1	-1	1	0	0	0	0
sll1033	probable protein phosphatase	Other categories	Other	0	0	0	-1	1	-1	-1	-1	1	-1	1	0	-1	-1	1	1	1	0	-1	0	0	0	0	0	0	0	0	0	0	0	0	0	0	1	0	0	0	0	0	1	-1	0	0	1	0	0
sll1035	uracil phosphoribosyltransferase	Purines, pyrimidines, nucleosides, and nucleotides	Interconversions and salvage of nucleosides and nucleotides	0	0	-1	0	0	0	1	0	-1	0	-1	0	1	0	0	0	0	0	-1	0	0	0	0	0	0	0	0	0	0	-1	0	0	0	0	0	0	0	1	1	1	-1	0	0	0	0	0
sll1036	hypothetical protein	Other categories	Hypothetical	1	0	0	0	1	0	1	1	1	1	1	1	1	0	0	0	0	0	0	0	0	0	0	0	0	0	0	1	0	0	0	-1	1	-1	1	0	0	0	-1	0	0	0	0	0	0	0
sll1037	unknown protein	Other categories	Unknown	0	0	1	-1	0	0	1	0	1	-1	1	-1	1	1	1	1	1	0	0	0	0	1	0	0	0	0	0	1	0	0	0	0	0	0	0	0	0	-1	0	0	0	0	0	0	0	0
sll1039	hypothetical protein	Other categories	Hypothetical	0	0	0	-1	0	-1	1	1	1	0	0	1	1	1	1	1	0	0	0	0	0	0	0	0	0	0	0	0	0	1	0	1	0	0	1	0	0	-1	0	0	0	1	0	0	0	0
sll1040	unknown protein	Other categories	Unknown	0	0	0	0	0	0	0	0	1	0	0	1	0	0	0	0	0	0	0	0	0	0	0	0	0	0	0	1	0	-1	0	-1	0	1	0	0	0	-1	-1	-1	0	0	0	0	0	0
sll1041	similar to sulfate transport ATP-binding protein CysA (cysA)	Translation	Transport and binding proteins	0	0	0	1	1	0	0	0	0	0	0	0	0	1	1	1	1	0	0	0	0	1	0	0	0	0	0	1	0	-1	0	-1	0	0	-1	0	0	0	0	0	0	0	0	0	0	0
sll1043	polyribonucleotide nucleotidyltransferase	Transcription	RNA synthesis, modification, and DNA transcription	0	0	0	0	-1	0	-1	-1	0	-1	-1	-1	1	1	-1	-1	1	0	0	0	0	1	0	1	1	0	0	0	0	-1	1	-1	0	0	0	1	1	0	0	-1	-1	0	1	1	0	-1
sll1045	mutator MutT protein	Purines, pyrimidines, nucleosides, and nucleotides	DNA replication, restriction, modification, recombination, and repair	0	0	0	0	0	0	1	1	1	1	1	0	0	0	0	0	0	0	0	0	0	0	0	0	0	0	0	1	0	0	1	0	0	0	0	0	0	0	0	0	-1	0	0	0	0	0
sll1049	hypothetical protein	Other categories	Hypothetical	0	0	0	-1	-1	0	-1	-1	-1	-1	-1	1	1	1	1	1	1	1	0	0	0	0	0	0	0	0	0	1	0	1	0	0	-1	0	0	0	-1	-1	-1	-1	0	0	0	0	0	0
sll1051	phycocyanin alpha-subunit phycocyanobilin lyase (cpcF)	Photosynthesis and respiration	Phycobilisome	1	0	0	0	0	-1	-1	0	0	0	0	0	0	0	0	0	0	0	0	0	0	0	0	0	0	0	0	0	0	0	0	0	0	0	0	0	0	0	1	0	-1	-1	0	0	0	0
sll1052	hypothetical protein	Other categories	Hypothetical	0	0	0	0	1	0	1	1	1	1	1	0	0	0	0	1	1	0	0	0	0	0	0	0	0	0	0	0	0	0	0	0	0	0	0	0	0	0	1	0	0	0	0	0	0	0
sll1053	hypothetical protein	Other categories	Hypothetical	0	0	0	1	0	1	-1	-1	-1	0	-1	0	1	1	1	0	0	0	0	1	1	0	0	0	0	-1	0	0	1	0	1	-1	0	0	0	0	0	1	1	1	1	0	0	0	0	0
sll1054	hypothetical protein	Other categories	Hypothetical	1	1	1	1	1	1	0	0	0	-1	0	-1	-1	-1	0	-1	-1	0	0	1	0	0	0	0	0	0	0	0	1	1	0	-1	0	0	0	0	0	0	1	1	0	0	0	0	0	0
sll1056	phosphoribosylformyl glycinamidine synthetase II (purL)	Purines, pyrimidines, nucleosides, and nucleotides	Purine ribonucleotide biosynthesis	0	0	-1	-1	-1	-1	0	0	-1	-1	-1	0	-1	0	0	1	1	0	0	0	0	0	0	0	0	0	0	-1	-1	-1	0	0	0	0	0	0	0	-1	-1	-1	-1	1	0	0	0	0
sll1057	thioredoxin M (trxM2)	Biosynthesis of cofactors, prosthetic groups, and carriers	Thioredoxin, glutaredoxin, and glutathione	0	1	1	1	1	1	1	1	-1	1	-1	1	-1	-1	-1	-1	-1	0	0	1	0	0	0	0	0	0	0	0	-1	0	0	0	1	-1	0	0	0	0	1	-1	1	-1	0	0	-1	0
sll1058	dihydrodipicolinate reductase (dapB)	Amino acid biosynthesis	Aspartate family	0	0	0	0	1	0	1	1	1	1	1	1	-1	-1	-1	-1	-1	0	0	0	1	0	0	0	0	0	0	-1	0	0	0	1	1	0	0	0	1	1	1	1	-1	0	0	0	0	0
sll1059	adenylate kinase	Purines, pyrimidines, nucleosides, and nucleotides	Purine ribonucleotide biosynthesis	0	-1	0	-1	0	-1	0	0	0	0	0	-1	-1	0	0	-1	0	0	0	0	0	0	0	0	0	0	0	0	0	-1	0	1	0	0	0	0	1	0	1	0	-1	0	0	0	0	0
sll1060	hypothetical protein	Other categories	Hypothetical	1	1	0	1	1	1	-1	1	1	0	1	0	1	0	-1	-1	-1	1	0	1	1	0	0	0	0	0	0	1	0	-1	0	0	0	0	0	0	0	0	1	1	0	-1	0	0	0	0
sll1061	unknown protein	Other categories	Unknown	0	0	0	0	0	0	1	0	1	0	1	0	0	0	-1	-1	0	1	0	0	0	0	0	0	0	0	0	1	0	0	0	0	0	0	0	0	0	0	0	0	1	0	0	0	0	0
sll1062	unknown protein	Other categories	Unknown	0	0	0	1	0	1	-1	-1	0	0	0	-1	1	1	-1	-1	-1	0	0	0	0	0	0	0	0	0	0	1	0	0	0	-1	0	0	0	0	0	0	0	0	0	0	0	0	0	1
sll1063	hypothetical protein	Other categories	Hypothetical	0	0	0	0	1	0	1	0	1	1	0	0	-1	-1	-1	0	0	0	0	0	0	0	0	0	0	0	0	0	0	-1	0	0	0	0	0	0	0	0	0	0	0	0	0	0	0	0
sll1064	hypothetical protein	Other categories	Hypothetical	1	0	0	0	0	1	0	0	-1	-1	0	0	0	0	-1	-1	-1	0	0	0	1	0	0	0	0	0	0	0	0	-1	0	0	0	0	0	0	0	-1	-1	-1	1	0	0	0	0	0
sll1068	unknown protein	Other categories	Unknown	0	0	0	0	0	0	0	0	1	1	1	0	0	0	0	1	0	0	0	0	0	0	0	0	0	0	0	0	0	0	0	0	0	0	0	0	0	0	0	0	-1	0	0	0	0	0
sll1069	3-oxoacyl-[acyl-carrier-protein] synthase II	Energy metabolism	Fatty acid, phospholipid and sterol metabolism	-1	-1	-1	-1	-1	-1	-1	-1	-1	-1	0	-1	0	1	1	1	1	0	-1	-1	0	0	0	0	1	0	0	1	-1	-1	1	0	0	0	0	0	0	-1	-1	-1	-1	1	0	0	-1	0
sll1070	transketolase	Energy metabolism	Pentose phosphate pathway	-1	-1	-1	-1	-1	-1	-1	-1	-1	-1	-1	0	-1	-1	1	1	1	0	0	-1	0	0	0	0	0	0	0	0	-1	-1	0	1	0	0	0	0	0	-1	-1	-1	-1	1	0	0	-1	-1
sll1071	hypothetical protein	Other categories	Hypothetical	0	0	0	0	1	0	1	1	1	1	1	0	1	1	1	1	1	1	0	1	0	1	0	0	0	0	0	1	0	0	0	0	0	0	0	0	0	1	1	1	1	0	0	0	0	0
sll1072	hypothetical protein	Other categories	Hypothetical	0	1	1	1	0	1	0	-1	1	0	0	0	1	1	0	0	0	1	0	1	0	0	0	0	0	0	0	1	1	0	0	-1	0	0	0	0	0	0	1	1	0	0	0	0	1	0
sll1074	leucyl-tRNA synthetase (leuS)	Translation	Aminoacyl tRNA synthetases and tRNA modification	-1	-1	-1	-1	-1	-1	-1	-1	0	-1	-1	0	1	1	1	1	1	0	-1	0	0	0	0	0	1	0	0	0	0	1	0	0	0	0	1	0	0	0	0	0	-1	0	0	0	0	0
sll1076	cation-transporting ATPase PacL homolog	Translation	Transport and binding proteins	0	0	0	0	0	0	0	0	0	0	0	0	0	0	0	-1	0	1	0	0	0	0	0	0	0	0	0	0	0	-1	0	0	0	0	0	1	0	0	0	0	-1	0	0	0	0	0
sll1077	agmatinase (speB2)	Energy metabolism	Amino acids and amines	-1	-1	-1	-1	-1	-1	-1	0	0	0	-1	0	1	1	1	1	1	-1	0	-1	0	0	0	0	0	0	0	-1	0	1	0	1	0	0	-1	0	0	-1	-1	-1	0	1	0	0	0	0
sll1078	hydrogenase expression/formation protein HypA (hypA)	Other categories	Hydrogenase	-1	0	-1	0	-1	-1	-1	-1	-1	-1	-1	0	0	1	1	1	1	-1	0	0	0	0	0	0	0	0	0	0	0	0	0	1	0	0	0	0	1	0	0	0	-1	1	0	0	0	0
sll1079	hydrogenase expression/formation protein HypB (hypB)	Other categories	Hydrogenase	-1	-1	-1	-1	-1	-1	-1	0	0	0	0	0	0	1	1	1	1	-1	0	-1	0	0	0	0	0	0	0	-1	0	0	0	1	0	0	0	0	0	-1	0	0	0	0	0	0	0	0
sll1080	ABC transport system substrate-binding protein	Other categories	Hypothetical	-1	-1	0	0	-1	-1	0	0	0	0	1	0	-1	1	0	-1	0	0	1	-1	0	-1	0	0	0	0	0	0	0	1	0	0	0	0	-1	0	0	-1	0	0	0	1	0	0	0	0
sll1081	ABC transport system permease protein	Translation	Transport and binding proteins	0	0	0	1	1	0	1	0	0	1	1	0	0	1	1	0	0	0	1	0	0	0	0	0	0	0	0	0	0	1	0	1	0	0	-1	0	0	0	0	0	0	0	0	0	0	1
sll1082	ABC transport system ATP-binding protein	Translation	Transport and binding proteins	0	0	0	0	1	0	0	1	1	1	1	0	0	1	0	0	-1	0	0	0	0	0	0	0	0	0	0	0	0	0	0	0	-1	0	0	0	0	0	-1	0	0	-1	0	0	0	0
sll1084	hypothetical protein	Other categories	Hypothetical	-1	0	0	0	0	0	0	-1	0	0	0	0	0	0	0	0	0	0	0	0	0	0	0	0	0	0	0	0	0	1	0	0	0	0	0	0	0	-1	0	0	-1	0	0	0	0	0
sll1085	glycerol-3-phosphate dehydrogenase (glpD)	Energy metabolism	Fatty acid, phospholipid and sterol metabolism	0	0	0	0	1	0	1	1	1	1	1	1	0	0	0	0	0	0	0	0	0	0	0	0	0	0	0	1	0	0	1	0	0	0	0	0	-1	-1	-1	0	-1	-1	0	0	0	0
sll1086	unknown protein	Other categories	Unknown	0	1	1	1	1	1	0	0	0	0	0	0	0	0	-1	-1	-1	1	1	1	1	0	0	0	0	0	0	1	1	0	0	0	1	0	0	-1	-1	-1	1	1	0	1	0	0	0	0
sll1087	similar to sodium/glucose cotransporter	Translation	Transport and binding proteins	0	0	0	-1	0	0	-1	0	0	0	0	1	1	0	1	1	1	1	1	0	0	0	0	0	0	0	0	-1	0	-1	0	0	0	0	0	0	0	-1	1	0	0	1	0	0	0	1
sll1089	unknown protein	Other categories	Unknown	0	0	0	0	0	0	-1	-1	-1	-1	-1	1	1	1	1	1	1	1	0	0	0	1	0	0	0	0	0	-1	0	0	0	0	0	1	-1	0	0	-1	0	0	0	1	0	0	-1	0
sll1091	geranylgeranyl hydrogenase (chlP)	Biosynthesis of cofactors, prosthetic groups, and carriers	Cobalamin, heme, phycobilin and porphyrin	-1	-1	-1	-1	-1	-1	-1	-1	-1	-1	-1	-1	1	1	1	1	1	-1	0	-1	0	-1	0	0	0	0	0	0	-1	-1	0	1	-1	0	0	0	1	-1	-1	-1	0	1	-1	0	0	0
sll1092	hypothetical protein	Other categories	Hypothetical	-1	-1	-1	-1	-1	-1	-1	-1	-1	0	0	-1	1	1	0	0	0	0	0	0	0	-1	0	0	0	0	0	0	0	0	0	0	0	0	0	0	0	0	0	0	0	0	0	0	0	1
sll1094	putative transposase	Other categories	Transposon-related functions	0	0	0	0	1	0	1	1	1	1	1	0	0	0	0	-1	0	0	0	0	0	0	0	0	0	0	0	0	0	-1	0	0	0		-1	0	0	0	0	1	0	-1	0	0	0	-1
sll1095	hypothetical protein	Other categories	Hypothetical	0	1	0	0	1	0	1	1	0	0	0	1	0	1	0	1	0	0	0	0	0	0	0	0	0	0	0	1	0	0	0	0	0	0	0	0	0	0	0	0	0	0	0	0	0	0
sll1096	30S ribosomal protein S12 (rps12)	Translation	Ribosomal proteins	0	0	-1	-1	-1	0	-1	-1	-1	-1	-1	-1	-1	0	0	1	1	0	-1	-1	-1	1	0	1	0	0	0	0	0	-1	1	0	0	-1	0	1	1	0	-1	-1	0	1	0	0	0	0
sll1097	30S ribosomal protein S7 (rps7)	Translation	Ribosomal proteins	0	-1	-1	-1	-1	0	-1	-1	-1	-1	-1	-1	1	1	1	1	1	0	-1	-1	-1	0	0	0	1	0	0	1	0	-1	0	1	0	0	1	1	1	-1	-1	-1	-1	1	0	0	0	0
sll1098	elongation factor EF-G (fus)	Translation	Protein modification and translation factors	0	0	-1	-1	-1	0	-1	-1	-1	-1	-1	-1	-1	1	1	1	1	0	0	0	0	0	0	0	0	0	0	0	0	-1	0	0	0	-1	0	1	0	0	-1	-1	-1	1	0	0	0	0
sll1099	elongation factor Tu (tufA)	Translation	Protein modification and translation factors	-1	-1	-1	-1	-1	-1	-1	-1	-1	-1	-1	-1	-1	0	-1	-1	-1	0	0	-1	0	0	0	0	0	0	0	0	0	-1	0	1	0	-1	0	1	0	-1	-1	-1	0	1	0	0	0	-1
sll1101	30S ribosomal protein S10 (rps10)	Translation	Ribosomal proteins	0	0	-1	-1	-1	0	-1	-1	-1	0	0	-1	-1	-1	-1	-1	0	0	0	-1	-1	1	0	1	1	0	0	1	0	-1	0	1	-1	-1	-1	1	0	-1	-1	-1	-1	1	0	0	0	-1
sll1102	integral membrane protein (small) of a TRAP-type permease that mediates sodium-dependent glutamate transport GtrA (gtrA)	Translation	Transport and binding proteins	0	0	0	0	0	0	0	0	1	0	1	1	1	1	1	1	1	0	0	0	0	0	0	0	0	0	0	-1	0	-1	0	0	0	0	-1	0	0	0	1	1	0	1	0	0	0	-1
sll1103	integral membrane protein (large) of a TRAP-type permease that mediates sodium-dependent glutamate transport GtrB (gtrB)	Translation	Transport and binding proteins	0	0	1	0	0	0	0	0	1	0	1	1	1	0	1	1	1	0	0	0	0	0	0	0	0	0	0	-1	0	1	0	0	0	1	0	0	0	0	1	1	0	1	0	0	0	0
sll1104	periplasmic substrate-binding protein of a TRAP-type permease that mediates sodium-dependent glutamate transport GtrC (gtrC)	Translation	Transport and binding proteins	0	0	0	0	1	0	0	0	1	0	1	0	0	0	0	0	0	0	0	0	0	0	0	0	0	0	0	-1	0	0	0	0	0	0	0	0	0	1	1	1	0	-1	0	0	1	0
sll1106	hypothetical protein	Other categories	Hypothetical	1	0	0	0	0	0	0	-1	-1	-1	-1	1	1	1	1	1	-1	0	0	1	0	0	0	0	0	0	0	1	0	1	0	0	1	0	1	0	-1	-1	0	1	1	1	0	-1	1	1
sll1107	type IV pilus biogenesis protein PilI homolog	Cellular processes	Chemotaxis	0	0	0	-1	-1	-1	0	0	0	0	0	1	-1	-1	0	0	-1	0	0	0	0	0	0	0	0	0	0	1	0	0	-1	0	0	0	0	0	0	0	0	0	0	0	0	0	0	1
sll1108	stationary-phase survival protein SurE homolog	Other categories	Other	0	0	-1	0	0	1	0	0	0	0	0	0	0	0	0	0	0	0	0	0	0	1	0	0	0	0	0	-1	0	0	0	0	0	0	0	0	0	-1	0	0	-1	0	0	0	0	0
sll1109	hypothetical protein	Other categories	Hypothetical	0	-1	-1	-1	-1	-1	-1	-1	-1	-1	-1	0	-1	-1	0	1	1	-1	-1	-1	0	0	0	0	0	0	0	-1	0	0	0	1	0	0	-1	0	1	1	1	1	-1	0	0	0	0	0
sll1110	peptide chain release factor 1 (prfA)	Translation	Protein modification and translation factors	1	0	0	0	0	0	1	1	0	0	1	1	1	1	1	-1	-1	0	-1	0	0	0	0	0	0	0	0	-1	0	0	0	0	0	0	1	1	0	0	0	0	0	0	0	0	0	1
sll1112	3-dehydroquinate dehydratase (aroQ)	Amino acid biosynthesis	Aromatic amino acid family	0	0	0	1	0	1	0	0	0	0	0	1	1	1	1	0	0	0	0	0	0	0	0	0	0	0	0	1	1	0	0	-1	0	0	0	0	-1	-1	1	1	0	-1	0	0	0	0
sll1118	hypothetical protein	Other categories	Hypothetical	0	0	0	0	0	0	1	1	1	1	0	0	0	0	0	1	0	0	0	0	0	0	0	0	0	0	0	0	0	0	0	0	0	0	-1	0	0	1	1	-1		0	0	0	0	-1
sll1119	hypothetical protein	Other categories	Hypothetical	0	0	0	-1	0	-1	0	0	0	0	0	1	0	0	1	0	1	1	0	0	0	0	0	0	0	0	0	1	-1	1	0	1	0	0	0	0	0	-1	-1	-1	-1	0	0	0	0	0
sll1120	chromosome segregation protein SMC1	Translation	Nucleoproteins	0	0	0	-1	0	0	0	-1	0	0	0	1	0	0	0	-1	0	0	0	0	0	0	0	0	0	0	0	-1	0	-1	0	0	0	1	0	0	1	0	1	1		0	0	0	0	0
sll1121	hypothetical protein	Other categories	Hypothetical	0	0	0	0	0	0	1	0	-1	1	1	1	0	1	0	0	0	1	0	0	0	0	0	0	0	0	0	0	1	0	1	-1	0	1	0	0	0	-1	0	0	1	0	0	0	0	0
sll1123	hypothetical protein	Other categories	Hypothetical	0	0	0	0	0	0	-1	0	-1	-1	-1	0	1	1	0	1	1	1	1	0	0	0	0	0	0	0	0	0	0	0	0	-1	0	0	1	0	0	0	0	1	1	0	0	0	0	-1
sll1124	phytochrome like protein PlpA (plpA)	Purines, pyrimidines, nucleosides, and nucleotides	Regulatory functions	0	0	1	0	1	0	1	1	1	1	1	-1	1	1	1	1	1	1	0	0	0	0	0	0	1	0	0	0	0	0	1	0	0	0	0	0	0	-1	-1	-1	1	0	0	0	-1	-1
sll1127	naphthoate synthase (menB)	Biosynthesis of cofactors, prosthetic groups, and carriers	Menaquinone and ubiquinone	0	0	0	0	0	0	0	0	1	1	1	1	0	-1	0	0	-1	1	1	1	0	0	0	0	0	1	0	-1	-1	-1	0	1	0	0	-1	0	1	0	1	1	0	1	0	0	1	0
sll1129	2-hydroxy-6-oxohepta-2,4-dienoate hydrolase	Other categories	Other	0	0	0	0	0	0	1	1	1	0	0	0	0	0	0	-1	0	1	0	0	0	0	0	0	0	0	0	1	0	0	0	0	0	0	0	0	0	-1	1	0	0	0	0	0	0	-1
sll1130	unknown protein	Other categories	Unknown	-1	-1	-1	-1	-1	-1	-1	-1	-1	-1	-1	-1	-1	0	0	-1	0	-1	-1	-1	0	0	0	0	0	0	0	0	-1	1	0	0	0	1	0	0	0	-1	-1	-1	-1	1	0	0	0	0
sll1131	unknown protein	Other categories	Unknown	0	0	0	0	0	-1	0	1	0	0	0	-1	0	0	0	1	1	0	0	-1	-1	0	0	0	0	0	0	1	0	0	0	0	0	-1	-1	0	0	0	0	0	-1	0	0	0	0	-1
sll1132	unknown protein	Other categories	Unknown	-1	0	-1	-1	0	-1	1	1	1	1	1	-1	1	0	1	1	1	0	-1	-1	0	0	0	0	0	0	0	0	0	0	0	-1	-1	0	0	0	0	0	0	0	-1	0	0	0	1	0
sll1135	unknown protein	Other categories	Unknown	0	0	1	1	1	0	1	1	1	1	1	-1	-1	-1	-1	-1	-1	0	0	0	0	0	0	0	0	0	0	0	1	0	0	0	0	0	0	0	0	0	1	0	1	0	1	1	0	1
sll1138	hypothetical protein	Other categories	Hypothetical	0	0	0	0	0	0	0	0	0	0	1	1	0	0	0	-1	-1	1	0	0	0	0	0	0	0	0	0	1	0	0	0	0	0	0	-1	0	0	0	1	1	1	-1	0	0	0	0
sll1142	hypothetical protein	Other categories	Hypothetical	0	0	0	0	0	0	-1	0	0	0	0	0	0	0	-1	-1	-1	1	0	1	1	0	0	0	0	0	0	0	0	0	0	0	0	1	0	0	0	0	1	1	0	0	0	0	0	0
sll1143	ATP-dependent helicase PcrA (pcrA)	Purines, pyrimidines, nucleosides, and nucleotides	DNA replication, restriction, modification, recombination, and repair	0	0	1	1	1	0	1	1	1	1	1	1	1	1	1	1	1	0	0	0	0	1	1	0	0	0	0	0	0	1	0	0	0	1	0	0	0	-1	0	0	-1	0	0	0	0	0
sll1144	hypothetical protein	Other categories	Hypothetical	1	0	0	1	0	0	1	1	1	1	1	-1	1	1	1	0	0	1	0	0	0	0	0	0	0	0	0	1	0	0	0	-1	0	1	0	0	0	-1	1	1	0	-1	0	0	0	0
sll1147	glutathione S-transferase	Biosynthesis of cofactors, prosthetic groups, and carriers	Thioredoxin, glutaredoxin, and glutathione	0	-1	0	-1	-1	-1	0	0	0	0	0	1	-1	-1	0	-1	-1	1	0	0	0	0	0	0	1	0	0	1	0	0	0	0	0	-1	0	0	1	0	1	0	0	0	0	0	0	0
sll1150	hypothetical protein	Other categories	Hypothetical	0	0	0	0	0	0	-1	0	0	-1	0	-1	-1	-1	-1	-1	-1	1	0	1	1	0	0	-1	-1	0	0	-1	0	1	0	0	0	1	0	-1	-1	0	0	1	1	1	0	0	0	0
sll1151	unknown protein	Other categories	Unknown	0	0	0	0	1	0	1	1	1	1	1	-1	0	0	0	0	0	0	0	0	0	0	0	0	0	0	0	0	0	0	0	0	0	0	0	0	0	0	0	1	0	0	0	0	0	0
sll1154	putative antibiotic efflux protein	Other categories	Drug and analog sensitivity	0	1	1	1	1	1	1	1	1	1	1	0	1	1	1	1	1	1	0	1	0	0	0	0	0	0	0	1	1	0	0	-1	0	1	0	0	0	0	0	0	0	0	0	0	0	0
sll1155	hypothetical protein	Other categories	Hypothetical	0	0	1	1	0	1	-1	0	-1	-1	-1	1	1	0	-1	-1	-1	1	1	1	1	0	0	0	0	0	0	0	0	0	0	0	1	1	1	0	0	-1	0	0	1	1	0	0	0	-1
sll1156	putative transposase [ISY120_b]	Other categories	Transposon-related functions	0	0	0	0	0	0	0	0	0	0	0	0	0	0	0	0	0	0	1	0	0	0	0	1	0	0	0	1	0	0	1	-1	0	0	0	0	-1	-1	0	0	1	1	0	0	0	0
sll1157	putative transposase [ISY120_b]	Other categories	Transposon-related functions	0	0	0	0	0	0	0	0	0	0	0	0	0	0	0	0	0	1	1	0	0	0	0	0	0	0	0	1	0	0	0	-1	0	0	0	-1	-1	-1	0	0	0	0	0	0	1	1
sll1158	hypothetical protein	Other categories	Hypothetical	0	1	0	1	0	1	0	0	0	0	0	0	1	1	1	1	1	0	0	0	0	0	0	0	0	0	0	0	1	0	0	0	0	0	0	0	0	0	1	-1	1	1	0	0	0	1
sll1159	probable bacterioferritin comigratory protein	Other categories	Drug and analog sensitivity	0	1	0	1	0	1	0	0	0	0	-1	0	0	1	1	1	1	1	0	0	0	0	0	0	0	0	0	-1	1	0	0	-1	0	0	0	0	0	0	0	0	0	1	0	0	0	1
sll1160	hypothetical protein	Other categories	Hypothetical	0	1	0	1	0	1	0	0	0	0	0	0	0	1	1	1	1	1	0	0	0	0	0	0	0	0	0	-1	1	0	0	-1	0	0	0	0	0	0	1	0	0	1	0	0	0	1
sll1161	probable adenylate cyclase	Purines, pyrimidines, nucleosides, and nucleotides	Regulatory functions	0	0	0	0	0	0	1	1	1	1	1	-1	0	1	1	1	1	1	0	0	0	1	1	0	0	0	0	0	1	-1	0	0	0	0	0	0	0	0	0	0	1	-1	0	0	0	0
sll1162	hypothetical protein	Other categories	Hypothetical	0	0	0	0	1	0	1	1	1	1	1	0	0	0	1	1	1	0	0	0	0	0	0	0	0	0	0	-1	0	0	-1	0	0	0	0	0	0	0	1	0	0	0	0	0	0	0
sll1163	unknown protein	Other categories	Unknown	0	0	1	1	1	1	0	0	1	0	1	0	0	1	1	1	1	0	0	0	0	1	0	0	0	0	0	-1	0	-1	0	0	0	1	0	0	0	0	0	0	0	0	0	0	0	0
sll1164	hypothetical protein	Other categories	Hypothetical	0	0	0	0	1	0	1	1	1	0	1	0	0	0	0	0	0	0	-1	0	0	0	0	0	0	0	0	-1	0	-1	0	0	0	0	0	0	0	0	0	0	0	0	0	0	0	0
sll1165	DNA mismatch repair protein	Purines, pyrimidines, nucleosides, and nucleotides	DNA replication, restriction, modification, recombination, and repair	0	0	0	0	0	1	0	1	0	1	0	1	1	1	1	1	1	0	0	0	0	0	0	0	0	0	0	0	0	-1	0	0	0	0	-1	0	0	0	0	1	0	0	0	1	0	0
sll1166	hypothetical protein	Other categories	Hypothetical	0	0	1	0	1	0	1	1	0	0	1	0	1	0	0	1	1	0	0	0	0	1	0	0	0	0	0	0	0	1	0	0	0	1	1	-1	-1	-1	1	1	1	0	0	0	0	0
sll1167	unknown protein	Other categories	Unknown	0	1	1	1	0	1	1	1	0	0	0	0	0	1	1	1	1	0	0	0	1	0	0	0	0	0	0	1	1	0	0	0	0	0	0	0	0	-1	0	0	0	0	0	0	0	1
sll1169	hypothetical protein	Other categories	Hypothetical	0	1	0	1	1	1	1	0	0	0	1	1	0	0	0	0	0	0	0	0	0	0	-1	-1	0	0	0	0	0	0	0	0	0	0	0	0	0	0	1	1	0	-1	0	0	0	0
sll1170	unknown protein	Other categories	Unknown	0	0	1	0	1	0	1	1	1	1	1	0	0	0	-1	-1	-1	0	0	0	0	0	0	0	0	0	0	0	0	-1	0	0	0	0	0	0	0	0	1	0	1	0	0	0	0	0
sll1172	threonine synthase (thrC)	Amino acid biosynthesis	Aspartate family	1	-1	-1	-1	-1	-1	-1	-1	-1	1	-1	1	1	1	1	1	1	0	0	-1	0	0	0	0	0	0	0	0	0	-1	0	0	0	0	-1	0	0	0	0	0	0	1	0	0	0	1
sll1173	hypothetical protein	Other categories	Hypothetical	0	-1	-1	0	0	0	0	0	-1	0	-1	0	0	0	0	0	0	0	0	0	0	0	0	0	0	0	0	0	0	-1	0	0	0	-1	0	0	0	0	0	0	-1	0	0	0	0	0
sll1174	unknown protein	Other categories	Unknown	0	0	-1	-1	1	-1	-1	1	0	1	1	-1	1	1	0	1	1	-1	0	-1	0	0	0	0	0	0	0	-1	0	0	0	0	-1	0	0	0	0	0	-1	0	-1	0	-1	0	0	1
sll1178	probable carbamoyl transferase	Energy metabolism	Amino acids and amines	0	0	-1	-1	-1	-1	0	1	0	0	1	-1	-1	0	1	1	1	-1	0	-1	-1	0	0	0	0	0	0	-1	0	0	0	0	0	1	0	0	0	0	0	0	0	0	0	0	0	0
sll1180	toxin secretion ABC transporter ATP-binding protein	Translation	Transport and binding proteins	0	0	0	0	0	-1	0	0	-1	0	1	1	1	1	1	1	1	-1	0	-1	-1	0	0	0	0	0	0	0	0	-1	0	0	0	1	0	0	0	-1	-1	0	-1	1	0	0	0	1
sll1181	similar to hemolysin secretion protein	Cellular processes	Cell killing	0	0	0	-1	-1	-1	-1	-1	-1	0	-1	-1	1	1	0	-1	-1	0	0	1	0	-1	-1	0	0	0	0	0	0	1	0	0	0	0	0	1	1	0	1	1	0	1	0	0	0	0
sll1182	Rieske iron-sulfur protein with unknown function	Photosynthesis and respiration	Cytochrome b6/f complex	1	0	0	1	0	0	-1	0	0	0	0	0	1	1	1	1	0	0	0	0	0	0	0	0	0	0	0	0	0	0	0	-1	0	1	0	0	0	0	1	1	1	-1	0	0	0	0
sll1184	heme oxygenase (ho1)	Biosynthesis of cofactors, prosthetic groups, and carriers	Cobalamin, heme, phycobilin and porphyrin	-1	-1	-1	-1	-1	-1	-1	-1	-1	-1	-1	-1	-1	-1	-1	0	-1	-1	0	-1	0	0	-1	0	0	0	0	-1	-1	-1	0	1	0	0	0	0	0	-1	-1	-1	0	1	0	0	0	-1
sll1185	coproporphyrinogen III oxidase (hemF)	Biosynthesis of cofactors, prosthetic groups, and carriers	Cobalamin, heme, phycobilin and porphyrin	-1	-1	-1	-1	-1	-1	1	-1	-1	1	-1	-1	-1	1	1	1	1	-1	0	-1	0	-1	0	-1	0	0	0	-1	-1	-1	0	1	0	0	-1	1	0	-1	-1	-1	0	1	0	0	0	-1
sll1186	hypothetical protein	Other categories	Hypothetical	-1	-1	-1	-1	-1	0	-1	-1	-1	-1	-1	0	0	0	0	0	0	-1	0	0	0	-1	0	-1	0	0	0	0	0	0	0	1	0	0	-1	0	0	-1	-1	0	0	1	0	0	0	0
sll1187	prolipoprotein diacylglyceryl transferase	Cell envelope	Membranes, lipoproteins, and porins	-1	-1	-1	-1	-1	-1	1	1	1	1	1	-1	-1	-1	-1	-1	0	0	0	0	0	0	0	0	0	0	0	0	-1	0	0	1	0	-1	-1	0	0	-1	-1	-1	0	0	0	0	-1	0
sll1188	hypothetical protein	Other categories	Hypothetical	0	0	0	0	1	0	0	1	1	1	1	-1	-1	0	-1	0	0	0	1	0	0	0	0	0	0	0	0	0	0	0	0	1	1	0	0	0	0	-1	0	0	0	0	0	0	0	0
sll1189	glycolate oxidase subunit GlcE (glcE)	Energy metabolism	Glycolate pathway	0	0	1	1	1	0	0	0	1	0	0	1	-1	0	0	0	1	0	0	0	0	0	0	0	0	0	0	0	0	0	1	0	0	-1	0	0	0	-1	0	0	0	0	0	0	0	0
sll1191	hypothetical protein	Other categories	Hypothetical	0	0	0	1	0	0	0	1	0	0	0	1	1	1	1	1	1	1	0	0	1	0	0	0	0	0	0	1	0	0	0	-1	1	-1	0	0	0	-1	0	1	0	-1	0	0	1	0
sll1192	hypothetical protein	Other categories	Hypothetical	1	0	0	0	0	0	1	1	1	1	1	1	1	1	1	1	1	0	0	0	0	0	0	0	1	0	0	1	0	0	-1	-1	0	0	0	0	0	-1	0	0	0	0	0	0	0	0
sll1193	hypothetical protein	Other categories	Hypothetical	0	0	0	0	0	1	0	-1	-1	-1	-1	-1	1	1	0	-1	-1	0	0	0	0	0	0	0	0	0	0	0	-1	-1	0	0	0	0	0	-1	-1	0	0	1	1	-1	0	0	1	0
sll1194	photosystem II 12 kDa extrinsic protein (psbU)	Photosynthesis and respiration	Photosystem II	0	0	0	0	0	0	-1	0	-1	0	-1	-1	-1	-1	-1	-1	-1	0	0	0	0	-1	0	0	0	0	0	0	1	-1	0	1	1	0	-1	0	0	0	0	0	0	0	0	0	-1	0
sll1196	phosphofructokinase	Energy metabolism	Glycolysis	0	-1	-1	-1	-1	-1	0	1	1	1	0	-1	-1	-1	1	1	1	0	0	0	0	-1	0	0	0	0	0	-1	0	1	0	1	0	0	-1	0	0	-1	0	0	0	-1	0	0	0	0
sll1198	tRNA (guanine-N1)-methyltransferase	Translation	Aminoacyl tRNA synthetases and tRNA modification	-1	-1	-1	-1	-1	-1	-1	0	-1	-1	0	0	-1	-1	0	1	-1	-1	0	-1	0	-1	-1	0	0	0	0	-1	0	-1	0	1	1	0	1	0	1	-1	-1	-1	0	0	0	0	1	1
sll1200	hypothetical protein	Other categories	Hypothetical	0	0	0	0	0	0	-1	0	0	0	1	0	-1	-1	0	0	0	1	0	0	0	0	0	0	0	0	0	0	0	-1	0	0	0	0	0	0	0	0	0	0	0	0	0	0	0	0
sll1201	hypothetical protein	Other categories	Hypothetical	0	0	0	0	0	0	0	0	0	0	0	0	0	0	0	0	0	1	0	1	0	-1	0	0	0	0	0	1	1	0	0	0	0	0	0	-1	-1	0	0	1	1	-1	0	0	0	1
sll1202	iron(III) dicitrate-binding protein of ABC transporter	Translation	Transport and binding proteins	0	0	0	1	0	0	0	0	1	0	0	1	0	0	0	0	-1	0	1	0	0	0	0	0	0	0	0	0	0	0	0	0	0	0	0	0	0	-1	-1	-1	0	0	0	0	0	0
sll1203	hypothetical protein	Other categories	Hypothetical	0	0	0	0	1	0	1	1	1	1	1	0	0	0	0	0	0	0	0	0	0	0	0	0	0	0	0	0	0	0	0	0	0	0	0	0	0	0	0	0	0	0	0	0	0	0
sll1204	similar to macrolide efflux protein	Translation	Transport and binding proteins	0	1	0	1	1	1	1	1	0	0	0	0	0	0	0	0	0	0	0	0	0	0	0	0	0	0	0	0	0	-1	0	0	0	0	-1	-1	-1	-1	-1	-1	0	1	0	0	0	0
sll1205	transcriptional regulator	Purines, pyrimidines, nucleosides, and nucleotides	Regulatory functions	0	0	0	0	1	0	1	1	1	1	-1	0	0	0	0	0	0	0	0	0	0	0	0	0	0	0	0	-1	0	0	0	0	1	0	0	0	0	0	0	0	0	0	0	0	-1	0
sll1206	probable ferric aerobactin receptor	Translation	Transport and binding proteins	0	0	0	0	1	0	0	1	1	1	1	1	0	0	0	-1	-1	0	0	0	0	0	0	0	0	0	0	-1	0	-1	0	1	1	-1	0	0	0	0	0	0	0	0	0	0	0	0
sll1209	DNA ligase (lig)	Purines, pyrimidines, nucleosides, and nucleotides	DNA replication, restriction, modification, recombination, and repair	0	0	0	0	1	0	1	1	1	1	1	0	0	0	0	0	0	0	0	0	0	0	0	-1	0	0	0	0	0	-1	0	0	0	0	0	0	-1	0	-1	0	0	0	0	0	0	0
sll1212	GDP-mannose 4,6-dehydratase	Energy metabolism	Sugars	-1	-1	-1	-1	-1	-1	-1	-1	0	0	-1	-1	-1	0	0	1	1	0	0	-1	0	1	0	0	0	0	0	-1	-1	0	0	1	-1	0	-1	1	1	1	1	1	0	1	0	0	0	0
sll1213	GDP-fucose synthetase	Cell envelope	Surface polysaccharides, lipopolysaccharides and antigens	0	0	0	0	0	0	-1	-1	0	0	0	-1	-1	-1	0	0	0	-1	-1	-1	0	1	0	0	1	0	0	-1	0	0	0	1	-1	0	0	0	0	0	0	0	-1	0	0	0	0	0
sll1214	hypothetical protein YCF59 (ycf59)	Other categories	Hypothetical	0	0	0	-1	-1	0	-1	-1	-1	-1	-1	-1	1	0	-1	-1	-1	0	0	-1	1	-1	0	-1	0	1	0	-1	-1	-1	0	0	-1	0	1	0	0	-1	-1	-1	0	1	0	0	0	0
sll1217	unknown protein	Other categories	Unknown	0	0	0	0	0	0	0	-1	-1	0	-1	1	0	0	0	0	0	0	0	0	0	0	0	0	0	0	0	0	0	1	0	0	-1	0	0	0	0	1	1	1	0	0	0	0	0	0
sll1218	hypothetical protein YCF39 (ycf39)	Other categories	Hypothetical	0	0	0	-1	1	0	0	1	-1	1	1	-1	1	1	1	1	1	-1	0	0	0	0	0	0	0	0	0	0	0	-1	0	0	0	0	0	-1	-1	0	0	0	0	-1	0	0	0	0
sll1219	hypothetical protein	Other categories	Hypothetical	-1	-1	-1	-1	-1	-1	-1	-1	-1	-1	-1	0	-1	0	1	1	1	0	0	0	0	1	0	0	0	0	0	1	0	0	0	0	0	0	-1	0	0	-1	0	1	0	1	0	0	0	-1
sll1220	NADH dehydrogenase I chain E	Other categories	Hydrogenase	0	0	0	0	0	0	-1	-1	0	-1	0	-1	1	0	0	1	1	0	0	1	0	0	0	0	0	0	0	-1	1	0	0	0	0	0	0	0	-1	-1	-1	-1	0	1	0	0	0	0
sll1221	NADH dehydrogenase I chain F (hoxF)	Other categories	Hydrogenase	0	0	0	0	0	0	0	0	0	0	0	-1	1	0	0	0	1	1	0	0	0	0	0	0	0	0	0	-1	0	1	0	0	0	0	0	-1	-1	-1	-1	0	0	1	0	0	0	-1
sll1222	hypothetical protein	Other categories	Hypothetical	0	0	0	0	1	0	1	1	1	0	1	-1	1	1	0	-1	0	0	0	0	0	0	0	0	0	0	0	0	0	0	0	0	0	0	0	0	-1	-1	0	0	0	-1	0	0	0	0
sll1223	NAD-reducing hydrogenase HoxS gamma subunit (hoxU)	Other categories	Hydrogenase	-1	-1	0	0	0	0	0	0	0	0	-1	-1	-1	1	0	1	0	0	1	0	0	0	0	0	0	0	0	0	0	0	0	0	0	1	0	-1	-1	-1	-1	-1	0	-1	0	-1	0	-1
sll1224	NAD-reducing hydrogenase HoxS delta subunit (hoxY)	Other categories	Hydrogenase	0	0	0	0	1	0	1	1	1	0	1	-1	-1	-1	-1	-1	0	0	0	0	0	0	0	0	0	0	0	-1	0	0	0	0	0	0	0	0	-1	-1	0	0	0	0	0	0	0	-1
sll1225	unknown protein	Other categories	Unknown	0	0	0	0	0	0	-1	-1	-1	-1	-1	-1	0	0	0	-1	-1	0	0	0	0	0	0	0	0	0	0	0	0	0	0	0	0	0	-1	0	0	0	0	0	0	0	0	0	0	0
sll1226	NAD-reducing hydrogenase HoxS beta subunit (hoxH)	Other categories	Hydrogenase	-1	0	0	0	1	0	1	1	1	1	1	-1	-1	1	-1	-1	-1	0	0	0	0	0	0	0	0	0	0	-1	0	0	0	0	0	0	0	-1	-1	-1	-1	-1	0	1	0	0	0	-1
sll1228	two-component hybrid sensor and regulator	Purines, pyrimidines, nucleosides, and nucleotides	Regulatory functions	0	0	1	1	0	1	0	0	0	0	0	-1	1	0	0	0	0	0	0	0	0	0	0	0	0	0	0	0	0	0	0	0	0	0	0	0	0	0	0	1	1	0	0	0	0	0
sll1229	two-component hybrid sensor and regulator	Purines, pyrimidines, nucleosides, and nucleotides	Regulatory functions	0	0	0	1	0	1	0	-1	-1	-1	-1	-1	-1	0	-1	0	0	0	0	0	0	0	0	0	0	0	0	0	1	1	0	0	0	0	0	0	-1	-1	0	0	0	0	0	0	-1	0
sll1231	mannosyltransferase	Energy metabolism	Sugars	0	0	0	0	0	0	0	-1	-1	0	-1	0	0	0	0	0	1	0	0	0	0	0	0	0	0	0	0	0	0	0	0	1	0	0	0	0	-1	0	0	0	0	0	0	0	0	0
sll1232	hypothetical protein	Other categories	Hypothetical	0	0	0	1	0	1	0	0	1	0	0	-1	0	0	0	0	0	0	0	0	0	0	0	0	0	0	0	0	0	0	0	-1	0	0	0	0	0	0	0	-1	1	0	0	0	0	0
sll1233	hypothetical protein	Other categories	Hypothetical	0	0	0	0	0	0	1	1	-1	1	-1	0	0	0	0	1	0	0	0	0	0	0	0	0	0	0	0	0	0	-1	0	-1	0	0	0	0	-1	-1	0	0	0	0	0	0	0	0
sll1234	adenosylhomocysteinase	Energy metabolism	Amino acids and amines	0	0	0	0	-1	0	-1	-1	-1	-1	-1	-1	-1	-1	-1	-1	1	0	0	0	0	0	0	0	0	0	0	0	1	1	0	-1	0	0	0	0	0	1	0	0		1	0	0	0	0
sll1236	unknown protein	Other categories	Unknown	0	0	0	0	1	0	1	1	1	1	1	0	0	1	1	1	0	0	0	0	0	0	0	0	0	0	0	-1	0	1	0	0	1	0	-1	0	0	0	1	-1	0	-1	0	0	1	0
sll1237	protoporphyrinogen IX oxidase (hemG)	Biosynthesis of cofactors, prosthetic groups, and carriers	Cobalamin, heme, phycobilin and porphyrin	0	0	0	0	1	0	1	1	1	1	1	1	0	0	0	1	0	1	0	0	1	0	0	0	0	0	0	1	0	-1	0	0	0	1	0	0	1	0	1	1	1	-1	0	0	0	0
sll1239	unknown protein	Other categories	Unknown	0	0	0	-1	0	0	1	0	-1	0	0	1	1	1	1	1	0	0	0	0	0	-1	0	0	0	0	0	0	0	0	0	0	0		0	0	0	0	0	0	1	0	0	0	0	1
sll1240	unknown protein	Other categories	Unknown	0	0	0	0	0	0	0	0	0	0	0	0	0	0	0	0	0	0	0	0	0	0	0	0	0	0	0	0	0	0	0	0	0	0	0	0	0	0	0	0	0	0	0	1	0	-1
sll1241	unknown protein	Other categories	Unknown	0	0	0	0	1	0	1	1	1	1	1	0	1	1	1	1	1	0	0	0	0	0	0	0	0	0	0	0	0	0	0	0	0	0	0	0	1	0	0	0	0	0	0	1	0	0
sll1242	hypothetical protein	Other categories	Hypothetical	0	0	1	0	1	0	1	0	0	0	0	-1	1	1	1	1	1	-1	-1	-1	0	0	0	0	0	0	0	0	0	1	0	-1	-1	1	0	0	1	1	1	1	1	0	0	0	0	0
sll1244	50S ribosomal protein L9 (rpl9)	Translation	Ribosomal proteins	0	-1	-1	-1	-1	-1	-1	-1	-1	0	-1	-1	1	1	1	1	1	0	-1	0	0	1	0	0	0	0	0	1	0	-1	0	1	0	0	0	1	0	-1	-1	-1	-1	1	0	0	0	-1
sll1245	cytochrome CytM (cytM)	Other categories	Other	0	0	-1	0	-1	-1	-1	-1	-1	-1	-1	0	1	1	1	1	1	0	0	0	-1	0	1	0	0	0	0	1	-1	-1	0	0	0	0	-1	0	0	1	1	1	0	1	0	0	-1	0
sll1247	hypothetical protein	Other categories	Hypothetical	1	1	1	1	0	1	0	-1	-1	-1	-1	1	1	1	0	1	0	1	1	0	0	0	0	0	-1	0	0	0	0	-1	0	0	0	0	0	0	0	0	1	1	1	0	0	0	0	-1
sll1249	pantothenate synthetase/cytidylate kinase (panC)	Biosynthesis of cofactors, prosthetic groups, and carriers	Pantothenate	0	0	0	-1	0	-1	0	0	1	0	1	1	1	1	1	1	1	-1	-1	0	0	0	0	0	0	0	0	0	0	1	0	1	0	0	0	0	0	-1	-1	0	-1	0	0	0	0	1
sll1250	hypothetical protein	Other categories	Hypothetical	0	1	0	0	1	1	1	0	0	0	1	0	1	0	0	0	0	0	0	0	0	0	0	0	0	0	0	1	0	0	0	0	0	0	1	0	0	0	-1	0	0	0	0	0	0	0
sll1251	hypothetical protein	Other categories	Hypothetical	0	0	0	0	0	-1	0	1	0	0	0	0	1	1	1	1	1	1	0	0	0	0	0	0	0	0	0	0	0	0	0	0	0	1	0	0	0	0	0	0	0	0	0	0	0	0
sll1252	hypothetical protein	Other categories	Hypothetical	0	0	0	0	-1	0	1	-1	-1	-1	-1	0	1	0	0	1	-1	0	0	0	0	0	0	0	0	0	0	0	0	-1	0	0	0	0	0	0	0	0	0	1	1	0	0	0	0	0
sll1253	similar to polyA polymerase	Other categories	Other	0	0	0	0	1	0	1	1	1	1	1	0	-1	0	0	0	-1	0	0	0	0	0	0	0	0	0	0	-1	0	-1	0	0	0	0	0	1	0	0	0	0	-1	0	0	0	0	0
sll1254	hypothetical protein	Other categories	Hypothetical	0	0	0	0	0	0	0	-1	1	0	1	-1	0	-1	-1	-1	-1	0	0	1	1	0	0	0	0	0	0	0	0	0	0	-1	0	1	0	-1	-1	0	1	1	1	1	0	0	0	0
sll1255	putative transposase [ISY203_c]	Other categories	Transposon-related functions	0	0	0	0	0	0	0	0	0	0	0	0	0	0	0	0	0	0	0	0	0	0	0	0	0	0	0	0	1	1	0	0	0		0	0	-1	0	0	0	0	0	0	0	0	0
sll1256	putative transposase [ISY100_p]	Other categories	Transposon-related functions	0	0	0	0	0	0	0	0	0	0	0	0	0	0	0	0	0	0	0	0	0	0	0	0	0	0	0	0	1	-1	0	0	0		0	-1	-1	0	-1	-1	0	1	0	0	0	0
sll1257	putative transposase [ISY100_p]	Other categories	Transposon-related functions	0	0	0	0	0	0	0	0	0	0	0	0	0	0	0	0	0	0	0	0	0	0	0	0	0	0	0	0	0	-1	0	0	0		1	-1	-1	-1	-1	-1	0	0	0	0	0	0
sll1258	dCTP deaminase	Purines, pyrimidines, nucleosides, and nucleotides	Pyrimidine ribonucleotide biosynthesis	0	1	0	0	1	0	1	0	0	0	1	1	0	0	0	1	1	0	0	0	0	0	0	0	0	0	0	0	0	0	0	0	-1	-1	0	0	-1	-1	-1	-1	0	0	0	0	0	0
sll1260	30S ribosomal protein S2 (rps2)	Translation	Ribosomal proteins	0	-1	-1	-1	-1	-1	-1	-1	-1	-1	0	-1	1	1	1	1	0	-1	-1	-1	-1	1	0	0	0	0	0	0	0	-1	0	1	0	0	-1	1	1	-1	-1	-1	-1	1	0	0	-1	1
sll1261	elongation factor TS (tsf)	Translation	Protein modification and translation factors	0	-1	-1	-1	-1	-1	-1	-1	0	0	0	-1	1	1	1	1	0	0	-1	-1	0	0	0	0	1	0	0	0	0	-1	0	1	0	0	-1	1	0	-1	-1	-1	-1	1	0	0	0	1
sll1262	hypothetical protein	Other categories	Hypothetical	0	0	0	-1	0	0	0	0	0	0	0	0	-1	-1	0	0	0	0	0	-1	0	0	0	0	0	0	0	-1	0	0	0	1	0	1	0	0	0	1	1	1	1	1	0	0	0	0
sll1263	cation efflux system protein	Translation	Transport and binding proteins	0	0	1	1	1	0	0	0	0	0	0	0	-1	-1	0	0	-1	-1	-1	-1	0	0	-1	0	0	0	0	-1	0	0	0	1	0	0	1	0	0	1	1	1	1	0	0	0	0	1
sll1265	unknown protein	Other categories	Unknown	0	0	0	0	1	0	1	1	0	1	0	1	1	1	1	1	1	0	0	0	0	0	0	0	0	0	-1	-1	0	0	0	0	0	0	0	1	1	1	1	1	0	0	0	0	0	0
sll1267	unknown protein	Other categories	Unknown	1	0	0	0	-1	0	0	0	0	-1	-1	-1	0	1	1	1	0	-1	-1	1	1	0	0	0	0	0	0	1	0	1	0	0	0	0	0	-1	-1	-1	0	1	0	1	0	0	0	1
sll1268	unknown protein	Other categories	Unknown	1	1	0	1	1	1	1	1	1	1	1	-1	-1	-1	-1	-1	-1	1	1	1	1	0	0	0	0	0	0	1	1	0	0	-1	0	0	0	0	0	-1	0	1	0	-1	0	0	0	0
sll1270	Periplasmic substrate-binding and integral membrane protein of the ABC-type Bgt permease for basic amino acids and glutamine BgtB (BgtB)	Translation	Transport and binding proteins	-1	-1	-1	-1	-1	-1	0	-1	-1	-1	-1	1	0	0	1	1	1	-1	0	-1	0	-1	-1	0	-1	-1	0	-1	-1	1	0	1	-1	1	-1	0	0	-1	-1	-1	-1	0	0	0	0	0
sll1271	probable porin; major outer membrane protein	Cell envelope	Membranes, lipoproteins, and porins	-1	-1	-1	-1	-1	-1	-1	-1	0	-1	-1	0	0	1	1	0	1	0	0	-1	0	0	0	0	0	0	0	-1	-1	1	0	0	-1	0	0	-1	0	0	0	0	0	0	-1	0	0	0
sll1272	unknown protein	Other categories	Unknown	0	0	0	1	0	0	0	1	0	1	1	0	0	0	0	0	-1	0	0	0	0	0	0	0	0	0	0	0	0	1	0	0	-1	0	0	0	0	0	0	0	1	0	0	-1	0	0
sll1273	unknown protein	Other categories	Unknown	1	0	1	-1	1	-1	-1	0	-1	0	0	-1	1	1	0	-1	0	0	0	0	0	0	0	0	0	0	0	0	0	0	0	0	-1	0	-1	0	0	0	0	0	1	-1	0	0	0	0
sll1274	hypothetical protein	Other categories	Hypothetical	0	0	0	1	0	0	0	0	0	0	0	0	1	1	1	1	1	0	-1	0	0	0	0	0	0	0	0	0	0	0	0	-1	0	1	0	0	0	0	1	0	1	0	0	-1	0	1
sll1275	pyruvate kinase	Energy metabolism	Glycolysis	-1	-1	-1	-1	-1	0	-1	-1	0	-1	0	0	-1	-1	-1	-1	-1	-1	0	0	0	0	0	0	0	0	0	-1	-1	0	0	1	0	-1	0	1	1	0	-1	0	-1	0	0	0	0	0
sll1276	ATP-binding protein of ABC transporter	Translation	Transport and binding proteins	0	0	1	0	1	0	1	0	1	1	1	1	1	1	1	1	1	0	-1	0	0	0	0	0	0	0	0	0	0	-1	0	0	0	0	-1	0	0	0	-1	0	-1	0	0	0	0	1
sll1277	RecF protein (recF)	Purines, pyrimidines, nucleosides, and nucleotides	DNA replication, restriction, modification, recombination, and repair	0	0	-1	0	0	0	0	0	0	0	1	0	0	0	0	0	0	0	0	0	0	0	0	0	0	0	0	1	0	0	1	0	0	0	0	0	0	0	0	0	-1	-1	0	1	0	0
sll1280	hypothetical protein	Other categories	Hypothetical	0	0	0	1	1	1	1	1	1	1	1	-1	-1	-1	-1	-1	-1	0	1	0	1	0	0	0	0	0	0	0	0	0	0	0	0	0	0	0	0	-1	1	1	1	0	0	0	0	1
sll1281	hypothetical protein YCF9 (ycf9)	Other categories	Hypothetical	0	0	-1	0	-1	0	-1	0	0	0	0	0	-1	-1	0	1	0	-1	0	-1	0	-1	-1	-1	0	0	0	-1	1	-1	0	1	1	0	0	-1	-1	-1	-1	-1	-1	1	0	0	0	0
sll1282	riboflavin synthase beta subunit (ribH)	Biosynthesis of cofactors, prosthetic groups, and carriers	Riboflavin	0	0	0	0	0	0	0	0	1	0	1	-1	-1	-1	1	1	0	-1	0	0	0	0	0	0	0	0	0	-1	1	0	0	1	1	0	0	0	0	-1	-1	-1	-1	1	0	0	0	0
sll1283	similar to stage II sporulation protein D	Other categories	Adaptations and atypical conditions	0	-1	-1	-1	-1	-1	-1	-1	-1	-1	-1	0	0	1	1	1	1	-1	-1	0	0	0	0	0	0	0	0	-1	-1	0	0	0	0	0	0	1	1	1	1	1	0	0	0	0	1	0
sll1284	esterase	Other categories	Other	0	-1	-1	-1	-1	-1	-1	-1	-1	-1	-1	1	0	1	1	1	1	0	0	0	0	0	0	0	0	0	0	-1	0	0	0	0	0	1	-1	0	0	0	1	0	-1	0	0	0	0	0
sll1285	hypothetical protein	Other categories	Hypothetical	0	0	0	0	0	0	0	0	0	0	-1	0	0	0	0	0	0	0	1	0	0	0	0	0	0	0	0	0	0	-1	0	-1	0	0	0	0	0	0	0	0	0	0	0	0	0	0
sll1286	transcriptional regulator	Purines, pyrimidines, nucleosides, and nucleotides	Regulatory functions	0	0	1	0	0	1	0	1	1	1	0	-1	-1	-1	-1	-1	-1	0	0	0	0	0	0	0	0	0	0	-1	-1	0	0	0	1	0	-1	0	0	-1	1	0	0	-1	0	0	0	0
sll1289	hypothetical protein	Other categories	Hypothetical	0	0	0	0	-1	-1	-1	-1	0	0	-1	0	1	0	0	0	0	-1	-1	0	0	0	0	0	0	0	0	0	0	0	0	0	0	0	0	0	0	0	0	0	0	-1	0	0	0	0
sll1290	probable ribonuclease II	Transcription	Degradation of RNA	0	0	1	0	0	0	1	1	1	1	0	-1	1	1	1	1	1	0	0	0	0	0	0	0	0	0	0	0	0	0	0	-1	0	1	0	1	0	0	1	1	-1	0	0	0	1	0
sll1291	two-component response regulator PatA subfamily	Purines, pyrimidines, nucleosides, and nucleotides	Regulatory functions	0	0	0	-1	0	-1	-1	-1	-1	-1	-1	1	-1	0	0	-1	1	0	-1	0	0	0	0	0	0	0	0	-1	0	1	0	1	-1	1	0	0	0	-1	1	1	1	-1	0	0	0	-1
sll1292	two-component response regulator CheY subfamily	Purines, pyrimidines, nucleosides, and nucleotides	Regulatory functions	0	0	0	1	0	0	0	0	0	0	0	1	0	1	1	1	1	0	-1	-1	0	0	0	0	0	0	0	-1	0	0	0	1	-1	0	0	0	0	1	1	1	0	0	0	0	0	-1
sll1293	unknown protein	Other categories	Unknown	0	0	0	1	1	1	0	-1	0	0	0	1	1	1	1	1	1	0	-1	0	-1	0	0	0	0	0	0	-1	0	1	0	1	0	0	0	0	-1	0	1	1	0	-1	0	0	0	0
sll1294	methyl-accepting chemotaxis protein	Cellular processes	Chemotaxis	0	0	0	-1	0	0	-1	-1	-1	0	0	-1	1	1	1	1	1	0	0	-1	0	0	0	-1	0	0	0	-1	0	1	0	0	0	0	0	1	0	0	1	1	1	0	0	0	0	0
sll1296	two-component hybrid sensor and regulator	Purines, pyrimidines, nucleosides, and nucleotides	Regulatory functions	0	0	1	1	1	1	1	1	1	1	1	0	1	1	1	1	1	0	0	0	0	0	0	0	0	0	0	-1	0	1	0	0	0	0	0	1	0	-1	-1	-1	0	0	0	-1	0	0
sll1297	probable dioxygenase, Rieske iron-sulfur component	Other categories	Other	0	0	1	0	1	1	1	1	1	1	1	-1	1	1	1	1	1	0	0	0	0	0	0	0	0	0	0	0	0	0	0	0	0	0	-1	0	0	0	0	0	1	0	0	0	0	0
sll1298	putative carboxymethylenebutenolidase	Other categories	Other	0	0	0	-1	0	0	1	0	0	0	0	-1	0	0	-1	-1	-1	0	0	0	0	0	0	0	0	0	0	-1	0	0	0	0	0	1	0	0	0	0	1	1	0	0	0	0	0	0
sll1299	acetate kinase	Energy metabolism	Pyruvate and acetyl-CoA metabolism	0	0	0	-1	0	0	1	1	0	1	0	-1	1	0	-1	-1	-1	0	-1	-1	0	0	0	0	0	0	0	0	0	0	0	0	-1	-1	0	0	0	0	0	0	-1	0	0	0	0	0
sll1300	putative methyltransferase	Other categories	Other	0	0	0	0	0	0	-1	-1	0	0	0	0	0	0	-1	0	0	0	0	0	0	0	0	0	0	0	0	0	0	0	0	1	0	0	0	0	0	-1	0	0	-1	0	0	0	0	1
sll1304	unknown protein	Other categories	Unknown	-1	-1	-1	-1	-1	-1	0	0	0	0	-1	-1	-1	0	0	1	1	-1	1	-1	1	-1	-1	-1	0	0	0	-1	0	1	-1	1	0	1	-1	0	0	-1	-1	-1	0	-1	0	0	-1	0
sll1305	probable hydrolase	Other categories	Other	-1	-1	0	-1	-1	-1	-1	-1	-1	-1	-1	0	-1	0	0	1	1	-1	0	-1	0	-1	-1	-1	0	0	0	-1	-1	1	0	1	0	1	-1	0	-1	-1	-1	-1	0	1	0	0	-1	0
sll1306	unknown protein	Other categories	Unknown	-1	-1	0	-1	-1	-1	-1	-1	-1	-1	0	-1	-1	0	0	1	1	-1	0	-1	1	-1	-1	0	0	0	0	-1	-1	1	-1	1	0	1	0	0	0	-1	-1	-1	0	1	-1	0	-1	0
sll1307	hypothetical protein	Other categories	Hypothetical	0	0	0	0	1	0	1	1	1	1	1	0	-1	0	0	0	0	-1	1	-1	0	-1	-1	0	0	0	0	-1	0	0	0	1	1	0	-1	0	-1	-1	-1	-1	0	1	-1	0	0	0
sll1308	probable oxidoreductase	Other categories	Other	-1	-1	-1	-1	-1	-1	-1	1	0	-1	0	1	-1	-1	-1	-1	-1	0	0	0	0	0	0	0	0	0	0	-1	1	1	0	1	0	0	0	0	0	0	1	0	0	-1	0	0	0	0
sll1314	hypothetical protein	Other categories	Hypothetical	-1	-1	-1	-1	-1	-1	0	0	-1	0	-1	-1	-1	0	0	1	1	-1	0	0	1	-1	0	0	0	0	0	-1	0	0	0	0	0	0	0	0	0	0	0	1	1	-1	0	0	0	0
sll1315	unknown protein	Other categories	Unknown	-1	0	1	0	1	0	0	-1	1	0	1	-1	-1	0	0	1	1	0	0	-1	0	0	0	0	0	0	0	0	0	0	0	0	0	0	0	0	-1	0	-1	0	1	0	0	0	0	0
sll1316	cytochrome b6-f complex iron-sulfur subunit (Rieske iron sulfur protein) (petC)	Photosynthesis and respiration	Cytochrome b6/f complex	-1	-1	-1	-1	0	-1	0	-1	0	-1	0	-1	-1	0	0	1	0	0	0	0	1	-1	0	0	1	0	0	-1	1	0	-1	1	0	0	0	0	0	0	-1	0	0	0	0	0	0	0
sll1317	apocytochrome f, component of cytochrome b6/f complex (petA)	Photosynthesis and respiration	Cytochrome b6/f complex	0	0	-1	0	-1	0	-1	-1	0	-1	-1	-1	-1	-1	-1	-1	0	0	0	-1	1	-1	0	0	1	0	0	-1	-1	-1	0	1	0	0	0	0	0	-1	-1	-1	0	1	0	0	-1	0
sll1318	hypothetical protein	Other categories	Hypothetical	0	0	0	0	1	0	1	1	1	0	1	0	0	0	0	0	0	0	0	0	0	0	0	0	0	0	0	1	0	-1	0	-1	0	1	0	0	0	0	0	1	0	0	0	0	0	0
sll1319	hypothetical protein	Other categories	Hypothetical	0	0	0	-1	1	0	1	1	1	1	1	1	0	0	0	0	1	0	0	0	0	1	0	0	0	0	0	1	0	0	0	-1	0	0	0	0	0	-1	-1	-1	0	0	0	0	0	0
sll1321	ATP synthase protein I (atp1)	Photosynthesis and respiration	ATP synthase	-1	-1	-1	-1	-1	-1	-1	-1	-1	-1	-1	1	-1	-1	1	1	1	-1	0	-1	-1	0	0	0	0	0	0	-1	-1	-1	0	1	-1	0	-1	-1	-1	-1	-1	-1	0	1	0	0	-1	1
sll1322	ATP synthase subunit a (atpI)	Photosynthesis and respiration	ATP synthase	0	-1	-1	-1	-1	0	-1	-1	0	-1	-1	0	-1	0	0	1	0	-1	0	-1	0	0	0	1	0	0	0	-1	-1	-1	0	1	-1	0	-1	-1	-1	-1	-1	-1	0	1	0	0	-1	-1
sll1323	ATP synthase subunit b' (atpG)	Photosynthesis and respiration	ATP synthase	0	-1	-1	-1	-1	-1	-1	-1	-1	0	-1	0	-1	0	1	1	0	-1	0	-1	-1	0	0	0	1	0	0	-1	0	-1	-1	1	-1	0	0	-1	-1	-1	-1	-1	-1	1	0	0	-1	0
sll1324	ATP synthase subunit b (atpF)	Photosynthesis and respiration	ATP synthase	-1	-1	-1	-1	-1	-1	-1	-1	-1	-1	-1	0	-1	0	1	1	1	-1	0	-1	0	0	0	1	1	0	0	-1	-1	-1	0	1	-1	0	-1	0	0	-1	-1	-1	-1	1	0	0	-1	0
sll1325	ATP synthase d subunit (atpD)	Photosynthesis and respiration	ATP synthase	-1	-1	-1	-1	-1	-1	-1	-1	-1	-1	0	-1	-1	0	1	1	0	-1	0	-1	0	0	0	0	1	-1	0	-1	-1	-1	-1	1	0	0	-1	0	0	-1	-1	-1	-1	1	0	0	-1	0
sll1326	ATP synthase a subunit (atpA)	Photosynthesis and respiration	ATP synthase	-1	-1	-1	-1	-1	-1	-1	-1	-1	-1	-1	-1	-1	-1	0	1	0	-1	0	-1	0	0	0	0	0	0	0	0	-1	-1	0	1	0	0	-1	0	0	-1	-1	-1	-1	1	0	0	-1	0
sll1327	ATP synthase g subunit (atpC)	Photosynthesis and respiration	ATP synthase	-1	-1	-1	-1	-1	-1	-1	-1	0	-1	-1	-1	-1	-1	0	1	0	-1	0	-1	0	0	0	0	1	0	0	0	0	-1	0	1	0	0	0	0	-1	-1	-1	-1	-1	1	0	0	-1	0
sll1329	inositol monophosphate family protein	Purines, pyrimidines, nucleosides, and nucleotides	Regulatory functions	0	0	0	0	-1	0	-1	-1	-1	-1	-1	1	1	0	0	-1	0	0	0	0	0	0	0	0	0	0	0	0	1	-1	0	-1	0	0	-1	0	0	0	1	1	-1	0	0	0	0	0
sll1330	two-component system response regulator OmpR subfamily	Purines, pyrimidines, nucleosides, and nucleotides	Regulatory functions	0	0	0	-1	0	-1	0	0	-1	0	1	1	1	1	1	1	1	0	-1	0	0	0	0	0	0	-1	0	1	0	1	0	1	-1	0	1	-1	-1	-1	-1	-1	0	1	0	0	0	-1
sll1333	unknown protein	Other categories	Unknown	0	0	0	0	0	0	1	1	1	1	1	1	1	1	1	1	1	0	0	0	0	0	0	0	0	0	0	0	0	0	0	0	0	0	0	0	0	0	0	1	0	0	0	0	0	1
sll1334	two-component sensor histidine kinase	Purines, pyrimidines, nucleosides, and nucleotides	Regulatory functions	-1	0	1	1	1	1	0	0	-1	0	-1	0	-1	-1	-1	-1	-1	0	0	0	0	0	0	0	0	0	0	0	0	0	0	0	0	0	0	-1	-1	0	0	1	1	0	0	0	0	0
sll1336	hypothetical protein	Other categories	Hypothetical	0	0	-1	-1	-1	-1	-1	-1	-1	-1	-1	1	-1	0	1	1	1	0	-1	-1	0	0	0	0	1	0	0	0	0	0	0	1	0	-1	1	0	0	-1	-1	-1	-1	1	0	0	0	0
sll1338	unknown protein	Other categories	Unknown	0	0	0	0	-1	0	-1	-1	-1	-1	-1	0	-1	0	0	0	-1	0	0	1	0	0	0	0	0	0	0	-1	0	-1	0	1	0	0	-1	-1	0	0	1	1	0	0	0	0	-1	-1
sll1340	hypothetical protein	Other categories	Hypothetical	0	0	0	0	1	0	1	1	1	1	1	0	1	1	1	1	1	0	0	0	0	0	0	0	0	1	0	0	0	0	0	-1	0	0	-1	0	0	0	1	-1	1	0	0	0	0	0
sll1341	bacterioferritin	Translation	Transport and binding proteins	1	1	0	0	0	0	-1	-1	-1	-1	-1	-1	1	-1	-1	-1	-1	0	0	1	1	0	0	0	0	0	0	0	0	-1	0	0	0	-1	0	0	-1	-1	0	0	0	0	0	0	0	1
sll1342	NAD(P)-dependent glyceraldehyde-3-phosphate dehydrogenase (gap2)	Photosynthesis and respiration	CO2 fixation	-1	-1	-1	-1	-1	-1	-1	-1	-1	-1	-1	-1	-1	-1	-1	-1	0	-1	-1	-1	0	0	0	0	0	0	0	-1	0	-1	-1	1	0	0	0	0	0	0	-1	-1	-1	1	0	0	-1	0
sll1343	aminopeptidase	Translation	Degradation of proteins, peptides, and glycopeptides	0	0	1	0	0	0	0	-1	1	0	-1	-1	-1	0	1	1	-1	-1	0	-1	0	0	0	0	0	0	0	-1	0	-1	0	0	0	1	0	0	0	0	1	1	0	0	0	0	0	0
sll1344	unknown protein	Other categories	Unknown	0	0	0	1	0	0	0	-1	-1	-1	0	-1	0	0	0	0	0	0	-1	0	0	0	0	0	0	0	0	0	0	0	0	0	0	1	0	0	0	0	0	1	0	0	0	0	0	0
sll1348	hypothetical protein	Other categories	Hypothetical	0	0	0	0	1	0	1	1	1	1	1	1	0	0	0	1	1	0	0	0	0	0	0	0	0	0	0	0	0	-1	0	0	0	0	0	0	0	0	0	0	-1	0	0	0	0	0
sll1349	phosphoglycolate phosphatase	Energy metabolism	Glycolate pathway	0	0	0	-1	-1	0	-1	-1	-1	-1	0	0	0	0	0	-1	-1	0	0	0	0	0	0	0	0	0	0	0	1	-1	0	0	0	0	0	0	0	0	0	0	0	1	0	0	0	0
sll1350	hypothetical protein	Other categories	Hypothetical	0	0	0	0	-1	0	-1	-1	0	0	0	-1	0	0	1	1	0	0	0	0	0	0	0	0	0	0	0	-1	0	1	0	0	0	1	0	0	0	0	1	1	0	0	0	0	0	0
sll1352	unknown protein	Other categories	Unknown	0	0	0	0	1	0	1	1	1	1	1	0	1	0	1	0	1	0	0	0	0	0	0	0	0	0	0	0	0	0	0	0	0	0	0	0	0	-1	-1	-1	-1	1	0	0	0	1
sll1353	two-component sensor histidine kinase	Purines, pyrimidines, nucleosides, and nucleotides	Regulatory functions	-1	0	0	1	0	0	-1	0	0	0	0	0	-1	-1	0	-1	0	0	0	0	0	0	0	0	0	0	0	0	-1	-1	0	-1	0	0	-1	0	-1	0	0	0	1	0	0	0	-1	-1
sll1354	single-strand-DNA-specific exonuclease RecJ (recJ)	Purines, pyrimidines, nucleosides, and nucleotides	DNA replication, restriction, modification, recombination, and repair	1	1	0	0	0	0	-1	-1	0	0	-1	-1	1	1	1	1	1	0	1	0	0	0	0	0	0	0	0	0	0	0	0	0	0	0	0	0	0	-1	0	1	0	0	0	0	0	0
sll1355	hypothetical protein	Other categories	Hypothetical	0	1	0	1	0	1	-1	-1	-1	-1	-1	0	0	0	-1	-1	-1	1	1	1	0	0	0	0	0	0	0	0	0	0	0	-1	1	0	0	0	0	0	1	1	1	-1	0	0	0	0
sll1356	glycogen phosphorylase	Central intermediary metabolism	Polysaccharides and glycoproteins	0	0	0	-1	0	0	1	1	1	1	1	-1	1	0	-1	-1	-1	-1	0	0	0	-1	0	0	0	0	0	-1	0	0	0	0	0	0	0	0	0	-1	1	0	0	-1	0	0	0	1
sll1358	hypothetical protein	Other categories	Hypothetical	-1	-1	0	-1	-1	-1	1	1	1	1	1	-1	-1	-1	1	1	1	0	0	-1	0	-1	-1	-1	-1	0	0	-1	-1	1	0	1	0	0	-1	0	0	-1	0	-1	0	-1	-1	0	0	-1
sll1359	unknown protein	Other categories	Unknown	0	0	0	0	0	0	1	1	1	1	1	0	0	0	0	1	0	0	0	-1	0	0	0	0	0	0	0	-1	-1	-1	0	0	0	0	0	0	0	-1	0	0	0	-1	-1	0	-1	0
sll1360	DNA polymerase III subunit gamma/tau [Contains Ssp dnaX intein]	Purines, pyrimidines, nucleosides, and nucleotides	DNA replication, restriction, modification, recombination, and repair	0	0	0	1	1	1	1	1	1	1	1	-1	1	0	1	1	1	1	0	0	0	0	0	0	0	-1	0	0	0	0	0	0	0	0	0	0	0	0	1	1	0	0	0	0	0	0
sll1362	isoleucyl-tRNA synthetase (ileS)	Translation	Aminoacyl tRNA synthetases and tRNA modification	0	0	0	0	0	0	-1	-1	-1	-1	1	1	-1	-1	-1	1	1	0	0	-1	0	0	0	0	0	0	0	0	-1	0	0	1	0	1	0	0	0	0	0	0	-1	-1	0	0	0	0
sll1363	ketol-acid reductoisomerase (ilvC)	Amino acid biosynthesis	Branched chain family	0	-1	-1	-1	-1	-1	-1	-1	-1	-1	-1	1	1	1	1	1	1	-1	-1	-1	-1	0	0	0	0	0	0	0	0	-1	0	1	0	-1	-1	1	0	1	0	0	-1	0	0	0	0	1
sll1365	unknown protein	Other categories	Unknown	0	0	0	0	1	0	1	1	1	1	1	-1	1	1	1	1	1	0	1	0	0	0	0	0	0	0	0	0	0	0	0	-1	0	0	0	0	0	0	0	1	0	0	0	0	0	0
sll1366	putative SNF2 helicase	Purines, pyrimidines, nucleosides, and nucleotides	DNA replication, restriction, modification, recombination, and repair	0	0	0	0	1	0	1	1	1	1	1	1	1	0	1	1	1	0	-1	-1	0	0	0	0	0	0	0	-1	0	-1	0	1	0	0	-1	0	0	0	0	1	0	0	0	0	0	0
sll1367	hypothetical protein	Other categories	Hypothetical	-1	0	-1	-1	-1	-1	0	0	0	0	-1	-1	-1	-1	-1	-1	-1	0	0	0	0	0	0	0	0	0	0	0	0	0	0	0	0	0	0	0	-1	-1	0	0	-1	0	0	0	0	-1
sll1369	putative peptidase	Other categories	Other	0	0	1	1	1	1	1	1	1	1	1	-1	1	1	1	1	1	0	-1	0	0	0	0	0	0	0	0	0	0	0	0	0	-1	0	0	0	0	-1	1	1	1	1	0	-1	0	0
sll1370	mannose-1-phosphate guanylyltransferase (rfbM)	Energy metabolism	Sugars	0	0	0	0	-1	0	0	-1	-1	-1	-1	0	0	1	1	1	1	0	0	0	0	0	0	0	0	0	0	-1	0	-1	0	0	0	0	-1	0	0	-1	0	0	-1	0	0	0	0	0
sll1371	cAMP receptor protein (sycrp1)	Purines, pyrimidines, nucleosides, and nucleotides	Regulatory functions	-1	0	0	0	0	-1	-1	-1	-1	0	0	1	1	0	1	1	1	0	0	0	0	0	0	0	0	0	0	0	0	-1	0	0	0	-1	-1	0	0	0	0	0	1	0	0	0	-1	-1
sll1372	hypothetical protein	Other categories	Hypothetical	0	0	0	0	0	0	0	0	0	0	0	1	1	0	1	1	0	0	-1	0	0	0	0	0	0	0	0	0	0	0	0	0	0	1	0	0	0	0	1	0	0	0	0	0	0	0
sll1373	unknown protein	Other categories	Unknown	0	0	0	0	1	0	1	1	1	1	1	0	-1	0	0	0	1	0	0	0	0	0	0	0	0	0	0	0	0	0	0	0	0	1	0	0	0	0	1	0	-1	0	0	0	0	0
sll1374	probable sugar transporter	Translation	Transport and binding proteins	0	0	0	0	-1	-1	-1	-1	0	-1	-1	1	1	1	1	1	1	0	0	0	0	0	0	0	0	0	0	1	0	1	0	-1	0	1	0	-1	-1	-1	0	0	0	0	0	0	1	0
sll1376	hypothetical protein	Other categories	Hypothetical	0	0	0	1	0	0	1	1	0	1	1	1	0	0	0	0	1	0	-1	0	0	0	0	0	0	0	0	0	0	0	0	0	0	0	0	0	0	1	0	1	1	0	0	0	0	0
sll1377	probable glycosyltransferase	Other categories	Other	1	0	0	-1	0	0	0	0	1	1	0	-1	1	1	1	1	0	0	-1	0	0	0	0	0	0	0	0	1	0	-1	0	-1	-1	0	0	0	0	0	1	1	1	0	0	0	1	0
sll1378	hypothetical protein	Other categories	Hypothetical	0	0	1	0	1	0	1	1	1	1	1	-1	1	1	1	1	1	0	0	0	0	0	0	0	0	0	0	1	0	0	0	0	-1	-1	0	0	0	0	0	0	-1	0	0	0	0	0
sll1380	hypothetical protein	Other categories	Hypothetical	1	1	0	1	0	0	0	1	1	1	1	0	1	0	0	-1	-1	1	0	1	0	0	0	0	0	0	0	0	0	0	0	-1	0	0	0	1	0	0	1	1	-1	-1	0	0	0	0
sll1381	hypothetical protein	Other categories	Hypothetical	0	1	0	1	1	0	1	1	1	0	1	-1	1	0	0	-1	-1	1	0	0	0	0	0	0	0	0	0	1	0	-1	0	-1	0	-1	0	0	0	0	0	0	-1	-1	0	0	0	1
sll1382	ferredoxin, petF-like protein	Photosynthesis and respiration	Soluble electron carriers	0	1	1	1	1	1	1	1	1	0	1	1	0	1	0	-1	-1	1	1	1	0	0	0	0	0	0	0	1	0	-1	0	-1	0	0	-1	-1	-1	-1	0	0	1	-1	1	0	-1	0
sll1383	probable myo-inositol-1(or 4)-monophosphatase	Purines, pyrimidines, nucleosides, and nucleotides	Regulatory functions	1	1	1	1	1	1	0	0	0	0	0	1	1	1	1	0	0	1	0	0	0	0	0	0	0	0	0	1	0	1	0	-1	0	0	0	0	0	-1	0	0	-1	-1	1	0	1	1
sll1384	similar to DnaJ protein	Cellular processes	Chaperones	0	0	0	0	0	0	-1	-1	-1	-1	-1	-1	-1	-1	-1	-1	-1	0	0	0	0	0	0	0	0	0	0	-1	-1	0	0	1	0	-1	0	0	0	-1	0	0	0	0	0	0	0	1
sll1386	hypothetical protein	Other categories	Hypothetical	1	0	0	0	0	0	-1	-1	0	0	0	0	1	1	0	0	0	0	0	0	0	0	0	0	0	0	0	1	0	-1	0	0	0	0	0	0	0	-1	-1	-1	0	1	0	0	0	0
sll1387	serine/threonine protein phosphatase PppA (pppA)	Purines, pyrimidines, nucleosides, and nucleotides	Regulatory functions	0	0	0	0	0	0	0	0	-1	0	-1	-1	1	1	1	1	1	1	0	1	0	0	0	0	0	0	0	0	0	0	0	-1	0	1	0	0	-1	-1	0	0	0	-1	-1	0	0	0
sll1388	hypothetical protein	Other categories	Hypothetical	0	0	0	0	1	0	1	1	1	1	1	1	0	-1	0	-1	-1	1	1	1	0	0	0	0	0	0	0	1	0	0	0	-1	1	0	0	0	0	0	1	1	0	-1	0	0	0	1
sll1389	hypothetical protein	Other categories	Hypothetical	1	1	1	1	0	0	0	0	-1	0	0	0	-1	-1	-1	-1	-1	1	1	1	0	1	0	0	0	0	0	1	0	0	0	-1	1	0	0	0	0	0	0	0	0	0	0	0	0	0
sll1390	hypothetical protein	Other categories	Hypothetical	-1	-1	-1	-1	-1	0	0	0	0	-1	0	-1	-1	-1	-1	-1	-1	0	1	0	0	1	-1	0	0	0	0	0	0	-1	0	1	0	0	0	0	-1	0	0	0	-1	0	0	0	0	0
sll1392	transcriptional regulator	Purines, pyrimidines, nucleosides, and nucleotides	Regulatory functions	0	1	1	1	1	1	1	1	1	1	1	1	1	0	-1	-1	-1	0	1	1	0	0	0	0	1	0	0	1	0	0	0	-1	0	0	0	0	0	0	1	0	-1	0	0	0	0	0
sll1393	glycogen (starch) synthase (glgA)	Central intermediary metabolism	Polysaccharides and glycoproteins	0	0	-1	-1	-1	-1	-1	-1	0	0	0	-1	-1	-1	-1	-1	-1	0	0	0	0	0	0	0	0	0	0	-1	0	0	0	0	0	0	0	0	0	1	1	1		-1	0	0	0	0
sll1394	peptide methionine sulfoxide reductase	Translation	Protein modification and translation factors	0	0	0	0	-1	0	-1	-1	0	-1	-1	-1	-1	-1	-1	-1	-1	1	0	1	0	0	0	0	0	0	0	1	1	0	0	-1	0	1	0	0	0	1	1	1	0	0	0	0	0	0
sll1395	dTDP-6-deoxy-L-mannose-dehydrogenase (rfbD)	Cell envelope	Surface polysaccharides, lipopolysaccharides and antigens	0	0	0	0	0	0	-1	-1	0	-1	-1	0	0	0	0	-1	0	1	0	0	0	0	0	0	0	0	0	1	1	0	0	0	0	0	0	0	0	0	0	0	-1	0	0	0	-1	1
sll1396	unknown protein	Other categories	Unknown	0	0	0	0	0	0	-1	-1	0	-1	-1	-1	1	0	-1	-1	-1	1	0	1	0	0	0	0	0	0	0	0	0	0	0	0	0	0	0	0	0	0	1	1	0	0	0	0	0	0
sll1397	putative transposase [ISY100_a]	Other categories	Transposon-related functions	0	0	0	0	0	0	0	0	0	0	0	0	0	0	0	0	0	0	0	-1	0	0	0	0	1	1	0	1	1	1	1	-1	0	0	0	-1	-1	0	-1	-1	0	1	0	0	0	0
sll1398	photosystem II reaction center W protein (psbW,psb13, ycf79)	Photosynthesis and respiration	Photosystem II	-1	-1	-1	-1	-1	-1	0	-1	0	0	0	-1	1	1	1	1	1	-1	0	0	1	-1	0	0	0	0	0	0	0	0	0	1	0	-1	0	0	0	0	-1	-1	0	0	0	0	0	0
sll1399	hypothetical protein	Other categories	Hypothetical	0	0	0	0	-1	0	-1	-1	0	0	0	-1	1	1	1	1	1	0	0	0	1	0	0	-1	0	0	0	0	0	1	0	0	0	0	0	-1	-1	-1	-1	-1	0	1	0	0	0	0
sll1400	hypothetical protein	Other categories	Hypothetical	-1	1	0	1	0	1	0	0	-1	0	-1	-1	-1	0	0	-1	0	0	0	0	0	0	0	0	0	0	0	1	0	0	0	-1	0	0	0	0	0	0	0	0	0	0	0	0	0	0
sll1401	unknown protein	Other categories	Unknown	0	0	1	-1	0	0	0	0	1	0	1	0	0	0	0	0	0	0	0	0	0	0	0	0	0	0	0	1	0	-1	0	-1	0	0	-1	0	0	0	0	0	-1	0	0	0	0	0
sll1404	biopolymer transport ExbB protein homolog	Translation	Transport and binding proteins	0	0	0	0	1	0	1	1	0	0	1	1	0	0	0	0	0	0	1	1	0	0	0	0	0	0	0	0	1	-1	0	0	1	0	0	0	-1	-1	-1	-1	0	0	0	0	0	0
sll1405	biopolymer transport ExbD protein homolog	Translation	Transport and binding proteins	1	0	0	0	0	0	0	0	1	0	1	0	0	0	0	0	0	1	1	0	0	0	0	0	0	0	0	0	1	0	0	0	0	0	0	0	1	0	0	0	0	0	0	0	0	0
sll1406	ferrichrome-iron receptor	Translation	Transport and binding proteins	0	0	0	0	0	0	0	-1	0	-1	-1	0	-1	0	0	1	0	0	0	0	0	0	0	0	0	0	0	0	0	0	0	0	0	0	1	0	1	-1	-1	0	0	1	0	0	1	0
sll1407	probable methyltransferase	Other categories	Other	0	0	0	0	0	0	1	1	1	1	1	0	0	0	0	0	0	0	0	0	0	0	0	0	0	0	0	0	0	-1	0	0	0	0	1	0	0	-1	-1	-1	0	1	0	0	0	0
sll1408	transcriptional regulator	Purines, pyrimidines, nucleosides, and nucleotides	Regulatory functions	0	0	0	0	1	0	1	1	1	0	1	0	0	0	0	-1	-1	0	0	0	0	0	0	0	0	0	0	0	0	0	0	0	0	0	1	0	1	0	0	1	0	0	0	0	0	0
sll1409	ferrichrome-iron receptor	Translation	Transport and binding proteins	0	1	1	1	0	0	0	0	0	0	-1	1	0	0	0	0	0	0	0	0	0	0	0	0	0	0	0	0	0	1	0	0	0	0	-1	0	0	0	0	1	0	-1	0	0	0	0
sll1411	hypothetical protein	Other categories	Hypothetical	0	0	0	-1	0	0	-1	-1	0	0	0	0	0	0	0	0	0	0	0	0	0	0	0	0	0	0	0	1	0	0	0	-1	0	0	0	0	-1	0	0	0	0	1	0	1	0	0
sll1414	hypothetical protein	Other categories	Hypothetical	-1	-1	0	-1	-1	0	-1	-1	-1	-1	-1	-1	-1	-1	-1	-1	-1	0	-1	0	0	0	0	0	0	0	0	-1	0	0	0	1	0	0	0	1	1	0	1	0	0	1	1	0	0	0
sll1415	hypothetical protein	Other categories	Hypothetical	-1	0	0	0	0	0	-1	-1	0	-1	-1	0	-1	-1	-1	-1	-1	0	0	0	0	0	0	0	0	0	0	-1	0	-1	0	1	0	-1	0	0	0	0	1	0	0	0	0	0	0	0
sll1418	similar to photosystem II oxygen-evolving complex 23K protein PsbP (psbP)	Photosynthesis and respiration	Photosystem II	0	0	0	0	0	0	1	0	0	0	0	1	-1	-1	-1	0	-1	0	0	0	0	0	0	0	0	0	0	-1	0	-1	0	1	1	0	0	0	0	1	1	1	0	0	0	0	0	0
sll1423	global nitrogen regulator (ntcA,ycf28)	Purines, pyrimidines, nucleosides, and nucleotides	Regulatory functions	0	0	0	0	-1	0	-1	-1	-1	0	-1	1	1	1	1	1	1	-1	-1	0	0	0	0	0	0	0	0	0	0	0	0	0	0	0	-1	-1	-1	0	0	0	0	0	0	0	-1	0
sll1424	hypothetical protein	Other categories	Hypothetical	0	0	0	1	0	1	-1	0	1	0	1	0	0	0	0	0	1	1	0	0	0	0	0	0	0	0	0	0	0	0	0	0	0	0	0	0	0	0	0	1	0	0	0	0	0	0
sll1425	proline-tRNA ligase (proS)	Translation	Aminoacyl tRNA synthetases and tRNA modification	0	-1	-1	-1	-1	0	-1	-1	0	-1	-1	1	-1	-1	-1	-1	-1	1	0	1	1	0	0	0	0	0	0	0	0	0	-1	1	0	0	0	0	0	1	1	1	0	0	0	0	0	0
sll1426	unknown protein	Other categories	Unknown	0	0	0	0	0	1	0	0	-1	0	-1	-1	0	-1	-1	-1	-1	1	1	1	1	0	0	0	0	0	0	1	0	1	0	0	0	0	0	0	0	0	1	1	0	-1	0	-1	1	0
sll1427	protease	Translation	Degradation of proteins, peptides, and glycopeptides	1	1	0	1	0	1	-1	-1	0	0	-1	0	1	1	0	-1	-1	0	0	1	0	0	0	0	0	0	0	1	1	-1	0	-1	0	1	0	0	0	0	1	1	0	0	0	0	1	1
sll1428	probable sodium-dependent transporter	Translation	Transport and binding proteins	0	0	0	1	0	0	-1	-1	-1	0	-1	0	-1	-1	-1	-1	-1	0	0	0	0	0	0	0	0	0	0	-1	0	-1	0	1	0	0	0	1	1	0	0	0	1	0	0	0	0	0
sll1429	unknown protein	Other categories	Unknown	0	0	0	1	0	0	1	0	0	0	0	0	-1	-1	-1	-1	-1	-1	0	0	0	0	0	0	0	0	0	-1	0	0	0	0	0	0	0	0	0	0	0	0	1	0	0	0	0	0
sll1430	adenine phosphoribosyltransferase	Purines, pyrimidines, nucleosides, and nucleotides	Interconversions and salvage of nucleosides and nucleotides	0	0	-1	-1	-1	-1	0	0	-1	-1	-1	0	1	1	1	1	1	0	0	0	0	0	0	0	0	0	0	0	0	-1	0	0	-1	1	-1	0	0	0	0	0	0	0	0	0	0	0
sll1432	hydrogenase isoenzymes formation protein HypB (hypB)	Other categories	Hydrogenase	0	0	1	0	0	0	1	1	1	1	0	0	-1	0	-1	-1	0	1	0	1	0	0	0	0	0	0	0	0	0	1	0	0	1	0	0	0	0	0	1	1	0	-1	0	0	0	-1
sll1433	hypothetical protein	Other categories	Hypothetical	0	0	0	1	0	1	0	-1	0	0	0	-1	-1	0	0	0	0	0	0	0	0	0	0	0	0	0	0	1	0	0	0	0	0	1	0	0	-1	-1	1	1	0	-1	0	0	0	0
sll1434	penicillin-binding protein	Other categories	Drug and analog sensitivity	1	0	1	0	0	0	0	1	-1	0	-1	0	1	1	1	0	0	0	1	0	0	0	0	0	0	0	0	-1	0	0	0	-1	0	1	0	0	-1	0	1	1	0	-1	0	0	0	0
sll1435	glutamyl-tRNA(Gln) amidotransferase subunit B	Translation	Aminoacyl tRNA synthetases and tRNA modification	0	0	0	0	-1	0	-1	-1	0	-1	-1	1	-1	-1	-1	-1	-1	-1	-1	0	0	0	0	0	0	0	0	-1	0	0	0	0	0	0	0	0	0	0	0	0	-1	0	0	1	0	0
sll1436	putative transposase [ISY100_q]	Other categories	Transposon-related functions	0	0	0	0	0	0	0	0	0	0	0	0	0	0	0	0	0	0	0	0	0	0	0	0	0	0	0	0	1	-1	0	0	0		0	-1	-1	-1	-1	-1	0	1	0	0	0	1
sll1437	putative transposase [ISY100_q]	Other categories	Transposon-related functions	0	0	0	0	0	0	0	0	0	0	0	0	0	0	0	0	0	0	0	0	0	0	0	0	0	0	0	0	0	-1	0	0	0		0	0	0	0	-1	-1	0	0	0	0	0	0
sll1439	unknown protein	Other categories	Unknown	0	1	0	0	0	0	-1	0	0	0	1	0	0	-1	0	0	0	0	0	0	0	0	0	0	0	0	0	0	0	0	-1	0	0	0	0	0	0	0	0	0	0	0	0	0	0	0
sll1440	pyridoxamine 5'-phosphate oxidase (pdxH)	Biosynthesis of cofactors, prosthetic groups, and carriers	Pyridoxine	0	0	0	0	1	0	0	1	1	1	1	1	0	0	0	0	0	0	0	0	0	0	0	1	0	0	0	-1	-1	-1	0	1	0	0	-1	1	1	1	1	1	-1	0	0	0	0	0
sll1441	delta 15 desaturase (desB)	Energy metabolism	Fatty acid, phospholipid and sterol metabolism	0	0	0	0	0	0	1	0	0	0	1	0	1	0	0	0	0	0	-1	0	-1	1	1	0	0	0	0	-1	0	0	1	0	-1	1	0	0	0	-1	-1	-1	-1	0	0	0	0	0
sll1442	hypothetical protein	Other categories	Hypothetical	0	0	1	0	1	0	1	1	1	0	1	1	0	0	0	0	0	0	0	0	0	0	0	0	0	0	0	0	0	0	0	0	0	0	-1	0	0	0	1	1	1	0	0	0	0	0
sll1443	CTP synthetase (pyrG)	Purines, pyrimidines, nucleosides, and nucleotides	Pyrimidine ribonucleotide biosynthesis	0	0	0	1	0	0	1	1	1	1	1	-1	-1	-1	0	0	0	0	0	-1	0	0	0	0	1	0	0	-1	0	0	-1	1	0	-1	0	0	0	0	0	0	-1	0	0	0	0	0
sll1444	3-isopropylmalate dehydratase small subunit	Amino acid biosynthesis	Branched chain family	0	0	0	0	-1	0	0	0	0	0	0	-1	1	1	1	1	0	0	0	0	0	0	0	0	0	0	0	-1	0	0	0	-1	0	1	0	0	0	0	1	1	-1	0	0	0	0	0
sll1446	hypothetical protein	Other categories	Hypothetical	0	0	0	0	0	0	0	0	0	0	0	1	1	1	1	1	0	0	0	0	1	0	0	0	0	0	0	-1	0	0	0	0	-1	1	0	0	0	0	1	1	0	0	0	0	0	0
sll1447	hypothetical protein	Other categories	Hypothetical	0	0	0	-1	0	0	0	0	0	0	0	1	1	1	1	1	0	0	0	0	0	0	0	0	0	0	0	-1	0	0	0	0	0	0	0	0	0	0	0	0	0	1	0	0	0	0
sll1450	nitrate/nitrite transport system substrate-binding protein (nrtA)	Translation	Transport and binding proteins	-1	-1	0	-1	-1	-1	-1	-1	-1	-1	-1	0	0	-1	0	-1	1	1	-1	0	0	0	0	0	0	0	0	1	-1	1	0	1	-1	0	0	-1	-1	-1	-1	-1	-1	-1	0	0	-1	1
sll1451	nitrate/nitrite transport system permease protein (nrtB)	Translation	Transport and binding proteins	0	-1	0	-1	0	0	-1	-1	0	-1	0	0	0	0	-1	-1	1	1	0	0	-1	0	0	-1	0	-1	0	1	-1	1	0	0	-1	0	0	-1	-1	-1	-1	-1	-1	-1	0	0	-1	-1
sll1452	nitrate/nitrite transport system ATP-binding protein (nrtC)	Translation	Transport and binding proteins	0	-1	0	-1	0	-1	0	0	0	0	0	-1	-1	-1	-1	-1	1	1	0	0	0	0	0	0	0	-1	0	1	0	1	0	1	-1	0	0	-1	-1	-1	-1	-1	-1	-1	0	0	-1	1
sll1453	nitrate/nitrite transport system ATP-binding protein (nrtD)	Translation	Transport and binding proteins	0	-1	0	0	-1	-1	-1	-1	0	-1	0	-1	0	0	0	-1	0	1	0	0	-1	0	0	0	0	-1	0	1	0	1	0	1	-1	0	0	-1	-1	-1	-1	-1	-1	-1	0	0	-1	-1
sll1454	nitrate reductase (narB)	Amino acid biosynthesis	Glutamate family / Nitrogen assimilation	0	0	0	0	0	-1	0	0	-1	1	0	-1	0	0	0	0	1	1	-1	-1	-1	0	0	0	0	0	0	1	0	1	0	1	-1	0	-1	-1	-1	-1	-1	-1	-1	-1	0	-1	0	0
sll1455	hypothetical protein	Other categories	Hypothetical	0	0	0	0	0	0	0	0	0	-1	-1	0	0	0	0	-1	0	0	0	0	0	0	0	0	0	0	0	1	0	0	0	1	0	-1	0	0	0	0	1	0	0	0	0	0	0	0
sll1456	unknown protein	Other categories	Unknown	0	-1	-1	-1	0	-1	1	1	1	-1	1	1	-1	-1	-1	-1	-1	0	0	-1	0	0	0	0	0	0	0	-1	0	0	0	1	0	0	1	0	0	0	0	0	-1	0	0	0	0	0
sll1457	probable glycosyltransferase	Cell envelope	Surface polysaccharides, lipopolysaccharides and antigens	0	0	0	-1	0	-1	0	0	0	0	-1	0	0	0	0	0	0	0	0	0	0	0	0	0	0	0	0	0	0	-1	0	1	-1	-1	-1	0	0	-1	-1	-1	0	0	0	0	0	0
sll1459	stationary-phase survival protein SurE homolog	Other categories	Other	0	0	0	0	0	0	0	0	0	0	1	0	1	1	1	0	0	0	0	0	0	0	0	0	0	0	0	0	0	0	0	-1	0	1	-1	0	0	-1	-1	-1	-1	0	0	0	0	0
sll1461	hypothetical protein	Other categories	Hypothetical	1	0	0	0	0	0	-1	0	0	0	0	0	1	0	0	-1	-1	0	0	1	0	0	0	0	0	0	0	0	0	0	0	-1	0	1	0	0	1	0	1	1	0	-1	0	0	1	0
sll1462	hydrogenase expression/formation protein HypE (hypE)	Other categories	Hydrogenase	0	0	0	0	1	0	1	1	0	1	-1	-1	1	0	0	-1	-1	0	0	0	0	0	0	0	0	0	0	1	0	0	0	-1	0	0	0	0	0	0	0	0	-1	-1	0	0	0	-1
sll1463	cell division protein FtsH (ftsH)	Cellular processes	Cell division	1	0	-1	-1	0	0	0	0	0	0	0	-1	1	1	1	1	-1	0	0	0	0	0	0	0	0	0	0	0	0	-1	0	0	0	-1	0	0	0	0	1	0	-1	1	0	-1	0	0
sll1464	hypothetical protein	Other categories	Hypothetical	0	0	0	0	0	0	1	1	0	1	1	0	1	1	1	1	1	0	0	0	0	0	0	0	0	0	0	1	0	0	0	0	0	1	0	0	0	0	0	1	-1	0	0	0	0	0
sll1466	probable glycosyltransferase	Other categories	Other	0	0	-1	-1	0	-1	0	0	-1	-1	-1	-1	1	1	1	1	0	0	0	0	0	0	0	0	0	0	0	0	0	0	0	0	0	0	0	1	0	1	0	0	-1	0	0	0	-1	0
sll1468	beta-carotene hydroxylase (crtR)	Biosynthesis of cofactors, prosthetic groups, and carriers	Carotenoid	-1	-1	0	-1	-1	-1	-1	-1	-1	0	-1	0	-1	0	1	1	1	-1	0	-1	-1	0	0	0	0	0	0	-1	0	0	0	1	-1	1	0	0	0	-1	-1	-1	0	0	0	0	0	1
sll1469	hypothetical protein	Other categories	Hypothetical	0	0	0	0	1	0	1	1	1	1	1	0	1	1	1	1	0	-1	0	0	0	0	0	0	0	0	0	1	0	1	0	-1	0	0	-1	0	-1	0	0	0	0	0	0	0	-1	0
sll1470	3-isopropylmalate dehydratase large subunit (leuC)	Amino acid biosynthesis	Branched chain family	1	0	0	1	1	1	-1	-1	-1	-1	-1	1	1	1	0	-1	-1	1	0	0	0	0	0	0	0	1	0	-1	0	0	0	0	0	0	0	1	1	0	1	1	0	0	0	0	0	0
sll1471	phycobilisome rod-core linker polypeptide (cpcG2)	Photosynthesis and respiration	Phycobilisome	-1	-1	-1	-1	-1	-1	-1	-1	-1	-1	0	0	1	0	0	-1	0	-1	-1	-1	0	-1	-1	-1	0	0	0	-1	-1	-1	0	1	1	0	-1	1	1	-1	-1	-1	0	1	-1	0	0	0
sll1472	unknown protein	Other categories	Unknown	0	0	0	0	0	-1	0	0	-1	0	0	1	0	-1	0	-1	-1	0	0	0	0	0	0	0	0	0	-1	-1	0	0	0	1	0	0	0	0	1	0	-1	-1	0	-1	0	0	0	-1
sll1473	hypothetical protein	Other categories	Hypothetical	0	0	0	0	1	0	1	0	0	1	1	1	0	0	0	0	-1	-1	0	0	0	0	0	0	-1	0	0	0	0	0	0	1	0	0	0	0	0	-1	0	0	1	0	0	0	0	0
sll1474	putative transposase [ISY203_g]	Other categories	Transposon-related functions	0	0	0	0	0	0	0	0	0	0	0	0	0	0	0	0	0	0	0	0	0	0	0	0	0	0	0	0	0	-1	0	0	0		0	0	-1	0	0	0	0	0	0	0	0	0
sll1475	two-component sensor histidine kinase	Purines, pyrimidines, nucleosides, and nucleotides	Regulatory functions	0	0	0	1	1	0	1	1	0	0	0	-1	0	0	-1	-1	0	0	1	-1	0	0	0	-1	0	0	0	0	0	0	0	0	0	1	0	0	0	-1	-1	-1	0	0	0	0	0	0
sll1476	unknown protein	Other categories	Unknown	0	0	0	0	1	0	1	1	1	1	1	0	1	1	1	1	0	0	0	1	0	0	0	0	0	0	0	0	0	0	0	0	0	0	0	0	0	0	1	1	1	-1	0	0	0	0
sll1477	hypothetical protein	Other categories	Hypothetical	0	-1	-1	-1	-1	0	0	-1	-1	0	-1	1	0	0	0	1	1	0	0	0	0	0	0	0	0	0	0	-1	0	-1	0	0	0	0	0	0	0	0	0	0	0	0	-1	0	0	0
sll1479	6-phosphogluconolactonase	Energy metabolism	Pentose phosphate pathway	-1	-1	0	0	0	0	1	1	0	0	0	0	-1	-1	-1	-1	1	0	0	0	0	-1	0	0	0	0	0	-1	0	0	0	1	0	0	-1	0	0	0	1	0	1	0	0	0	-1	0
sll1481	ABC-transporter membrane fusion protein	Translation	Transport and binding proteins	0	1	0	1	1	1	1	1	1	0	0	0	1	1	1	1	0	1	0	1	1	1	0	0	0	0	0	1	0	0	0	-1	0	1	0	0	0	1	1	1	0	-1	0	0	0	0
sll1482	ABC transporter permease protein	Translation	Transport and binding proteins	1	1	1	1	1	1	0	-1	0	0	-1	-1	0	0	0	0	0	1	0	0	0	0	0	0	0	0	0	1	1	0	0	-1	0	0	0	0	0	0	1	1	0	0	0	0	0	0
sll1483	hypothetical protein	Other categories	Hypothetical	1	1	1	1	1	1	0	-1	1	1	1	-1	-1	-1	-1	-1	-1	1	0	1	0	1	1	0	0	0	0	1	1	1	0	0	1	0	0	-1	-1	1	1	1	0	-1	0	0	1	-1
sll1484	type 2 NADH dehydrogenase (ndbC)	Photosynthesis and respiration	NADH dehydrogenase	0	0	0	0	0	0	-1	-1	-1	0	-1	0	0	0	0	1	1	0	0	0	0	0	0	0	0	0	0	0	0	0	0	0	0	1	-1	-1	-1	-1	0	0	0	-1	0	-1	0	1
sll1485	hypothetical protein	Other categories	Hypothetical	0	0	0	0	0	0	0	-1	0	-1	0	-1	0	0	0	1	1	0	0	0	0	0	0	0	-1	0	0	0	0	0	0	0	0	0	0	0	0	0	1	1	1	0	0	0	0	1
sll1486	hypothetical protein	Other categories	Hypothetical	0	0	0	0	0	0	0	-1	-1	-1	-1	-1	0	0	1	1	1	-1	0	0	0	0	0	-1	0	0	0	0	0	1	0	0	-1	1	1	-1	-1	-1	0	0	0	0	0	0	0	1
sll1488	hypothetical protein	Other categories	Hypothetical	0	0	0	0	-1	-1	-1	-1	-1	-1	-1	0	0	0	1	1	1	-1	0	0	0	0	0	0	0	0	0	-1	0	0	0	0	0	0	-1	0	0	0	1	1	1	0	0	0	0	0
sll1489	circadian phase modifier CpmA homolog (cpmA)	Other categories	Other	0	0	-1	-1	-1	-1	-1	-1	-1	-1	-1	1	1	1	1	1	1	-1	-1	-1	0	0	0	0	0	0	0	-1	0	-1	0	0	0	1	0	0	0	0	0	0	0	0	0	0	0	0
sll1491	WD-repeat protein	Other categories	WD repeat proteins	0	0	0	0	0	0	0	0	0	-1	-1	-1	0	0	0	-1	-1	0	1	1	1	0	0	0	0	0	0	1	1	0	0	0	1	0	0	0	-1	-1	-1	-1	0	1	0	0	0	0
sll1495	hypothetical protein	Other categories	Hypothetical	0	0	0	1	0	0	0	0	0	0	-1	0	0	0	1	1	1	0	-1	-1	0	0	0	0	0	0	0	-1	1	0	0	0	0	0	0	0	0	-1	0	0	-1	0	0	0	0	0
sll1496	mannose-1-phosphate guanyltransferase	Energy metabolism	Sugars	0	0	1	1	0	1	0	0	0	-1	-1	-1	1	1	0	-1	-1	1	0	0	0	0	0	0	0	0	0	0	0	-1	0	0	0	0	0	0	0	0	1	1	0	0	0	0	0	0
sll1498	carbamoyl-phosphate synthase small chain	Energy metabolism	Amino acids and amines	0	1	0	0	0	-1	1	-1	-1	-1	-1	0	1	1	1	1	1	0	-1	-1	0	0	0	0	0	0	0	0	0	1	0	0	-1	1	-1	0	0	-1	-1	0	0	0	0	0	0	1
sll1499	ferredoxin-dependent glutamate synthase (glsF)	Amino acid biosynthesis	Glutamate family / Nitrogen assimilation	1	1	1	1	1	0	0	0	0	0	0	-1	-1	-1	-1	-1	-1	1	1	0	1	0	0	1	1	0	0	0	0	1	0	1	0	0	0	-1	-1	-1	-1	-1	-1	1	0	0	0	0
sll1500	hypothetical protein	Other categories	Hypothetical	0	0	-1	0	-1	-1	-1	-1	-1	0	-1	1	0	0	0	0	0	0	0	0	0	0	0	0	0	0	0	0	0	0	0	0	0	0	0	0	0	0	1	0	0	0	0	0	0	0
sll1501	cobyrinic acid a,c-diamide synthase (cobB)	Biosynthesis of cofactors, prosthetic groups, and carriers	Cobalamin, heme, phycobilin and porphyrin	0	0	0	1	1	0	0	0	0	0	0	1	0	0	0	0	0	0	0	0	0	0	0	0	0	0	0	1	0	0	0	-1	0	0	0	0	0	0	0	1	0	0	0	0	0	0
sll1502	NADH-dependent glutamate synthase large subunit (gltB)	Amino acid biosynthesis	Glutamate family / Nitrogen assimilation	0	0	0	0	1	1	1	1	1	1	1	-1	1	1	1	-1	-1	0	1	1	0	0	0	0	0	0	0	-1	0	1	0	0	0	0	0	0	0	-1	-1	-1	0	1	0	0	0	0
sll1503	unknown protein	Other categories	Unknown	0	1	1	1	0	1	0	0	-1	0	-1	-1	0	0	0	0	0	-1	0	0	0	0	0	0	0	0	0	0	0	1	0	0	-1	0	0	0	0	-1	0	0	1	1	0	0	0	0
sll1504	hypothetical protein	Other categories	Hypothetical	0	1	0	1	1	1	0	0	-1	0	0	0	1	1	1	1	0	0	0	0	0	0	0	0	0	0	0	0	0	0	0	0	-1	-1	0	0	1	-1	1	-1	1	0	0	0	0	0
sll1505	hypothetical protein	Other categories	Hypothetical	0	0	0	0	1	0	1	1	1	1	1	0	1	1	0	0	0	0	0	0	0	0	0	0	0	0	0	0	0	0	0	0	-1	0	1	0	-1	-1	1	0	1	0	0	0	0	-1
sll1507	hypothetical protein	Other categories	Hypothetical	0	1	1	0	1	1	1	1	1	0	1	1	0	0	0	0	-1	0	1	0	1	0	0	0	0	0	0	1	0	0	0	0	0	0	0	-1	-1	0	1	1	0	0	0	0	1	0
sll1508	UDP-3-0-acyl N-acetylglcosamine deacetylase	Cell envelope	Surface polysaccharides, lipopolysaccharides and antigens	0	0	0	0	0	-1	0	-1	-1	-1	0	0	0	0	0	0	0	0	0	0	0	0	0	0	0	0	0	0	0	0	0	0	0	1	-1	0	0	0	0	1	0	1	0	0	-1	0
sll1509	hypothetical protein YCF20 (ycf20)	Other categories	Hypothetical	0	0	0	0	0	0	0	-1	-1	0	-1	1	0	0	0	1	0	0	0	0	0	0	0	0	0	0	0	0	1	1	0	0	0	-1	0	0	0	-1	1	1	0	0	0	0	0	0
sll1510	unknown protein	Other categories	Unknown	-1	0	-1	-1	-1	0	0	-1	-1	-1	-1	0	0	0	0	0	0	0	0	0	0	0	0	0	0	0	0	0	0	0	0	0	0	1	0	0	0	0	0	0	0	0	0	0	0	0
sll1511	unknown protein	Other categories	Unknown	0	0	0	0	1	0	1	1	1	1	1	1	0	0	0	0	0	0	-1	0	0	0	0	0	0	0	0	0	0	0	0	0	0	0	0	0	0	0	0	0	0	0	0	0	0	0
sll1512	hypothetical protein	Other categories	Hypothetical	1	0	0	0	1	0	1	1	1	1	1	1	1	1	1	-1	-1	1	0	0	0	0	0	0	0	0	0	-1	0	-1	0	-1	0	0	-1	0	0	0	1	1	1	0	0	0	0	0
sll1513	c-type cytochrome synthesis protein (ccsA,ycf5)	Other categories	Other	1	0	0	0	0	0	0	0	0	0	-1	1	1	0	0	-1	-1	0	0	1	0	0	0	0	0	0	0	0	1	1	-1	-1	0	0	0	-1	-1	0	0	1	0	-1	0	0	0	0
sll1514	16.6 kDa small heat shock protein, molecular chaperon (hspA)	Cellular processes	Chaperones	1	0	0	-1	0	0	-1	0	-1	-1	0	1	1	1	1	1	-1	1	1	1	0	1	0	0	0	0	0	1	1	1	0	-1	0	0	0	-1	-1	-1	-1	-1	-1	-1	0	0	1	1
sll1515	unknown protein	Other categories	Unknown	0	0	1	1	0	1	-1	0	0	-1	0	-1	0	-1	-1	-1	-1	1	1	1	1	0	0	0	0	0	0	0	1	-1	0	-1	1	0	0	0	0	1	1	1	1	1	1	0	0	0
sll1516	hypothetical protein	Other categories	Hypothetical	-1	-1	0	-1	1	1	0	0	0	0	1	1	0	0	0	0	0	0	0	0	0	0	0	0	0	0	0	0	0	0	0	0	0	0	0	0	0	-1	0	0	1	0	0	0	-1	0
sll1520	DNA repair protein RecN (recN)	Purines, pyrimidines, nucleosides, and nucleotides	DNA replication, restriction, modification, recombination, and repair	0	0	0	0	0	0	1	1	1	1	1	0	0	0	0	0	0	0	0	0	0	0	0	0	0	0	0	0	0	0	0	0	0	0	1	0	0	1	1	1	1	-1	0	0	0	0
sll1521	flavoprotein	Other categories	Other	0	0	0	0	-1	0	-1	-1	0	-1	-1	0	-1	-1	-1	-1	-1	0	0	0	0	0	0	0	0	0	0	0	0	-1	0	1	1	0	0	0	0	0	1	0	0	0	0	0	0	0
sll1522	CDP-diacylglycerol--glycerol-3-phosphate 3-phosphatidyltransferase	Energy metabolism	Fatty acid, phospholipid and sterol metabolism	0	0	0	0	0	0	1	1	0	1	1	0	0	0	0	0	0	0	0	0	1	0	0	0	0	0	0	0	0	-1	0	1	0	0	0	0	0	-1	-1	-1	0	0	0	0	0	0
sll1524	hypothetical protein	Other categories	Hypothetical	-1	-1	-1	-1	0	-1	0	0	0	0	0	0	0	-1	0	0	0	0	-1	0	0	0	0	0	0	0	0	0	0	0	0	1	0	0	0	0	0	-1	-1	0	1	-1	0	0	0	1
sll1525	phosphoribulokinase (prk)	Photosynthesis and respiration	CO2 fixation	-1	-1	-1	-1	-1	-1	-1	-1	-1	-1	-1	-1	-1	-1	-1	-1	0	0	-1	0	0	0	0	0	0	0	0	0	-1	-1	0	1	0	0	-1	0	0	0	0	0	-1	1	0	0	-1	0
sll1526	hypothetical protein	Other categories	Hypothetical	-1	-1	-1	-1	-1	-1	-1	-1	-1	-1	-1	1	-1	-1	0	1	1	-1	-1	-1	-1	0	0	0	0	0	0	-1	-1	1	0	1	-1	-1	0	0	1	0	1	0	0	1	-1	0	-1	1
sll1527	unknown protein	Other categories	Unknown	0	0	0	0	1	0	1	0	0	1	1	0	0	0	0	0	0	0	0	0	0	0	0	0	0	0	0	-1	0	0	0	0	0	0	-1	0	0	0	0	0	-1	0	0	0	0	1
sll1528	unknown protein	Other categories	Unknown	-1	-1	0	-1	-1	-1	-1	-1	-1	-1	-1	1	0	0	0	1	1	-1	0	-1	-1	0	0	1	1	0	0	-1	0	1	0	1	-1	0	0	0	-1	-1	-1	0	0	0	0	0	0	1
sll1530	unknown protein	Other categories	Unknown	-1	-1	0	-1	-1	-1	-1	-1	-1	-1	1	-1	-1	-1	-1	-1	1	0	-1	-1	0	0	0	0	0	0	0	-1	-1	0	0	1	-1	0	0	0	0	0	0	0	0	1	0	0	0	0
sll1531	unknown protein	Other categories	Unknown	0	0	0	0	0	0	0	0	0	0	0	0	0	0	0	0	0	-1	0	-1	-1	0	0	1	0	0	0	-1	-1	1	0	1	-1	1	0	0	-1	-1	-1	0	0	1	0	0	0	1
sll1532	hypothetical protein	Other categories	Hypothetical	0	0	0	0	0	0	-1	-1	-1	-1	-1	0	1	0	0	0	0	-1	0	0	0	0	0	0	0	0	0	-1	-1	-1	0	0	0	0	0	0	0	-1	0	-1	-1	1	0	0	1	0
sll1533	twitching mobility protein (pilT)	Cellular processes	Chemotaxis	0	-1	-1	-1	-1	0	1	1	1	1	0	-1	0	0	-1	-1	-1	0	0	1	0	-1	0	-1	0	0	0	-1	-1	-1	0	0	0	0	0	0	0	-1	0	0	0	0	0	0	0	-1
sll1534	probable glycosyltransferase	Other categories	Other	-1	-1	-1	-1	-1	0	0	-1	-1	-1	-1	-1	1	1	1	1	1	0	0	0	0	0	0	0	0	0	0	-1	-1	-1	0	0	0	0	0	0	0	-1	-1	0	0	0	0	0	-1	-1
sll1535	putative sugar transferase	Cell envelope	Surface polysaccharides, lipopolysaccharides and antigens	-1	0	0	1	0	0	-1	-1	-1	-1	-1	-1	-1	-1	-1	-1	1	0	0	1	0	0	0	0	-1	0	0	-1	0	1	0	0	0	1	0	0	0	1	1	1	1	1	0	0	-1	-1
sll1536	molybdopterin biosynthesis MoeB protein (moeB)	Biosynthesis of cofactors, prosthetic groups, and carriers	Molybdopterin	0	0	-1	-1	-1	0	0	0	-1	0	0	-1	1	1	1	1	-1	0	-1	0	0	0	0	0	0	0	0	-1	0	1	0	-1	0	0	1	1	0	0	0	1	-1	1	0	0	0	0
sll1537	similar to mutator MutT protein	Purines, pyrimidines, nucleosides, and nucleotides	DNA replication, restriction, modification, recombination, and repair	0	0	0	0	0	-1	0	0	-1	0	0	0	-1	0	0	1	0	0	0	0	0	0	0	0	0	0	0	1	0	0	0	-1	0	0	0	0	-1	0	-1	0	0	0	0	0	0	0
sll1538	similar to beta-hexosaminidase a precursor	Energy metabolism	Sugars	0	0	0	0	1	0	1	1	1	1	1	0	0	-1	1	1	1	0	0	-1	0	0	0	0	0	0	0	-1	0	-1	0	1	0	-1	0	0	0	-1	0	0	0	0	0	0	0	0
sll1540	alpha,alpha-trehalose-phosphate synthase	Central intermediary metabolism	Polysaccharides and glycoproteins	0	0	0	0	0	0	-1	-1	-1	-1	-1	0	0	0	0	0	0	1	0	0	0	0	0	0	1	0	0	0	0	0	0	0	0	-1	0	0	0	-1	1	1	0	-1	0	0	0	0
sll1541	hypothetical protein	Other categories	Hypothetical	0	0	0	0	1	0	1	1	1	1	1	1	1	1	0	0	1	1	0	1	1	1	1	0	0	0	0	1	1	0	0	-1	0	0	0	0	0	1	1	1	0	-1	0	0	0	0
sll1542	hypothetical protein	Other categories	Hypothetical	0	0	0	0	1	0	1	1	0	0	1	0	1	1	1	1	0	1	1	0	0	0	0	0	0	0	0	1	0	0	0	-1	0	0	0	0	-1	0	1	1	0	-1	0	0	0	-1
sll1543	hypothetical protein	Other categories	Hypothetical	0	0	0	0	1	0	1	1	0	0	0	1	0	0	0	-1	-1	0	1	0	0	0	0	0	0	0	0	0	0	0	0	0	1	0	-1	0	1	0	1	-1	1	-1	0	0	0	-1
sll1544	two-component response regulator NarL subfamily	Purines, pyrimidines, nucleosides, and nucleotides	Regulatory functions	0	0	0	0	0	0	-1	0	-1	-1	-1	1	0	0	0	0	0	0	0	0	1	0	0	0	0	0	0	0	1	0	0	0	0	0	0	0	1	0	1	0	0	0	0	0	0	1
sll1545	glutathione S-transferase	Biosynthesis of cofactors, prosthetic groups, and carriers	Thioredoxin, glutaredoxin, and glutathione	0	0	0	0	-1	0	-1	-1	-1	-1	-1	1	0	-1	-1	-1	-1	0	0	0	1	0	0	-1	0	0	0	0	0	0	0	0	0	1	0	0	0	0	1	1	0	0	0	0	0	0
sll1546	exopolyphosphatase (ppx)	Central intermediary metabolism	Phosphorus compounds	-1	-1	-1	-1	-1	0	1	1	1	0	1	0	-1	-1	-1	-1	0	0	0	0	1	0	0	0	0	0	0	-1	1	0	0	1	0	-1	-1	0	1	1	1	1	0	0	0	0	-1	0
sll1547	hypothetical protein	Other categories	Hypothetical	0	1	1	0	1	0	-1	1	1	0	1	0	0	0	0	0	0	0	0	0	0	0	0	0	0	0	0	0	0	0	1	0	0	0	0	0	0	0	0	0	0	-1	0	1	0	0
sll1549	hypothetical protein	Other categories	Hypothetical	0	0	0	0	1	0	1	1	1	1	1	1	0	0	0	0	-1	-1	0	0	0	0	0	0	0	0	0	1	1	0	-1	0	1	-1	1	-1	1	-1	1	1	0	0	0	0	0	-1
sll1550	probable porin; major outer membrane protein	Cell envelope	Membranes, lipoproteins, and porins	-1	-1	-1	-1	0	-1	0	1	1	1	1	0	-1	-1	0	1	0	-1	0	-1	0	0	-1	0	0	0	0	-1	0	0	-1	0	0	0	1	0	1	1	1	1	-1	0	0	0	0	0
sll1552	unknown protein	Other categories	Unknown	0	0	0	0	1	0	1	1	1	1	1	1	0	0	0	-1	-1	0	0	-1	0	0	0	0	0	0	0	0	0	0	0	0	0	0	0	0	0	0	1	1	0	0	0	0	0	0
sll1553	phenylalanyl-tRNA synthetase (pheT)	Translation	Aminoacyl tRNA synthetases and tRNA modification	0	-1	-1	-1	-1	-1	-1	-1	-1	-1	-1	1	1	0	1	1	1	0	-1	0	0	0	0	0	1	0	0	-1	0	0	0	1	0	-1	0	1	0	0	0	0	-1	1	0	1	0	-1
sll1555	two-component hybrid sensor and regulator	Purines, pyrimidines, nucleosides, and nucleotides	Regulatory functions	0	0	0	0	0	0	0	0	0	0	0	0	-1	-1	-1	-1	-1	1	0	0	0	0	0	0	0	0	0	-1	0	0	0	1	0	0	-1	0	-1	-1	-1	-1	1	-1	1	1	0	0
sll1556	isopentenyl-dephosphate delta-isomerase	Other categories	Other	0	1	1	1	1	0	1	1	1	1	1	0	-1	-1	0	0	1	0	1	0	0	1	0	0	0	0	0	0	0	-1	0	0	0	1	0	0	0	0	1	1	0	0	0	0	0	0
sll1557	succinyl-CoA synthetase alpha chain	Energy metabolism	TCA cycle	0	0	0	0	0	0	-1	-1	-1	1	1	0	0	0	0	0	0	1	0	0	0	0	0	0	0	0	0	0	0	-1	0	0	0	-1	0	0	0	0	0	0	0	0	0	0	0	0
sll1558	mannose-1-phosphate guanyltransferase	Energy metabolism	Sugars	0	-1	0	-1	0	-1	0	1	0	0	0	0	0	0	0	0	0	1	0	1	0	1	0	0	0	0	0	1	1	0	0	0	0	1	0	-1	-1	0	0	0	0	-1	0	0	-1	1
sll1559	soluble hydrogenase 42 kD subunit	Other categories	Hydrogenase	0	-1	-1	-1	-1	-1	0	0	0	0	-1	-1	-1	-1	-1	0	0	-1	0	0	-1	1	0	0	1	0	0	0	1	0	0	1	0	-1	0	1	0	1	0	0	-1	1	0	0	0	0
sll1560	putative transposase [ISY203_d]	Other categories	Transposon-related functions	0	0	0	0	0	0	0	0	0	0	0	0	0	0	0	0	0	0	0	0	0	0	0	0	0	0	0	0	-1	1	0	0	0		1	0	-1	0	0	1	0	0	0	0	0	-1
sll1561	proline oxidase (putA)	Energy metabolism	Amino acids and amines	0	0	0	0	0	0	0	1	0	0	1	1	1	0	0	0	-1	0	0	0	0	1	0	0	0	0	0	-1	0	0	0	0	0	0	0	0	0	1	1	1	-1	0	0	0	-1	0
sll1562	unknown protein	Other categories	Unknown	0	0	-1	-1	0	0	0	-1	-1	0	0	-1	1	1	0	0	0	0	0	0	0	0	0	0	0	0	0	1	0	0	0	0	0	0	-1	0	0	0	0	0	-1	0	0	0	0	0
sll1563	unknown protein	Other categories	Unknown	0	0	1	1	1	0	1	1	0	1	1	-1	-1	0	0	-1	0	0	0	-1	0	0	1	0	1	0	0	0	1	-1	0	-1	-1	0	0	0	0	0	0	0	-1	0	0	0	0	1
sll1564	putative lyase	Amino acid biosynthesis	Branched chain family	1	1	1	1	1	1	1	1	1	1	1	0	1	0	-1	-1	-1	1	1	1	1	1	0	0	0	0	0	0	0	1	0	0	0	0	1	0	0	0	1	1	1	-1	0	0	0	-1
sll1566	glucosylglycerolphosphate synthase (ggpS)	Central intermediary metabolism	Polysaccharides and glycoproteins	0	0	0	0	1	0	1	1	1	0	1	1	1	0	0	1	1	0	0	0	0	0	0	0	0	0	0	1	-1	0	0	0	0	1	-1	0	0	1	1	1	0	0	0	0	1	0
sll1568	fibrillin	Cell envelope	Surface structures	0	0	0	0	1	0	0	1	1	1	1	1	-1	-1	-1	-1	-1	1	0	0	1	0	0	0	0	0	0	0	0	0	0	1	1	0	0	0	1	0	1	1	0	0	0	0	1	0
sll1570	unknown protein	Other categories	Unknown	0	0	0	0	1	0	0	1	-1	1	-1	0	1	1	1	1	0	0	0	0	0	0	0	0	0	0	0	0	0	0	0	0	0	0	0	0	-1	0	0	0	0	-1	0	0	0	0
sll1571	hypothetical protein	Other categories	Hypothetical	-1	-1	0	0	0	-1	0	-1	-1	0	-1	0	-1	-1	0	1	1	0	-1	0	0	0	0	0	0	0	0	-1	0	-1	0	0	0	1	-1	0	-1	0	1	1	0	-1	0	0	0	0
sll1572	DNA polymerase III alpha subunit [Contains Ssp dnaE intein] (dnaE)	Purines, pyrimidines, nucleosides, and nucleotides	DNA replication, restriction, modification, recombination, and repair	0	0	0	1	0	0	0	0	0	0	0	-1	-1	0	0	0	1	0	0	0	0	0	0	0	0	0	0	0	0	0	0	0	0	1	0	0	0	0	0	1	0	-1	0	0	0	0
sll1573	hypothetical protein	Other categories	Hypothetical	0	0	0	0	0	0	-1	0	0	0	0	1	0	0	1	1	1	0	0	0	0	-1	0	1	0	1	0	0	0	0	0	0	0	1	0	0	0	0	0	0	0	-1	0	0	0	0
sll1574	similar to serine/threonine kinase	Purines, pyrimidines, nucleosides, and nucleotides	Regulatory functions	1	1	1	1	0	0	0	0	0	0	1	0	-1	0	0	0	0	1	1	1	0	0	0	0	0	0	0	0	0	0	0	0	0	0	0	0	0	0	0	1	0	-1	0	0	0	0
sll1575	similar to serine/threonine kinase	Purines, pyrimidines, nucleosides, and nucleotides	Regulatory functions	0	0	0	0	1	0	-1	-1	1	0	1	1	1	0	0	0	0	0	0	0	0	0	0	0	0	0	0	-1	0	0	0	0	0	0	-1	0	0	-1	0	0	0	-1	0	0	0	0
sll1577	phycocyanin beta subunit (cpcB)	Photosynthesis and respiration	Phycobilisome	-1	-1	-1	-1	-1	-1	-1	-1	-1	-1	-1	-1	-1	1	1	1	1	-1	1	-1	1	-1	-1	0	0	0	0	-1	-1	-1	-1	1	0	-1	-1	-1	-1	-1	-1	-1	0	1	0	0	-1	0
sll1578	phycocyanin alpha subunit (cpcA)	Photosynthesis and respiration	Phycobilisome	-1	-1	-1	-1	-1	-1	-1	-1	-1	-1	-1	0	-1	1	1	1	1	0	1	0	1	-1	-1	0	0	0	0	-1	-1	-1	0	1	0	0	-1	0	0	-1	-1	-1	0	1	0	0	-1	0
sll1579	phycobilisome rod linker polypeptide (cpcC2)	Photosynthesis and respiration	Phycobilisome	-1	-1	-1	-1	-1	-1	-1	-1	-1	-1	-1	0	-1	1	1	1	1	-1	1	-1	1	-1	-1	0	0	0	0	-1	-1	-1	-1	1	1	0	-1	-1	-1	-1	-1	-1	0	1	0	0	-1	0
sll1580	phycobilisome rod linker polypeptide (cpcC1)	Photosynthesis and respiration	Phycobilisome	0	0	0	-1	-1	-1	0	0	-1	-1	-1	1	-1	1	1	1	1	-1	1	-1	1	-1	-1	-1	-1	0	0	-1	-1	-1	-1	1	1	0	-1	-1	-1	-1	-1	-1	0	1	0	0	-1	0
sll1581	hypothetical protein	Other categories	Hypothetical	-1	1	-1	0	0	0	1	1	1	0	0	-1	1	0	1	1	1	-1	-1	0	0	0	0	0	0	0	0	0	0	0	0	0	0	0	0	0	0	0	1	1	0	0	0	0	0	0
sll1582	unknown protein	Other categories	Unknown	0	0	0	0	1	0	1	1	-1	1	-1	0	0	1	1	1	1	0	-1	0	0	0	0	0	0	0	0	0	0	0	0	0	0	0	0	0	0	-1	-1	-1	0	1	0	0	0	0
sll1583	unknown protein	Other categories	Unknown	0	-1	-1	-1	-1	0	1	1	1	0	1	-1	1	-1	-1	-1	-1	-1	0	-1	0	-1	0	0	0	0	0	-1	-1	0	0	0	0	0	-1	1	1	-1	-1	-1	0	1	0	0	0	-1
sll1584	ferredoxin like protein	Photosynthesis and respiration	Soluble electron carriers	0	0	0	-1	0	0	1	1	0	1	1	-1	1	1	1	1	0	0	0	0	0	0	0	0	0	0	0	-1	0	0	0	0	0	0	0	0	0	-1	0	0	-1	0	0	0	0	0
sll1586	unknown protein	Other categories	Unknown	1	1	0	1	1	0	1	1	0	1	0	1	1	1	1	1	1	0	0	1	0	0	0	1	0	0	0	0	0	1	0	0	0	0	0	0	0	0	0	1	1	1	0	0	0	0
sll1590	two-component sensor histidine kinase	Purines, pyrimidines, nucleosides, and nucleotides	Regulatory functions	0	1	1	1	1	0	0	0	-1	0	-1	0	0	0	0	0	1	0	0	0	0	0	0	0	0	0	0	-1	0	0	0	0	0	0	-1	-1	-1	-1	-1	-1	1	-1	0	-1	-1	0
sll1592	two-component response regulator NarL subfamily	Purines, pyrimidines, nucleosides, and nucleotides	Regulatory functions	0	0	0	0	1	0	0	1	0	1	1	1	0	-1	0	-1	0	0	0	0	0	0	0	0	0	0	0	0	0	0	0	0	0	0	-1	0	0	-1	1	1	0	0	0	0	0	-1
sll1594	ndhF3 operon transcriptional regulator, LysR family protein (ndhR)	Purines, pyrimidines, nucleosides, and nucleotides	Regulatory functions	0	0	0	1	1	0	0	0	1	1	1	1	0	-1	0	-1	0	0	-1	0	0	0	0	0	0	0	0	0	0	0	0	0	0	1	-1	0	1	1	1	1	1	-1	0	0	-1	0
sll1595	circadian clock protein KaiC homolog (kaiC2)	Other categories	Other	0	0	0	1	1	0	1	1	1	0	1	0	-1	-1	-1	-1	-1	0	0	0	0	0	0	0	0	0	0	0	0	-1	0	1	0	0	0	0	-1	0	0	0	0	-1	0	0	0	0
sll1596	circadian clock protein KaiB homolog (kaiB2)	Other categories	Other	0	0	0	1	1	0	1	0	0	1	0	-1	-1	-1	-1	-1	-1	0	0	0	0	0	0	0	0	0	0	0	0	0	0	0	0	0	0	0	0	0	0	0	0	0	0	0	0	0
sll1598	Mn transporter MntC (mntC)	Translation	Transport and binding proteins	0	0	0	0	1	0	1	0	1	1	1	0	0	0	0	0	0	0	0	0	0	0	0	0	0	0	0	0	0	-1	0	0	1	0	0	0	0	0	1	1	1	-1	0	0	0	1
sll1599	manganese transport system ATP-binding protein MntA (mntA)	Translation	Transport and binding proteins	0	0	0	0	1	0	1	1	1	1	1	1	0	0	0	0	0	0	1	0	0	0	0	0	0	0	0	0	1	1	0	0	1	-1	0	0	0	0	1	0	1	-1	0	0	0	0
sll1600	manganese transport system membrane protein MntB (mntB)	Translation	Transport and binding proteins	0	0	0	0	1	0	1	1	1	1	1	0	0	0	0	-1	0	0	0	0	0	0	0	0	0	0	0	0	0	-1	0	0	1	0	-1	0	0	0	1	-1	1	0	0	0	0	0
sll1601	hypothetical protein	Other categories	Hypothetical	0	0	0	1	1	0	1	1	1	1	0	0	0	0	0	0	0	0	0	0	0	0	0	0	0	0	0	0	0	0	0	0	0	0	0	0	0	0	1	1	1	0	0	0	0	0
sll1605	(3R)-hydroxymyristol acyl carrier protein dehydrase	Energy metabolism	Fatty acid, phospholipid and sterol metabolism	0	0	0	0	0	0	1	1	0	0	0	0	0	0	0	1	0	0	0	0	0	0	0	0	0	0	0	-1	0	0	0	1	0	-1	0	0	0	-1	0	-1	-1	-1	0	0	0	0
sll1606	hypothetical protein	Other categories	Hypothetical	0	0	0	0	1	0	0	0	0	0	1	1	1	0	0	0	0	0	0	0	0	0	0	0	0	0	0	0	0	1	0	0	0	1	0	0	-1	-1	-1	-1	-1	0	0	0	0	0
sll1608	hypothetical protein	Other categories	Hypothetical	0	0	0	0	1	0	1	1	1	1	-1	-1	0	0	0	0	0	0	-1	0	0	0	0	1	0	0	0	0	0	1	0	0	0	1	0	0	0	-1	0	0	0	0	0	1	0	0
sll1609	hypothetical protein	Other categories	Hypothetical	0	1	1	1	1	0	0	1	1	0	1	-1	0	-1	-1	-1	-1	0	0	1	0	0	0	0	0	0	0	0	0	0	0	0	0	0	0	0	0	0	0	1	1	-1	0	0	0	0
sll1611	unknown protein	Other categories	Unknown	0	0	-1	-1	-1	-1	-1	-1	0	0	0	0	0	0	0	-1	0	0	-1	-1	0	1	0	1	0	0	0	-1	0	0	0	0	-1	0	0	0	0	-1	-1	-1	-1	0	0	0	0	1
sll1612	folylpolyglutamate synthase (folC)	Biosynthesis of cofactors, prosthetic groups, and carriers	Folic acid	0	0	0	0	0	0	0	1	1	1	1	0	0	0	0	0	0	0	0	0	0	0	0	0	0	0	0	0	0	0	0	0	0	0	0	0	-1	0	0	0	-1	0	0	0	0	0
sll1613	unknown protein	Other categories	Unknown	0	0	1	0	1	0	0	1	1	0	1	-1	1	0	0	-1	-1	0	0	0	0	0	0	0	0	0	0	-1	0	0	0	0	0	1	0	0	0	0	0	0	1	0	0	0	0	0
sll1614	cation-transporting ATPase (pma1)	Translation	Transport and binding proteins	0	0	0	0	1	0	1	1	1	0	1	0	1	0	0	1	0	0	-1	0	0	1	0	0	1	0	0	1	0	0	0	0	0	0	0	0	0	-1	-1	-1	0	1	0	0	0	0
sll1615	thiophen and furan oxidation protein	Cellular processes	Detoxification	0	0	0	0	0	0	0	0	0	0	0	0	0	0	1	0	0	0	0	0	0	0	0	0	0	0	0	0	1	0	0	-1	0	0	0	0	0	-1	1	1	-1	-1	0	0	0	0
sll1618	hypothetical protein	Other categories	Hypothetical	0	0	0	0	0	0	1	-1	0	-1	-1	-1	1	1	1	1	0	0	0	0	0	0	0	0	0	0	0	1	0	0	1	0	0	1	-1	0	0	0	1	1	0	0	0	0	0	0
sll1620	hypothetical protein	Other categories	Hypothetical	0	-1	0	0	-1	0	-1	0	0	0	0	-1	-1	0	-1	0	0	1	1	0	0	0	0	0	0	0	0	1	1	0	0	0	0	1	0	0	0	-1	1	0	0	-1	0	0	0	1
sll1621	AhpC/TSA family protein	Other categories	Other	1	1	0	0	-1	0	-1	-1	-1	-1	-1	1	1	1	1	1	0	1	0	0	0	0	0	0	0	1	0	0	1	1	-1	0	1	0	0	1	1	0	0	1	0	1	0	0	-1	1
sll1623	ABC transporter ATP-binding protein	Translation	Transport and binding proteins	0	0	0	1	0	1	0	1	1	1	1	0	1	1	1	1	1	0	0	0	0	0	0	0	0	0	0	1	0	0	0	-1	0	0	0	0	0	0	0	0	-1	0	0	0	0	0
sll1624	two-component response regulator	Purines, pyrimidines, nucleosides, and nucleotides	Regulatory functions	0	0	0	0	0	0	0	1	1	1	1	-1	1	1	0	0	0	0	1	0	0	0	0	0	0	0	0	1	1	0	0	-1	0	0	0	0	0	-1	-1	-1	0	1	0	0	0	0
sll1625	succinate dehydrogenase iron- sulphur protein subunit	Energy metabolism	TCA cycle	0	0	0	0	-1	0	1	1	1	1	1	-1	-1	-1	-1	1	1	0	0	0	0	0	0	0	0	0	0	-1	0	0	0	0	0	1	0	0	0	-1	1	1	0	-1	0	0	0	0
sll1626	LexA repressor	Purines, pyrimidines, nucleosides, and nucleotides	Regulatory functions	0	0	-1	0	-1	-1	0	0	0	0	0	1	1	-1	-1	-1	-1	1	1	1	1	-1	-1	0	1	0	0	-1	-1	1	0	0	0	0	-1	0	0	-1	0	1	0	0	0	0	0	1
sll1628	hypothetical protein	Other categories	Hypothetical	0	0	0	0	1	0	1	1	1	1	1	-1	1	1	1	1	1	0	-1	0	0	1	0	0	0	0	0	1	0	0	0	-1	0	0	0	0	0	-1	0	0	-1	-1	-1	-1	0	1
sll1629	DNA photolyase (phr)	Purines, pyrimidines, nucleosides, and nucleotides	DNA replication, restriction, modification, recombination, and repair	0	0	0	0	1	0	1	1	0	1	1	0	1	1	0	1	1	-1	1	0	0	0	0	0	0	0	0	1	0	0	0	-1	-1	0	0	0	0	0	0	0	-1	0	0	0	0	1
sll1630	unknown protein	Other categories	Unknown	0	0	0	0	0	0	0	0	0	0	0	0	0	0	0	0	0	0	1	0	1	0	0	0	0	0	0	0	0	-1	0	0	0	0	0	0	0	0	0	0	0	0	0	0	0	0
sll1631	putative cytidine and deoxycytidylate deaminase	Purines, pyrimidines, nucleosides, and nucleotides	Pyrimidine ribonucleotide biosynthesis	0	0	0	0	0	0	1	0	1	1	1	0	0	0	0	1	1	0	0	0	0	0	0	0	0	0	0	0	0	0	0	0	0	0	0	0	0	-1	0	0	1	0	0	0	0	0
sll1632	hypothetical protein	Other categories	Hypothetical	-1	0	0	-1	-1	0	0	-1	0	0	0	0	0	0	0	0	0	0	0	0	0	0	0	0	0	0	0	-1	0	0	0	0	0	1	0	0	0	-1	0	0	0	0	0	0	0	0
sll1633	cell division protein FtsZ (ftsZ)	Cellular processes	Cell division	-1	-1	0	0	-1	-1	-1	-1	-1	-1	-1	-1	-1	1	1	1	1	-1	-1	-1	-1	0	0	0	0	0	0	0	-1	1	0	1	-1	1	0	0	0	0	-1	0	-1	1	0	0	0	0
sll1634	hypothetical protein	Other categories	Hypothetical	0	0	0	1	1	1	0	0	1	0	1	0	0	0	0	0	1	0	0	0	0	0	0	1	0	0	0	1	0	0	0	0	-1	0	0	0	0	0	0	0	0	0	0	0	0	0
sll1635	Thy1 protein homolog	Purines, pyrimidines, nucleosides, and nucleotides	Pyrimidine ribonucleotide biosynthesis	0	0	0	-1	0	-1	0	0	0	1	1	0	-1	0	-1	0	1	-1	0	0	0	0	0	0	0	0	0	0	0	0	0	0	0	0	0	0	0	-1	0	-1	-1	1	0	0	0	0
sll1636	ferripyochelin binding protein	Other categories	Other	0	0	0	0	0	0	1	1	1	1	1	0	-1	0	1	1	0	0	0	0	0	0	0	0	0	0	0	-1	0	0	0	0	0	1	0	0	0	0	1	1	1	0	0	0	0	0
sll1638	hypothetical protein	Other categories	Hypothetical	-1	-1	-1	-1	-1	-1	-1	-1	-1	-1	-1	0	-1	-1	-1	0	-1	-1	0	-1	1	-1	0	0	0	0	0	-1	-1	-1	-1	1	0	0	-1	-1	-1	-1	-1	-1	0	1	0	0	-1	0
sll1639	urease accessory protein D (ureD)	Central intermediary metabolism	Other	-1	0	0	-1	0	-1	0	0	0	0	0	0	-1	0	0	1	0	0	0	0	0	0	0	0	0	0	0	0	-1	0	1	1	0	0	0	0	0	-1	-1	-1	0	0	0	0	0	0
sll1640	hypothetical protein	Other categories	Hypothetical	-1	-1	-1	-1	0	1	1	1	0	0	0	0	0	0	0	0	0	0	0	0	0	0	0	0	0	0	0	0	1	0	0	0	0	0	0	0	0	0	0	0	0	0	0	0	0	1
sll1641	glutamate decarboxylase	Energy metabolism	Amino acids and amines	-1	-1	0	-1	0	-1	0	-1	0	0	0	0	0	0	0	1	1	-1	0	0	0	0	0	0	0	0	0	0	0	0	0	0	0	1	0	0	0	-1	0	0	0	-1	0	-1	0	-1
sll1642	hypothetical protein	Other categories	Hypothetical	0	0	0	1	0	0	0	-1	0	0	0	1	0	0	0	1	0	0	0	0	0	0	0	0	0	0	0	0	0	0	0	0	0	0	-1	0	0	0	0	0	0	0	0	0	0	0
sll1643	hypothetical protein	Other categories	Hypothetical	0	1	1	1	1	1	-1	0	0	0	-1	1	1	1	0	0	0	0	0	0	0	0	0	0	0	0	0	-1	0	0	0	1	0	0	-1	0	0	-1	-1	0	1	1	0	0	0	0
sll1647	probable phosphinothricin N-acetyltransferase	Other categories	Other	0	0	0	0	-1	-1	-1	0	-1	0	0	1	1	0	1	1	1	0	0	0	-1	0	0	0	0	0	0	0	0	1	0	0	0	0	0	0	0	0	0	0	0	0	0	0	0	0
sll1651	hypothetical protein	Other categories	Hypothetical	0	0	1	1	1	0	-1	-1	-1	-1	-1	0	-1	-1	-1	-1	-1	0	0	0	0	0	0	0	0	0	0	0	0	0	0	0	0		0	0	0	0	0	0	1	0	0	0	0	0
sll1652	hypothetical protein	Other categories	Hypothetical	1	1	1	1	1	1	1	-1	1	0	1	0	-1	-1	-1	-1	-1	0	0	1	0	0	0	0	0	0	0	1	1	0	0	0	0	0	0	0	0	0	1	1	1	-1	0	0	0	0
sll1653	similar to menaquinone biosynthesis methyltransferase	Other categories	Other	1	0	1	1	0	0	-1	-1	-1	-1	-1	1	-1	-1	-1	-1	-1	1	0	0	0	0	0	0	0	0	0	1	1	0	0	0	0	0	0	0	-1	-1	0	0	0	-1	0	0	0	0
sll1654	hypothetical protein	Other categories	Hypothetical	0	-1	-1	-1	-1	0	1	1	0	0	0	1	-1	-1	-1	-1	-1	0	0	0	0	0	0	0	0	0	0	0	0	-1	0	1	1	0	-1	0	0	-1	1	1	0	-1	0	0	0	0
sll1655	similar to biotin [acetyl-CoA-carboxylase] ligase	Energy metabolism	Fatty acid, phospholipid and sterol metabolism	0	0	-1	-1	-1	0	0	0	0	0	0	1	1	0	0	-1	-1	0	0	0	0	0	0	0	0	0	0	0	-1	-1	0	1	1	0	0	0	1	-1	1	0	0	-1	0	0	0	0
sll1656	hypothetical protein	Other categories	Hypothetical	0	0	0	0	0	0	0	0	0	-1	0	1	0	0	0	0	-1	1	1	0	1	0	0	0	0	0	0	-1	0	0	0	0	1	0	0	0	-1	0	1	1	0	-1	0	0	0	0
sll1658	hypothetical protein	Other categories	Hypothetical	0	0	0	1	0	1	-1	-1	-1	-1	-1	1	1	0	0	0	-1	0	-1	0	-1	0	0	0	0	0	0	1	0	0	0	-1	0	0	-1	0	0	0	1	-1	0	-1	0	0	0	0
sll1659	hypothetical protein	Other categories	Hypothetical	0	1	1	1	1	1	1	1	1	1	1	-1	1	1	1	1	1	0	0	0	0	0	0	0	-1	0	0	1	0	0	0	-1	0	0	0	0	0	-1	1	1	1	-1	0	0	0	0
sll1660	hypothetical protein	Other categories	Hypothetical	0	0	0	0	0	0	-1	0	0	0	0	-1	0	0	0	0	0	1	0	0	0	0	0	0	0	0	0	0	0	-1	0	-1	0	0	0	0	0	-1	0	0	1	0	0	0	0	0
sll1662	probable prephenate dehydratase	Amino acid biosynthesis	Aromatic amino acid family	0	0	0	0	0	0	0	1	1	1	1	0	0	0	0	0	0	0	0	0	0	0	0	0	0	0	0	0	0	0	0	0	0	0	0	0	0	0	1	1	0	0	0	0	-1	0
sll1663	phycocyanin alpha phycocyanobilin lyase related protein	Photosynthesis and respiration	Phycobilisome	0	0	0	0	0	0	0	1	1	1	1	0	-1	0	1	1	0	0	-1	-1	0	0	0	0	0	0	0	-1	-1	0	0	0	0	0	0	0	0	0	0	0	-1	0	0	0	0	0
sll1664	probable glycosyl transferase	Other categories	Other	0	0	-1	1	1	-1	1	1	-1	0	1	-1	1	1	1	1	1	0	0	0	0	0	0	0	0	0	0	1	0	0	0	0	0	-1	0	0	0	0	0	0	0	0	0	0	1	0
sll1665	unknown protein	Other categories	Unknown	-1	-1	-1	-1	-1	-1	-1	-1	-1	-1	-1	1	1	1	1	1	1	-1	0	0	0	-1	0	0	-1	0	0	-1	-1	1	0	1	0	0	-1	0	0	-1	0	0	0	0	0	0	-1	0
sll1666	DnaJ protein (dnaJ)	Cellular processes	Chaperones	0	0	0	0	0	0	-1	-1	-1	-1	-1	0	1	1	1	1	1	1	0	0	0	0	0	0	0	0	0	0	1	-1	0	-1	0	0	1	0	0	0	1	1	1	0	0	-1	0	1
sll1667	hypothetical protein	Other categories	Hypothetical	0	0	1	0	0	0	0	0	-1	-1	-1	-1	1	1	1	1	1	0	0	0	0	0	0	-1	-1	0	0	1	1	0	0	-1	0	1	0	0	0	0	0	1	0	0	0	-1	0	1
sll1669	shikimate kinase (aroK)	Amino acid biosynthesis	Aromatic amino acid family	0	0	0	0	0	0	-1	-1	-1	-1	0	1	0	1	0	1	0	0	0	0	0	0	0	0	0	0	0	0	1	0	0	0	0	0	0	0	0	0	0	0	-1	0	0	0	0	1
sll1670	heat-inducible transcription repressor HrcA homolog	Purines, pyrimidines, nucleosides, and nucleotides	Regulatory functions	0	0	0	0	1	0	1	1	1	1	1	-1	1	1	1	1	-1	0	0	0	1	0	0	0	0	0	0	1	0	-1	0	0	0	0	1	0	0	0	0	1	1	1	0	0	0	0
sll1671	hypothetical protein	Other categories	Hypothetical	0	0	0	0	0	0	1	1	0	0	0	0	1	0	0	0	0	0	0	0	0	0	0	0	0	0	0	1	0	0	0	-1	0	0	0	0	0	0	1	0	0	0	0	0	0	0
sll1672	two-component hybrid sensor and regulator	Purines, pyrimidines, nucleosides, and nucleotides	Regulatory functions	0	0	0	0	1	0	1	1	1	1	1	0	-1	-1	-1	-1	-1	0	0	0	0	0	0	0	-1	0	0	0	-1	-1	0	-1	0	0	-1	0	-1	0	0	1	1	0	0	0	-1	0
sll1673	two-component response regulator	Purines, pyrimidines, nucleosides, and nucleotides	Regulatory functions	0	0	1	1	0	1	0	-1	-1	0	-1	-1	0	-1	-1	-1	0	0	0	0	0	0	0	0	0	0	0	0	0	0	0	-1	0	0	-1	0	-1	0	1	1	1	0	0	0	-1	0
sll1675	hypothetical protein	Other categories	Hypothetical	0	0	0	0	0	0	1	1	1	1	1	-1	0	0	0	1	0	-1	0	0	0	0	0	0	0	0	0	0	0	0	0	0	0	0	0	0	0	0	1	1	1	0	0	0	0	0
sll1676	4-alpha-glucanotransferase	Central intermediary metabolism	Polysaccharides and glycoproteins	0	0	0	0	-1	-1	-1	-1	0	0	0	0	0	0	1	1	1	0	0	0	-1	0	0	0	0	0	0	-1	0	1	0	0	0	1	0	1	0	-1	-1	-1	0	0	0	0	0	0
sll1677	similar to spore maturation protein B	Other categories	Adaptations and atypical conditions	0	0	0	0	0	0	1	0	0	0	0	0	0	0	0	1	1	-1	-1	0	0	0	0	0	0	0	0	-1	0	0	0	0	0	1	0	0	0	0	1	1	1	0	0	0	-1	0
sll1678	similar to spore maturation protein A	Other categories	Adaptations and atypical conditions	0	0	0	0	0	0	1	0	1	0	0	0	1	0	1	1	1	-1	-1	0	0	0	0	0	0	0	0	-1	0	0	0	0	0	0	0	0	0	0	0	0	0	0	0	0	-1	0
sll1679	protease	Translation	Degradation of proteins, peptides, and glycopeptides	1	1	0	1	0	0	-1	-1	0	0	-1	1	1	1	1	1	-1	0	0	0	0	0	0	0	0	0	0	-1	0	-1	-1	-1	-1	1	0	0	0	-1	0	0	0	-1	1	0	1	1
sll1680	hypothetical protein	Other categories	Hypothetical	0	0	0	0	0	0	-1	-1	-1	-1	-1	1	1	0	-1	-1	-1	1	0	0	0	1	0	1	0	0	0	1	1	1	-1	-1	0	0	0	0	-1	-1	-1	-1	-1	1	0	0	1	1
sll1681	unknown protein	Other categories	Unknown	0	0	0	0	1	0	1	1	1	1	1	1	0	0	-1	-1	0	1	0	0	0	1	1	0	0	0	0	1	0	0	0	-1	0	1	0	0	-1	-1	-1	-1	0	1	0	0	1	0
sll1682	alanine dehydrogenase	Energy metabolism	Amino acids and amines	0	0	0	1	1	0	1	1	1	0	1	1	-1	-1	-1	-1	-1	0	-1	0	0	0	0	0	0	0	0	-1	0	-1	0	0	0	1	1	0	0	0	0	0	0	0	0	0	0	0
sll1683	lysine decarboxylase	Energy metabolism	Amino acids and amines	0	0	0	0	1	0	1	1	0	0	1	0	0	0	0	0	0	0	0	0	0	1	0	0	0	0	0	0	1	-1	0	0	0	0	0	0	0	0	0	0	0	0	0	1	1	0
sll1685	protein involved in light-induced Na+-dependent proton extrusion (pxcA,cotA, ycf10)	Biosynthesis of cofactors, prosthetic groups, and carriers	Cobalamin, heme, phycobilin and porphyrin	0	0	0	0	0	0	0	1	0	1	1	0	0	0	0	0	0	0	0	0	0	0	0	0	0	0	0	0	-1	0	0	0	0	0	0	0	1	0	1	1	1	0	0	0	0	0
sll1686	hypothetical protein	Other categories	Hypothetical	0	0	0	1	1	1	1	1	0	1	1	-1	1	1	1	1	0	0	0	0	-1	0	0	0	0	0	0	0	0	-1	0	0	0	0	0	0	1	0	0	1	0	0	0	0	0	0
sll1687	unknown protein	Other categories	Unknown	1	1	0	1	1	1	-1	1	0	1	0	-1	1	0	-1	-1	-1	1	0	0	0	0	0	0	0	0	0	1	0	1	0	-1	0	1	-1	0	0	0	0	0	1	0	0	0	0	0
sll1688	threonine synthase (thrC)	Amino acid biosynthesis	Aspartate family	-1	1	1	1	1	0	-1	-1	-1	-1	-1	-1	-1	-1	-1	-1	-1	1	0	1	1	0	-1	0	0	0	0	0	1	1	1	0	0	0	1	0	0	0	0	1	0	-1	0	0	0	0
sll1689	group2 RNA polymerase sigma factor SigE (sigE,rpoD2-V)	Transcription	RNA synthesis, modification, and DNA transcription	0	0	0	0	0	0	1	1	1	1	1	1	1	1	1	1	1	0	0	0	0	0	0	0	-1	0	0	1	1	-1	0	0	0	0	-1	-1	-1	0	0	0	0	1	0	0	-1	1
sll1691	hypothetical protein	Other categories	Hypothetical	0	0	0	0	0	0	-1	0	-1	0	-1	-1	1	1	0	-1	-1	1	0	1	1	0	0	0	0	0	0	-1	0	1	0	0	0	0	1	0	0	0	1	1	1	0	0	0	0	0
sll1692	hypothetical protein	Other categories	Hypothetical	0	0	0	0	0	0	-1	-1	-1	-1	-1	-1	1	1	0	-1	-1	1	0	1	1	0	0	0	0	0	0	0	0	0	0	-1	0	0	0	0	0	-1	1	1	1	0	0	0	0	0
sll1693	hypothetical protein	Other categories	Hypothetical	-1	-1	0	-1	0	-1	0	0	0	1	0	1	1	1	1	1	1	-1	-1	0	0	0	0	0	0	0	0	0	0	-1	0	0	0	0	0	0	1	1	1	1	1	1	0	0	-1	0
sll1694	pilin polypeptide PilA1 (pilA1)	Cellular processes	Chemotaxis	0	0	0	0	0	0	-1	-1	-1	-1	-1	0	1	1	1	1	1	0	0	1	1	-1	-1	-1	-1	1	0	-1	0	-1	0	0	1	0	0	1	1	1	1	1	1	0	0	0	-1	-1
sll1695	pilin polypeptide PilA2 (pilA2)	Cellular processes	Chemotaxis	-1	0	0	0	-1	0	0	-1	-1	-1	0	0	1	1	1	1	1	0	0	0	1	0	0	-1	0	0	0	-1	0	-1	0	0	0	0	0	1	1	1	1	1	1	1	0	0	-1	-1
sll1696	hypothetical protein	Other categories	Hypothetical	0	0	0	0	0	1	0	-1	-1	0	-1	-1	1	1	1	1	1	0	0	0	0	0	0	0	0	0	0	0	0	-1	0	-1	-1	0	0	0	1	0	0	0	1	1	0	0	-1	-1
sll1697	hypothetical protein	Other categories	Hypothetical	1	0	1	1	1	0	1	1	1	1	1	1	0	1	1	1	1	1	0	0	1	1	0	0	0	0	0	1	0	0	0	-1	0	0	0	0	0	1	1	1	1	0	0	-1	1	0
sll1698	hypothetical protein	Other categories	Hypothetical	0	0	0	0	0	-1	-1	0	0	0	0	0	1	1	1	1	1	0	0	0	0	0	0	0	0	0	0	0	0	0	0	-1	0	0	-1	0	0	0	1	-1	0	0	0	0	0	0
sll1699	oligopeptide-binding protein of oligopeptide ABC transporter	Translation	Transport and binding proteins	0	0	0	0	1	1	1	1	1	1	1	0	0	0	0	1	1	0	-1	0	0	0	0	0	0	0	0	0	0	0	0	-1	0	1	0	0	0	0	0	0	0	0	0	0	0	0
sll1702	hypothetical protein YCF51 (ycf51)	Other categories	Hypothetical	0	0	0	0	0	0	0	0	0	0	0	0	1	1	1	1	0	0	0	0	0	0	0	0	0	0	0	0	0	0	0	0	0	0	0	0	-1	-1	0	0	0	0	0	0	0	0
sll1703	protease IV	Translation	Degradation of proteins, peptides, and glycopeptides	0	0	0	-1	1	-1	1	1	1	1	1	0	1	0	0	0	1	0	0	0	0	0	0	0	0	0	0	0	0	-1	0	0	-1	-1	0	0	1	-1	0	0	0	0	0	0	0	0
sll1704	probable short chain dehydrogenase	Other categories	Other	0	0	0	0	1	0	1	1	1	1	1	0	1	1	0	0	0	1	1	0	-1	0	0	0	0	0	0	0	0	-1	0	-1	0	0	0	0	0	0	0	0	-1	0	0	0	0	0
sll1708	two-component response regulator NarL subfamily	Purines, pyrimidines, nucleosides, and nucleotides	Regulatory functions	1	0	0	0	0	1	0	0	-1	0	0	0	-1	-1	-1	-1	-1	1	0	0	0	0	0	0	0	0	0	-1	0	-1	0	-1	0	0	0	0	0	-1	0	0	1	0	0	0	-1	0
sll1709	3-ketoacyl-acyl carrier protein reductase	Energy metabolism	Pentose phosphate pathway	0	-1	-1	-1	0	-1	-1	-1	-1	-1	0	-1	1	1	1	1	1	-1	0	0	0	0	1	0	0	0	0	0	0	0	1	0	0	-1	-1	0	0	-1	0	-1	-1	0	0	0	0	0
sll1710	putative transposase [ISY523_b]	Other categories	Transposon-related functions	0	0	0	0	0	0	0	0	0	0	0	0	0	0	0	0	0	0	0	0	0	0	0	0	0	0	0	0	0	1	0	0	0		0	-1	-1	-1	0	0	1	0	0	0	0	0
sll1712	DNA binding protein HU	Translation	Nucleoproteins	-1	-1	-1	-1	-1	-1	-1	-1	-1	-1	-1	0	-1	-1	0	1	0	-1	0	-1	0	-1	-1	0	0	0	0	-1	-1	-1	-1	1	0	-1	-1	0	0	-1	0	0	0	1	-1	0	0	0
sll1713	histidinol-phosphate aminotransferase (hisC)	Amino acid biosynthesis	Aromatic amino acid family	-1	-1	-1	-1	-1	-1	-1	-1	-1	-1	-1	0	1	1	1	1	1	-1	0	-1	0	-1	-1	0	0	0	0	-1	-1	0	0	1	0	-1	-1	0	0	-1	-1	-1	1	1	0	0	0	0
sll1714	unknown protein	Other categories	Unknown	1	1	0	1	1	1	0	0	0	0	0	-1	0	0	0	-1	-1	0	0	0	0	0	0	0	0	0	0	0	0	0	0	0	0	0	0	0	0	0	0	0	1	0	0	0	0	0
sll1715	hypothetical protein	Other categories	Hypothetical	1	1	0	1	1	0	-1	0	0	0	0	0	1	0	0	-1	-1	0	0	0	0	1	0	0	0	0	0	-1	0	0	0	0	-1	0	0	0	0	0	1	0	0	0	0	0	1	0
sll1716	putative transposase [ISY523_a]	Other categories	Transposon-related functions	0	0	0	0	0	0	0	0	0	0	0	0	0	0	0	0	0	0	0	0	0	0	0	0	0	0	0	1	-1	1	0	-1	0	0	0	-1	-1	0	0	0	1	0	0	0	0	-1
sll1717	unknown protein	Other categories	Unknown	0	0	0	0	0	0	1	1	1	1	1	0	0	1	1	1	1	0	0	0	0	0	0	0	0	0	0	1	0	-1	0	-1	0	1	0	0	0	0	0	0	1	0	0	0	0	0
sll1721	pyruvate dehydrogenase E1 component, beta subunit	Energy metabolism	Pyruvate dehydrogenase	0	-1	-1	-1	-1	-1	-1	0	1	0	0	0	0	0	1	1	0	0	-1	-1	0	0	0	0	0	0	0	-1	-1	0	0	1	0	-1	0	0	0	0	-1	-1	-1	1	0	0	0	1
sll1722	hypothetical protein	Other categories	Hypothetical	1	0	0	0	0	0	1	-1	1	1	1	-1	-1	-1	-1	-1	-1	0	0	0	0	0	0	0	0	0	0	1	0	1	0	0	0	0	0	-1	-1	-1	-1	-1	0	1	0	0	1	0
sll1723	probable glycosyltransferase	Other categories	Other	1	1	-1	0	1	0	0	0	1	1	1	0	0	0	0	-1	0	0	0	0	0	0	0	0	0	0	0	1	0	1	0	0	0	0	0	0	-1	-1	-1	-1	0	0	0	-1	1	1
sll1724	probable glycosyltransferase	Cell envelope	Surface polysaccharides, lipopolysaccharides and antigens	0	0	0	1	1	1	1	1	1	1	1	0	0	-1	0	-1	0	0	0	0	0	0	0	0	0	0	0	1	0	0	0	0	0	0	0	0	0	-1	-1	0	0	0	0	0	1	0
sll1725	ATP-binding protein of ABC transporter	Translation	Transport and binding proteins	0	0	0	0	1	0	0	1	1	1	1	1	-1	0	0	0	1	0	0	0	0	0	0	-1	-1	0	0	1	0	0	0	0	0	1	0	0	0	-1	-1	0	0	0	0	0	0	0
sll1726	hypothetical protein	Other categories	Hypothetical	0	0	0	1	0	1	0	0	1	0	1	1	0	0	0	0	0	0	0	0	0	1	0	0	0	0	0	1	0	0	0	0	1	0	0	0	0	-1	0	1	0	0	0	0	1	0
sll1730	unknown protein	Other categories	Unknown	0	0	0	0	0	0	1	1	0	1	1	0	0	0	0	0	0	0	0	0	0	0	0	0	0	0	0	0	0	0	0	0	0	0	0	-1	-1	-1	1	1	0	0	-1	0	0	0
sll1732	NADH dehydrogenase subunit 5 (involved in low CO2-inducible, high affinity CO2 uptake) (ndhF3)	Photosynthesis and respiration	NADH dehydrogenase	1	1	1	1	1	1	0	0	0	0	0	1	0	-1	0	0	1	-1	0	-1	-1	1	0	0	1	0	0	0	0	0	-1	0	0	0	-1	0	1	1	1	1	1	1	0	0	-1	0
sll1733	NADH dehydrogenase subunit 4 (involved in low CO2-inducible, high affinity CO2 uptake) (ndhD3)	Photosynthesis and respiration	NADH dehydrogenase	1	0	1	1	1	1	0	-1	-1	0	-1	0	0	0	0	0	1	0	0	0	0	1	0	0	0	0	0	0	-1	1	0	0	0	1	-1	1	1	1	1	1	1	1	0	0	-1	0
sll1734	protein involved in low CO2-inducible, high affinity CO2 uptake (cupA)	Other categories	Hypothetical	1	0	1	-1	0	1	0	1	1	0	0	-1	-1	1	0	1	1	0	0	-1	0	1	0	0	0	0	0	0	0	1	0	0	0	0	-1	0	1	1	1	1	1	1	0	0	0	0
sll1735	hypothetical protein	Other categories	Hypothetical	1	-1	1	-1	0	1	0	0	1	0	0	-1	-1	0	0	1	1	0	0	0	0	0	0	0	0	0	0	0	0	1	0	0	-1	0	0	0	1	1	1	1	1	1	0	0	0	0
sll1736	hypothetical protein	Other categories	Hypothetical	0	0	0	0	0	1	0	1	0	0	0	1	-1	-1	-1	-1	-1	1	0	0	0	0	0	0	0	0	0	0	0	0	0	-1	0	0	0	0	0	1	1	1	1	-1	0	0	0	0
sll1737	hypothetical protein YCF60 (ycf60)	Other categories	Hypothetical	0	0	1	0	1	0	0	0	0	1	0	1	1	0	0	0	0	0	-1	-1	0	1	0	0	0	0	0	1	0	1	0	0	0	0	0	0	0	-1	-1	-1	0	1	0	0	0	1
sll1738	hypothetical protein	Other categories	Hypothetical	0	0	1	1	0	1	0	0	0	0	0	1	1	1	0	1	0	0	0	0	0	0	0	0	-1	0	0	1	0	0	0	0	0	0	0	0	-1	-1	-1	-1	0	0	0	0	0	1
sll1739	unknown protein	Other categories	Unknown	0	0	0	0	0	0	0	-1	-1	-1	-1	0	1	1	1	-1	-1	1	1	0	0	0	0	0	0	0	0	1	-1	0	0	-1	0	0	0	-1	-1	-1	0	0	0	0	0	0	0	1
sll1740	50S ribosomal protein L19 (rpl19)	Translation	Ribosomal proteins	0	0	-1	-1	-1	0	-1	-1	-1	0	-1	0	1	1	1	1	1	0	-1	0	-1	0	0	1	1	0	0	1	0	-1	0	0	0	0	0	1	0	0	-1	-1	0	1	0	0	0	0
sll1742	transcription antitermination protein NusG (nusG)	Purines, pyrimidines, nucleosides, and nucleotides	Regulatory functions	-1	-1	-1	-1	-1	-1	-1	-1	0	-1	0	-1	1	1	1	1	1	0	0	-1	-1	0	0	1	1	0	0	1	1	-1	1	0	0	0	-1	0	0	-1	-1	-1	-1	1	0	0	0	1
sll1743	50S ribosomal protein L11 (rpl11)	Translation	Ribosomal proteins	-1	0	-1	-1	-1	-1	-1	0	0	-1	0	-1	0	0	1	1	1	-1	0	-1	-1	0	1	1	1	0	0	1	0	-1	1	0	0	0	-1	1	1	0	-1	-1	-1	1	0	0	0	-1
sll1744	50S ribosomal protein L1 (rpl1)	Translation	Ribosomal proteins	-1	-1	-1	-1	-1	-1	-1	-1	-1	-1	-1	-1	-1	0	1	1	1	0	0	-1	0	0	0	1	1	0	0	1	1	-1	0	1	0	0	-1	0	0	0	0	0	0	0	0	0	0	0
sll1745	50S ribosomal protein L10 (rpl10)	Translation	Ribosomal proteins	0	0	-1	-1	0	-1	0	0	0	0	0	-1	-1	-1	-1	-1	0	0	0	-1	0	0	1	0	1	0	0	0	0	-1	1	0	0	0	-1	0	0	-1	-1	-1	0	1	0	0	-1	-1
sll1746	50S ribosomal protein L12 (rpl12)	Translation	Ribosomal proteins	-1	-1	-1	-1	-1	-1	-1	-1	-1	-1	-1	-1	-1	-1	-1	-1	-1	0	0	0	-1	0	0	1	1	0	0	0	1	-1	1	1	0	0	-1	0	0	-1	-1	-1	0	1	0	0	-1	-1
sll1747	chorismate synthase (aroC)	Amino acid biosynthesis	Aromatic amino acid family	0	0	0	0	0	0	0	0	0	0	0	0	1	1	1	1	0	0	0	0	0	0	0	0	1	0	0	0	0	0	0	0	0	-1	-1	0	0	0	0	0	-1	1	0	0	0	0
sll1749	hypothetical protein	Other categories	Hypothetical	1	0	0	0	0	0	0	-1	-1	-1	-1	-1	1	0	0	0	0	0	0	0	0	0	0	0	0	0	0	-1	0	0	0	-1	0	0	0	0	0	0	1	1	1	0	0	0	0	0
sll1750	urease alpha subunit (ureC)	Central intermediary metabolism	Other	0	0	1	-1	0	0	0	0	0	0	0	-1	0	0	0	1	1	-1	0	0	0	0	0	0	0	0	0	-1	-1	0	0	0	0	0	0	0	0	0	1	1	0	0	0	0	0	0
sll1751	hypothetical protein	Other categories	Hypothetical	0	0	0	0	0	0	0	0	0	0	0	-1	0	1	1	1	0	0	0	0	0	0	0	0	0	0	0	0	1	0	0	0	0	0	0	0	0	0	0	0	0	0	0	0	0	1
sll1752	hypothetical protein	Other categories	Hypothetical	1	1	0	1	0	1	0	-1	-1	-1	0	0	-1	-1	-1	-1	-1	1	0	1	0	0	0	0	0	-1	0	1	0	0	0	-1	1	0	0	1	0	0	0	0	0	0	0	-1	0	1
sll1755	unknown protein	Other categories	Unknown	0	0	0	0	0	-1	1	1	1	1	1	1	0	0	1	1	1	0	0	0	0	0	0	0	0	0	0	1	-1	0	1	-1	0	1	0	0	0	0	0	0		-1	0	0	0	0
sll1757	hypothetical protein	Other categories	Hypothetical	0	0	0	0	0	-1	-1	-1	-1	0	-1	1	1	1	1	1	1	0	0	-1	0	0	0	0	0	0	0	1	0	0	0	-1	0	0	0	0	0	0	-1	-1	-1	0	0	0	0	1
sll1758	MrsA protein homolog	Other categories	Other	1	-1	0	-1	-1	-1	-1	-1	0	-1	-1	1	1	1	1	1	1	0	-1	-1	0	0	0	1	0	0	0	-1	0	1	1	0	0	1	0	0	0	0	1	1	0	0	0	1	0	-1
sll1760	homoserine kinase (thrB)	Amino acid biosynthesis	Aspartate family	0	0	0	0	0	-1	0	-1	0	0	-1	0	-1	-1	0	0	0	-1	0	0	0	0	0	0	0	0	0	-1	0	-1	0	1	0	-1	0	0	0	0	0	0	-1	1	0	0	0	1
sll1761	unknown protein	Other categories	Unknown	0	0	0	0	0	-1	0	0	0	0	0	0	0	0	0	0	0	0	0	0	0	0	0	0	0	0	0	0	0	-1	0	0	0	0	0	0	0	0	0	-1	-1	0	0	0	0	0
sll1762	binding protein of ABC transporter	Translation	Transport and binding proteins	-1	-1	-1	-1	-1	-1	0	-1	-1	-1	-1	-1	-1	-1	1	1	0	-1	0	-1	0	-1	0	-1	-1	1	0	-1	-1	0	0	1	-1	0	0	0	0	-1	-1	-1	0	0	0	0	0	0
sll1763	unknown protein	Other categories	Unknown	-1	-1	-1	-1	-1	-1	0	0	0	0	0	0	-1	1	1	1	0	0	0	0	0	-1	0	0	0	0	0	-1	0	0	0	0	0	0	0	0	0	-1	0	0	0	0	0	0	0	0
sll1764	unknown protein	Other categories	Unknown	0	0	0	0	-1	0	-1	-1	-1	-1	-1	1	1	0	0	-1	-1	1	0	1	1	0	0	0	0	0	0	-1	0	0	0	0	0	0	-1	0	0	-1	0	0	0	-1	0	0	-1	-1
sll1765	unknown protein	Other categories	Unknown	0	0	0	0	0	0	0	0	1	0	0	0	0	0	0	-1	-1	0	0	1	0	0	0	0	0	0	0	-1	0	1	0	0	0	0	0	0	0	-1	0	0	0	0	0	0	0	0
sll1766	hypothetical protein	Other categories	Hypothetical	0	0	0	-1	0	0	0	-1	0	0	0	-1	0	0	-1	-1	-1	0	0	-1	0	-1	0	0	0	0	0	-1	0	1	0	0	0	1	1	0	0	-1	0	0	0	0	0	0	0	0
sll1767	30S ribosomal protein S6 (rps6)	Translation	Ribosomal proteins	0	-1	-1	-1	-1	-1	-1	-1	-1	-1	-1	-1	-1	-1	0	0	-1	-1	-1	-1	0	0	0	1	1	0	0	0	-1	-1	0	1	0	0	-1	0	-1	-1	-1	-1	-1	1	0	0	-1	0
sll1768	probable oligopeptides ABC transporter permease protein	Translation	Transport and binding proteins	1	1	1	1	1	1	1	0	1	1	1	1	1	1	1	1	0	1	0	1	0	1	0	0	0	0	0	0	0	1	0	0	0	0	0	0	-1	-1	-1	-1	0	0	1	0	0	0
sll1769	hypothetical protein	Other categories	Hypothetical	-1	1	1	1	0	1	-1	-1	-1	-1	0	-1	1	1	1	1	1	0	0	1	0	0	0	0	0	0	0	1	1	0	0	0	0	1	0	0	0	0	0	0	0	-1	0	0	0	0
sll1770	hypothetical protein	Other categories	Hypothetical	0	1	1	0	1	0	-1	0	-1	0	-1	-1	-1	1	1	1	1	1	0	0	0	1	0	0	0	0	0	0	1	1	0	0	-1	1	0	-1	-1	0	-1	-1	0	1	1	0	-1	1
sll1771	protein serin-threonin phosphatase (pphA)	Purines, pyrimidines, nucleosides, and nucleotides	Regulatory functions	-1	-1	0	-1	-1	-1	-1	-1	-1	-1	-1	-1	-1	1	1	1	1	0	-1	-1	0	0	0	0	0	0	0	-1	0	0	1	0	-1	1	0	0	0	-1	-1	0	0	1	0	0	0	0
sll1772	DNA mismatch repair protein MutS (mutS)	Purines, pyrimidines, nucleosides, and nucleotides	DNA replication, restriction, modification, recombination, and repair	0	0	1	0	1	0	0	0	0	0	0	0	1	1	1	1	1	0	0	0	0	0	0	0	0	0	0	0	0	0	0	0	0	0	0	0	0	-1	-1	0	0	0	0	0	-1	0
sll1773	hypothetical protein	Other categories	Hypothetical	0	1	0	1	0	0	1	0	1	0	0	-1	-1	-1	-1	-1	0	0	0	0	0	0	0	0	0	0	0	1	0	0	0	-1	1	0	0	0	0	0	1	1	1	0	0	0	0	-1
sll1774	hypothetical protein	Other categories	Hypothetical	0	0	0	0	0	0	0	0	0	0	0	0	0	0	0	0	0	0	0	1	0	-1	0	0	0	0	0	0	0	1	0	0	0	0	0	-1	-1	0	0	1	1	-1	0	0	0	-1
sll1775	hypothetical protein	Other categories	Hypothetical	0	0	0	0	0	1	-1	0	-1	0	-1	-1	-1	-1	0	-1	-1	0	0	-1	0	0	0	0	0	0	0	-1	0	0	0	0	0	1	0	0	0	-1	0	0	0	0	0	0	0	0
sll1776	deoxyribose-phosphate aldolase	Purines, pyrimidines, nucleosides, and nucleotides	Interconversions and salvage of nucleosides and nucleotides	0	0	0	0	1	0	0	1	1	1	1	-1	-1	-1	0	0	0	-1	0	0	0	0	0	0	0	0	0	-1	0	0	0	0	0	0	0	0	0	0	0	0	0	0	0	0	0	0
sll1780	putative transposase [ISY203_b]	Other categories	Transposon-related functions	0	0	0	0	0	0	0	0	0	0	0	0	0	0	0	0	0	0	0	-1	0	0	0	0	0	0	0	1	0	1	1	-1	0	0	0	-1	-1	0	0	0	0	0	0	0	0	0
sll1783	hypothetical protein	Other categories	Hypothetical	-1	-1	-1	-1	-1	-1	0	0	-1	0	-1	-1	-1	-1	0	1	1	-1	0	-1	0	-1	0	-1	0	0	0	-1	-1	0	0	1	-1	1	-1	0	-1	-1	-1	-1	0	-1	0	0	-1	-1
sll1784	unknown protein	Other categories	Unknown	-1	-1	-1	-1	-1	-1	-1	-1	-1	-1	-1	-1	-1	-1	0	0	1	-1	0	-1	1	-1	-1	-1	0	0	0	-1	-1	1	-1	1	0	0	0	0	0	-1	-1	-1	0	-1	0	0	0	0
sll1785	unknown protein	Other categories	Unknown	-1	-1	-1	-1	-1	-1	-1	-1	-1	0	-1	-1	-1	-1	0	1	1	-1	0	-1	0	-1	-1	0	0	0	0	-1	-1	1	-1	1	0	1	0	0	-1	-1	-1	-1	0	-1	0	0	1	-1
sll1786	similar to Sec-independent protein translocase protein TatD (tatD)	Other categories	Other	0	-1	-1	-1	-1	0	-1	-1	0	-1	-1	-1	1	1	1	1	1	1	0	-1	0	0	0	0	0	0	0	0	0	-1	0	0	-1	-1	1	0	0	-1	-1	-1	0	1	0	0	1	0
sll1787	RNA polymerase beta subunit (rpoB)	Transcription	RNA synthesis, modification, and DNA transcription	-1	0	0	-1	0	0	0	0	1	0	0	-1	1	1	1	1	1	0	0	-1	-1	0	0	0	1	0	0	0	-1	1	0	1	0	-1	1	1	1	-1	-1	-1	-1	1	0	0	0	-1
sll1789	RNA polymerase beta prime subunit (rpoC2)	Transcription	RNA synthesis, modification, and DNA transcription	-1	-1	-1	-1	-1	0	-1	-1	-1	-1	-1	-1	-1	0	0	-1	-1	0	0	-1	0	0	0	0	1	0	-1	0	0	0	0	1	0	0	0	1	1	0	-1	0	-1	1	0	0	0	-1
sll1791	putative transposase [ISY802_a]	Other categories	Transposon-related functions	0	0	0	0	0	0	0	0	0	0	0	0	0	0	0	0	0	0	0	0	0	0	0	0	0	0	0	0	0	0	0	0	0		0	0	-1	0	0	0	1	0	0	0	0	0
sll1792	putative transposase [ISY802_a]	Other categories	Transposon-related functions	0	0	0	0	0	0	0	0	0	0	0	0	0	0	0	0	0	0	0	0	0	0	0	0	0	0	0	0	0	0	0	0	0		0	0	-1	0	1	1	1	0	0	0	0	0
sll1796	cytochrome c553 (petJ)	Photosynthesis and respiration	Soluble electron carriers	0	0	0	0	0	1	1	0	0	0	0	1	1	0	1	1	0	0	0	0	0	0	0	0	0	0	0	0	0	0	0	1	0	0	0	0	0	0	0	0	0	0	0	0	0	0
sll1797	hypothetical protein YCF21 (ycf21)	Other categories	Hypothetical	0	1	0	1	1	0	0	0	0	0	0	0	1	0	1	1	1	1	1	1	0	0	0	0	1	0	0	1	0	1	0	0	0	0	0	0	0	0	1	1	0	-1	0	0	0	1
sll1799	50S ribosomal protein L3 (rpl3)	Translation	Ribosomal proteins	-1	-1	-1	-1	-1	-1	-1	-1	-1	-1	-1	-1	-1	0	1	1	1	-1	0	-1	0	1	0	1	1	0	0	0	-1	-1	1	1	0	0	-1	1	1	-1	-1	-1	0	1	0	0	-1	0
sll1800	50S ribosomal protein L4 (rpl4)	Translation	Ribosomal proteins	-1	-1	-1	-1	-1	-1	-1	-1	-1	-1	-1	-1	-1	0	-1	1	1	-1	0	-1	0	0	0	1	1	-1	0	0	-1	-1	1	0	0	0	-1	0	0	-1	-1	-1	0	1	0	0	-1	0
sll1801	50S ribosomal protein L23 (rpl23)	Translation	Ribosomal proteins	-1	-1	-1	-1	-1	-1	-1	-1	-1	-1	-1	-1	-1	-1	-1	1	1	-1	0	-1	0	0	1	0	1	0	0	0	-1	-1	1	1	0	0	-1	1	1	-1	-1	-1	0	1	0	0	-1	-1
sll1802	50S ribosomal protein L2 (rpl2)	Translation	Ribosomal proteins	-1	-1	-1	-1	-1	-1	-1	-1	-1	-1	-1	-1	-1	-1	-1	-1	1	-1	0	-1	-1	1	1	1	1	0	0	1	-1	-1	1	1	0	0	-1	1	0	-1	-1	-1	0	1	0	0	-1	-1
sll1803	50S ribosomal protein L22 (rpl22)	Translation	Ribosomal proteins	-1	-1	-1	-1	-1	-1	-1	-1	0	-1	-1	-1	-1	0	-1	-1	1	-1	0	-1	0	0	1	0	0	-1	0	0	0	-1	0	1	0	0	-1	1	1	-1	-1	-1	0	1	0	0	0	-1
sll1804	30S ribosomal protein S3 (rps3)	Translation	Ribosomal proteins	-1	0	-1	-1	-1	-1	-1	-1	-1	-1	-1	-1	-1	0	-1	-1	0	-1	0	-1	0	0	0	1	1	0	0	0	-1	-1	1	1	0	0	-1	1	1	-1	-1	-1	0	1	0	0	-1	-1
sll1805	50S ribosomal protein L16 (rpl16)	Translation	Ribosomal proteins	-1	0	-1	-1	-1	-1	-1	0	0	0	0	-1	-1	0	-1	0	0	-1	0	-1	-1	1	0	0	1	0	0	0	0	-1	0	1	-1	0	-1	1	1	-1	-1	-1	0	1	0	0	0	-1
sll1806	50S ribosomal protein L14 (rpl14)	Translation	Ribosomal proteins	-1	-1	-1	-1	-1	-1	-1	-1	-1	-1	-1	-1	-1	-1	-1	-1	0	-1	0	-1	-1	0	0	0	0	0	0	0	-1	-1	0	0	0	0	-1	1	1	-1	-1	-1	0	1	0	0	-1	-1
sll1807	50S ribosomal protein L24 (rpl24)	Translation	Ribosomal proteins	-1	-1	-1	-1	-1	-1	-1	-1	-1	-1	0	-1	-1	-1	-1	-1	0	-1	0	-1	-1	0	0	1	1	0	0	0	0	-1	0	1	0	0	-1	1	1	-1	-1	-1	0	1	0	0	0	-1
sll1808	50S ribosomal protein L5 (rpl5)	Translation	Ribosomal proteins	-1	-1	-1	-1	-1	-1	-1	-1	-1	-1	-1	-1	-1	-1	-1	-1	0	-1	0	-1	0	0	0	0	1	0	0	0	-1	-1	0	0	0	0	-1	1	0	-1	-1	-1	0	1	0	0	-1	-1
sll1809	30S ribosomal protein S8 (rps8)	Translation	Ribosomal proteins	-1	0	-1	-1	0	0	-1	0	0	0	0	-1	-1	0	-1	-1	0	-1	0	-1	0	0	1	0	1	0	0	0	-1	-1	0	1	0	0	1	0	0	0	0	1	0	1	0	0	-1	-1
sll1810	50S ribosomal protein L6 (rpl6)	Translation	Ribosomal proteins	-1	-1	-1	-1	-1	-1	-1	-1	0	0	0	-1	-1	0	-1	-1	0	-1	0	-1	0	0	0	1	1	0	0	1	0	-1	0	1	0	0	-1	1	1	-1	-1	-1	0	1	0	0	-1	-1
sll1811	50S ribosomal protein L18 (rpl18)	Translation	Ribosomal proteins	-1	-1	-1	-1	-1	-1	-1	0	0	0	0	-1	-1	0	-1	-1	0	0	0	-1	-1	0	0	0	1	-1	0	0	0	-1	0	0	0	0	-1	1	1	-1	-1	-1	0	1	0	0	0	-1
sll1812	30S ribosomal protein S5 (rps5)	Translation	Ribosomal proteins	-1	-1	-1	-1	-1	-1	-1	-1	0	-1	0	-1	-1	0	-1	-1	0	-1	0	-1	0	-1	0	0	0	0	0	0	0	-1	-1	0	0	0	-1	0	1	-1	-1	-1	0	1	0	0	-1	-1
sll1813	50S ribosomal protein L15 (rpl15)	Translation	Ribosomal proteins	-1	-1	-1	-1	-1	-1	-1	-1	0	-1	0	-1	-1	0	-1	0	0	0	0	0	-1	-1	0	0	1	0	-1	1	0	-1	0	0	0	0	-1	1	0	-1	-1	-1	0	1	0	0	-1	-1
sll1814	preprotein translocase SecY subunit (secY)	Cellular processes	Protein and peptide secretion	-1	-1	-1	-1	-1	-1	-1	-1	-1	-1	-1	-1	-1	-1	-1	-1	-1	0	0	0	0	0	0	0	0	0	0	0	0	-1	-1	1	0	-1	-1	0	-1	-1	-1	-1	-1	1	0	0	-1	-1
sll1815	adenylate kinase	Purines, pyrimidines, nucleosides, and nucleotides	Purine ribonucleotide biosynthesis	-1	-1	-1	-1	-1	-1	-1	-1	0	-1	-1	-1	-1	-1	-1	-1	-1	-1	0	-1	0	-1	0	0	0	0	0	-1	0	0	0	0	0	0	0	-1	-1	-1	-1	-1	-1	1	0	0	0	-1
sll1816	30S ribosomal protein S13 (rps13)	Translation	Ribosomal proteins	-1	-1	-1	-1	-1	-1	-1	-1	0	-1	-1	-1	1	1	1	1	1	0	-1	-1	-1	0	0	1	1	0	0	1	-1	-1	1	0	0	-1	-1	1	1	-1	-1	-1	0	1	0	0	0	-1
sll1817	30S ribosomal protein S11 (rps11)	Translation	Ribosomal proteins	-1	-1	-1	-1	-1	-1	-1	-1	-1	-1	-1	-1	1	1	1	1	1	-1	-1	-1	-1	0	0	1	1	0	0	1	-1	-1	0	0	0	0	-1	1	0	-1	-1	-1	0	1	0	0	0	-1
sll1818	RNA polymerase alpha subunit (rpoA)	Transcription	RNA synthesis, modification, and DNA transcription	0	0	-1	0	-1	0	0	0	0	0	0	-1	-1	1	1	1	1	-1	-1	-1	0	0	0	0	0	0	0	1	-1	-1	1	1	-1	0	-1	0	0	-1	-1	-1	0	1	0	0	-1	-1
sll1819	50S ribosomal protein L17 (rpl17)	Translation	Ribosomal proteins	-1	-1	-1	-1	-1	-1	0	0	0	0	0	-1	-1	1	1	1	1	0	-1	-1	-1	0	0	1	1	0	0	1	1	-1	0	1	0	0	-1	1	0	-1	-1	-1	-1	1	0	0	0	-1
sll1820	tRNA pseudouridine synthase 1	Translation	Aminoacyl tRNA synthetases and tRNA modification	-1	-1	-1	-1	-1	-1	-1	-1	-1	-1	-1	-1	-1	1	1	1	1	0	0	-1	-1	0	0	1	1	0	0	0	0	-1	1	1	0	0	-1	0	0	-1	-1	-1	-1	1	0	0	0	-1
sll1821	50S ribosomal protein L13 (rpl13)	Translation	Ribosomal proteins	-1	-1	-1	-1	-1	-1	-1	-1	-1	-1	-1	-1	-1	1	0	0	0	-1	0	-1	-1	0	0	1	1	0	0	1	-1	1	0	1	-1	0	0	1	1	-1	-1	-1	-1	1	0	0	0	-1
sll1822	30S ribosomal protein S9 (rps9)	Translation	Ribosomal proteins	-1	-1	-1	-1	-1	-1	-1	-1	0	-1	-1	-1	-1	0	0	0	0	0	0	-1	-1	0	0	0	0	1	0	1	0	-1	0	1	-1	0	0	1	1	-1	-1	-1	0	1	0	0	0	-1
sll1823	adenylosuccinate synthetase (purA)	Purines, pyrimidines, nucleosides, and nucleotides	Purine ribonucleotide biosynthesis	0	-1	-1	-1	-1	-1	-1	-1	-1	-1	-1	-1	1	1	1	1	1	0	-1	0	0	0	0	0	1	0	0	1	1	-1	1	0	-1	0	0	0	0	-1	-1	-1	0	1	0	0	0	1
sll1824	50S ribosomal protein L25 (rpl25)	Translation	Ribosomal proteins	-1	-1	-1	-1	-1	-1	-1	-1	-1	-1	-1	-1	1	1	1	1	1	0	-1	0	0	0	0	0	0	0	0	1	0	-1	1	1	0	-1	-1	0	0	-1	-1	-1	0	1	0	0	0	-1
sll1825	hypothetical protein	Other categories	Hypothetical	-1	0	1	1	0	1	0	0	-1	-1	-1	-1	-1	-1	-1	-1	-1	0	0	0	0	0	0	0	0	0	0	-1	0	0	0	0	0	0	0	1	0	0	1	1	1	1	0	0	0	0
sll1830	unknown protein	Other categories	Unknown	-1	-1	-1	-1	-1	-1	-1	-1	0	-1	0	-1	-1	0	1	1	1	-1	0	-1	0	-1	0	0	0	0	0	-1	-1	1	0	1	0	0	-1	0	0	-1	-1	-1	0	-1	0	0	0	-1
sll1831	glycolate oxidase subunit, (Fe-S)protein	Energy metabolism	Glycolate pathway	0	0	0	-1	0	-1	-1	-1	-1	-1	-1	1	1	1	1	1	0	1	0	0	0	0	0	0	0	0	0	-1	0	1	0	0	0	0	0	0	0	-1	0	0	0	0	0	0	0	0
sll1832	hypothetical protein	Other categories	Hypothetical	0	0	0	0	0	0	-1	-1	-1	-1	-1	-1	-1	-1	-1	-1	1	0	0	0	0	-1	0	0	0	0	0	-1	0	1	0	0	0	1	0	0	0	0	1	1	1	0	0	0	0	-1
sll1833	penicillin-binding protein	Other categories	Drug and analog sensitivity	-1	1	1	1	1	0	-1	-1	0	0	0	-1	0	0	0	0	1	0	0	0	0	0	0	0	0	0	0	0	0	1	0	0	0	0	0	0	0	0	1	1	1	0	0	0	0	0
sll1834	hypothetical protein	Other categories	Hypothetical	0	0	0	-1	1	-1	-1	1	-1	-1	-1	1	1	1	1	1	1	0	0	0	0	0	0	0	0	0	0	0	0	0	0	0	0	0	-1	0	0	0	1	-1	0	0	0	0	0	0
sll1835	hypothetical protein	Other categories	Hypothetical	-1	-1	-1	-1	-1	-1	0	0	-1	0	-1	1	-1	-1	-1	0	0	-1	0	-1	0	0	0	0	0	0	0	-1	0	0	0	1	0	0	-1	0	0	1	1	1	0	0	0	0	0	1
sll1837	unknown protein	Other categories	Unknown	0	0	0	0	0	0	-1	-1	-1	0	-1	1	1	1	1	1	1	0	0	0	0	0	0	0	0	0	0	-1	0	0	0	0	0	0	-1	0	1	1	1	1	1	1	-1	0	0	0
sll1841	pyruvate dehydrogenase dihydrolipoamide acetyltransferase component (E2)	Energy metabolism	Pyruvate dehydrogenase	-1	-1	-1	-1	-1	-1	-1	-1	-1	-1	-1	-1	-1	-1	1	1	1	0	-1	1	0	0	0	0	1	0	0	0	-1	-1	0	1	0	-1	-1	0	0	0	0	0	-1	1	0	0	0	-1
sll1845	hypothetical protein	Other categories	Hypothetical	0	0	0	0	-1	-1	-1	-1	-1	-1	-1	1	0	0	0	1	1	0	-1	-1	0	0	1	0	0	0	0	-1	0	0	0	0	0	0	0	0	0	0	0	0	0	0	0	0	0	-1
sll1848	putative acyltransferas	Other categories	Other	0	0	0	0	0	0	0	0	1	0	1	0	0	0	0	1	0	-1	0	0	0	0	0	0	0	0	0	0	0	0	0	0	0	0	0	0	0	0	-1	-1	0	0	0	0	0	0
sll1849	probable dioxygenase Rieske iron-sulfur component	Other categories	Other	0	0	0	1	1	0	0	1	0	0	1	0	1	0	0	0	0	0	-1	0	0	0	0	0	0	0	0	1	0	0	0	-1	-1	0	-1	0	0	0	0	1	1	0	0	0	0	0
sll1851	unknown protein	Other categories	Unknown	0	0	0	0	1	0	0	1	0	1	0	0	0	0	0	0	0	0	0	0	0	0	0	0	0	0	0	1	1	0	0	0	0	0	0	0	1	0	0	0	0	0	0	0	0	0
sll1852	nucleoside diphosphate kinase	Purines, pyrimidines, nucleosides, and nucleotides	Interconversions and salvage of nucleosides and nucleotides	0	0	0	0	0	0	0	0	0	0	0	1	-1	-1	-1	-1	0	1	0	0	0	0	0	0	0	0	0	0	0	0	0	0	0	0	0	0	0	1	1	1	-1	0	0	0	0	0
sll1853	unknown protein	Other categories	Unknown	0	0	0	0	-1	-1	-1	-1	-1	-1	-1	1	0	0	0	0	0	1	0	0	0	0	0	0	0	0	0	1	0	0	0	0	0	0	0	0	0	-1	-1	-1	-1	0	0	0	0	1
sll1854	exodeoxyribonuclease III	Purines, pyrimidines, nucleosides, and nucleotides	DNA replication, restriction, modification, recombination, and repair	0	0	0	0	1	0	1	0	1	1	1	0	0	0	0	0	0	1	0	0	0	0	0	0	1	0	0	1	0	-1	0	0	0	0	0	0	0	0	1	0	0	-1	0	0	0	0
sll1858	unknown protein	Other categories	Unknown	0	0	0	0	-1	-1	-1	-1	0	0	-1	0	1	0	1	1	0	0	0	0	0	0	0	0	0	0	0	-1	0	-1	0	0	0	1	-1	0	0	0	1	1	0	-1	0	0	0	1
sll1860	putative transposase [ISY523_d]	Other categories	Transposon-related functions	0	0	0	0	0	0	0	0	0	0	0	0	0	0	0	0	0	0	0	0	0	0	0	0	0	0	0	0	0	-1	0	0	0		0	-1	-1	0	0	0	1	0	0	0	0	0
sll1861	putative transposase [ISY523_o]	Other categories	Transposon-related functions	0	0	0	0	0	0	-1	-1	-1	-1	-1	0	1	1	1	1	0	0	0	0	0	0	0	0	0	0	0	0	0	-1	0	0	0		0	0	0	0	0	0	1	0	0	0	0	0
sll1862	unknown protein	Other categories	Unknown	0	1	1	1	1	1	-1	-1	-1	-1	-1	1	1	1	0	0	1	0	0	0	0	0	0	0	0	0	0	1	-1	1	1	-1	0	0	1	0	0	0	0	0	0	1	0	-1	1	-1
sll1863	unknown protein	Other categories	Unknown	0	0	0	0	0	1	-1	-1	-1	-1	0	-1	1	1	0	-1	1	0	0	0	0	0	0	0	0	0	0	1	0	1	0	-1	0	0	1	0	0	0	1	0	0	1	0	-1	1	-1
sll1864	probable chloride channel protein	Translation	Transport and binding proteins	0	1	0	1	1	1	0	0	1	1	1	-1	1	1	1	1	1	-1	0	1	1	0	0	0	0	1	0	-1	-1	-1	0	-1	0	0	0	0	0	-1	-1	-1	1	1	0	1	0	0
sll1865	peptide chain release factor 2 (prfB)	Translation	Protein modification and translation factors	0	0	0	0	1	1	0	1	1	1	1	1	-1	0	1	1	-1	0	0	0	0	0	1	0	0	0	0	0	0	0	0	0	0	0	-1	0	0	1	1	1		0	0	0	0	0
sll1866	hypothetical protein	Other categories	Hypothetical	0	0	0	0	1	0	1	0	1	0	1	-1	-1	0	0	-1	-1	1	0	0	1	0	0	0	0	0	0	0	0	0	-1	1	0	-1	0	0	0	0	0	0	-1	0	0	0	0	0
sll1867	photosystem II D1 protein (psbA3)	Photosynthesis and respiration	Photosystem II	1	1	1	1	0	1	0	0	0	0	-1	-1	-1	-1	-1	-1	-1	1	0	1	0	1	0	0	0	0	0	1	1	-1	0	0	1	1	0	-1	-1	1	1	1	0	0	0	0	1	0
sll1868	DNA primase (dnaG)	Purines, pyrimidines, nucleosides, and nucleotides	DNA replication, restriction, modification, recombination, and repair	0	0	0	0	1	0	1	1	1	1	1	1	0	0	0	-1	-1	0	0	0	0	0	0	0	0	0	0	1	0	0	0	0	0	0	0	0	0	0	1	1	0	0	1	1	0	0
sll1869	probable dioxygenase, Rieske iron-sulfur component	Other categories	Other	0	0	0	0	0	0	1	0	0	1	1	1	0	0	0	0	0	0	-1	-1	0	0	0	0	0	0	0	-1	1	-1	0	1	-1	1	0	0	-1	-1	0	0	0	0	0	0	-1	-1
sll1870	ATP-binding protein of ABC transporter	Translation	Transport and binding proteins	0	0	0	0	0	0	1	0	0	0	0	0	0	0	0	0	0	0	0	0	0	0	0	0	0	0	0	0	0	-1	0	0	0	0	0	0	0	-1	0	0	1	1	0	0	0	0
sll1871	two-component system sensory histidine kinase	Purines, pyrimidines, nucleosides, and nucleotides	Regulatory functions	1	1	1	1	1	1	1	1	1	1	1	0	1	0	-1	-1	-1	0	0	0	1	0	0	0	0	0	0	0	0	-1	0	0	0	0	-1	0	-1	-1	0	0	0	0	0	0	-1	0
sll1872	transcriptional regulator	Purines, pyrimidines, nucleosides, and nucleotides	Regulatory functions	0	0	0	0	1	0	0	1	1	1	0	0	0	0	0	0	0	0	0	-1	0	0	0	0	0	0	0	-1	0	-1	0	-1	-1	1	0	0	0	0	0	0	0	0	0	0	0	0
sll1873	unknown protein	Other categories	Unknown	-1	0	0	0	-1	0	-1	-1	-1	-1	-1	-1	-1	-1	-1	-1	-1	0	0	-1	0	0	0	-1	0	0	0	-1	0	-1	-1	0	1	0	0	1	0	-1	-1	0	0	1	0	0	0	0
sll1874	hypothetical protein	Other categories	Hypothetical	0	0	0	0	0	-1	0	1	1	0	1	0	1	1	1	0	0	0	0	0	0	0	0	0	0	0	0	-1	-1	0	0	1	0	0	0	0	1	-1	-1	-1	1	0	0	0	0	-1
sll1875	heme oxygenase (ho2)	Biosynthesis of cofactors, prosthetic groups, and carriers	Cobalamin, heme, phycobilin and porphyrin	0	0	0	0	0	0	1	1	1	1	1	0	1	1	1	1	1	0	0	0	0	0	0	0	0	0	0	-1	0	-1	0	1	0	0	0	0	0	0	1	1	1	0	0	0	0	0
sll1876	oxygen independent coprophorphyrinogen III oxidase (hemN)	Biosynthesis of cofactors, prosthetic groups, and carriers	Cobalamin, heme, phycobilin and porphyrin	0	0	0	0	0	0	1	1	1	1	1	0	0	0	0	0	0	0	0	0	0	0	0	0	0	0	0	0	-1	-1	0	1	0	0	-1	0	0	0	0	0	1	0	0	0	0	-1
sll1878	iron(III)-transport ATP-binding protein	Translation	Transport and binding proteins	0	0	1	0	1	0	0	1	1	0	1	1	-1	-1	-1	0	0	0	0	1	1	0	0	-1	0	1	0	0	1	-1	0	0	1	0	1	1	1	1	1	1	0	0	0	-1	0	0
sll1879	two-component response regulator (ycf55)	Purines, pyrimidines, nucleosides, and nucleotides	Regulatory functions	-1	-1	-1	-1	-1	0	0	-1	0	0	-1	-1	0	0	0	1	1	0	0	0	0	0	0	0	0	0	0	-1	0	0	0	1	0	1	0	0	0	0	0	0	0	-1	0	0	0	0
sll1880	hypothetical protein	Other categories	Hypothetical	-1	0	0	0	0	0	0	-1	0	-1	-1	-1	-1	-1	0	0	1	0	0	0	0	0	0	0	0	0	0	0	0	0	0	1	0	0	0	0	0	0	0	0	0	0	-1	0	0	0
sll1882	unknown protein	Other categories	Unknown	1	1	1	1	1	1	0	1	1	0	0	1	-1	-1	-1	-1	-1	0	0	1	0	0	0	0	0	0	0	-1	-1	0	0	1	0	0	0	0	0	-1	1	1	1	-1	0	1	0	-1
sll1883	arginine biosynthesis bifunctional protein ArgJ (argJ)	Amino acid biosynthesis	Glutamate family / Nitrogen assimilation	0	0	0	-1	-1	-1	0	-1	-1	-1	-1	0	1	1	1	1	1	0	0	0	0	0	0	0	0	0	0	0	-1	0	0	0	0	0	0	0	0	0	0	0	0	0	0	-1	0	0
sll1884	hypothetical protein	Other categories	Hypothetical	0	0	0	-1	-1	-1	-1	0	-1	-1	-1	1	1	0	0	0	0	0	-1	0	-1	1	0	0	0	0	0	1	1	1	0	-1	0	0	1	1	0	-1	0	0	-1	1	0	0	1	1
sll1885	unknown protein	Other categories	Unknown	-1	-1	1	1	-1	0	-1	-1	-1	-1	-1	1	-1	-1	-1	-1	-1	0	0	0	0	0	0	0	0	0	0	-1	0	1	1	0	0	0	0	0	0	0	1	1	1	0	0	0	0	0
sll1886	hypothetical protein	Other categories	Hypothetical	0	-1	-1	-1	-1	-1	0	0	-1	0	0	0	1	1	1	1	1	0	0	0	0	0	0	0	0	0	0	0	0	0	0	-1	0	1	0	0	0	0	1	0	-1	0	0	0	0	0
sll1888	two-component sensor histidine kinase	Purines, pyrimidines, nucleosides, and nucleotides	Regulatory functions	0	0	0	0	0	0	-1	-1	-1	-1	-1	-1	1	1	-1	-1	-1	1	0	0	0	0	0	0	0	0	0	0	0	1	0	-1	0	0	-1	0	0	-1	0	0	1	0	0	0	1	0
sll1890	similar to cobalamin biosynthetic protein CobN (cobN)	Biosynthesis of cofactors, prosthetic groups, and carriers	Cobalamin, heme, phycobilin and porphyrin	0	0	-1	-1	-1	-1	-1	0	-1	0	-1	0	-1	-1	0	1	1	0	0	0	0	0	0	0	0	0	0	0	0	0	0	0	0	1	0	0	1	0	0	0	0	0	0	0	0	0
sll1891	unknown protein	Other categories	Unknown	1	1	0	1	1	0	-1	0	0	0	0	-1	-1	-1	-1	-1	-1	0	0	1	1	0	0	0	0	0	0	1	0	1	-1	0	0	0	0	0	-1	-1	1	1	0	-1	0	-1	1	-1
sll1892	unknown protein	Other categories	Unknown	0	1	0	1	0	0	0	1	1	0	0	-1	0	0	1	1	0	0	0	1	0	0	0	0	0	0	0	1	0	0	-1	-1	0	1	0	0	0	-1	0	1	1	-1	0	0	1	0
sll1893	cyclase (hisF)	Amino acid biosynthesis	Aromatic amino acid family	0	0	0	0	1	0	1	1	1	1	1	-1	-1	-1	-1	-1	0	0	0	0	0	0	0	0	0	0	0	0	0	0	0	0	0	0	0	0	1	0	1	1	0	0	0	0	0	0
sll1894	riboflavin biosynthesis protein RibA (ribA)	Biosynthesis of cofactors, prosthetic groups, and carriers	Riboflavin	0	1	1	1	1	1	-1	-1	0	-1	0	1	1	1	0	0	1	1	1	0	0	0	0	0	0	0	0	0	0	0	0	-1	0	-1	0	1	0	0	1	1	0	0	0	0	0	0
sll1895	hypothetical protein	Other categories	Hypothetical	0	0	0	0	0	0	1	1	1	0	1	1	1	1	0	1	1	0	0	0	0	1	0	0	0	0	0	1	-1	0	0	0	-1	0	0	0	-1	-1	-1	-1	0	0	0	0	0	0
sll1897	hypothetical protein	Other categories	Hypothetical	0	0	0	0	1	0	-1	-1	0	0	-1	1	1	1	-1	-1	-1	0	0	0	0	0	0	0	0	0	0	0	0	0	0	0	0	-1	0	0	0	0	0	0	0	0	0	0	0	0
sll1898	hypothetical protein	Other categories	Hypothetical	0	0	0	1	0	0	-1	-1	0	-1	-1	1	1	1	1	1	1	0	-1	0	1	0	0	0	0	0	0	-1	1	1	0	0	-1	0	0	-1	-1	-1	-1	0	0	1	0	0	1	0
sll1899	cytochrome c oxidase folding protein (ctaB)	Photosynthesis and respiration	Cytochrome oxidase	-1	-1	0	0	-1	0	-1	-1	-1	-1	-1	0	1	1	1	1	1	0	-1	-1	0	0	0	0	0	0	0	-1	-1	1	0	0	-1	1	0	-1	-1	-1	-1	-1	0	0	0	-1	0	0
sll1900	acetyltransferase (act)	Other categories	Other	0	0	0	0	0	0	-1	-1	-1	-1	-1	1	1	1	1	1	1	0	0	0	0	0	0	0	0	0	0	0	0	1	0	-1	0	0	0	0	0	0	0	0	0	0	0	0	0	1
sll1902	hypothetical protein	Other categories	Hypothetical	0	0	0	0	0	0	0	0	0	0	1	0	0	0	0	0	0	0	1	0	0	0	0	0	0	0	0	0	0	1	0	1	0	0	0	0	0	0	0	0	1	-1	0	0	0	0
sll1905	two-component hybrid sensor and regulator	Purines, pyrimidines, nucleosides, and nucleotides	Regulatory functions	1	1	1	1	1	1	1	1	1	1	1	-1	1	1	1	1	1	0	0	0	0	0	0	0	0	0	0	0	0	0	0	-1	0	0	0	0	0	-1	-1	-1	0	1	0	0	0	-1
sll1906	hypothetical protein	Other categories	Hypothetical	0	0	0	1	0	0	-1	-1	1	-1	1	0	1	1	1	1	1	0	-1	0	0	0	0	0	0	0	0	0	0	0	0	-1	0	0	0	0	0	-1	-1	0	0	0	0	0	0	0
sll1908	D-3-phosphoglycerate dehydrogenase (serA)	Amino acid biosynthesis	Serine family / Sulfur assimilation	0	0	0	0	0	-1	-1	-1	0	0	1	-1	1	1	1	1	1	-1	-1	-1	0	0	0	0	0	0	0	0	-1	0	0	0	0	0	-1	1	0	-1	-1	-1	-1	0	0	0	0	0
sll1909	probable methyltransferase	Translation	Ribosomal proteins	0	0	0	-1	0	0	0	1	1	1	1	-1	1	1	1	1	1	-1	0	0	0	0	0	0	0	0	0	0	-1	0	0	0	0	0	-1	0	1	-1	-1	-1	-1	1	0	0	0	0
sll1910	protein conferring resistance to acetazolamide Zam (zam)	Other categories	Drug and analog sensitivity	0	-1	-1	-1	-1	0	-1	-1	-1	-1	-1	1	1	1	1	1	-1	0	0	0	0	0	0	0	0	0	0	-1	0	-1	0	0	0	0	-1	1	0	-1	-1	0	-1	1	0	0	0	0
sll1911	hypothetical protein	Other categories	Hypothetical	0	0	0	0	0	0	0	0	0	0	0	0	0	0	0	0	0	0	0	0	0	0	0	1	0	0	0	1	1	0	0	0	1	0	0	0	0	1	0	1	-1	0	1	0	0	0
sll1912	hypothetical protein	Other categories	Hypothetical	1	0	0	0	1	0	0	1	1	1	1	-1	1	1	1	0	-1	1	0	0	0	0	0	0	0	0	0	0	0	0	0	-1	0	0	0	0	1	-1	1	1	0	-1	1	0	0	0
sll1913	hypothetical protein	Other categories	Hypothetical	0	0	0	0	0	0	0	1	0	0	0	1	0	0	0	0	0	0	0	0	0	0	0	0	0	0	0	0	0	0	0	0	0	0	0	0	0	0	0	0	0	0	0	0	0	0
sll1915	hypothetical protein	Other categories	Hypothetical	0	0	0	0	0	0	0	0	-1	0	-1	1	-1	-1	-1	-1	-1	1	0	0	1	0	0	0	0	0	0	0	0	0	0	0	1	0	0	0	0	0	1	1	1	0	0	0	0	0
sll1916	hypothetical protein	Other categories	Hypothetical	0	0	1	1	1	1	1	1	1	1	1	1	-1	0	0	-1	-1	0	0	0	0	0	0	0	0	0	0	0	0	0	0	-1	0	0	0	0	0	0	0	0	-1	0	0	0	0	0
sll1917	oxygen independent coprophorphyrinogen III oxidase (hemN)	Biosynthesis of cofactors, prosthetic groups, and carriers	Cobalamin, heme, phycobilin and porphyrin	0	0	0	0	0	0	-1	0	0	0	0	0	0	0	0	0	0	0	0	0	0	0	0	0	0	0	0	0	0	0	0	0	0	0	-1	0	0	1	0	0	-1	0	0	0	0	0
sll1920	copper transporting CPx-type ATPase PacS (pacS)	Translation	Transport and binding proteins	0	0	0	0	1	0	0	1	1	1	1	1	1	1	0	-1	-1	0	0	0	0	0	0	0	0	0	0	1	0	0	0	0	0	0	0	0	0	0	1	1	0	0	0	0	0	0
sll1921	hypothetical protein	Other categories	Hypothetical	0	0	0	1	1	1	0	0	0	0	1	-1	0	0	-1	-1	-1	0	0	0	0	0	0	0	0	0	0	-1	0	0	0	-1	0	0	0	0	-1	-1	0	0	0	-1	0	0	0	0
sll1924	cAMP receptor protein sycrp1 homolog (sycrp2)	Purines, pyrimidines, nucleosides, and nucleotides	Regulatory functions	0	0	0	0	0	0	0	1	1	0	1	0	-1	-1	-1	-1	-1	0	0	0	0	0	0	0	0	0	0	0	0	0	0	0	0	0	-1	0	0	0	0	0	-1	0	0	0	0	0
sll1925	hypothetical protein	Other categories	Hypothetical	0	-1	-1	-1	-1	0	1	0	0	0	0	1	-1	-1	-1	-1	-1	0	1	0	0	0	0	0	0	0	0	-1	0	0	0	0	1	-1	-1	0	0	1	1	0	1	0	0	0	0	0
sll1926	hypothetical protein	Other categories	Hypothetical	0	0	0	0	0	0	0	0	-1	-1	0	-1	-1	-1	0	1	1	-1	0	0	0	-1	0	-1	-1	0	0	-1	0	0	0	1	0	1	-1	0	-1	-1	1	0	1	-1	0	0	0	0
sll1927	ABC transporter ATP-binding protein	Translation	Transport and binding proteins	-1	-1	-1	-1	-1	-1	-1	-1	0	0	0	-1	0	-1	1	1	0	-1	-1	0	0	0	0	0	0	0	0	-1	1	1	0	0	-1	0	0	0	-1	-1	-1	-1	1	0	0	0	0	0
sll1929	competence protein ComE (comE)	Cellular processes	Transformation	0	0	0	1	0	0	0	0	-1	0	-1	1	0	0	0	0	0	0	0	0	0	0	0	0	0	0	0	-1	0	0	0	0	0	0	0	0	0	0	1	1	1	-1	0	0	0	0
sll1930	putative transposase [ISY100_k]	Other categories	Transposon-related functions	0	0	0	0	0	0	0	0	0	0	0	0	0	0	0	0	0	0	0	0	0	0	0	0	0	0	0	0	0	-1	0	0	0		0	0	0	0	-1	-1	0	1	0	0	0	0
sll1931	serine hydroxymethyltransferase (gylA)	Amino acid biosynthesis	Serine family / Sulfur assimilation	0	0	0	-1	-1	0	0	0	0	0	0	-1	-1	-1	-1	-1	-1	1	0	1	0	0	0	0	0	0	0	-1	0	-1	-1	1	0	-1	-1	0	1	0	1	0	-1	0	0	0	0	0
sll1932	DnaK protein (dnaK)	Cellular processes	Chaperones	0	0	1	0	1	-1	1	0	1	0	1	-1	1	1	1	1	1	0	-1	0	0	0	0	0	0	0	0	1	0	-1	0	-1	0	0	-1	1	1	0	-1	-1	-1	1	0	0	0	0
sll1933	DnaJ protein (dnaJ)	Cellular processes	Chaperones	0	0	0	0	0	0	-1	-1	0	0	0	-1	-1	-1	0	-1	0	-1	1	0	0	0	0	0	0	0	0	1	0	1	0	0	-1	0	0	0	0	0	1	1	-1	1	0	0	0	0
sll1934	hypothetical protein	Other categories	Hypothetical	0	0	0	1	1	0	1	1	0	0	0	0	0	0	0	0	0	-1	0	0	0	0	0	0	0	0	0	-1	0	0	0	0	0	1	0	0	1	0	1	1	1	1	0	0	1	1
sll1937	ferric uptake regulation protein	Purines, pyrimidines, nucleosides, and nucleotides	Regulatory functions	0	0	0	0	0	0	0	-1	-1	-1	-1	0	-1	0	-1	-1	-1	0	0	0	0	0	0	0	0	0	0	0	0	0	0	0	0	0	0	1	1	0	-1	-1	0	1	0	0	0	0
sll1938	hypothetical protein	Other categories	Hypothetical	0	0	0	0	0	0	-1	0	-1	-1	0	1	0	-1	-1	-1	-1	1	1	1	0	0	0	0	0	0	0	1	0	1	0	0	1	1	0	0	0	0	1	1	0	0	0	0	1	0
sll1939	unknown protein	Other categories	Unknown	-1	-1	0	-1	-1	-1	-1	0	-1	0	-1	0	-1	-1	1	1	1	0	1	1	0	0	0	0	0	0	0	-1	0	0	0	0	0	0	-1	0	0	0	1	1	1	1	0	0	-1	0
sll1940	hypothetical protein	Other categories	Hypothetical	0	0	0	0	0	0	0	0	1	0	1	-1	0	0	0	0	0	0	0	0	0	0	0	0	0	0	0	0	0	0	0	0	0	0	0	0	1	0	1	1	0	0	0	0	0	0
sll1941	DNA gyrase A subunit (gyrA)	Purines, pyrimidines, nucleosides, and nucleotides	DNA replication, restriction, modification, recombination, and repair	0	0	0	0	1	0	0	1	1	1	1	1	0	0	0	0	0	0	0	-1	0	0	0	0	0	0	0	0	0	-1	0	0	0	0	0	0	0	-1	0	0	0	0	0	0	0	0
sll1942	unknown protein	Other categories	Unknown	0	-1	-1	0	0	0	1	1	1	0	1	-1	1	1	1	1	1	-1	-1	0	0	0	0	0	0	0	0	-1	0	1	0	0	0	0	0	0	1	1	1	1	1	0	0	0	0	-1
sll1945	1-deoxyxylulose-5-phosphate synthase	Other categories	Other	1	1	0	1	0	1	-1	0	-1	0	-1	1	-1	-1	0	-1	-1	0	0	0	0	0	0	0	0	0	0	0	-1	1	0	0	0	-1	0	0	0	0	0	0	0	1	0	0	0	0
sll1946	hypothetical protein	Other categories	Hypothetical	0	0	0	-1	0	-1	1	1	1	1	1	0	0	0	0	0	0	1	0	0	0	0	0	0	0	0	0	-1	0	0	0	0	0	0	0	0	0	0	1	1	-1	-1	0	0	0	0
sll1949	unknown protein	Other categories	Unknown	0	0	0	0	0	0	1	0	1	0	0	-1	-1	-1	0	0	0	-1	0	1	0	0	-1	0	0	-1	0	-1	0	0	0	0	0	0	0	0	0	0	1	1	1	0	0	0	0	0
sll1950	unknown protein	Other categories	Unknown	0	0	0	0	0	0	0	0	0	0	0	-1	-1	1	1	1	0	0	0	0	0	0	0	0	1	0	0	0	0	0	0	0	0	1	0	0	0	-1	-1	0	0	0	0	0	0	0
sll1951	unknown protein	Other categories	Unknown	0	0	-1	-1	-1	-1	-1	-1	-1	-1	-1	-1	-1	1	1	1	1	-1	0	0	0	0	0	0	0	0	1	-1	0	0	1	-1	0	1	-1	0	0	0	0	0	0	1	-1	0	1	-1
sll1954	unknown protein	Other categories	Unknown	0	0	0	0	0	0	0	0	0	0	0	0	0	0	0	-1	0	1	1	1	0	0	0	0	0	0	0	0	0	0	-1	-1	0	-1	0	0	0	0	0	1	1	0	0	0	0	0
sll1956	hypothetical protein	Other categories	Hypothetical	0	0	0	0	0	0	0	0	0	0	0	0	1	1	0	1	1	1	0	0	1	0	0	0	0	0	0	0	0	-1	0	-1	0	0	0	0	0	0	0	0	0	0	0	0	0	0
sll1957	transcriptional regulator	Purines, pyrimidines, nucleosides, and nucleotides	Regulatory functions	0	0	0	0	0	0	1	1	0	0	0	0	0	0	0	-1	-1	0	0	0	0	0	0	0	0	0	0	-1	0	-1	0	0	0	0	-1	0	0	0	0	0	0	-1	0	0	0	0
sll1958	histidinol phosphate aminotransferase (hisC)	Amino acid biosynthesis	Aromatic amino acid family	0	0	0	0	0	0	-1	0	0	0	0	1	-1	-1	-1	1	0	0	0	0	0	0	0	0	0	0	0	-1	0	-1	0	0	0	-1	0	0	0	0	0	0	-1	1	0	0	0	1
sll1959	probable inositol monophosphatase	Other categories	Other	0	0	0	-1	0	1	0	1	1	0	1	0	0	-1	0	0	0	0	0	0	0	0	0	0	0	0	0	0	0	0	0	0	-1	0	0	0	0	0	1	1	-1	0	0	0	0	-1
sll1960	hypothetical protein	Other categories	Hypothetical	-1	-1	-1	-1	-1	-1	0	0	-1	0	-1	1	-1	-1	0	1	0	0	0	0	0	1	0	0	0	0	0	0	1	0	0	0	0	0	1	0	0	1	0	0	-1	0	0	0	0	0
sll1961	hypothetical protein	Other categories	Hypothetical	0	0	0	-1	0	0	0	0	0	-1	0	1	0	0	0	0	0	0	1	1	0	0	0	0	0	0	0	-1	0	0	0	0	0	1	0	0	0	0	1	1	0	1	0	0	1	0
sll1965	hypothetical protein	Other categories	Hypothetical	0	0	1	0	1	0	1	1	1	1	1	0	-1	-1	-1	-1	-1	0	0	0	0	0	1	0	1	0	0	1	0	0	0	0	0	0	0	0	0	0	0	0	1	0	0	0	0	0
sll1967	probable RNA methyltransferase	Translation	Ribosomal proteins	1	1	1	1	1	1	0	0	0	0	1	1	1	0	-1	-1	-1	1	0	0	0	0	0	0	0	0	0	0	0	0	0	-1	0	1	1	0	0	0	1	1	0	0	0	0	0	1
sll1968	photomixotrophic growth related protein, PmgA (pmgA)	Other categories	Other	0	0	0	0	1	0	1	1	0	0	1	1	1	1	1	-1	-1	0	0	0	0	0	0	0	0	-1	0	1	0	1	0	-1	0	0	0	0	0	-1	0	0	0	0	0	0	1	0
sll1969	hypothetical protein	Other categories	Hypothetical	0	0	0	0	-1	0	0	-1	-1	-1	-1	0	1	0	0	0	0	1	1	0	0	0	0	0	0	0	0	0	1	0	0	0	0	0	0	0	-1	-1	0	1	-1	-1	0	0	1	0
sll1971	probable hexosyltransferase	Other categories	Other	0	0	0	0	1	0	1	1	0	1	1	1	1	1	1	1	0	0	0	0	-1	0	0	0	0	0	0	1	0	0	0	0	0	0	0	0	0	0	0	0	0	0	0	0	0	0
sll1973	hypothetical protein	Other categories	Hypothetical	0	0	0	0	0	0	0	0	1	0	0	0	-1	-1	-1	-1	-1	0	0	0	0	0	0	0	0	0	0	-1	0	0	0	1	1	0	0	0	1	1	1	1	0	0	0	0	0	0
sll1979	hypothetical protein	Other categories	Hypothetical	0	0	0	0	0	0	0	1	1	1	1	0	1	1	1	1	0	0	-1	0	0	0	0	1	0	0	0	-1	0	0	0	0	0	0	0	0	1	0	1	0	-1	1	0	0	0	0
sll1980	thiol	Cellular processes	Detoxification	0	1	0	1	0	1	0	0	0	0	0	0	1	1	1	1	-1	0	-1	1	0	0	0	0	0	0	0	0	0	-1	0	-1	0	0	0	0	0	0	1	1	0	1	0	0	1	0
sll1981	acetolactate synthase (ilvB)	Amino acid biosynthesis	Branched chain family	1	1	1	1	1	1	0	0	-1	0	-1	1	1	1	0	-1	-1	0	0	0	0	0	0	0	0	0	0	0	1	1	0	-1	0	0	1	0	0	0	1	1	1	-1	0	0	0	1
sll1982	putative transposase [ISY352_c2]	Other categories	Transposon-related functions	0	0	0	0	0	0	0	0	0	0	0	0	0	0	0	0	0	0	0	0	0	0	0	0	0	0	0	0	0	1	0	0	0		0	-1	-1	0	0	0	0	-1	0	0	0	0
sll1983	putative transposase [ISY100_n]	Other categories	Transposon-related functions	0	0	0	0	0	0	0	0	0	0	0	0	0	0	0	0	0	0	0	0	0	0	0	0	0	0	0	0	0	-1	0	0	0		0	-1	-1	0	-1	-1	0	0	0	0	0	0
sll1984	putative transposase [ISY100_n]	Other categories	Transposon-related functions	0	0	0	0	0	0	0	0	0	0	0	0	0	0	0	0	0	0	0	0	0	0	0	0	0	0	0	0	1	-1	0	0	0		0	-1	-1	0	-1	-1	0	0	0	0	0	0
sll1985	putative transposase [ISY352_c1]	Other categories	Transposon-related functions	0	0	0	0	0	0	0	0	0	0	0	0	0	0	0	0	0	0	0	0	0	0	0	0	0	0	0	0	1	0	0	0	0		0	-1	-1	-1	-1	-1	0	1	0	0	0	0
sll1987	catalase peroxidase (cpx,katG)	Cellular processes	disulfide interchange protein TrxA (trxA)	0	0	0	0	0	0	-1	-1	0	-1	-1	0	-1	-1	-1	-1	-1	-1	0	0	0	0	0	0	0	0	0	0	0	0	-1	1	0	0	0	0	0	0	1	0	0	0	0	0	-1	0
sll1988	33 kDa chaperonin (hsp33)	Cellular processes	Chaperones	1	1	0	0	1	0	0	0	0	0	0	1	0	-1	-1	-1	-1	1	1	0	0	0	0	0	0	0	0	-1	0	1	0	0	0	0	1	0	0	0	0	1	0	0	0	0	0	0
sll1994	porphobilinogen synthase (hemB)	Biosynthesis of cofactors, prosthetic groups, and carriers	Cobalamin, heme, phycobilin and porphyrin	-1	0	-1	0	-1	-1	0	1	0	0	0	-1	-1	-1	-1	-1	-1	-1	-1	0	0	-1	0	0	0	0	0	-1	0	-1	0	1	0	0	0	0	0	-1	-1	0	0	0	0	0	0	0
sll1995	hypothetical protein	Other categories	Hypothetical	-1	-1	0	0	-1	0	-1	-1	0	-1	0	-1	-1	-1	-1	-1	-1	0	0	0	0	0	0	0	0	0	0	-1	0	0	0	0	0	-1	0	0	-1	-1	-1	0	0	0	0	0	0	0
sll1997	putative transposase [ISY203_h2]	Other categories	Transposon-related functions	0	0	0	0	0	0	0	0	0	0	0	0	0	0	0	0	0	0	0	0	0	0	0	0	0	0	0	0	0	0	0	0	0		0	0	-1	-1	-1	0	0	0	0	0	0	0
sll1998	putative transposase [ISY100_d]	Other categories	Transposon-related functions	0	0	0	0	0	0	0	0	0	0	0	0	0	0	0	0	0	0	0	0	0	0	0	0	0	0	0	0	1	-1	0	0	0		0	-1	-1	0	-1	-1	0	1	0	0	0	0
sll1999	putative transposase [ISY203_h1]	Other categories	Transposon-related functions	0	0	0	0	0	0	0	0	0	0	0	0	0	0	0	0	0	0	0	0	0	0	0	0	0	0	0	0	0	-1	0	0	0		0	0	-1	0	0	0	1	-1	0	0	0	0
sll2001	leucine aminopeptidase	Translation	Protein modification and translation factors	0	-1	-1	-1	-1	-1	-1	-1	-1	-1	-1	0	1	1	1	1	0	-1	-1	0	0	0	0	0	0	0	0	-1	0	0	0	0	-1	-1	0	1	1	0	1	1	0	0	0	0	0	0
sll2002	hypothetical protein	Other categories	Hypothetical	0	0	0	0	0	0	1	1	1	1	1	0	0	0	0	0	0	-1	0	-1	0	0	0	0	1	0	0	-1	-1	1	0	1	0	0	0	0	0	-1	0	-1	-1	0	0	0	0	0
sll2003	hypothetical protein	Other categories	Hypothetical	-1	0	0	-1	0	-1	1	1	1	1	1	0	0	0	0	1	1	0	0	-1	0	0	0	0	0	0	0	0	0	0	0	0	0	0	0	0	0	0	0	0	0	0	0	0	0	-1
sll2005	DNA gyrase B subunit [Contains Ssp dnaB intein] (gyrB)	Purines, pyrimidines, nucleosides, and nucleotides	DNA replication, restriction, modification, recombination, and repair	-1	-1	-1	-1	-1	-1	-1	-1	-1	-1	-1	-1	-1	-1	-1	1	1	-1	0	-1	0	0	0	0	0	0	0	0	-1	0	0	1	-1	-1	-1	1	1	-1	0	0	-1	1	0	0	0	0
sll2006	hypothetical protein	Other categories	Hypothetical	0	0	-1	0	0	0	0	0	0	0	-1	0	0	0	-1	0	0	0	0	-1	0	0	0	0	0	0	0	0	0	0	0	1	0	0	0	0	1	0	0	0	0	1	0	0	0	0
sll2007	hypothetical protein	Other categories	Hypothetical	0	0	0	0	-1	0	0	-1	-1	-1	-1	0	-1	0	-1	0	0	0	0	0	0	0	0	-1	0	0	0	0	0	1	0	1	0	-1	0	0	0	0	-1	0	-1	1	0	0	1	-1
sll2008	processing protease	Translation	Degradation of proteins, peptides, and glycopeptides	0	0	0	-1	0	-1	1	1	0	0	-1	1	1	1	1	1	1	1	1	0	0	1	0	0	0	0	0	-1	0	1	0	0	0	0	0	0	0	-1	-1	-1	-1	-1	0	0	0	0
sll2009	processing protease	Translation	Degradation of proteins, peptides, and glycopeptides	0	0	0	0	1	0	1	1	1	1	1	0	1	1	1	1	1	1	0	0	0	0	0	0	0	0	0	-1	0	1	0	-1	0	0	0	0	0	-1	-1	0	0	-1	0	0	0	-1
sll2010	UDP-N-acetylmuramoylalanine--D-glutamate ligase (murD)	Cell envelope	Murein sacculus and peptidoglycan	0	-1	-1	-1	-1	-1	1	1	-1	1	-1	1	0	0	0	1	1	-1	0	0	0	0	0	0	0	0	0	0	0	1	0	1	0	0	0	1	1	0	0	0	0	-1	0	0	-1	0
sll2011	hypothetical protein	Other categories	Hypothetical	0	0	0	0	0	0	-1	-1	0	0	0	0	0	1	0	1	0	0	1	0	1	0	0	0	0	0	0	1	0	0	0	0	0	1	0	0	0	0	1	-1	-1	0	0	0	0	0
sll2012	group2 RNA polymerase sigma factor SigD (sigD)	Transcription	RNA synthesis, modification, and DNA transcription	0	1	0	1	0	0	0	-1	0	-1	0	-1	-1	-1	0	0	0	1	1	1	0	0	0	1	0	0	0	1	1	-1	0	0	0	0	1	0	0	1	1	1	0	1	0	0	1	1
sll2013	hypothetical protein	Other categories	Hypothetical	0	0	0	0	0	0	0	-1	-1	-1	-1	-1	-1	-1	-1	-1	-1	1	1	0	1	0	0	0	0	0	0	1	1	0	0	1	1	-1	0	0	0	1	0	1	1	1	0	0	-1	0
sll2014	sugar fermentation stimulation protein	Purines, pyrimidines, nucleosides, and nucleotides	Regulatory functions	0	0	0	1	1	0	0	0	0	0	0	-1	-1	-1	-1	-1	-1	0	1	0	0	0	0	0	0	0	0	1	1	0	0	1	0	0	0	0	0	0	0	0	1	-1	1	0	0	0
sll2015	hypothetical protein	Other categories	Hypothetical	1	1	0	1	0	0	0	0	0	0	-1	1	1	0	-1	-1	-1	1	1	1	1	0	0	0	0	0	0	0	0	0	0	-1	0	0	0	0	-1	0	1	1	1	-1	0	0	0	0
slr0001	hypothetical protein	Other categories	Hypothetical	0	0	0	0	0	0	1	1	1	1	1	0	1	1	1	1	0	0	0	0	0	0	0	0	0	0	0	0	0	0	0	-1	0	0	0	0	0	0	0	0	0	0	0	0	0	0
slr0006	unknown protein	Other categories	Unknown	1	1	1	1	0	0	-1	0	-1	0	-1	1	1	1	1	1	1	-1	-1	-1	-1	0	0	0	0	0	0	0	-1	1	0	-1	0	-1	-1	1	1	1	1	1	1	-1	0	0	0	0
slr0007	probable sugar-phosphate nucleotidyltransferase	Other categories	Other	1	1	1	1	0	0	0	0	0	0	-1	1	1	1	1	1	1	0	0	-1	-1	1	0	0	0	0	0	0	-1	1	0	-1	0	0	0	0	1	1	1	1	1	0	0	0	0	0
slr0008	carboxyl-terminal processing protease (ctpA)	Translation	Degradation of proteins, peptides, and glycopeptides	0	0	1	0	0	1	0	-1	0	-1	-1	1	-1	0	-1	-1	-1	0	1	1	0	0	0	0	0	0	0	1	1	-1	0	0	0	0	-1	0	0	1	1	1	0	1	0	0	0	1
slr0009	ribulose bisphosphate carboxylase large subunit (rbcL)	Photosynthesis and respiration	CO2 fixation	0	-1	-1	-1	-1	0	-1	-1	0	0	0	-1	-1	-1	-1	-1	0	0	0	-1	0	1	0	0	1	-1	0	-1	0	-1	0	0	0	0	-1	0	0	1	1	0	-1	1	-1	0	-1	0
slr0011	hypothetical protein (rbcX)	Other categories	Hypothetical	0	-1	-1	-1	-1	0	-1	-1	-1	-1	0	-1	-1	-1	-1	-1	1	0	0	0	0	1	0	0	0	0	0	-1	0	1	0	0	0	0	0	1	1	1	1	1	-1	1	0	0	-1	1
slr0012	ribulose bisphosphate carboxylase small subunit (rbcS)	Photosynthesis and respiration	CO2 fixation	0	-1	-1	-1	-1	0	-1	-1	-1	-1	-1	-1	-1	-1	-1	-1	1	-1	0	0	-1	1	0	0	0	0	0	-1	0	1	-1	1	0	0	-1	1	1	1	1	1	-1	1	0	0	-1	-1
slr0013	hypothetical protein	Other categories	Hypothetical	-1	-1	-1	-1	-1	-1	-1	0	-1	0	0	1	-1	-1	-1	0	0	-1	0	0	0	0	0	0	0	0	0	0	0	0	1	1	0	0	-1	0	0	0	0	0	-1	0	0	0	0	0
slr0014	Mg2+ transport ATPase	Translation	Transport and binding proteins	0	0	0	0	1	0	1	1	1	1	1	0	0	0	0	1	1	-1	0	-1	-1	1	0	0	0	0	0	0	0	0	1	0	0	-1	0	0	0	0	0	0	-1	0	0	0	0	0
slr0015	lipid A disaccharide synthase	Cell envelope	Surface polysaccharides, lipopolysaccharides and antigens	0	-1	-1	-1	1	-1	1	-1	1	1	1	-1	1	1	1	1	1	-1	0	0	0	0	0	0	0	0	0	0	0	0	0	0	0	0	0	0	1	0	1	1	0	0	0	0	0	-1
slr0016	hypothetical protein	Other categories	Hypothetical	0	0	0	0	0	-1	0	0	0	0	0	0	0	0	0	0	0	0	0	0	0	0	0	0	1	0	0	0	0	0	0	0	0	0	0	0	-1	0	0	0	1	0	0	0	1	0
slr0017	UDP-N-acetylglucosamine 1-carboxyvinyltransferase (murZ)	Cell envelope	Murein sacculus and peptidoglycan	0	0	0	0	-1	0	-1	-1	-1	-1	-1	1	1	1	1	1	1	0	0	0	0	0	0	0	0	0	0	-1	0	0	0	1	0	1	0	0	0	1	1	1	0	1	0	0	-1	1
slr0018	fumarase	Energy metabolism	TCA cycle	0	0	0	0	1	0	1	1	1	0	1	0	1	0	0	1	1	0	0	0	0	0	0	0	0	0	0	0	0	1	0	0	0	1	-1	0	1	1	1	1	0	1	0	0	0	0
slr0019	unknown protein	Other categories	Unknown	0	0	0	0	1	0	1	1	1	1	0	0	0	0	0	1	1	0	0	0	-1	0	0	0	0	0	0	0	0	-1	0	1	0	0	0	0	0	0	0	1	0	0	0	0	0	1
slr0020	DNA recombinase (recG)	Purines, pyrimidines, nucleosides, and nucleotides	DNA replication, restriction, modification, recombination, and repair	0	0	0	1	0	1	1	1	1	1	1	0	1	1	1	0	0	0	0	0	-1	1	1	0	0	0	0	0	0	-1	0	0	0	0	-1	0	0	0	1	0	1	0	0	0	0	0
slr0021	protease	Translation	Degradation of proteins, peptides, and glycopeptides	0	0	0	0	0	0	1	1	1	1	1	0	1	1	1	1	1	0	0	-1	0	0	0	0	1	0	0	0	0	0	0	1	0	0	0	0	0	0	0	0	0	0	0	0	0	0
slr0022	hypothetical protein	Other categories	Hypothetical	0	0	0	0	1	0	0	1	1	1	1	0	0	0	0	1	0	0	0	0	0	0	0	0	0	0	0	1	0	0	0	-1	0	-1	-1	0	0	0	1	0	0	0	0	0	0	0
slr0023	unknown protein	Other categories	Unknown	0	0	0	0	1	0	1	1	1	1	1	0	0	0	0	0	0	0	0	-1	0	1	0	0	0	0	0	0	0	0	0	-1	-1	0	0	0	0	0	1	-1	1	0	0	0	0	0
slr0031	hypothetical protein	Other categories	Hypothetical	0	0	1	0	1	1	0	1	0	0	1	0	1	0	0	-1	-1	0	0	0	0	0	0	1	0	0	0	0	0	-1	0	0	0	0	1	0	0	0	1	1	1	0	0	0	0	0
slr0032	probable branched-chain amino acid aminotransferase	Amino acid biosynthesis	Branched chain family	0	0	0	0	0	0	0	-1	0	-1	-1	1	-1	0	-1	-1	-1	1	0	-1	0	0	0	0	0	0	0	0	-1	0	0	1	0	-1	0	0	0	0	0	0	0	1	0	0	0	0
slr0033	glutamyl-tRNA(Gln) amidotransferase subunit C	Translation	Aminoacyl tRNA synthetases and tRNA modification	0	0	0	0	-1	0	-1	-1	0	-1	-1	0	0	0	0	-1	-1	0	1	0	0	0	0	1	0	0	0	-1	0	-1	0	1	0	0	1	0	1	0	0	1	0	0	0	0	0	0
slr0036	aspartate aminotransferase (aspC)	Amino acid biosynthesis	Aspartate family	1	1	1	1	1	1	1	1	1	1	1	1	1	0	0	-1	-1	0	0	0	0	0	0	0	0	0	0	0	0	0	0	0	0	0	0	0	0	0	1	1	1	-1	0	-1	0	0
slr0038	hypothetical protein	Other categories	Hypothetical	0	0	0	0	0	0	-1	-1	0	0	-1	1	1	1	0	1	0	0	1	1	0	0	0	0	0	0	0	-1	0	0	0	0	0	0	-1	0	0	0	1	1	0	1	0	0	0	0
slr0039	hypothetical protein	Other categories	Hypothetical	0	0	0	-1	-1	0	-1	0	-1	0	0	1	1	0	0	0	0	0	0	0	0	0	0	0	0	0	0	-1	0	0	0	1	0	1	0	-1	-1	0	1	1	0	1	-1	0	0	0
slr0040	bicarbonate transport system substrate-binding protein (cmpA)	Translation	Transport and binding proteins	1	1	1	0	-1	1	0	0	0	0	0	1	0	0	0	0	0	0	0	0	0	0	0	0	0	0	0	0	0	1	0	0	0	0	1	0	0	-1	1	-1	1	-1	0	0	0	0
slr0041	bicarbonate transport system permease protein (cmpB)	Translation	Transport and binding proteins	1	0	1	0	0	1	0	0	-1	0	-1	0	0	0	0	0	0	0	0	0	0	0	0	0	0	0	0	0	0	1	0	1	0	0	0	0	-1	-1	1	-1	1	0	0	0	0	0
slr0042	probable porin; major outer membrane protein	Cell envelope	Membranes, lipoproteins, and porins	1	1	1	0	0	1	0	1	1	0	-1	1	0	0	0	0	0	-1	0	0	0	0	0	0	0	0	0	0	0	1	0	0	0	0	-1	0	0	1	1	1	1	0	0	0	0	0
slr0043	bicarbonate transport system ATP-binding protein (cmpC)	Translation	Transport and binding proteins	1	0	1	0	0	1	1	0	0	0	0	0	0	-1	0	0	0	0	0	0	0	0	0	0	0	0	0	0	0	1	0	1	0	1	0	0	0	1	1	1	1	1	0	0	0	0
slr0044	bicarbonate transport system ATP-binding protein (cmpD)	Translation	Transport and binding proteins	1	0	1	0	0	1	1	1	0	0	0	-1	-1	0	-1	-1	0	0	0	0	0	0	0	0	0	0	0	0	0	1	0	0	-1	0	1	0	0	1	1	1	1	0	0	0	0	0
slr0049	hypothetical protein	Other categories	Hypothetical	-1	-1	-1	-1	-1	-1	0	-1	-1	-1	-1	-1	-1	0	0	-1	-1	0	0	0	0	0	0	0	0	0	0	-1	-1	-1	0	0	0	1	-1	0	0	1	1	1	0	-1	0	0	0	0
slr0050	hypothetical protein YCF56 (ycf56)	Other categories	Hypothetical	0	0	0	1	0	1	-1	-1	1	0	0	1	1	1	1	1	0	0	0	0	0	0	0	0	0	0	0	0	-1	1	0	-1	0	1	0	0	0	0	0	0	-1	0	0	0	0	0
slr0051	carbonic anhydrase (icfA)	Photosynthesis and respiration	CO2 fixation	0	0	1	1	0	1	1	1	0	-1	-1	-1	1	0	0	0	0	0	0	1	1	0	0	0	0	0	0	0	0	-1	0	0	0	0	0	0	0	0	1	1	1	-1	0	-1	-1	0
slr0053	hypothetical protein	Other categories	Hypothetical	0	0	0	1	0	0	-1	-1	0	-1	-1	-1	-1	-1	-1	-1	-1	0	0	0	0	0	0	0	0	0	0	1	1	1	0	0	0	1	0	0	-1	-1	0	0	0	-1	0	1	0	0
slr0054	diacylglycerol kinase	Energy metabolism	Fatty acid, phospholipid and sterol metabolism	0	0	0	0	-1	-1	-1	-1	-1	-1	-1	1	1	1	1	1	1	1	1	0	0	0	0	0	-1	0	0	1	0	1	0	0	0	0	0	-1	-1	-1	-1	-1	-1	-1	0	0	0	0
slr0055	anthranilate synthase component II (trpG)	Amino acid biosynthesis	Aromatic amino acid family	0	0	0	0	0	0	0	0	1	0	1	0	0	1	1	1	1	0	0	0	-1	0	0	0	1	0	0	1	0	0	0	0	-1	0	0	0	0	0	1	0	-1	-1	0	0	0	-1
slr0056	chlorophyll a synthase (chlG)	Biosynthesis of cofactors, prosthetic groups, and carriers	Cobalamin, heme, phycobilin and porphyrin	0	0	-1	-1	-1	-1	-1	-1	-1	-1	-1	0	1	1	1	1	1	-1	0	0	0	0	1	0	0	0	0	0	0	0	0	0	-1	-1	1	0	-1	-1	-1	-1	-1	1	0	0	0	0
slr0058	hypothetical protein	Other categories	Hypothetical	1	1	0	1	0	0	0	-1	0	0	0	-1	1	1	1	-1	-1	1	0	0	0	0	0	0	0	0	0	1	0	0	0	-1	0	1	0	0	0	0	1	1	0	-1	0	0	0	0
slr0059	unknown protein	Other categories	Unknown	1	1	0	0	0	0	-1	-1	-1	-1	-1	-1	1	0	0	-1	-1	0	0	0	0	0	0	0	0	0	0	0	0	1	0	-1	0	1	0	0	0	0	1	0	0	0	0	-1	0	0
slr0060	unknown protein	Other categories	Unknown	0	0	0	0	0	0	1	1	1	1	1	-1	0	-1	0	-1	-1	0	0	0	0	0	0	0	0	0	0	1	0	0	0	-1	0	0	0	0	0	0	0	0	1	0	0	0	0	1
slr0061	unknown protein	Other categories	Unknown	0	1	0	0	1	1	1	1	1	1	1	-1	-1	0	0	0	-1	0	0	0	0	0	0	0	0	0	0	0	0	0	0	0	0	0	0	-1	1	-1	1	-1	0	0	0	0	0	0
slr0063	general secretion pathway protein E	Cellular processes	Protein and peptide secretion	0	0	0	0	0	0	-1	-1	0	-1	0	-1	-1	-1	-1	-1	-1	1	0	1	1	0	0	0	0	0	0	0	0	1	0	-1	0	1	0	0	0	1	1	1	0	-1	0	0	0	0
slr0064	hypothetical protein	Other categories	Hypothetical	1	0	0	0	0	0	-1	-1	-1	-1	-1	-1	-1	-1	-1	-1	-1	1	0	1	0	0	0	0	0	0	0	0	1	0	0	-1	0	0	0	0	0	0	0	1	0	-1	0	0	1	0
slr0065	hypothetical protein	Other categories	Hypothetical	0	0	0	0	1	0	1	1	1	1	1	0	0	0	0	0	-1	0	0	0	0	0	0	0	0	0	0	0	0	0	0	0	0	0	0	0	0	-1	0	0	0	0	0	0	0	0
slr0066	riboflavin biosynthesis protein RibD (ribD)	Biosynthesis of cofactors, prosthetic groups, and carriers	Riboflavin	0	0	0	0	0	0	1	1	1	1	1	0	0	0	0	1	0	0	1	0	0	0	0	0	0	0	0	0	0	-1	0	0	0	0	0	0	1	-1	1	1	0	0	1	0	0	0
slr0067	MRP protein homolog	Other categories	Drug and analog sensitivity	0	0	0	0	0	0	1	1	1	1	1	1	-1	-1	-1	-1	-1	1	1	0	0	0	0	0	0	0	0	-1	0	0	0	0	0	0	0	0	0	0	1	0	0	0	0	1	0	0
slr0069	unknown protein	Other categories	Unknown	0	1	0	1	0	0	0	0	-1	0	0	1	0	0	1	1	0	0	0	0	0	0	0	0	0	0	0	0	0	0	0	0	0	1	0	0	0	0	0	0	0	-1	0	0	0	0
slr0070	methionyl-tRNA formyltransferase (fmt)	Translation	Aminoacyl tRNA synthetases and tRNA modification	0	0	0	-1	-1	0	0	0	0	0	0	0	0	0	0	1	0	0	0	0	0	0	0	0	0	0	-1	0	0	-1	0	0	0	0	0	0	1	-1	0	0	-1	0	0	0	0	-1
slr0072	glucose inhibited division protein B (gidB)	Cellular processes	Cell division	0	0	0	0	0	0	0	0	0	0	0	0	1	0	1	1	1	0	0	0	-1	0	0	0	0	0	0	0	0	0	0	0	0	0	0	0	0	-1	0	0	-1	0	0	0	0	0
slr0073	two-component sensor histidine kinase	Purines, pyrimidines, nucleosides, and nucleotides	Regulatory functions	-1	0	0	0	0	0	-1	-1	-1	-1	-1	-1	-1	-1	0	1	1	1	0	0	0	0	0	0	0	1	0	-1	0	1	0	0	0	1	0	-1	0	0	-1	0	0	-1	0	0	-1	-1
slr0074	ABC transporter subunit (ycf24)	Translation	Transport and binding proteins	1	1	1	0	1	1	0	0	0	0	0	-1	-1	-1	-1	-1	-1	1	1	0	0	1	0	0	0	0	0	0	0	0	0	-1	0	0	-1	1	1	-1	-1	0	0	-1	0	0	-1	0
slr0075	ABC transporter ATP-binding protein (ycf16)	Translation	Transport and binding proteins	0	0	0	0	0	0	0	0	1	0	1	0	1	1	0	-1	-1	1	1	-1	0	1	0	0	0	1	0	0	0	0	0	-1	0	0	0	1	1	-1	-1	-1	0	-1	0	0	0	0
slr0076	hypothetical protein	Other categories	Hypothetical	0	-1	0	-1	1	0	0	-1	-1	-1	1	-1	-1	-1	-1	-1	-1	1	0	-1	0	1	0	0	0	0	0	0	1	0	0	-1	-1	0	1	1	1	-1	-1	-1	0	-1	0	0	0	1
slr0077	cysteine desulfurase (nifS)	Amino acid biosynthesis	Glutamate family / Nitrogen assimilation	-1	-1	0	0	0	0	0	0	0	0	0	-1	0	0	0	0	0	1	1	-1	0	1	0	0	0	0	0	0	-1	1	0	-1	0	0	0	1	1	-1	-1	-1	0	-1	0	0	-1	1
slr0078	putative 6-pyruvoyl tetrahydrobiopterin synthase	Other categories	Other	0	0	0	0	0	0	0	0	0	0	0	0	-1	0	1	1	0	0	1	0	0	0	0	0	0	0	0	0	0	0	0	0	0	0	0	0	0	0	0	0	1	0	0	0	0	0
slr0079	probable general secretion pathway protein E	Cellular processes	Protein and peptide secretion	0	0	0	1	1	1	1	1	1	1	1	-1	-1	0	0	-1	0	0	0	0	0	0	0	0	0	0	0	-1	0	-1	0	0	1	0	0	0	0	0	1	1	0	0	0	0	0	-1
slr0080	ribonuclease H (rnhA)	Transcription	Degradation of RNA	0	0	0	0	0	0	-1	-1	0	-1	0	-1	0	0	1	1	1	1	0	0	0	0	0	0	0	0	0	1	0	0	0	0	0	0	0	0	0	0	0	0	-1	0	0	0	0	-1
slr0081	two-component response regulator OmpR subfamily	Purines, pyrimidines, nucleosides, and nucleotides	Regulatory functions	0	0	0	0	0	0	0	0	0	0	0	1	-1	-1	-1	-1	-1	1	0	1	0	0	0	0	0	0	0	-1	-1	-1	0	0	1	0	-1	0	0	0	0	0	0	-1	0	0	0	0
slr0082	hypothetical protein	Other categories	Hypothetical	0	1	1	1	0	1	-1	-1	-1	-1	-1	1	1	1	1	1	1	1	0	1	0	1	1	0	0	0	0	1	0	1	1	-1	0	1	1	-1	-1	0	0	1	0	-1	0	0	-1	1
slr0083	RNA helicase Light (crhR)	Transcription	RNA synthesis, modification, and DNA transcription	-1	0	1	1	0	0	-1	0	-1	-1	0	-1	0	1	1	1	1	1	0	0	0	1	0	0	0	0	0	1	-1	1	1	-1	0	1	1	-1	-1	0	-1	-1	0	1	0	0	1	-1
slr0084	amidotransferase HisH (hisH)	Amino acid biosynthesis	Aromatic amino acid family	1	1	1	1	0	0	0	0	0	0	0	1	1	1	1	1	0	0	0	0	0	0	0	0	0	0	0	0	0	0	0	0	0	0	0	0	0	0	1	1	1	0	0	0	0	0
slr0086	similar to DnaK protein	Cellular processes	Chaperones	0	0	0	0	1	0	1	1	1	1	1	0	0	0	0	1	1	0	-1	0	0	0	0	0	0	0	0	0	0	-1	0	0	0	0	0	0	0	0	0	0	-1	-1	0	0	0	0
slr0088	beta-carotene ketolase (crtO)	Biosynthesis of cofactors, prosthetic groups, and carriers	Carotenoid	0	0	0	0	1	0	1	1	1	1	1	1	1	0	0	1	1	0	-1	0	0	0	0	0	0	0	0	0	0	0	0	-1	0	0	0	0	0	0	0	0	0	0	0	0	0	0
slr0089	gamma-tocopherol methyltransferase	Energy metabolism	Fatty acid, phospholipid and sterol metabolism	0	1	1	1	0	1	0	0	1	0	1	-1	1	1	1	1	0	0	0	0	0	0	0	0	0	0	0	0	0	1	0	-1	0	0	0	0	0	0	1	1	1	-1	0	0	0	0
slr0090	probable 4-hydroxyphenylpyruvate dioxygenase	Energy metabolism	Amino acids and amines	0	0	1	0	1	0	0	0	0	0	1	-1	1	0	1	0	0	0	0	0	0	0	0	0	0	0	0	1	0	0	0	0	-1	0	0	0	0	0	1	-1	1	0	0	0	0	0
slr0091	aldehyde dehydrogenase	Energy metabolism	Pyruvate and acetyl-CoA metabolism	0	0	0	0	1	0	1	1	1	1	1	0	0	0	0	0	0	0	0	0	0	0	0	0	0	0	0	0	0	-1	0	0	0	0	-1	0	0	-1	-1	0	0	0	0	0	0	0
slr0092	hypothetical protein	Other categories	Hypothetical	0	0	0	0	1	0	0	1	0	0	1	0	0	0	0	0	0	0	-1	0	0	0	0	0	0	0	0	1	0	-1	0	0	0	0	0	0	0	0	1	0	0	0	0	0	0	1
slr0093	DnaJ protein (dnaJ)	Cellular processes	Chaperones	1	0	0	0	1	0	1	1	1	0	1	1	1	0	0	-1	-1	1	1	0	0	1	0	0	0	0	0	1	1	0	0	-1	0	1	0	0	1	-1	1	1	-1	0	0	0	0	1
slr0095	O-methyltransferase	Other categories	Other	1	0	0	0	1	0	1	1	1	1	1	1	0	-1	0	-1	-1	1	0	0	0	1	0	0	0	0	0	1	1	-1	0	-1	0	1	0	0	0	-1	1	1	0	0	0	0	0	1
slr0096	low affinity sulfate transporter	Translation	Transport and binding proteins	0	0	-1	-1	0	-1	1	1	1	1	0	1	1	1	1	1	1	0	0	0	0	0	0	0	0	0	0	0	0	1	0	0	0	1	0	0	-1	0	-1	0	0	-1	0	0	-1	0
slr0099	putative transposase [ISY352_f]	Other categories	Transposon-related functions	0	0	0	0	0	0	0	0	0	0	0	0	0	0	0	0	0	0	0	0	0	0	1	0	0	0	0	1	1	-1	1	0	0	0	0	-1	-1	-1	-1	-1	0	0	0	0	0	1
slr0103	unknown protein	Other categories	Unknown	-1	0	0	0	0	0	-1	-1	-1	0	0	0	0	0	0	0	0	1	1	0	0	0	0	0	0	0	0	1	0	-1	0	-1	0	0	0	0	0	0	1	0	0	0	0	0	0	0
slr0104	hypothetical protein	Other categories	Hypothetical	1	0	0	0	0	0	-1	-1	0	-1	0	0	1	1	1	-1	-1	0	0	0	0	0	0	0	0	0	0	0	0	0	0	0	0	0	0	0	0	0	1	1	0	-1	0	0	0	0
slr0105	hypothetical protein	Other categories	Hypothetical	0	0	0	0	0	0	1	0	1	0	1	1	-1	-1	-1	-1	-1	0	0	0	0	0	0	0	0	0	0	0	0	-1	0	0	0	-1	0	0	0	0	1	0	1	0	0	0	0	0
slr0106	unknown protein	Other categories	Unknown	0	0	0	1	0	0	-1	-1	0	-1	0	0	-1	0	0	0	0	0	0	0	0	0	0	0	0	0	0	0	0	0	-1	0	0	0	-1	0	0	0	0	-1	1	-1	0	0	0	0
slr0108	unknown protein	Other categories	Unknown	0	0	0	1	0	1	0	0	0	0	0	0	0	0	0	0	0	0	0	0	0	0	0	0	0	0	0	0	1	-1	0	-1	0	-1	0	0	0	0	0	0	0	0	0	0	1	0
slr0109	unknown protein	Other categories	Unknown	0	0	0	0	1	0	1	1	1	1	1	0	0	0	0	1	0	0	1	0	0	0	0	0	0	0	0	0	1	-1	0	0	0	0	0	0	0	0	0	0	-1	0	0	0	0	0
slr0110	hypothetical protein	Other categories	Hypothetical	0	0	1	0	0	0	0	1	0	0	0	1	-1	-1	-1	0	0	0	0	-1	0	0	0	0	0	0	0	-1	-1	0	0	1	0	-1	-1	0	0	0	0	1	-1	0	0	0	0	0
slr0111	unknown protein	Other categories	Unknown	0	0	0	0	0	0	-1	-1	-1	-1	-1	0	-1	-1	-1	0	0	0	0	0	0	0	0	0	0	0	0	-1	0	0	0	0	0	0	-1	0	0	-1	0	0	0	0	0	0	0	0
slr0112	unknown protein	Other categories	Unknown	1	0	0	0	0	0	-1	-1	-1	-1	-1	0	1	0	0	-1	-1	0	0	1	0	0	0	0	0	0	0	1	0	0	0	-1	1	0	0	0	0	-1	1	1	0	-1	0	0	1	0
slr0114	unknown protein	Other categories	Unknown	0	1	0	0	1	0	1	1	1	1	1	1	1	1	1	1	0	-1	0	0	0	0	0	0	0	0	0	1	0	-1	0	-1	0	0	-1	0	0	0	1	1	0	0	1	0	0	0
slr0115	response regulator for energy transfer from phycobilisomes to photosystems (rpaA,ycf27)	Purines, pyrimidines, nucleosides, and nucleotides	Regulatory functions	0	0	0	0	0	-1	0	0	-1	0	-1	0	0	1	1	1	1	0	0	0	0	0	0	0	1	0	0	-1	0	0	0	0	0	-1	0	0	0	0	0	0	0	0	0	0	0	1
slr0116	phycocyanobilin ferredoxin oxidoreductase	Other categories	Other	0	-1	0	-1	0	0	-1	-1	-1	-1	-1	-1	1	1	1	1	1	0	1	0	0	1	0	0	0	0	0	0	0	0	0	0	0	0	0	0	0	-1	0	0	0	1	0	0	0	0
slr0118	thiamine biosynthesis protein ThiC (thiC)	Biosynthesis of cofactors, prosthetic groups, and carriers	Thiamin	-1	-1	0	0	-1	0	-1	-1	-1	-1	-1	-1	-1	-1	-1	-1	-1	0	0	1	1	0	0	0	0	0	0	-1	-1	1	0	0	0	1	0	0	0	-1	0	0	0	0	0	0	0	0
slr0119	hypothetical protein	Other categories	Hypothetical	0	0	0	0	0	0	1	1	1	0	1	0	0	0	0	0	0	0	0	0	0	0	0	0	0	0	0	1	0	0	0	0	0	-1	0	0	1	0	0	0	-1	-1	0	1	0	1
slr0120	probable tRNA/rRNA methyltransferase	Translation	Aminoacyl tRNA synthetases and tRNA modification	0	0	0	0	0	0	1	1	0	1	0	0	0	0	0	0	0	0	0	0	0	0	0	0	0	0	0	1	0	0	0	0	0	0	1	0	0	0	1	1	0	0	0	0	1	1
slr0121	hypothetical protein	Other categories	Hypothetical	0	0	1	0	1	0	1	1	1	1	1	1	1	1	1	1	1	0	0	0	0	0	0	0	0	0	0	-1	0	1	0	0	0	0	-1	0	1	1	1	1	0	1	0	0	1	0
slr0142	hypothetical protein	Other categories	Hypothetical	0	0	0	0	1	0	1	1	1	1	1	1	0	0	0	0	-1	0	0	0	0	0	0	0	0	0	0	0	0	1	0	0	0	0	0	0	0	0	1	0	0	0	0	0	-1	0
slr0143	WD-repeat protein	Other categories	WD repeat proteins	1	1	0	1	1	1	0	0	0	0	0	1	0	-1	-1	-1	-1	0	0	0	0	0	0	0	0	0	0	0	0	-1	0	0	0	0	0	0	-1	-1	0	1	0	0	0	0	0	0
slr0144	hypothetical protein	Other categories	Hypothetical	0	-1	-1	-1	-1	1	0	0	0	0	0	-1	-1	-1	-1	-1	-1	0	0	1	1	-1	-1	0	0	0	0	-1	-1	-1	-1	1	1	0	-1	-1	-1	-1	-1	-1	0	0	0	0	-1	-1
slr0145	unknown protein	Other categories	Unknown	0	-1	-1	-1	-1	0	1	1	1	1	0	-1	1	0	-1	-1	-1	1	0	1	1	-1	0	-1	0	0	0	-1	0	0	-1	0	1	0	0	0	0	-1	-1	-1	0	-1	0	0	0	0
slr0146	hypothetical protein	Other categories	Hypothetical	0	-1	-1	-1	-1	0	-1	-1	-1	-1	0	0	1	1	1	-1	-1	0	1	1	1	-1	-1	-1	-1	0	0	-1	-1	-1	0	1	1	0	1	0	0	-1	0	-1	0	-1	0	0	0	-1
slr0147	hypothetical protein	Other categories	Hypothetical	-1	-1	-1	-1	-1	0	-1	-1	-1	-1	-1	1	1	1	1	1	-1	1	1	1	1	-1	-1	-1	0	0	0	-1	-1	-1	-1	1	1	0	-1	0	0	-1	0	-1	0	-1	-1	0	-1	-1
slr0148	hypothetical protein	Other categories	Hypothetical	-1	-1	-1	-1	-1	0	-1	-1	0	-1	-1	1	1	1	1	1	0	0	0	1	1	-1	-1	0	0	0	0	-1	-1	-1	-1	1	1	0	0	-1	-1	-1	-1	-1	0	-1	0	0	0	-1
slr0149	hypothetical protein	Other categories	Hypothetical	-1	-1	-1	-1	-1	0	-1	-1	-1	0	-1	1	1	1	1	1	0	1	1	1	0	-1	0	0	0	0	0	-1	-1	-1	-1	1	1	-1	0	-1	-1	-1	-1	-1	0	-1	0	0	-1	-1
slr0150	ferredoxin, petF-like protein	Photosynthesis and respiration	Soluble electron carriers	-1	-1	-1	-1	-1	0	-1	-1	-1	-1	-1	1	1	1	1	1	0	0	1	1	1	-1	-1	0	0	0	0	-1	-1	-1	0	1	1	0	-1	-1	-1	-1	-1	-1	0	-1	-1	0	-1	0
slr0151	unknown protein	Other categories	Unknown	-1	0	-1	-1	-1	0	-1	-1	0	1	-1	1	1	1	1	1	0	1	1	1	0	-1	0	0	0	0	0	-1	0	-1	-1	1	1	0	0	-1	0	-1	-1	-1	0	-1	0	0	0	-1
slr0152	serine/threonine protein kinase	Purines, pyrimidines, nucleosides, and nucleotides	Regulatory functions	0	0	0	1	1	0	-1	-1	1	1	1	1	-1	-1	0	0	0	0	0	0	0	0	0	0	0	0	0	0	-1	-1	0	0	0	0	0	-1	-1	-1	-1	-1	1	0	0	0	0	0
slr0156	ClpB protein (clpB)	Translation	Degradation of proteins, peptides, and glycopeptides	0	0	0	0	1	0	1	0	0	0	1	0	-1	-1	0	0	1	0	0	-1	0	0	0	0	0	0	0	0	1	0	0	0	-1	-1	-1	1	1	-1	0	1	0	0	0	0	0	1
slr0157	unknown protein	Other categories	Unknown	0	0	0	0	1	0	0	0	1	0	1	-1	-1	0	0	0	1	0	0	0	0	0	0	0	0	0	0	1	0	0	0	0	-1	0	0	0	0	0	0	0	0	0	0	0	0	0
slr0161	twitching motility protein PilT (pilT)	Cellular processes	Chemotaxis	0	0	0	0	0	0	-1	0	0	0	0	-1	0	-1	-1	-1	-1	0	0	1	1	-1	0	-1	-1	0	0	-1	-1	1	0	0	0	0	0	-1	0	0	1	1	0	-1	0	0	-1	0
slr0162	similar to fimbrial assembly protein PilC (pilC)	Cellular processes	Chemotaxis	0	0	0	0	0	0	-1	-1	0	-1	-1	-1	1	1	1	0	-1	0	1	1	1	-1	-1	-1	0	0	0	-1	0	-1	-1	1	0	0	0	0	1	0	1	1	0	-1	0	0	0	-1
slr0163	similar to fimbrial assembly protein PilC (pilC)	Cellular processes	Chemotaxis	0	0	0	0	0	0	1	1	1	0	0	-1	1	1	1	0	-1	0	1	1	0	0	0	0	0	0	0	-1	0	0	-1	0	0	0	0	0	0	0	1	1	0	-1	0	0	1	0
slr0164	ATP-dependent Clp protease proteolytic subunit (clpP)	Translation	Degradation of proteins, peptides, and glycopeptides	0	0	0	0	0	0	0	0	-1	0	0	-1	0	-1	-1	-1	-1	1	0	1	0	0	0	0	0	0	0	-1	1	-1	0	0	0	0	1	1	0	-1	0	-1	0	-1	0	0	0	-1
slr0165	ATP-dependent Clp protease proteolytic subunit (clpP)	Translation	Degradation of proteins, peptides, and glycopeptides	0	0	0	0	0	0	-1	-1	0	0	0	-1	0	0	-1	-1	-1	1	1	1	1	0	0	0	0	0	0	0	0	-1	0	0	0	1	1	0	0	-1	-1	-1	0	-1	0	0	0	-1
slr0166	putative transposase [ISY523_n]	Other categories	Transposon-related functions	0	0	0	0	0	0	0	0	0	0	0	0	0	0	0	0	0	0	0	0	0	0	0	0	0	0	0	0	0	0	0	0	0		0	0	0	0	0	0	1	0	0	0	0	0
slr0168	unknown protein	Other categories	Unknown	0	0	0	0	1	0	0	1	1	1	0	-1	-1	0	0	1	1	0	0	-1	0	0	0	0	0	0	0	0	-1	-1	0	0	-1	0	0	0	0	0	0	0	0	1	0	-1	0	0
slr0169	hypothetical protein	Other categories	Hypothetical	-1	-1	-1	-1	-1	-1	-1	-1	0	0	-1	0	0	0	0	1	1	-1	-1	0	0	0	0	0	0	0	0	0	1	0	1	0	0	0	0	0	0	-1	-1	0	-1	1	0	0	0	1
slr0171	photosystem I assembly related protein Ycf37 (ycf37)	Photosynthesis and respiration	Photosystem I	0	-1	-1	-1	-1	-1	-1	-1	-1	-1	0	-1	-1	-1	-1	-1	0	0	-1	0	0	0	0	0	0	0	-1	1	0	0	0	1	0	-1	0	0	0	-1	0	0	-1	1	0	0	-1	0
slr0172	hypothetical protein	Other categories	Hypothetical	0	0	0	0	0	0	1	0	1	1	1	0	-1	-1	-1	-1	-1	0	0	0	0	0	0	0	0	0	0	-1	0	-1	0	1	0	-1	0	0	0	1	0	1	0	0	0	0	0	0
slr0179	hypothetical protein	Other categories	Hypothetical	0	0	1	1	1	0	1	1	1	1	0	0	-1	-1	-1	-1	0	0	0	0	0	0	0	0	0	0	0	0	0	0	0	-1	0	0	0	0	-1	0	1	1	1	-1	0	0	0	0
slr0180	putative transposase [ISY203_f]	Other categories	Transposon-related functions	0	0	0	0	0	0	0	0	0	0	0	0	0	0	0	0	0	0	0	0	0	0	0	0	0	0	0	0	0	-1	0	0	0		0	0	0	0	0	0	0	0	0	0	0	0
slr0181	hypothetical protein	Other categories	Hypothetical	0	1	0	0	0	0	0	0	1	0	1	0	0	0	0	0	0	1	1	0	0	0	0	0	0	0	0	1	0	0	0	-1	0	1	1	-1	-1	-1	0	1	0	0	0	0	0	0
slr0184	unknown protein	Other categories	Unknown	0	0	0	0	0	0	0	0	0	0	0	0	0	0	0	-1	0	0	0	1	0	0	0	0	0	0	0	0	0	0	0	-1	0	-1	0	0	0	0	1	1	1	-1	0	0	0	0
slr0185	orotate phosphoribosyltransferase	Purines, pyrimidines, nucleosides, and nucleotides	Pyrimidine ribonucleotide biosynthesis	0	0	0	0	0	0	0	0	-1	-1	-1	1	1	1	1	1	1	0	0	0	0	0	0	0	0	0	0	0	0	-1	0	0	0	0	0	0	0	-1	0	0	0	0	0	0	0	0
slr0186	2-isopropylmalate synthase (leuA)	Amino acid biosynthesis	Branched chain family	1	0	0	0	0	1	0	0	0	0	-1	-1	1	1	1	0	-1	1	0	1	1	0	0	0	0	0	0	0	0	1	-1	-1	0	1	0	-1	-1	0	1	1	0	-1	0	0	0	-1
slr0191	similar to amidase enhancer	Cell envelope	Murein sacculus and peptidoglycan	0	0	0	0	0	0	1	1	1	1	1	0	1	1	1	1	1	0	0	0	0	0	0	0	0	0	0	1	0	0	0	-1	0	-1	0	0	0	0	0	0	0	1	0	0	0	0
slr0192	hypothetical protein	Other categories	Hypothetical	0	0	0	0	0	0	0	-1	-1	0	0	1	1	1	1	1	1	0	0	0	0	0	-1	0	0	0	0	0	0	0	-1	-1	0	0	0	0	0	0	0	1		0	0	0	0	0
slr0193	RNA-binding protein	Translation	Nucleoproteins	-1	0	0	0	-1	0	-1	-1	-1	-1	-1	-1	-1	-1	-1	-1	0	0	0	1	1	0	0	0	0	0	0	1	0	-1	0	1	0	0	0	1	1	1	1	1	-1	1	0	0	0	0
slr0194	ribose 5-phosphate isomerase (rpiA)	Energy metabolism	Sugars	0	0	0	0	0	0	-1	-1	1	0	1	-1	-1	-1	-1	-1	-1	0	0	0	0	0	0	0	0	0	0	0	0	-1	0	1	1	0	-1	0	0	-1	-1	-1	-1	1	0	0	0	0
slr0195	hypothetical protein	Other categories	Hypothetical	0	0	1	0	1	0	1	1	0	0	1	0	0	0	0	0	0	1	0	0	0	0	0	0	0	0	0	0	1	0	0	0	1	0	0	0	0	0	0	0	-1	-1	0	0	0	0
slr0196	unknown protein	Other categories	Unknown	0	0	0	0	1	0	1	1	1	0	1	0	1	-1	-1	-1	-1	0	0	0	0	0	0	0	0	0	0	0	0	0	0	-1	0	0	0	0	0	0	0	0	-1	0	0	0	0	0
slr0197	hypothetical protein	Other categories	Hypothetical	0	0	0	1	1	1	1	1	1	1	1	0	0	0	0	0	0	0	1	0	0	0	0	0	0	0	0	0	1	0	0	0	0	0	0	0	0	0	1	1	1	-1	0	0	0	-1
slr0199	hypothetical protein	Other categories	Hypothetical	0	0	0	0	0	0	-1	-1	-1	-1	-1	1	1	1	1	1	1	1	0	0	1	0	0	0	0	0	0	1	0	0	0	-1	0	-1	0	0	0	-1	0	0	-1	1	1	0	0	0
slr0201	heterodisulfide reductase subunit B	Other categories	Other	0	0	0	-1	0	0	0	1	0	1	0	-1	0	0	0	0	0	1	0	0	0	0	0	0	0	0	0	0	0	-1	0	-1	0	1	0	0	0	0	1	1	0	-1	0	0	0	0
slr0204	hypothetical protein YCF83 (ycf83)	Other categories	Hypothetical	0	0	0	0	0	0	-1	0	-1	0	0	1	0	0	0	0	0	0	0	0	0	0	0	0	0	0	0	0	0	0	0	0	0	0	0	0	0	0	1	-1	1	0	0	0	0	0
slr0207	hypothetical protein	Other categories	Hypothetical	0	0	0	0	1	0	1	1	1	1	1	-1	1	0	-1	-1	-1	1	0	0	0	0	0	0	0	0	0	1	0	0	0	0	0	0	0	0	-1	-1	0	0	0	0	0	0	0	0
slr0208	hypothetical protein	Other categories	Hypothetical	0	0	0	0	0	0	0	0	-1	0	0	1	1	0	0	0	0	-1	0	-1	-1	1	0	0	1	0	0	1	0	0	0	-1	0	0	-1	1	1	0	0	0	-1	0	0	0	0	1
slr0209	unknown protein	Other categories	Unknown	0	0	0	-1	0	0	1	0	-1	0	1	0	0	0	0	1	0	0	-1	-1	-1	0	0	0	0	0	0	0	0	0	1	0	-1	0	0	0	1	0	0	0	0	1	0	0	0	0
slr0210	two-component sensor histidine kinase	Purines, pyrimidines, nucleosides, and nucleotides	Regulatory functions	1	1	1	1	1	0	1	1	1	0	1	1	0	0	-1	-1	-1	0	1	0	0	0	0	0	0	0	0	0	0	-1	0	0	0	0	0	0	0	0	0	0	1	0	0	0	0	0
slr0211	hypothetical protein	Other categories	Hypothetical	1	1	1	1	1	1	-1	-1	-1	-1	1	-1	1	-1	-1	-1	-1	1	0	1	1	0	0	0	0	0	0	0	0	1	0	-1	0	0	0	-1	-1	-1	0	1	1	1	1	0	0	1
slr0212	5-methyltetrahydrofolate--homocysteine methyltransferase (metH)	Amino acid biosynthesis	Aspartate family	-1	0	0	1	0	1	0	0	-1	0	0	1	-1	-1	-1	-1	-1	0	0	0	0	0	0	0	0	0	0	-1	0	0	0	0	0	1	0	0	0	0	1	1	1	0	0	0	0	0
slr0213	GMP synthetase (guaA)	Purines, pyrimidines, nucleosides, and nucleotides	Purine ribonucleotide biosynthesis	-1	-1	-1	-1	-1	-1	-1	-1	-1	-1	-1	-1	-1	-1	0	1	1	-1	-1	-1	0	0	0	0	0	0	0	-1	0	1	0	1	0	-1	0	0	0	1	1	0	-1	0	0	0	0	-1
slr0214	cytosine-specific methyltransferase(5'-CGATCG-3')	Purines, pyrimidines, nucleosides, and nucleotides	DNA replication, restriction, modification, recombination, and repair	0	0	0	-1	1	0	1	1	0	0	0	1	0	0	0	-1	0	0	0	0	0	0	0	0	0	0	0	0	0	-1	0	0	0	1	0	0	0	0	0	0	-1	0	0	0	0	0
slr0216	bifunctional cobalamin biosynthesis protein CobP (cobP)	Biosynthesis of cofactors, prosthetic groups, and carriers	Cobalamin, heme, phycobilin and porphyrin	0	0	0	0	1	0	1	1	1	1	1	1	0	0	0	0	0	0	-1	0	0	0	0	0	0	0	0	-1	0	0	0	0	0	0	0	0	0	-1	0	0	1	0	0	0	0	0
slr0217	hypothetical protein	Other categories	Hypothetical	1	1	1	1	0	1	1	1	0	0	0	0	1	0	0	0	1	0	1	0	0	0	0	0	0	0	0	1	0	1	0	-1	0	1	0	-1	-1	-1	-1	0	0	1	0	0	1	0
slr0220	glycyl-tRNA synthetase beta chain (glyS)	Translation	Aminoacyl tRNA synthetases and tRNA modification	0	0	0	0	0	0	1	-1	-1	-1	-1	0	-1	-1	0	1	1	0	1	0	0	1	0	0	0	0	0	-1	1	0	0	1	-1	-1	0	1	0	-1	0	0	-1	0	-1	0	-1	1
slr0222	two-component hybrid sensor and regulator	Purines, pyrimidines, nucleosides, and nucleotides	Regulatory functions	0	1	1	1	1	1	1	1	1	1	1	-1	1	0	0	-1	-1	0	1	0	0	0	0	0	0	0	0	0	0	0	0	0	0	0	0	0	0	0	0	0	1	0	0	0	0	0
slr0224	similar to sterol C5-desaturase	Energy metabolism	Fatty acid, phospholipid and sterol metabolism	1	1	0	0	0	0	0	1	0	0	0	1	1	0	0	0	0	1	1	0	0	0	0	0	0	0	0	1	0	0	0	0	0	0	0	0	1	0	1	0	1	0	0	0	0	0
slr0226	unknown protein	Other categories	Unknown	0	0	1	0	0	0	0	0	0	0	0	1	1	1	-1	-1	0	0	0	1	0	0	0	0	-1	0	0	-1	0	-1	0	0	1	0	0	0	0	0	1	1	1	1	0	0	-1	-1
slr0228	cell division protein FtsH (ftsH)	Cellular processes	Cell division	1	1	1	1	1	1	0	0	-1	0	-1	-1	-1	-1	-1	-1	-1	0	0	1	0	1	0	0	0	-1	0	1	1	0	0	0	0	0	1	-1	-1	1	1	1	0	0	0	0	-1	0
slr0229	3-hydroxyisobutyrate dehydrogenase	Energy metabolism	Amino acids and amines	0	0	0	1	0	0	0	0	0	0	0	0	1	1	1	0	0	0	0	1	1	0	0	0	0	0	0	1	0	-1	0	0	1	1	0	0	-1	0	0	1	0	0	0	0	0	0
slr0230	putative transposase [ISY100_f]	Other categories	Transposon-related functions	0	0	0	0	0	0	0	0	0	0	0	0	0	0	0	0	0	0	0	0	0	0	0	0	0	0	0	0	1	-1	0	0	0		0	-1	-1	0	-1	-1	0	0	0	0	0	0
slr0231	probable DNA-3-methyladenine glycosylase	Other categories	Other	0	0	0	1	1	1	1	0	1	0	1	0	0	0	0	0	-1	0	0	0	0	0	0	0	0	0	0	0	0	0	0	-1	0	0	0	0	0	0	1	1	1	0	0	0	0	0
slr0232	hypothetical protein	Other categories	Hypothetical	0	0	1	1	0	0	0	0	0	0	0	0	0	0	0	0	0	0	0	0	0	0	0	0	0	0	1	0	0	-1	0	0	0	0	0	0	0	1	1	0	1	-1	0	0	0	0
slr0233	thioredoxin M (trxM1)	Biosynthesis of cofactors, prosthetic groups, and carriers	Thioredoxin, glutaredoxin, and glutathione	0	0	1	1	0	1	0	-1	-1	0	-1	-1	-1	-1	-1	-1	-1	1	0	1	0	0	0	0	0	0	0	-1	0	-1	0	0	1	0	0	0	0	0	1	1	1	-1	0	0	-1	-1
slr0236	similar to glutathione S-transferase	Biosynthesis of cofactors, prosthetic groups, and carriers	Thioredoxin, glutaredoxin, and glutathione	-1	0	-1	0	-1	0	-1	-1	-1	-1	-1	-1	0	0	0	-1	0	0	0	-1	0	0	0	0	0	0	0	0	0	0	0	0	0	0	0	0	0	-1	-1	-1	-1	1	0	0	1	-1
slr0237	glycogen operon protein GlgX homolog	Central intermediary metabolism	Polysaccharides and glycoproteins	0	0	0	0	-1	0	-1	-1	0	-1	0	-1	0	0	0	0	1	0	0	0	0	0	0	0	0	0	0	0	0	0	0	0	0	1	0	0	0	-1	0	0	0	-1	0	0	0	0
slr0238	hypothetical protein	Other categories	Hypothetical	0	0	0	0	1	0	1	1	1	1	1	-1	0	1	0	1	1	0	1	0	1	0	0	0	0	0	0	0	0	0	0	0	0	0	0	-1	-1	-1	0	0	0	0	0	0	0	0
slr0239	precorrin-4 C11-methyltransferase (cobM)	Biosynthesis of cofactors, prosthetic groups, and carriers	Cobalamin, heme, phycobilin and porphyrin	0	0	0	0	1	0	1	1	1	1	1	0	1	0	0	0	0	0	0	0	0	0	0	0	0	0	0	0	0	-1	1	-1	-1	0	0	0	0	-1	0	0	0	0	0	0	0	0
slr0240	transcriptional regulator	Purines, pyrimidines, nucleosides, and nucleotides	Regulatory functions	0	0	0	0	-1	0	0	0	-1	0	0	0	1	-1	0	-1	-1	1	1	1	1	0	0	0	0	0	0	-1	0	1	0	0	0	-1	0	-1	-1	-1	1	1	-1	0	0	0	0	0
slr0241	hypothetical protein	Other categories	Hypothetical	0	0	0	0	-1	0	-1	-1	0	0	0	-1	1	-1	-1	-1	-1	1	0	1	1	0	0	0	0	0	0	-1	0	-1	0	0	0	-1	0	-1	-1	0	1	1	0	0	0	0	0	-1
slr0242	bacterioferritin comigratory protein homolog	Translation	Transport and binding proteins	0	1	0	1	1	1	0	0	1	0	0	-1	1	0	-1	-1	-1	0	0	1	0	0	0	0	0	0	0	0	0	0	0	0	0	-1	0	0	1	0	0	0	0	0	0	0	0	0
slr0243	hypothetical protein	Other categories	Hypothetical	0	0	0	0	0	0	0	0	0	0	1	-1	1	0	0	0	0	0	1	0	1	0	0	0	0	0	0	0	0	0	0	0	0	1	0	0	-1	-1	0	1	0	0	1	0	0	0
slr0244	hypothetical protein	Other categories	Hypothetical	0	-1	-1	-1	-1	0	-1	-1	-1	-1	0	1	-1	-1	-1	-1	-1	0	0	0	0	-1	-1	0	0	0	0	-1	-1	-1	0	1	1	-1	-1	0	0	-1	-1	-1	0	1	0	0	-1	-1
slr0245	Histone deacetylase family protein	Other categories	Other	0	-1	-1	-1	0	0	0	1	1	1	1	1	0	0	1	1	0	0	0	0	0	0	0	0	0	0	0	0	-1	0	0	0	0	0	0	0	0	-1	0	0	0	1	0	0	0	0
slr0249	hypothetical protein	Other categories	Hypothetical	1	1	1	1	1	1	1	1	1	1	1	1	0	0	0	-1	-1	0	0	0	0	0	0	0	0	0	0	0	0	0	0	0	0	0	0	0	0	0	0	0	0	-1	0	1	0	0
slr0250	hypothetical protein	Other categories	Hypothetical	0	0	0	0	0	0	1	0	1	1	0	1	1	1	1	0	0	0	0	1	1	0	0	0	0	0	0	1	0	0	0	-1	0	0	0	0	0	0	1	1	0	1	0	0	0	1
slr0251	ATP-binding protein of ABC transporter (ycf85)	Translation	Transport and binding proteins	1	0	0	0	-1	0	-1	-1	-1	-1	-1	1	1	1	1	1	1	0	0	0	0	0	0	1	0	0	0	1	0	0	0	-1	0	0	0	0	0	1	1	1	-1	0	0	0	1	0
slr0252	probable precorrin-6x reductase	Biosynthesis of cofactors, prosthetic groups, and carriers	Cobalamin, heme, phycobilin and porphyrin	0	0	0	1	0	1	1	-1	-1	0	0	0	1	1	0	1	0	0	0	-1	0	0	0	0	0	0	0	1	0	0	0	0	0	0	0	0	0	0	0	0	0	0	0	0	0	0
slr0254	hypothetical protein	Other categories	Hypothetical	0	0	0	0	0	0	1	1	1	0	1	0	-1	0	0	0	0	0	0	0	0	0	0	0	0	0	0	0	0	0	0	0	0	0	0	0	0	0	1	1	0	0	0	0	0	0
slr0257	carboxyl-terminal protease (ctpB)	Translation	Degradation of proteins, peptides, and glycopeptides	1	1	1	1	0	1	0	0	0	0	-1	-1	1	1	1	1	0	1	0	1	0	0	0	0	0	0	0	0	0	1	0	-1	0	1	0	-1	-1	0	1	1	1	-1	0	0	1	0
slr0260	cob(I)alamin adenosyltransferase (cobO)	Biosynthesis of cofactors, prosthetic groups, and carriers	Cobalamin, heme, phycobilin and porphyrin	0	-1	-1	-1	-1	-1	0	0	-1	0	-1	1	-1	-1	-1	-1	-1	0	0	0	0	0	0	0	0	0	0	-1	0	0	1	0	0	0	0	0	1	0	1	1	0	0	0	0	0	0
slr0261	NADH dehydrogenase subunit 7 (ndhH)	Photosynthesis and respiration	NADH dehydrogenase	-1	0	0	0	-1	0	-1	-1	0	-1	-1	-1	-1	-1	-1	-1	-1	0	0	0	0	0	0	0	0	0	0	-1	1	1	-1	1	0	1	0	0	0	1	1	1	1	1	0	0	0	0
slr0262	unknown protein	Other categories	Unknown	0	0	0	0	0	0	0	0	1	0	0	0	-1	0	0	0	0	0	0	0	0	1	0	1	0	0	0	0	0	0	0	0	0	0	0	0	0	1	1	1	1	0	0	0	0	0
slr0263	hypothetical protein	Other categories	Hypothetical	0	0	0	1	0	1	0	-1	-1	-1	-1	0	-1	0	0	0	1	0	0	0	0	0	0	0	0	0	0	0	0	0	0	0	0	0	0	0	0	-1	0	0	1	0	0	0	0	0
slr0264	hypothetical protein	Other categories	Hypothetical	0	0	0	1	0	1	0	0	0	0	0	0	0	0	0	0	0	0	0	0	0	0	0	0	0	0	0	0	0	1	0	-1	0	0	0	0	-1	-1	0	0	0	0	0	0	0	0
slr0265	putative transposase [ISY523_c]	Other categories	Transposon-related functions	0	0	0	0	0	0	0	0	0	0	0	0	0	0	0	0	0	0	0	0	0	0	0	0	0	0	0	0	-1	1	0	0	0		0	-1	-1	0	0	0	1	0	0	0	0	-1
slr0267	hypothetical protein	Other categories	Hypothetical	0	0	0	1	1	0	1	1	1	0	1	1	1	1	1	1	1	0	0	0	0	0	0	0	0	0	0	0	0	-1	0	0	0	0	0	0	0	0	0	0	0	0	0	0	0	1
slr0269	hypothetical protein	Other categories	Hypothetical	0	0	1	0	0	0	0	0	0	0	0	0	0	0	0	-1	-1	0	0	1	0	0	0	0	0	0	0	0	1	0	0	0	1	0	0	0	0	0	1	1	1	0	0	0	0	0
slr0270	hypothetical protein	Other categories	Hypothetical	0	0	1	1	1	0	0	1	0	1	0	0	0	0	0	0	0	1	0	1	1	0	0	0	0	0	0	1	1	1	0	0	1	0	1	0	0	1	1	-1	1	0	0	0	0	-1
slr0271	unknown protein	Other categories	Unknown	0	0	1	1	0	0	0	1	0	0	0	0	-1	-1	-1	-1	-1	1	1	1	0	0	0	0	0	0	0	0	0	0	0	0	0	0	0	0	0	0	1	0	1	0	0	0	0	0
slr0272	unknown protein	Other categories	Unknown	0	0	0	0	1	0	1	1	0	1	1	0	-1	-1	-1	-1	-1	1	1	0	1	0	0	-1	-1	0	0	-1	0	1	0	1	0	0	1	0	0	0	1	0	1	-1	0	0	0	0
slr0273	unknown protein	Other categories	Unknown	1	1	1	1	1	0	0	-1	-1	0	-1	0	-1	-1	-1	-1	-1	0	1	0	0	0	0	0	0	0	0	0	0	0	0	0	0	0	0	0	-1	-1	1	1	1	-1	0	0	0	0
slr0280	hypothetical protein	Other categories	Hypothetical	1	0	0	-1	0	-1	1	1	1	0	0	1	-1	0	1	1	0	-1	0	0	0	0	0	0	0	0	1	0	0	0	0	0	0	-1	0	0	0	1	1	1	0	0	0	0	0	0
slr0284	hypothetical protein	Other categories	Hypothetical	0	0	0	0	-1	0	-1	-1	-1	-1	-1	-1	-1	-1	-1	-1	-1	0	0	1	0	0	0	0	0	0	0	0	0	-1	0	0	1	0	1	0	-1	-1	0	0	1	0	0	0	0	-1
slr0285	hypothetical protein	Other categories	Hypothetical	0	0	0	0	1	0	1	1	1	1	1	0	0	0	0	0	-1	0	0	0	0	0	0	0	0	0	0	-1	0	0	0	0	0	0	0	0	0	0	1	1	1	0	-1	0	0	0
slr0286	unknown protein	Other categories	Unknown	0	1	0	0	1	0	0	0	0	0	1	0	0	0	0	0	0	0	0	0	0	0	0	0	0	0	0	0	0	0	0	-1	0	0	1	0	0	0	0	0	1	0	0	0	0	-1
slr0287	hypothetical protein	Other categories	Hypothetical	0	0	-1	0	-1	0	-1	-1	-1	-1	-1	0	1	1	0	1	0	0	-1	0	0	0	0	0	0	0	0	0	0	-1	1	0	0	0	-1	0	0	-1	-1	-1	-1	1	0	0	0	0
slr0288	glutamate--ammonia ligase (glnN)	Amino acid biosynthesis	Glutamate family / Nitrogen assimilation	-1	-1	-1	-1	-1	0	-1	-1	-1	-1	0	1	1	1	1	1	1	-1	0	-1	-1	0	0	-1	0	0	0	1	-1	1	-1	1	0	0	0	-1	-1	-1	-1	-1	-1	-1	0	0	0	0
slr0291	hypothetical protein	Other categories	Hypothetical	0	1	0	0	0	0	0	0	0	0	0	-1	0	0	0	-1	-1	0	0	0	0	0	0	0	0	0	0	0	0	0	0	1	0	0	0	0	0	0	0	-1	1	0	0	0	0	0
slr0292	hypothetical protein	Other categories	Hypothetical	0	0	0	0	0	0	0	0	0	1	1	0	0	0	0	1	1	1	0	0	0	0	0	0	0	0	0	1	0	1	0	0	0	0	0	0	0	0	1	1	0	0	0	0	0	0
slr0293	glycine dehydrogenase	Energy metabolism	Amino acids and amines	-1	1	1	1	1	0	-1	-1	-1	-1	-1	0	-1	-1	-1	-1	1	0	0	0	0	0	0	1	0	0	0	1	0	-1	0	0	0	0	0	0	0	0	1	1	0	0	0	0	0	0
slr0294	unknown protein	Other categories	Unknown	0	0	0	0	0	0	1	1	1	1	1	-1	0	0	0	-1	0	0	-1	0	0	0	0	0	0	0	0	0	0	0	0	0	-1	0	-1	0	0	0	0	0	0	0	1	0	0	0
slr0298	FraH protein homolog	Other categories	Other	0	0	1	1	1	0	0	1	0	0	0	0	1	0	-1	-1	-1	1	0	1	1	0	0	0	0	0	0	-1	1	1	-1	-1	1	1	1	0	0	0	1	1	0	-1	0	0	1	-1
slr0299	hypothetical protein	Other categories	Hypothetical	1	0	0	0	0	0	-1	1	0	1	1	-1	1	1	-1	-1	-1	1	1	0	0	0	0	0	0	0	0	0	0	1	0	-1	0	1	0	-1	-1	0	-1	0	0	-1	1	0	0	-1
slr0300	hypothetical protein	Other categories	Hypothetical	0	0	0	0	1	0	1	1	1	1	1	0	1	1	0	0	0	1	0	0	0	0	0	0	0	0	0	0	0	1	0	-1	0	1	0	0	-1	-1	0	0	0	1	0	0	0	0
slr0301	phosphoenolpyruvate synthase	Energy metabolism	Pyruvate and acetyl-CoA metabolism	1	0	0	0	0	1	1	1	1	1	0	1	1	-1	-1	-1	-1	1	0	1	0	0	0	0	0	0	0	-1	-1	-1	0	0	1	0	0	0	-1	-1	1	0	0	-1	0	0	1	0
slr0302	unknown protein	Other categories	Unknown	0	0	0	0	1	0	1	1	1	1	1	1	0	0	0	1	0	-1	0	0	0	0	0	0	0	0	0	0	0	1	0	0	0	0	0	0	0	0	1	1	0	0	0	0	0	0
slr0303	hypothetical protein	Other categories	Hypothetical	0	0	0	0	1	0	1	1	1	1	1	0	0	-1	0	-1	-1	0	0	0	0	0	0	0	0	0	0	-1	0	-1	0	0	0	0	0	0	1	0	0	1	0	0	0	0	0	0
slr0304	hypothetical protein	Other categories	Hypothetical	0	0	0	0	1	0	1	1	1	1	1	-1	-1	-1	-1	-1	-1	-1	0	0	0	0	0	0	0	0	0	0	0	0	0	0	0	1	0	0	0	0	-1	0	0	0	0	0	0	0
slr0305	hypothetical protein	Other categories	Hypothetical	0	0	0	0	1	0	0	0	1	0	1	0	0	-1	0	-1	0	0	0	0	0	0	0	0	1	0	0	-1	0	0	0	0	0	0	0	0	0	0	0	1	0	0	0	0	0	1
slr0306	unknown protein	Other categories	Unknown	1	0	0	1	1	1	1	1	1	1	1	0	0	-1	-1	-1	-1	0	0	0	0	0	0	0	0	0	0	0	-1	0	0	-1	0	0	0	0	0	-1	0	1	1	0	0	0	0	0
slr0309	probable methyltransferase	Other categories	Other	-1	-1	0	0	1	0	1	1	1	1	-1	-1	-1	-1	-1	-1	-1	0	0	0	0	0	-1	0	0	0	0	-1	-1	0	0	0	0	1	0	0	0	-1	1	1	1	-1	0	0	0	0
slr0311	two-component sensor histidine kinase	Purines, pyrimidines, nucleosides, and nucleotides	Regulatory functions	0	0	1	1	1	1	1	1	1	1	1	-1	1	1	0	-1	0	0	0	0	0	0	0	0	0	0	0	0	0	-1	0	0	0	0	0	0	0	-1	-1	-1	1	1	0	0	0	0
slr0312	two-component response regulator NarL subfamily	Purines, pyrimidines, nucleosides, and nucleotides	Regulatory functions	0	0	0	0	1	0	0	1	1	0	1	0	0	0	0	-1	-1	0	0	0	0	0	0	0	0	0	0	0	0	0	0	0	0	0	-1	0	0	-1	-1	-1	0	1	0	0	0	0
slr0313	hypothetical protein	Other categories	Hypothetical	0	1	1	1	1	1	1	1	1	1	0	0	0	0	0	-1	0	0	0	0	0	0	0	0	0	0	0	0	0	0	0	0	0	0	0	0	0	0	0	0	1	0	0	0	1	0
slr0314	non-heme chloroperoxidase	Other categories	Other	0	0	1	1	1	0	1	1	1	1	1	0	0	0	0	0	-1	0	1	0	0	0	0	0	0	0	0	0	0	-1	0	0	0	0	0	0	0	0	1	0	1	0	0	0	-1	0
slr0315	probable oxidoreductase	Other categories	Other	1	1	0	1	0	1	0	0	0	0	0	-1	0	0	-1	-1	-1	0	0	0	0	0	0	0	0	0	0	0	0	-1	0	0	1	0	0	0	0	0	1	-1	1	0	0	0	0	0
slr0316	hypothetical protein	Other categories	Hypothetical	1	1	1	1	0	1	1	-1	-1	0	-1	0	-1	-1	-1	-1	-1	0	0	0	0	0	0	0	0	0	0	0	0	0	0	-1	0	0	-1	0	0	0	1	0	1	0	0	0	0	0
slr0317	hypothetical protein	Other categories	Hypothetical	0	0	1	0	1	0	1	1	1	1	1	-1	0	0	0	-1	-1	0	0	0	0	0	0	0	0	0	0	0	0	0	0	0	0	0	0	0	0	0	0	0	1	0	0	0	0	0
slr0318	unknown protein	Other categories	Unknown	0	0	0	0	0	0	1	0	0	0	0	-1	-1	0	0	1	1	0	-1	0	0	0	0	0	0	0	0	-1	0	0	0	0	0	1	0	0	0	-1	0	0	0	0	-1	0	0	0
slr0319	beta-lactamase	Other categories	Drug and analog sensitivity	-1	0	-1	-1	0	-1	0	0	-1	0	0	1	0	0	0	0	0	0	0	0	0	0	0	0	0	0	0	0	0	0	0	0	0	0	0	0	1	0	1	1	0	-1	0	0	0	0
slr0320	hypothetical protein	Other categories	Hypothetical	0	0	0	1	1	1	1	1	1	1	-1	0	-1	-1	-1	-1	0	0	0	1	0	0	0	0	0	0	0	0	1	-1	0	0	0	0	0	0	0	1	1	1	1	-1	0	0	1	0
slr0321	GTP-binding protein ERA homolog	Purines, pyrimidines, nucleosides, and nucleotides	Regulatory functions	0	1	0	0	1	0	0	0	0	0	0	-1	1	1	0	1	1	0	0	0	0	0	0	0	0	1	0	1	0	0	0	0	0	0	0	0	-1	-1	0	0	0	-1	0	1	0	0
slr0322	two-component hybrid sensor and regulator	Purines, pyrimidines, nucleosides, and nucleotides	Regulatory functions	0	0	0	1	1	0	1	1	1	1	1	1	1	1	1	1	1	0	0	0	0	0	0	0	0	0	0	-1	0	0	0	-1	0	1	0	0	1	-1	-1	-1	1	0	0	0	0	0
slr0323	putative alpha-mannosidase	Central intermediary metabolism	Polysaccharides and glycoproteins	-1	0	0	0	1	0	0	0	1	1	1	-1	0	0	0	0	1	0	-1	0	0	0	0	0	0	0	0	0	0	1	0	0	-1	0	0	0	0	-1	0	0	0	0	0	0	0	-1
slr0324	probable oligopeptides ABC transporter permease protein	Translation	Transport and binding proteins	-1	-1	0	-1	-1	0	-1	-1	-1	-1	-1	-1	-1	0	0	0	0	0	0	0	0	0	0	-1	0	0	0	-1	0	0	0	0	0	1	0	0	0	-1	-1	-1	0	0	0	0	0	0
slr0325	hypothetical protein	Other categories	Hypothetical	-1	-1	0	-1	-1	0	-1	-1	0	-1	0	0	0	0	0	0	0	0	1	0	0	0	0	0	0	0	0	0	0	0	0	0	0	0	0	0	0	0	0	0	0	0	0	0	0	0
slr0326	hypothetical protein	Other categories	Hypothetical	0	0	0	0	0	0	0	0	0	0	0	0	1	1	1	1	1	0	0	0	0	0	0	0	0	0	0	1	1	-1	0	-1	-1	1	0	0	0	1	1	1	1	0	0	0	0	1
slr0327	iron(III) ABC transporter, permease protein	Translation	Transport and binding proteins	0	0	0	0	0	0	0	0	0	-1	-1	0	1	0	1	0	1	0	0	0	0	0	0	0	0	0	0	1	0	0	0	-1	-1	0	0	0	0	0	0	0	0	0	0	0	0	0
slr0328	low molecular weight phosphotyrosine protein phosphatase	Translation	Protein modification and translation factors	0	0	0	0	0	0	0	1	0	1	1	-1	0	1	1	1	1	1	1	0	-1	1	0	0	0	0	0	1	0	0	-1	-1	0	-1	0	0	0	0	0	1	-1	0	0	0	0	0
slr0329	glucokinase	Energy metabolism	Glycolysis	0	0	0	0	0	0	1	1	0	1	1	1	1	1	1	1	1	0	1	0	0	-1	-1	-1	-1	0	0	0	0	0	0	0	0	0	0	-1	-1	-1	-1	-1	-1	0	0	0	0	1
slr0331	NADH dehydrogenase subunit 4 (involved in photosystem-1 cyclic electron flow) (ndhD1)	Photosynthesis and respiration	NADH dehydrogenase	0	0	-1	-1	-1	0	-1	-1	-1	-1	0	0	0	1	1	1	1	-1	0	0	0	0	0	0	0	0	0	-1	-1	1	0	0	0	0	-1	-1	-1	-1	-1	-1	0	-1	0	0	-1	-1
slr0333	unknown protein	Other categories	Unknown	0	0	0	0	0	0	1	0	1	0	1	0	1	1	1	1	1	0	0	0	0	0	0	0	0	1	0	-1	0	0	0	0	0	0	0	-1	-1	-1	-1	-1	0	1	0	-1	0	0
slr0334	unknown protein	Other categories	Unknown	0	0	0	-1	-1	0	0	-1	-1	-1	-1	-1	0	1	1	1	1	0	1	0	0	0	0	0	0	0	0	-1	0	-1	-1	0	0	-1	-1	-1	-1	-1	-1	-1	0	1	0	0	0	0
slr0335	phycobilisome core-membrane linker polypeptide (apcE)	Photosynthesis and respiration	Phycobilisome	-1	-1	-1	-1	-1	-1	-1	-1	-1	-1	-1	-1	-1	-1	-1	-1	-1	-1	0	-1	1	-1	-1	0	-1	-1	-1	-1	-1	-1	0	1	0	0	-1	-1	0	-1	-1	-1	0	1	0	0	-1	-1
slr0337	hypothetical protein	Other categories	Hypothetical	0	1	0	0	0	0	0	0	0	0	1	1	1	1	1	1	1	0	0	0	0	0	0	0	0	0	0	1	0	1	0	-1	0	0	0	0	0	0	0	0	0	0	0	0	0	0
slr0338	probable oxidoreductase	Other categories	Other	0	-1	-1	-1	-1	-1	-1	-1	0	-1	-1	0	1	1	1	1	1	-1	0	-1	0	0	0	0	0	0	0	0	0	0	1	-1	0	1	0	-1	-1	0	0	1	0	-1	0	0	0	0
slr0341	unknown protein	Other categories	Unknown	0	0	0	0	1	0	1	1	1	0	0	1	0	0	0	0	0	0	-1	0	0	0	0	0	0	0	0	0	0	0	0	1	0	-1	0	0	0	0	0	0	0	1	0	0	0	0
slr0342	cytochrome b6 (petB)	Photosynthesis and respiration	Cytochrome b6/f complex	0	0	0	0	0	0	-1	-1	-1	-1	-1	-1	-1	-1	-1	-1	-1	0	0	1	1	0	0	0	0	0	-1	-1	0	-1	-1	1	0	0	0	-1	-1	-1	-1	-1	0	1	0	0	-1	-1
slr0343	cytochrome b6-f complex subunit 4 (petD)	Photosynthesis and respiration	Cytochrome b6/f complex	0	0	0	1	0	1	-1	0	-1	-1	-1	-1	-1	-1	-1	-1	-1	1	0	1	1	-1	0	0	-1	0	0	-1	0	-1	0	1	0	1	1	-1	-1	-1	-1	0	0	1	0	0	0	-1
slr0344	probable glycosyltransferase	Cell envelope	Surface polysaccharides, lipopolysaccharides and antigens	0	0	0	0	1	0	0	1	1	0	1	0	-1	-1	-1	-1	-1	0	0	0	0	0	0	0	0	0	0	0	0	-1	0	0	0	0	0	0	0	0	0	0	0	0	1	0	0	0
slr0345	unknown protein	Other categories	Unknown	-1	-1	-1	-1	-1	-1	-1	-1	-1	-1	-1	1	-1	-1	-1	1	0	0	0	0	0	0	0	0	0	0	0	-1	0	0	0	0	0	-1	0	0	0	1	1	1	0	0	0	0	0	0
slr0346	ribonuclease III (rnc)	Transcription	Degradation of RNA	0	0	0	0	0	0	0	0	-1	-1	-1	0	0	0	0	0	0	0	0	0	0	0	0	0	0	0	0	-1	0	-1	0	0	0	1	-1	0	0	1	1	1	0	0	0	0	0	-1
slr0347	probable permease protein of ABC transporter	Translation	Transport and binding proteins	0	0	0	0	0	0	0	0	0	0	1	0	0	0	0	0	0	0	-1	0	0	0	0	0	0	0	0	-1	0	0	0	0	0	0	0	0	0	0	0	0	1	0	0	-1	1	0
slr0348	hypothetical protein	Other categories	Hypothetical	0	0	0	-1	0	0	0	0	1	1	1	-1	1	0	0	-1	-1	0	0	0	1	0	0	0	0	0	0	0	0	0	0	0	-1	0	0	0	1	1	1	1	0	1	0	-1	0	0
slr0350	putative transposase [ISY523_e]	Other categories	Transposon-related functions	0	0	0	0	0	0	0	0	0	0	0	0	0	0	0	0	0	0	0	0	0	0	0	0	0	0	0	0	0	1	0	0	0		0	-1	-1	0	0	0	1	0	0	0	0	0
slr0351	hypothetical protein	Other categories	Hypothetical	0	0	0	0	0	-1	1	1	1	0	1	0	0	0	0	1	1	-1	0	0	0	0	0	0	0	0	0	-1	0	-1	0	1	0	0	0	0	-1	0	0	0	-1	1	0	0	0	0
slr0352	putative transposase [ISY100_e]	Other categories	Transposon-related functions	0	0	0	0	0	0	0	0	0	0	0	0	0	0	0	0	0	0	0	0	0	0	0	0	0	0	0	0	1	1	0	0	0		0	-1	-1	0	-1	-1	0	0	0	0	0	0
slr0353	unknown protein	Other categories	Unknown	0	0	1	0	1	0	1	1	1	1	1	1	0	0	0	0	0	0	1	0	0	0	0	0	0	0	0	1	0	-1	0	0	0	0	0	0	0	1	1	1	-1	0	0	0	0	0
slr0354	ATP-binding protein of ABC transporter	Translation	Transport and binding proteins	0	0	0	0	-1	0	0	0	0	0	0	0	0	0	0	1	0	0	0	0	0	0	0	0	0	0	0	1	0	0	0	0	0	1	0	0	0	0	1	1	0	1	0	0	0	1
slr0355	hypothetical protein	Other categories	Hypothetical	0	0	0	0	0	0	0	0	0	0	0	1	0	1	1	1	1	-1	-1	-1	0	0	0	0	0	0	0	-1	0	1	0	0	0	0	1	0	0	-1	-1	-1	0	0	0	0	0	-1
slr0356	hypothetical protein	Other categories	Hypothetical	0	0	0	0	1	0	1	1	0	1	1	1	-1	-1	0	-1	-1	1	-1	0	0	0	0	0	0	0	0	0	0	1	0	0	0	-1	1	0	-1	-1	0	0	-1	1	0	0	1	-1
slr0357	histidyl-tRNA synthetase (hisS)	Translation	Aminoacyl tRNA synthetases and tRNA modification	0	0	0	1	0	-1	0	0	1	1	1	0	1	1	1	1	1	0	-1	0	0	0	0	0	0	0	0	1	1	-1	0	0	0	0	-1	0	1	0	0	0	-1	0	0	0	0	1
slr0358	unknown protein	Other categories	Unknown	-1	0	0	0	0	0	0	0	0	1	0	1	0	-1	0	0	0	-1	0	1	0	0	0	0	0	0	0	-1	0	0	0	1	0	0	0	0	1	1	1	1	0	1	0	0	0	0
slr0359	hypothetical protein	Other categories	Hypothetical	-1	-1	0	-1	1	0	0	0	1	0	1	-1	1	0	-1	-1	-1	0	1	0	0	0	0	0	0	0	0	-1	0	-1	0	0	0	0	-1	0	0	-1	0	0	0	1	0	0	0	0
slr0360	hypothetical protein	Other categories	Hypothetical	0	0	0	0	0	-1	0	0	1	0	1	1	-1	1	1	1	1	0	0	0	0	0	0	0	0	0	0	-1	-1	0	0	0	0	0	-1	0	0	0	0	0	0	0	0	0	0	0
slr0361	probable ribosomal large subunit pseudouridine synthase B	Translation	Ribosomal proteins	0	0	0	1	1	0	1	1	1	0	0	0	1	0	0	1	1	0	1	0	0	0	0	0	0	0	0	-1	0	0	0	0	0	0	0	0	0	0	1	1	0	-1	0	0	0	0
slr0362	hypothetical protein	Other categories	Hypothetical	0	0	1	0	1	0	0	0	0	0	1	0	0	1	0	1	1	0	1	0	0	0	0	0	0	0	0	1	0	0	0	-1	0	0	0	0	0	-1	0	0	-1	-1	0	0	0	0
slr0363	hypothetical protein	Other categories	Hypothetical	0	0	0	0	0	0	1	0	1	1	1	0	0	0	0	1	0	0	0	0	0	0	0	0	0	0	0	0	0	0	0	0	1	0	0	0	0	0	1	1	0	-1	0	0	0	0
slr0364	hypothetical protein	Other categories	Hypothetical	0	0	1	1	0	0	1	1	0	1	0	0	-1	-1	-1	-1	-1	0	0	1	0	0	0	1	1	0	0	0	0	-1	0	-1	0	0	0	0	-1	-1	-1	-1	-1	0	0	0	0	0
slr0366	unknown protein	Other categories	Unknown	0	0	0	1	1	0	1	1	0	0	1	1	-1	-1	-1	-1	-1	1	0	0	0	0	0	0	0	0	0	0	1	-1	0	0	0	0	-1	0	0	0	0	0	-1	0	0	0	0	0
slr0368	unknown protein	Other categories	Unknown	0	0	0	0	0	0	0	0	0	0	-1	0	0	0	1	1	1	0	0	0	0	0	0	0	0	0	0	0	0	0	0	0	0		0	0	0	0	0	0	1	0	0	0	0	0
slr0369	RND multidrug efflux transporter	Translation	Transport and binding proteins	-1	-1	0	-1	-1	-1	-1	-1	-1	-1	-1	1	1	1	1	1	1	-1	0	0	0	0	0	0	0	0	0	-1	0	1	0	0	0	1	0	1	0	0	0	1	1	0	0	0	0	0
slr0370	succinate-semialdehyde dehydrogenase (NADP+)	Energy metabolism	Amino acids and amines	0	0	0	1	1	0	1	1	1	1	1	1	1	0	-1	-1	-1	1	1	1	0	0	0	0	0	0	0	0	1	1	0	0	0	0	1	0	0	0	1	1	1	0	0	0	0	0
slr0373	hypothetical protein	Other categories	Hypothetical	0	1	1	1	1	1	-1	0	-1	-1	-1	-1	1	-1	-1	-1	-1	1	0	1	1	-1	-1	-1	-1	1	0	-1	0	0	0	-1	0	0	1	-1	-1	1	1	1	1	0	0	0	0	-1
slr0374	hypothetical protein	Other categories	Hypothetical	0	1	1	1	1	1	-1	-1	-1	-1	-1	-1	1	-1	-1	-1	-1	1	0	1	1	-1	0	-1	0	0	0	-1	0	0	0	-1	0	0	1	0	-1	1	1	1	1	0	0	0	1	-1
slr0376	hypothetical protein	Other categories	Hypothetical	-1	1	1	1	1	1	-1	0	-1	0	0	-1	1	1	0	-1	-1	0	1	1	1	-1	-1	-1	-1	0	0	-1	-1	1	0	-1	1	0	1	-1	-1	0	1	1	1	1	0	0	0	-1
slr0377	unknown protein	Other categories	Unknown	-1	1	1	1	1	1	-1	0	0	0	0	-1	1	-1	-1	-1	-1	0	1	1	0	0	0	0	0	0	0	-1	0	1	0	0	0	0	0	-1	-1	0	1	1	1	1	0	0	1	0
slr0378	similar to 7-beta-(4-carbaxybutanamido)cephalosporanic acid acylase	Other categories	Drug and analog sensitivity	0	0	0	0	1	0	1	1	1	1	1	-1	1	1	1	1	1	0	0	0	1	0	0	0	0	0	0	-1	0	0	0	-1	0	0	0	0	-1	0	0	0	1	0	0	-1	0	0
slr0379	thymidylate kinase	Other categories	Other	-1	0	0	0	0	0	-1	-1	-1	-1	-1	0	-1	0	1	1	1	0	0	0	0	0	0	0	0	0	0	-1	0	1	0	0	0	0	1	0	0	-1	0	0	1	0	0	-1	0	-1
slr0380	hypothetical protein	Other categories	Hypothetical	0	0	0	0	1	0	0	0	0	0	0	-1	-1	0	0	1	1	0	0	0	0	0	0	0	0	0	0	1	1	0	0	0	0	1	0	1	1	0	1	1	0	0	0	0	0	0
slr0381	lactoylglutathione lyase	Other categories	Other	0	0	0	0	0	0	0	1	1	1	1	0	1	1	1	1	0	1	0	0	1	0	0	0	0	0	0	1	1	1	0	-1	0	0	0	-1	-1	-1	0	1	-1	0	0	0	1	0
slr0383	hypothetical protein	Other categories	Hypothetical	0	0	0	0	0	0	1	1	1	1	1	1	0	0	0	0	0	0	0	0	0	0	0	0	0	0	0	0	0	0	0	0	0	-1	1	0	0	0	0	1	-1	0	0	0	0	0
slr0384	sulfolipid sulfoquinovosyldiacylglycerol biosynthesis protein	Energy metabolism	Fatty acid, phospholipid and sterol metabolism	0	0	-1	-1	0	-1	0	-1	-1	-1	0	0	0	0	1	1	1	-1	-1	-1	0	0	0	0	0	0	0	1	0	0	0	0	0	0	0	0	0	0	0	0	0	0	0	0	0	0
slr0386	unknown protein	Other categories	Unknown	0	0	0	1	1	0	1	1	1	1	1	1	1	1	1	1	1	0	0	0	0	0	0	0	0	0	0	0	0	0	0	0	0	-1	0	0	0	0	-1	0	0	0	0	0	0	0
slr0387	cysteine desulfurase NifS (nifS)	Amino acid biosynthesis	Glutamate family / Nitrogen assimilation	1	1	1	1	1	0	1	1	1	0	0	1	1	0	1	1	1	1	0	0	0	0	0	0	0	0	0	1	1	0	0	0	1	0	0	0	0	0	1	1	1	0	0	0	0	-1
slr0388	hypothetical protein	Other categories	Hypothetical	0	1	0	1	0	0	0	0	1	0	1	0	1	1	0	1	0	0	0	0	0	0	0	0	0	0	0	1	0	0	0	-1	0	0	0	0	0	0	1	0	1	0	0	0	0	0
slr0392	unknown protein	Other categories	Unknown	0	0	0	0	0	0	0	0	0	0	0	0	0	0	0	0	0	0	0	0	-1	0	0	0	0	0	0	-1	0	0	0	0	0	0	0	0	0	0	0	0	0	0	0	0	0	0
slr0393	unknown protein	Other categories	Unknown	0	1	0	0	0	0	0	0	0	0	0	-1	0	0	0	0	0	-1	0	0	-1	0	0	0	0	0	0	0	0	0	0	0	0	0	0	0	0	0	0	0	0	0	0	0	0	0
slr0394	phosphoglycerate kinase (pgk)	Energy metabolism	Glycolysis	0	0	0	1	-1	0	-1	0	-1	-1	-1	0	-1	-1	-1	1	1	0	-1	-1	0	1	0	0	0	0	0	-1	-1	-1	0	1	0	0	0	0	0	1	1	1	-1	1	-1	0	-1	0
slr0395	nitrate assimilation transcriptional activator, LysR family protein (ntcB)	Amino acid biosynthesis	Glutamate family / Nitrogen assimilation	0	0	0	0	0	0	0	0	0	0	0	1	0	0	0	0	0	0	-1	0	-1	1	0	0	0	0	0	0	-1	0	0	1	0	0	0	0	0	0	-1	0	-1	0	0	0	0	0
slr0397	hypothetical protein	Other categories	Hypothetical	1	1	0	0	0	0	-1	-1	0	0	0	-1	0	0	-1	-1	0	1	0	1	1	0	0	0	0	0	0	-1	0	0	0	0	0	1	0	0	0	0	1	1	0	-1	0	0	0	0
slr0398	unknown protein	Other categories	Unknown	0	0	0	0	-1	-1	-1	-1	-1	-1	-1	0	1	1	1	1	1	0	0	0	1	0	0	0	0	0	0	0	0	1	0	-1	0	1	0	0	0	-1	0	0	0	0	0	-1	1	0
slr0399	chaperon-like protein for quinone binding in photosystem II (ycf39)	Other categories	Hypothetical	0	0	1	0	0	0	-1	0	0	-1	0	-1	0	1	1	1	1	0	0	0	0	1	0	0	0	0	0	1	0	0	1	0	0	0	0	0	0	1	0	1	0	0	0	0	-1	0
slr0400	hypothetical protein	Other categories	Hypothetical	0	0	0	1	0	0	0	0	0	1	1	0	-1	0	1	1	1	0	-1	0	0	0	0	0	0	0	0	-1	0	-1	0	0	0	1	0	0	0	0	0	0	0	0	0	0	0	0
slr0401	periplasmic polyamine-binding protein of ABC transporter	Translation	Transport and binding proteins	0	0	0	-1	0	-1	0	0	-1	0	0	1	1	-1	0	0	1	0	0	0	0	0	0	0	0	0	0	0	0	0	0	0	0	1	0	0	-1	-1	-1	0	-1	0	0	0	0	1
slr0402	hypothetical protein	Other categories	Hypothetical	0	0	0	0	1	0	1	1	1	1	1	0	0	0	0	-1	0	0	-1	-1	0	0	0	0	0	0	0	-1	0	1	0	1	-1	1	0	-1	-1	0	-1	0	0	0	0	0	0	0
slr0404	hypothetical protein	Other categories	Hypothetical	0	0	1	0	0	1	0	0	-1	-1	-1	0	1	1	1	-1	-1	0	0	1	0	0	0	0	0	0	0	1	1	-1	0	-1	0	0	1	-1	-1	-1	0	1	0	-1	0	0	0	0
slr0406	dihydroorotase (pyrC)	Purines, pyrimidines, nucleosides, and nucleotides	Pyrimidine ribonucleotide biosynthesis	0	0	1	1	0	0	1	0	0	0	1	-1	-1	0	-1	-1	-1	1	0	0	0	0	0	0	0	0	0	0	0	0	0	0	0	0	0	0	0	0	1	1	0	-1	0	0	-1	1
slr0407	hypothetical protein	Other categories	Hypothetical	0	0	-1	0	-1	0	0	0	0	-1	-1	1	0	-1	-1	-1	0	0	0	0	0	0	0	0	0	0	0	0	0	-1	0	0	0	0	0	0	0	0	0	0	1	0	0	0	0	0
slr0408	unknown protein	Other categories	Unknown	0	0	0	0	1	0	1	1	1	1	1	-1	1	0	0	1	0	0	0	0	0	0	0	0	0	0	0	-1	0	-1	0	0	0	0	0	0	0	0	1	1	0	0	0	0	0	1
slr0415	Na+/H+ antiporter (nhaS5)	Translation	Transport and binding proteins	0	0	0	0	1	0	1	1	1	1	1	0	0	0	1	1	1	0	0	0	0	0	0	0	0	0	0	0	0	0	1	0	0	-1	0	0	0	0	0	0	0	0	0	0	0	0
slr0416	unknown protein	Other categories	Unknown	0	1	1	1	1	0	0	0	1	1	1	0	-1	-1	-1	-1	-1	0	0	0	0	0	0	1	0	0	0	1	0	0	0	0	0	1	0	0	0	0	0	0	0	0	0	0	0	0
slr0417	DNA gyrase A subunit (gyrA)	Purines, pyrimidines, nucleosides, and nucleotides	DNA replication, restriction, modification, recombination, and repair	1	0	-1	0	-1	1	0	-1	1	0	0	-1	1	1	1	1	1	0	-1	0	0	0	0	0	0	0	0	1	0	0	-1	0	0	0	0	1	0	0	0	0	-1	0	0	0	0	0
slr0418	putative transcripton factor DevT homolog	Purines, pyrimidines, nucleosides, and nucleotides	Regulatory functions	0	0	0	0	0	0	0	0	0	0	1	0	1	0	1	1	1	0	0	1	-1	0	0	0	0	0	0	1	0	0	0	-1	0	0	0	0	-1	-1	-1	0	0	0	0	0	0	0
slr0420	hypothetical protein	Other categories	Hypothetical	0	0	0	0	-1	-1	-1	-1	-1	-1	-1	1	0	-1	-1	0	-1	-1	0	0	0	0	0	0	0	0	0	-1	0	0	0	1	0	0	0	0	-1	0	0	0	0	0	0	0	0	0
slr0421	unknown protein	Other categories	Unknown	0	0	0	1	0	1	-1	-1	-1	-1	-1	0	-1	0	0	0	-1	0	0	0	0	1	0	0	0	0	0	1	0	0	0	0	-1	0	0	0	-1	0	0	0	0	-1	0	0	0	0
slr0423	hypothetical protein	Other categories	Hypothetical	1	1	0	0	0	-1	-1	-1	0	-1	0	1	0	0	0	1	1	0	0	-1	-1	1	0	0	1	0	0	1	0	1	1	-1	-1	1	1	1	-1	-1	-1	0	-1	1	0	0	1	0
slr0426	GTP cyclohydrolase I (folE)	Biosynthesis of cofactors, prosthetic groups, and carriers	Folic acid	-1	-1	-1	-1	-1	0	-1	-1	0	-1	-1	0	-1	-1	-1	-1	-1	0	0	0	0	1	0	0	0	0	0	0	0	0	0	1	0	0	0	1	1	1	0	0	-1	1	0	0	-1	0
slr0427	putative competence-damage protein	Cellular processes	Transformation	-1	-1	-1	-1	-1	-1	0	-1	0	0	0	-1	-1	-1	-1	-1	0	1	0	0	0	1	0	1	0	0	0	0	0	-1	0	0	0	-1	0	0	0	-1	0	0	-1	0	0	0	0	0
slr0431	hypothetical protein	Other categories	Hypothetical	0	0	0	0	0	0	0	0	0	0	0	0	-1	0	-1	0	-1	0	0	1	0	0	0	0	0	-1	0	0	0	0	0	1	0	1	0	0	0	0	1	1	1	0	0	0	1	0
slr0434	elongation factor P (efp)	Translation	Protein modification and translation factors	0	0	-1	-1	-1	-1	-1	0	0	0	0	0	-1	-1	1	1	1	0	-1	-1	0	0	0	0	1	0	0	-1	0	0	0	1	0	-1	0	0	0	-1	0	0	-1	0	0	0	0	0
slr0435	biotin carboxyl carrier protein of acetyl-CoA carboxylase (accB)	Energy metabolism	Fatty acid, phospholipid and sterol metabolism	-1	0	-1	-1	-1	-1	-1	-1	0	0	0	1	-1	-1	1	1	1	-1	-1	0	0	0	1	0	0	0	0	-1	0	0	0	1	0	0	-1	0	0	-1	0	0	-1	0	0	0	0	0
slr0436	carbon dioxide concentrating mechanism protein CcmK (ccmK)	Photosynthesis and respiration	CO2 fixation	0	1	0	0	0	0	0	0	0	0	0	0	-1	1	1	0	-1	0	0	0	0	0	0	0	0	0	0	0	0	0	0	0	0	0	0	0	0	-1	0	0	0	0	0	0	0	0
slr0438	hypothetical protein	Other categories	Hypothetical	0	0	0	0	1	0	1	0	1	0	1	0	-1	-1	-1	-1	-1	0	0	0	0	0	0	0	0	0	0	0	0	0	0	0	1	0	0	0	0	0	0	0	1	0	0	0	0	-1
slr0439	unknown protein	Other categories	Unknown	0	0	0	0	1	0	0	1	1	1	1	-1	-1	-1	-1	-1	-1	0	0	0	0	0	0	0	0	0	0	0	0	1	0	-1	1	0	0	0	0	0	1	1	0	0	0	0	1	0
slr0440	hypothetical protein	Other categories	Hypothetical	1	1	1	1	1	1	0	0	1	0	0	1	1	0	0	-1	0	0	0	0	0	0	0	0	0	0	0	0	0	0	0	-1	0	1	0	0	0	0	0	-1	1	0	0	0	0	0
slr0442	unknown protein	Other categories	Unknown	0	0	0	1	1	1	0	0	1	1	1	-1	0	1	0	1	1	1	0	0	0	0	0	0	0	0	0	0	1	-1	0	0	0	0	0	1	0	1	1	1	1	1	0	0	-1	-1
slr0443	hypothetical protein	Other categories	Hypothetical	0	0	-1	-1	0	-1	0	-1	-1	0	-1	0	0	0	0	1	1	0	0	0	0	0	0	-1	0	0	0	1	1	0	0	1	0	1	0	0	-1	0	0	1	0	0	0	0	0	0
slr0444	3-phosphoshikimate 1-carboxyvinyltransferase (aroA)	Amino acid biosynthesis	Aromatic amino acid family	0	-1	-1	-1	0	-1	0	0	0	0	0	0	0	0	1	1	1	-1	0	-1	0	0	0	0	0	0	0	-1	0	0	0	1	0	-1	0	0	0	-1	0	-1	-1	0	0	0	0	-1
slr0445	hypothetical protein	Other categories	Hypothetical	0	0	0	1	1	1	1	1	1	1	1	0	1	1	0	-1	-1	1	0	1	0	-1	0	0	0	0	0	-1	0	0	0	-1	0	0	0	0	-1	0	1	1	1	-1	0	0	0	0
slr0446	DNA polymerase III delta' subunit (dnaX)	Purines, pyrimidines, nucleosides, and nucleotides	DNA replication, restriction, modification, recombination, and repair	0	0	0	0	0	0	0	0	0	0	0	1	0	0	0	0	0	0	0	0	0	0	0	0	0	0	0	0	0	0	0	0	0	0	0	0	0	0	1	1	0	0	0	0	0	0
slr0447	substrate-binding protein of ABC transporter	Translation	Transport and binding proteins	-1	-1	-1	-1	-1	-1	0	-1	-1	-1	-1	1	1	1	1	1	1	-1	0	-1	0	-1	0	0	0	-1	0	0	-1	1	-1	1	-1	0	-1	-1	-1	-1	-1	-1	-1	1	-1	0	-1	-1
slr0448	DNA repair protein RadA (radA)	Other categories	Radiation sensitivity	0	0	-1	0	-1	0	1	0	1	0	1	1	0	-1	0	-1	-1	0	0	0	0	0	0	0	0	0	0	0	0	0	0	0	0	0	0	0	0	0	0	0	-1	0	0	0	0	0
slr0449	probable transcriptional regulator	Purines, pyrimidines, nucleosides, and nucleotides	Regulatory functions	1	1	0	0	0	0	0	0	0	0	0	0	-1	-1	-1	-1	-1	0	0	0	0	1	0	0	0	0	0	0	0	0	0	0	1	0	-1	0	1	0	1	-1	1	1	0	0	0	0
slr0451	putative helicase	Purines, pyrimidines, nucleosides, and nucleotides	DNA replication, restriction, modification, recombination, and repair	1	1	0	1	1	1	-1	-1	-1	-1	-1	0	1	-1	-1	-1	-1	1	1	1	0	0	0	0	0	0	0	-1	0	0	0	-1	0	1	0	0	0	0	1	1	0	0	0	0	0	0
slr0452	dihydroxyacid dehydratase (ilvD)	Amino acid biosynthesis	Branched chain family	0	-1	-1	0	0	0	1	0	1	0	1	0	-1	-1	-1	-1	-1	0	0	0	0	0	0	0	0	0	0	-1	-1	-1	0	1	0	-1	-1	0	0	0	0	-1	0	0	0	0	-1	0
slr0453	hypothetical protein	Other categories	Hypothetical	0	0	0	0	-1	0	0	0	1	0	0	-1	1	1	0	0	0	0	1	1	1	0	0	0	-1	0	0	-1	0	0	0	0	0	0	0	0	-1	-1	1	1	1	-1	0	0	0	0
slr0454	RND multidrug efflux transporter	Translation	Transport and binding proteins	0	0	0	0	1	0	0	1	1	1	1	0	1	1	1	1	1	0	0	0	0	0	0	0	0	0	0	0	0	-1	0	-1	0	-1	0	0	-1	-1	-1	-1	0	0	0	0	0	0
slr0455	hypothetical protein	Other categories	Hypothetical	0	0	0	0	0	0	0	0	-1	-1	-1	0	-1	-1	-1	-1	-1	1	0	1	1	0	0	0	0	0	0	0	0	0	0	0	0	0	0	0	0	0	1	1	0	0	0	0	0	0
slr0456	unknown protein	Other categories	Unknown	0	1	0	0	0	1	0	0	0	0	0	-1	-1	0	0	-1	-1	0	0	0	0	0	0	0	0	0	0	0	0	0	0	0	0	-1	0	0	0	0	1	1	0	0	0	0	0	0
slr0457	tRNA pseudouridine synthase B	Translation	Aminoacyl tRNA synthetases and tRNA modification	0	0	0	0	1	0	1	1	1	1	1	0	0	0	0	0	0	0	0	0	1	0	0	0	0	0	0	0	0	0	0	-1	0	0	1	0	1	0	0	1	-1	-1	0	0	0	0
slr0458	unknown protein	Other categories	Unknown	0	0	0	0	1	0	1	1	1	1	1	1	0	0	0	0	0	0	0	0	0	1	0	0	0	0	-1	0	0	0	0	0	0	0	0	0	1	0	1	1	0	0	0	0	0	0
slr0459	hypothetical protein	Other categories	Hypothetical	0	0	0	0	1	0	1	1	-1	1	1	0	1	1	1	1	1	0	-1	0	0	0	0	0	0	0	0	0	0	1	0	0	0	0	0	0	0	-1	0	0	0	0	0	0	0	0
slr0460	putative transposase [ISY352_g1]	Other categories	Transposon-related functions	0	0	0	0	0	0	0	0	0	0	0	0	0	0	0	0	0	0	0	0	0	0	0	0	0	0	0	0	1	0	0	0	0		0	0	0	-1	-1	0	0	0	0	0	0	0
slr0462	putative transposase [ISY352_g2]	Other categories	Transposon-related functions	0	0	0	0	0	0	0	0	0	0	0	0	0	0	0	0	0	0	0	0	0	0	0	0	0	0	0	0	1	-1	0	0	0		0	-1	-1	-1	-1	-1	1	0	0	0	0	1
slr0467	conserved component of ABC transporter for natural amino acids (natA)	Translation	Transport and binding proteins	0	0	-1	-1	0	-1	1	1	0	1	1	0	0	0	0	1	1	0	0	0	0	-1	-1	0	0	0	0	-1	0	-1	0	0	0	0	0	1	1	0	1	1	0	0	0	0	0	0
slr0468	unknown protein	Other categories	Unknown	0	0	1	0	1	0	0	0	0	1	1	0	0	0	0	1	0	-1	0	-1	-1	0	0	0	0	0	0	-1	0	-1	0	0	0	0	-1	0	0	0	0	0	0	0	0	0	0	0
slr0469	30S ribosomal protein S4 (rps4)	Translation	Ribosomal proteins	0	-1	-1	-1	-1	-1	-1	-1	0	0	-1	-1	1	1	1	1	1	0	-1	-1	-1	0	0	0	1	0	0	1	0	-1	0	0	0	0	-1	0	0	-1	-1	-1	-1	1	0	0	0	1
slr0473	phytochrome (phy)	Purines, pyrimidines, nucleosides, and nucleotides	Regulatory functions	0	0	1	0	0	1	0	0	0	0	0	-1	1	1	-1	-1	0	0	0	1	0	0	0	0	0	0	0	-1	0	1	0	0	1	0	0	0	0	0	1	1	0	-1	0	0	0	-1
slr0474	two-component response regulator CheY subfamily	Purines, pyrimidines, nucleosides, and nucleotides	Regulatory functions	0	0	0	-1	0	0	0	0	0	0	0	-1	1	1	1	1	1	0	1	1	0	0	0	0	0	0	0	0	-1	-1	0	0	1	0	0	0	-1	-1	0	1	1	-1	0	0	0	-1
slr0476	unknown protein	Other categories	Unknown	0	0	0	0	0	0	-1	0	0	-1	-1	1	-1	-1	-1	0	1	0	-1	0	0	1	0	0	0	0	0	-1	-1	-1	0	0	0	0	0	1	1	1	1	1	1	0	0	0	-1	0
slr0477	phosphoribosylglycinamide formyltransferase (purN)	Purines, pyrimidines, nucleosides, and nucleotides	Purine ribonucleotide biosynthesis	1	1	0	0	0	0	-1	-1	0	0	0	1	-1	0	0	0	1	0	-1	0	0	0	0	0	0	0	0	0	0	-1	0	0	0	0	-1	0	0	0	1	1	0	-1	0	0	0	0
slr0479	hypothetical protein	Other categories	Hypothetical	0	0	0	0	0	0	0	0	0	0	0	-1	0	0	0	0	0	0	0	0	0	1	0	0	0	0	0	0	0	0	0	0	0	-1	0	0	0	0	0	0	0	0	0	0	0	0
slr0480	hypothetical protein YCF46 (ycf46)	Other categories	Hypothetical	0	0	0	0	1	0	1	1	1	1	1	0	1	0	0	1	1	0	-1	0	0	0	0	0	0	0	0	0	0	0	1	0	-1	1	-1	0	0	-1	-1	-1	0	0	-1	0	-1	0
slr0482	unknown protein	Other categories	Unknown	0	0	0	0	1	0	1	1	1	1	1	-1	0	0	0	0	0	0	-1	0	0	0	0	0	0	0	0	0	0	0	0	0	0	1	0	0	0	-1	0	0	0	0	0	0	0	0
slr0483	hypothetical protein	Other categories	Hypothetical	-1	-1	-1	-1	-1	-1	-1	-1	-1	-1	-1	-1	-1	-1	1	1	1	-1	-1	-1	0	0	0	0	0	0	0	0	-1	-1	-1	1	0	0	-1	0	0	1	0	1	0	1	0	0	0	-1
slr0484	two-component sensor histidine kinase	Purines, pyrimidines, nucleosides, and nucleotides	Regulatory functions	-1	0	-1	0	-1	-1	-1	-1	-1	-1	-1	1	-1	-1	-1	1	1	0	-1	0	0	0	0	0	0	0	0	0	0	0	0	1	0	-1	0	-1	-1	-1	-1	0	0	0	0	0	-1	0
slr0487	hypothetical protein	Other categories	Hypothetical	1	0	1	0	0	-1	0	0	0	0	0	0	0	0	0	0	0	0	0	0	0	0	0	0	0	0	0	0	0	0	0	0	0	0	0	0	0	0	0	0	0	0	0	0	0	0
slr0488	virulence factor MviN homolog.	Cellular processes	Transformation	0	1	0	1	1	1	1	1	1	1	1	0	1	1	1	1	1	0	0	0	0	0	0	0	0	0	0	0	0	-1	0	0	0	0	0	0	-1	0	0	0	-1	1	0	0	0	0
slr0489	unknown protein	Other categories	Unknown	0	0	1	0	0	1	0	0	-1	0	-1	0	1	0	0	-1	-1	0	1	1	0	0	0	0	0	0	0	1	0	0	-1	-1	0	0	0	0	0	0	1	1	1	0	0	0	0	-1
slr0491	hypothetical protein	Other categories	Hypothetical	0	0	1	1	1	1	0	0	0	0	0	0	1	1	0	0	0	0	1	0	0	0	0	0	0	0	0	1	0	0	0	-1	0	0	0	0	0	0	0	0	0	0	0	0	0	0
slr0492	O-succinylbenzoic acid-CoA ligase (menE)	Biosynthesis of cofactors, prosthetic groups, and carriers	Menaquinone and ubiquinone	0	0	0	0	0	0	-1	0	-1	0	-1	0	0	0	0	0	0	0	0	0	0	0	0	0	0	0	0	1	0	-1	0	-1	0	0	0	0	1	-1	-1	0	0	0	0	0	0	0
slr0493	similar to mannose-1-phosphate guanylyltransferase	Energy metabolism	Sugars	0	0	0	0	0	0	1	1	1	0	1	0	0	1	0	1	0	-1	0	0	0	0	0	0	0	0	0	1	0	0	0	-1	0	0	0	0	-1	0	1	1	0	-1	0	0	0	0
slr0495	HetI protein homolog	Cell envelope	Membranes, lipoproteins, and porins	0	0	0	0	0	0	-1	-1	0	0	-1	0	0	0	0	0	0	0	0	-1	0	0	0	0	0	0	0	0	0	0	0	1	0	-1	0	0	0	-1	1	-1	1	0	0	0	0	0
slr0496	unknown protein	Other categories	Unknown	0	0	0	0	0	0	0	0	-1	0	-1	1	0	-1	0	0	-1	0	0	0	0	0	0	0	0	0	0	0	0	-1	0	0	0	0	-1	0	0	0	0	0	1	0	0	0	-1	0
slr0498	unknown protein	Other categories	Unknown	0	0	0	-1	0	-1	1	1	0	1	1	0	0	0	0	0	0	0	0	0	0	0	0	0	1	0	0	0	0	0	0	0	0	0	0	0	0	0	1	0	0	0	0	0	0	0
slr0500	imidazoleglycerol-phosphate dehydratase (hisB)	Amino acid biosynthesis	Aromatic amino acid family	1	1	1	1	1	1	0	0	1	1	0	1	0	0	0	-1	-1	0	0	1	0	0	0	0	0	0	0	0	1	-1	0	0	0	-1	0	0	0	-1	0	1	0	1	0	0	1	1
slr0502	cobalamin synthesis protein cobW homolog (cobW)	Biosynthesis of cofactors, prosthetic groups, and carriers	Cobalamin, heme, phycobilin and porphyrin	0	0	0	0	0	0	1	1	1	1	1	-1	0	0	1	1	-1	0	0	0	0	0	0	0	0	0	0	-1	0	0	0	0	0	0	0	0	1	0	0	0	-1	0	0	0	0	0
slr0503	hypothetical protein YCF66 (ycf66)	Other categories	Hypothetical	0	0	0	0	0	0	-1	0	-1	0	0	0	1	0	1	0	0	0	-1	-1	0	0	0	0	0	0	0	0	0	-1	0	0	0	0	1	0	0	0	0	0	0	0	0	0	0	0
slr0505	hypothetical protein	Other categories	Hypothetical	0	0	0	0	0	0	0	1	1	0	1	0	0	0	0	0	0	0	0	0	0	0	0	0	0	0	0	1	1	0	0	-1	0	0	0	0	0	0	0	0	0	0	1	0	1	0
slr0506	light-dependent NADPH-protochlorophyllide oxidoreductase (por)	Biosynthesis of cofactors, prosthetic groups, and carriers	Cobalamin, heme, phycobilin and porphyrin	-1	-1	-1	-1	-1	-1	-1	-1	-1	-1	-1	0	-1	-1	-1	-1	-1	-1	0	-1	0	-1	0	0	0	0	0	-1	0	-1	-1	1	0	-1	0	0	0	-1	-1	-1	0	1	0	0	0	-1
slr0509	hypothetical protein	Other categories	Hypothetical	0	0	0	0	0	0	-1	0	0	0	-1	0	0	0	1	1	0	0	0	0	0	0	0	0	0	0	0	0	0	0	0	-1	0	0	0	0	0	0	1	-1	1	0	-1	0	0	0
slr0510	hypothetical protein	Other categories	Hypothetical	0	0	0	0	0	0	0	1	1	1	1	-1	0	0	0	1	0	0	0	0	0	0	0	0	0	0	0	0	0	-1	0	0	0	0	0	0	0	0	0	0	0	0	0	0	0	0
slr0511	putative transposase [ISY523_g]	Other categories	Transposon-related functions	0	0	0	0	0	0	0	0	0	0	0	0	0	0	0	0	0	0	0	0	0	0	0	0	0	0	0	0	0	-1	0	0	0		0	-1	-1	0	0	0	1	0	0	0	0	0
slr0513	periplasmic iron-binding protein	Translation	Transport and binding proteins	1	0	-1	-1	-1	-1	1	1	0	0	-1	1	-1	-1	-1	-1	-1	0	1	1	0	0	0	0	0	1	0	1	1	-1	0	1	1	-1	1	1	1	1	1	1	0	-1	0	0	1	1
slr0514	unknown protein	Other categories	Unknown	0	0	0	0	1	0	1	1	0	0	0	1	0	0	0	-1	-1	0	0	-1	0	0	0	-1	0	0	0	1	0	-1	0	0	1	0	0	0	1	0	0	0	0	0	0	0	0	1
slr0516	hypothetical protein	Other categories	Hypothetical	0	0	-1	-1	-1	-1	0	0	-1	-1	-1	0	0	0	0	1	0	0	0	0	-1	0	0	0	0	0	0	0	0	0	0	0	0	0	0	0	1	0	1	1	0	0	0	0	0	0
slr0517	hypothetical protein	Other categories	Hypothetical	1	1	0	1	1	1	0	0	1	0	1	1	1	1	1	0	0	0	0	1	0	0	0	0	0	0	0	0	0	1	0	0	1	0	0	0	-1	0	0	1	1	-1	0	0	0	0
slr0518	similar to alpha-L-arabinofuranosidase B	Central intermediary metabolism	Polysaccharides and glycoproteins	0	1	1	1	1	1	1	0	0	0	0	0	-1	-1	-1	-1	-1	1	1	1	0	0	0	0	0	0	0	1	0	1	0	0	1	0	0	0	0	-1	1	-1	1	-1	0	0	1	0
slr0519	hypothetical protein	Other categories	Hypothetical	0	-1	-1	-1	-1	-1	-1	-1	-1	-1	-1	1	-1	-1	0	0	0	0	0	0	0	0	0	0	0	0	0	-1	0	1	0	1	0	-1	0	1	0	-1	0	-1	-1	0	0	0	0	1
slr0520	phosphoribosyl formylglycinamidine synthase (purL)	Purines, pyrimidines, nucleosides, and nucleotides	Purine ribonucleotide biosynthesis	0	0	0	0	0	0	-1	0	0	0	0	-1	-1	0	0	1	0	1	0	0	0	0	0	0	0	0	0	-1	0	-1	0	0	0	-1	-1	0	0	-1	0	0	-1	1	0	0	0	0
slr0521	unknown protein	Other categories	Unknown	-1	-1	-1	-1	-1	-1	1	1	-1	1	1	0	-1	-1	0	1	1	0	0	0	0	0	0	0	0	0	0	0	0	-1	0	0	0	0	0	0	-1	0	-1	0	-1	0	0	0	-1	0
slr0522	unknown protein	Other categories	Unknown	0	0	0	0	0	0	1	1	0	1	1	0	0	-1	0	-1	-1	-1	-1	0	0	0	0	0	0	0	0	1	0	-1	0	0	0	1	0	0	0	0	0	0	-1	0	0	0	0	0
slr0523	similar to dethiobiotin synthetase	Biosynthesis of cofactors, prosthetic groups, and carriers	Biotin	0	0	0	0	1	0	1	1	1	1	1	0	1	1	1	1	1	0	0	0	0	0	0	0	0	1	0	1	0	0	0	0	0	0	-1	0	-1	-1	0	0	1	0	0	0	1	0
slr0525	Mg-protoporphyrin IX methyl transferase (chlM)	Biosynthesis of cofactors, prosthetic groups, and carriers	Cobalamin, heme, phycobilin and porphyrin	0	-1	-1	-1	-1	-1	-1	-1	-1	-1	-1	1	0	0	1	1	0	-1	0	-1	0	0	0	0	0	0	0	0	0	0	0	0	0	0	0	1	1	1	1	1	-1	0	0	0	0	0
slr0526	3-methyl-2-oxobutanoate hydroxymethyltransferase (panB)	Biosynthesis of cofactors, prosthetic groups, and carriers	Pantothenate	-1	0	-1	-1	-1	-1	-1	-1	0	-1	-1	0	0	0	1	1	1	0	1	0	0	0	0	0	0	0	0	0	0	-1	0	0	0	0	0	0	1	0	0	0	-1	0	0	0	0	0
slr0527	transcription regulator ExsB homolog	Purines, pyrimidines, nucleosides, and nucleotides	Regulatory functions	0	0	0	-1	0	0	0	0	1	1	0	0	0	0	1	1	1	0	0	0	0	0	0	0	0	0	0	1	0	0	0	0	0	0	0	0	0	0	0	0	-1	-1	0	0	0	0
slr0528	UDP-N-acetylmuramoylalanyl-D-glutamate--2, 6-diaminopimelate ligase (murE)	Cell envelope	Murein sacculus and peptidoglycan	-1	-1	-1	-1	-1	-1	-1	0	-1	0	-1	1	0	0	1	1	1	0	0	-1	0	0	0	0	0	0	0	-1	0	0	0	0	0	1	0	0	0	1	1	1	0	0	-1	0	-1	0
slr0529	glucosylglycerol transport system substrate-binding protein (ggtB)	Translation	Transport and binding proteins	0	0	0	1	0	0	0	0	0	0	0	1	0	0	0	0	-1	0	0	0	0	0	0	-1	0	0	0	1	0	-1	0	0	0	0	0	0	1	0	1	1	-1	-1	0	0	0	0
slr0530	glucosylglycerol transport system permease protein (ggtC)	Translation	Transport and binding proteins	0	1	1	1	1	1	0	1	1	1	0	0	0	0	0	0	0	-1	0	0	0	0	0	0	0	0	0	1	1	0	0	-1	0	1	-1	0	0	0	0	0	0	0	0	0	1	-1
slr0531	glucosylglycerol transport system permease protein (ggtD)	Translation	Transport and binding proteins	0	0	0	0	0	0	0	0	0	0	0	0	0	1	1	0	1	0	0	0	0	0	0	0	0	0	0	-1	0	-1	0	0	0	1	0	0	1	0	0	0	0	0	0	0	0	0
slr0533	two-component sensor histidine kinase	Purines, pyrimidines, nucleosides, and nucleotides	Regulatory functions	0	0	0	0	0	0	1	0	0	0	1	0	1	1	1	0	0	1	1	0	0	0	0	0	0	0	0	0	0	0	0	0	0	1	0	0	0	-1	-1	-1	1	1	0	0	0	0
slr0534	probable transglycosylase	Cell envelope	Murein sacculus and peptidoglycan	0	-1	0	-1	0	0	0	0	0	-1	0	0	1	1	1	1	1	-1	-1	-1	0	0	0	0	0	0	0	0	0	0	0	0	0	0	0	0	0	-1	0	0	-1	0	0	0	0	0
slr0535	protease	Translation	Degradation of proteins, peptides, and glycopeptides	0	1	1	1	1	1	0	1	0	1	0	-1	0	0	0	-1	-1	1	1	1	1	0	0	0	0	0	0	0	0	1	0	-1	0	1	0	0	0	1	1	1	1	-1	0	0	0	0
slr0536	uroporphyrinogen decarboxylase (hemE)	Biosynthesis of cofactors, prosthetic groups, and carriers	Cobalamin, heme, phycobilin and porphyrin	0	0	0	-1	0	-1	0	0	0	0	0	-1	1	1	0	1	1	-1	0	-1	0	0	0	0	0	0	0	0	0	-1	0	1	0	0	0	1	0	-1	-1	-1	0	0	0	0	0	0
slr0537	putative sugar kinase	Other categories	Other	0	0	-1	-1	-1	-1	-1	0	-1	0	0	0	-1	0	0	1	0	0	0	-1	0	0	0	0	0	0	0	-1	0	0	0	1	0	-1	-1	0	0	0	-1	0	-1	1	0	0	0	0
slr0541	probable amidotransferase	Other categories	Other	0	0	0	0	0	0	-1	-1	-1	-1	-1	1	0	0	0	0	0	0	0	0	0	0	0	0	0	0	0	1	0	0	0	-1	0	0	0	0	0	0	1	1	1	0	0	0	0	0
slr0542	ATP-dependent protease ClpP (clpP)	Translation	Degradation of proteins, peptides, and glycopeptides	0	0	0	0	0	1	-1	-1	0	-1	-1	-1	0	-1	-1	-1	-1	0	0	1	0	0	0	0	0	0	0	0	0	1	0	0	-1	1	0	0	0	0	1	1	0	0	0	0	0	0
slr0543	tryptophan synthase beta subunit (trpB)	Amino acid biosynthesis	Aromatic amino acid family	0	1	1	1	0	1	0	0	1	0	0	-1	0	-1	-1	-1	-1	0	0	1	0	0	0	0	0	0	0	0	0	0	0	0	0	0	0	0	0	0	1	0	0	1	0	0	0	0
slr0544	ATP-binding protein of ABC transporter	Translation	Transport and binding proteins	1	1	1	1	1	1	1	1	0	1	0	1	1	1	0	0	0	1	0	0	0	0	0	0	1	0	0	1	0	0	0	-1	0	0	0	0	0	0	1	1	0	0	0	0	0	1
slr0545	hypothetical protein	Other categories	Hypothetical	0	0	1	1	0	0	0	0	0	0	0	0	0	0	0	0	0	1	0	0	0	0	0	0	0	0	0	-1	0	-1	1	0	0	1	0	1	1	0	1	1	1	-1	0	0	0	0
slr0546	indole-3-glycerol phosphate synthase (trpC)	Amino acid biosynthesis	Aromatic amino acid family	0	0	0	1	1	0	1	1	1	1	1	0	0	1	0	1	1	-1	-1	-1	1	0	0	0	0	0	0	0	1	0	0	0	0	0	0	0	0	0	0	0	0	0	0	0	0	1
slr0549	aspartate beta-semialdehyde dehydrogenese (asd)	Amino acid biosynthesis	Aspartate family	0	0	0	-1	-1	0	-1	-1	-1	0	-1	-1	1	1	1	1	1	0	-1	0	0	0	0	0	0	0	-1	1	0	-1	1	0	0	0	0	0	0	-1	-1	0	-1	1	0	0	0	1
slr0550	dihydrodipicolinate synthase (dapA)	Amino acid biosynthesis	Aspartate family	0	0	0	-1	-1	0	-1	-1	-1	-1	-1	-1	1	1	1	1	1	1	-1	-1	0	0	0	0	0	0	0	1	0	-1	1	-1	0	-1	-1	0	0	0	0	0	-1	1	0	0	0	-1
slr0551	hypothetical protein	Other categories	Hypothetical	0	0	1	-1	0	0	-1	-1	0	-1	0	-1	0	0	-1	-1	-1	1	0	1	0	0	0	0	0	0	0	1	1	-1	1	-1	0	0	1	0	-1	-1	-1	-1	-1	0	1	0	0	0
slr0552	hypothetical protein	Other categories	Hypothetical	0	0	0	-1	0	0	0	0	0	0	0	-1	-1	0	-1	-1	-1	1	0	0	-1	1	0	1	0	0	0	1	0	0	1	-1	-1	0	0	1	0	-1	-1	-1	-1	-1	0	0	0	0
slr0553	hypothetical protein	Other categories	Hypothetical	0	0	-1	-1	-1	-1	-1	1	-1	1	1	-1	1	1	0	-1	0	0	-1	0	0	0	0	0	0	0	0	1	0	0	0	-1	-1	0	0	0	-1	-1	-1	-1	-1	0	0	0	0	-1
slr0554	hypothetical protein	Other categories	Hypothetical	0	0	1	0	1	0	-1	1	-1	0	-1	1	1	1	1	1	1	0	0	-1	-1	0	0	1	1	0	0	0	0	0	0	1	0	0	0	1	1	1	1	1	0	0	0	0	-1	0
slr0556	hypothetical protein	Other categories	Hypothetical	1	1	0	1	1	1	1	1	1	0	1	0	0	-1	-1	-1	-1	0	0	1	0	0	0	0	0	0	0	1	0	0	0	-1	0	0	0	0	0	-1	0	0	1	-1	0	0	0	0
slr0557	valyl-tRNA synthetase (valS)	Translation	Aminoacyl tRNA synthetases and tRNA modification	-1	-1	0	-1	-1	-1	-1	-1	-1	-1	-1	0	1	1	1	1	1	-1	-1	-1	0	0	0	0	0	0	0	-1	-1	0	0	1	0	0	-1	0	0	0	-1	-1	-1	1	0	0	0	0
slr0559	periplasmic binding protein of ABC transporter for natural amino acids (natB)	Translation	Transport and binding proteins	0	0	0	0	0	0	1	1	0	0	0	-1	-1	-1	1	1	0	-1	0	-1	0	0	0	0	1	0	0	0	1	1	0	0	0	0	0	0	-1	-1	0	1	-1	0	0	0	1	0
slr0565	hypothetical protein	Other categories	Hypothetical	0	0	0	1	0	0	0	0	0	0	0	-1	1	1	1	1	1	0	0	0	0	0	0	0	0	0	0	1	0	-1	0	-1	0	1	0	0	-1	-1	0	0	0	-1	0	0	1	0
slr0569	unknown protein	Other categories	Unknown	0	0	0	0	0	0	1	0	1	0	1	0	0	0	-1	-1	0	0	1	0	0	0	0	0	0	0	0	0	0	0	0	0	0	0	0	1	1	1	1	1	1	0	0	0	0	0
slr0572	unknown protein	Other categories	Unknown	0	0	0	0	0	0	1	1	1	0	1	0	0	0	0	0	0	-1	0	0	0	-1	-1	-1	-1	0	0	-1	-1	-1	0	0	0	0	-1	-1	-1	-1	-1	-1	1	-1	0	-1	-1	0
slr0573	unknown protein	Other categories	Unknown	0	0	0	0	1	0	0	0	0	0	1	0	0	0	0	0	0	0	1	1	0	0	-1	0	0	0	0	0	0	0	0	0	0		0	0	0	0	0	0	1	0	0	0	-1	0
slr0574	cytochrome P450	Energy metabolism	Fatty acid, phospholipid and sterol metabolism	0	0	1	1	1	0	1	1	1	1	1	-1	-1	-1	-1	-1	-1	0	0	0	1	0	0	0	0	0	0	-1	0	-1	0	0	0	0	0	0	0	-1	-1	-1	1	1	0	0	0	0
slr0575	hypothetical protein	Other categories	Hypothetical	0	1	0	0	1	0	0	0	0	0	0	-1	0	-1	-1	-1	-1	0	0	0	0	-1	0	0	0	0	0	-1	0	0	0	0	0	0	0	0	0	0	0	0	0	1	0	0	1	0
slr0579	unknown protein	Other categories	Unknown	1	1	0	1	0	1	0	-1	0	0	0	1	0	-1	-1	-1	-1	1	1	1	0	0	0	0	0	0	0	1	0	0	0	0	0	0	0	0	0	-1	1	1	1	-1	0	0	1	0
slr0580	aluminum resistance protein homolog	Other categories	Drug and analog sensitivity	0	0	0	0	0	0	0	0	0	0	0	0	-1	-1	-1	-1	-1	1	-1	0	0	0	0	0	1	0	0	1	0	0	0	-1	0	1	0	0	-1	-1	0	0	0	1	0	0	0	-1
slr0581	unknown protein	Other categories	Unknown	1	1	1	1	0	1	1	1	0	1	0	1	-1	-1	-1	-1	-1	1	1	1	1	0	0	0	0	0	0	1	1	0	0	-1	1	0	0	-1	-1	-1	1	1	0	1	1	0	1	0
slr0582	unknown protein	Other categories	Unknown	0	0	0	0	0	0	-1	0	-1	0	0	1	0	-1	-1	-1	-1	1	1	1	0	0	0	0	0	0	0	1	1	-1	0	-1	1	0	0	-1	-1	-1	1	1	0	-1	0	-1	1	0
slr0583	similar to GDP-fucose synthetase	Cell envelope	Surface polysaccharides, lipopolysaccharides and antigens	0	0	0	-1	-1	0	-1	0	0	-1	-1	0	0	-1	0	0	0	0	0	-1	0	0	0	0	0	0	0	0	0	0	0	1	0	1	0	0	0	1	1	1	0	0	0	0	0	0
slr0585	argininosuccinate synthetase (argG)	Amino acid biosynthesis	Glutamate family / Nitrogen assimilation	0	0	-1	-1	-1	-1	0	0	0	0	-1	0	1	1	1	1	1	-1	-1	-1	0	0	0	0	0	0	0	0	-1	1	0	0	-1	1	0	1	0	0	0	-1	-1	-1	0	0	0	1
slr0586	hypothetical protein	Other categories	Hypothetical	0	0	0	0	1	0	1	1	0	0	1	1	0	0	0	1	1	0	-1	0	0	0	0	0	0	0	0	-1	0	1	0	1	0	0	0	0	0	0	0	0	-1	0	0	0	0	0
slr0587	unknown protein	Other categories	Unknown	0	0	0	0	0	1	-1	0	0	0	0	0	-1	-1	-1	-1	-1	0	1	0	1	0	0	0	0	0	0	-1	0	0	0	0	1	0	1	0	1	1	1	1	0	-1	0	0	0	-1
slr0588	hypothetical protein	Other categories	Hypothetical	0	0	0	0	0	-1	-1	-1	0	0	1	1	1	1	1	1	0	0	0	0	0	0	0	0	0	0	0	0	0	0	0	0	0	0	0	0	0	-1	-1	-1	-1	0	0	0	0	0
slr0589	hypothetical protein	Other categories	Hypothetical	0	0	-1	-1	-1	-1	-1	-1	0	-1	0	0	1	1	0	0	0	0	-1	0	0	0	0	0	0	1	0	0	0	0	0	0	1	0	0	1	0	0	0	0	-1	1	0	0	0	0
slr0590	hypothetical protein	Other categories	Hypothetical	0	-1	0	-1	-1	-1	0	-1	0	0	0	0	1	0	1	1	1	-1	0	0	0	0	0	0	0	0	0	0	0	0	1	1	-1	0	-1	1	1	0	1	1	-1	0	0	0	0	0
slr0591	ribonucleoside-diphosphate reductase beta chain	Purines, pyrimidines, nucleosides, and nucleotides	Purine ribonucleotide biosynthesis	0	0	0	-1	-1	0	0	0	0	0	-1	-1	1	1	-1	-1	-1	0	0	1	0	0	0	1	0	0	0	0	0	1	0	0	-1	0	0	0	-1	0	1	1	-1	0	0	0	0	0
slr0592	hypothetical protein	Other categories	Hypothetical	0	0	0	0	1	0	0	0	1	0	1	-1	0	0	0	0	1	0	0	0	0	0	0	0	0	0	0	0	0	1	0	0	0	1	0	0	0	0	0	1	0	0	0	0	1	0
slr0593	cAMP binding membrane protein (samp)	Other categories	Unknown	0	1	1	0	1	0	0	0	0	0	1	0	-1	0	0	0	0	0	0	0	0	0	0	0	0	0	0	0	-1	-1	0	0	0	0	-1	0	0	0	0	1	0	0	0	0	-1	0
slr0594	hypothetical protein	Other categories	Hypothetical	1	1	1	1	1	1	1	1	1	1	0	1	1	1	1	-1	-1	0	-1	0	0	0	0	0	0	0	0	1	0	0	0	-1	0	1	0	0	0	0	1	1	0	-1	0	0	0	0
slr0596	hypothetical protein	Other categories	Hypothetical	0	0	1	1	0	1	0	0	0	0	-1	1	1	1	0	-1	-1	0	0	0	0	0	0	0	0	0	0	1	0	0	0	0	0	0	1	0	0	0	1	1	0	0	0	0	0	0
slr0597	phosphoribosyl aminoimidazole carboxy formyl formyltransferase/inosinemonophosphate cyclohydrolase (PUR-H(J)) (purH)	Purines, pyrimidines, nucleosides, and nucleotides	Purine ribonucleotide biosynthesis	0	-1	-1	-1	-1	-1	1	1	-1	-1	-1	0	-1	-1	0	-1	-1	-1	-1	-1	0	0	0	0	0	0	0	-1	0	0	0	1	0	0	0	0	0	0	0	0	0	0	0	0	0	0
slr0598	hypothetical protein	Other categories	Hypothetical	0	0	0	0	-1	0	-1	-1	-1	0	-1	1	-1	-1	0	-1	-1	0	1	1	0	0	0	0	0	0	0	0	0	0	0	0	0	0	0	0	0	0	1	1	0	0	0	0	0	0
slr0599	serine/threonine kinase	Purines, pyrimidines, nucleosides, and nucleotides	Regulatory functions	0	0	0	0	-1	0	-1	-1	0	-1	-1	1	-1	-1	-1	-1	-1	1	1	1	0	0	0	0	0	0	0	0	0	-1	0	0	0	0	0	0	0	-1	0	0	1	0	0	0	0	1
slr0600	NADP-thioredoxin reductase	Biosynthesis of cofactors, prosthetic groups, and carriers	Thioredoxin, glutaredoxin, and glutathione	1	0	0	0	0	1	-1	-1	0	0	0	1	0	0	-1	-1	-1	1	1	1	1	0	0	0	0	0	0	0	0	1	0	-1	0	1	1	0	0	0	1	1	0	-1	0	-1	0	1
slr0601	unknown protein	Other categories	Unknown	0	0	0	0	0	0	1	0	0	0	0	1	-1	-1	-1	-1	-1	0	1	0	1	0	0	0	0	0	0	-1	0	0	0	1	1	-1	0	0	0	0	1	1	0	0	0	0	0	1
slr0602	unknown protein	Other categories	Unknown	0	1	1	1	1	1	0	0	0	0	0	-1	0	-1	-1	-1	-1	1	0	1	0	0	0	0	0	0	0	1	0	0	0	0	1	1	0	0	0	0	1	-1	0	-1	0	0	0	0
slr0603	DNA polymerase III alpha subunit [Contains Ssp dnaE intein] (dnaE)	Purines, pyrimidines, nucleosides, and nucleotides	DNA replication, restriction, modification, recombination, and repair	0	0	1	1	1	1	1	1	1	1	1	-1	1	1	1	-1	-1	0	0	0	0	0	0	0	0	0	0	0	0	1	0	0	0	0	-1	0	0	0	1	1	1	0	0	0	0	0
slr0604	GTP-binding protein	Other categories	Other	0	0	0	0	0	0	-1	-1	0	-1	0	0	1	1	0	-1	0	-1	0	0	0	0	0	0	0	0	0	0	0	0	0	0	0	0	-1	0	0	-1	1	1	0	1	0	0	0	1
slr0605	hypothetical protein	Other categories	Hypothetical	0	0	0	-1	-1	0	-1	-1	-1	-1	-1	0	1	0	0	-1	0	0	0	0	0	0	0	0	0	0	0	0	0	0	0	0	0	0	0	0	0	0	1	1	1	0	0	0	0	0
slr0606	hypothetical protein	Other categories	Hypothetical	0	0	0	1	0	0	0	1	0	0	0	-1	0	0	0	0	-1	-1	-1	-1	-1	0	0	1	0	0	0	0	0	0	-1	0	-1	1	0	-1	-1	-1	-1	-1	0	-1	-1	0	-1	1
slr0607	hypothetical protein	Other categories	Hypothetical	0	0	0	0	1	0	1	1	1	0	1	0	0	0	0	0	0	0	0	0	0	1	0	0	1	0	0	0	0	0	0	0	-1	0	0	0	0	-1	-1	-1	0	0	0	0	0	0
slr0608	histidine biosynthesis bifunctional protein HisIE (hisIE)	Amino acid biosynthesis	Aromatic amino acid family	0	0	0	0	0	0	0	0	0	0	1	1	-1	-1	0	-1	-1	0	0	0	0	0	0	0	0	0	0	-1	0	0	0	0	0	0	0	0	1	0	1	0	-1	-1	0	0	0	0
slr0609	hypothetical protein	Other categories	Hypothetical	0	0	0	0	1	1	1	1	1	1	1	-1	-1	-1	-1	-1	-1	0	0	0	0	0	0	0	0	0	0	0	0	0	0	0	0	0	1	0	0	1	1	1	0	0	0	0	0	1
slr0610	hypothetical protein	Other categories	Hypothetical	0	0	0	-1	0	0	0	-1	0	0	-1	-1	1	1	1	0	0	0	0	0	0	0	0	0	1	0	0	0	1	1	0	0	0	0	0	0	0	0	0	0	0	0	0	0	-1	1
slr0611	solanesyl diphosphate synthase (sds)	Biosynthesis of cofactors, prosthetic groups, and carriers	Menaquinone and ubiquinone	0	0	0	0	0	0	0	-1	0	0	0	1	1	0	1	1	1	0	0	1	0	0	0	0	0	0	0	1	1	0	0	0	0	0	0	0	-1	1	1	1	0	0	0	0	-1	0
slr0612	probable pseudouridine synthase	Translation	Aminoacyl tRNA synthetases and tRNA modification	0	0	0	0	1	0	0	1	0	1	0	1	0	0	0	0	0	1	1	1	0	0	0	-1	0	0	0	1	0	-1	0	0	0	0	0	0	0	0	0	-1	-1	0	0	0	0	0
slr0613	hypothetical protein	Other categories	Hypothetical	0	0	0	1	1	0	1	1	1	0	1	0	1	1	1	-1	-1	0	0	0	0	0	0	0	0	0	0	1	1	-1	0	0	0	0	1	0	0	0	0	0	1	1	0	0	0	0
slr0615	ATP-binding protein of ABC transporter	Translation	Transport and binding proteins	1	1	1	1	1	1	1	-1	0	0	-1	1	1	0	-1	-1	-1	0	0	1	0	0	0	0	0	0	0	0	0	1	0	-1	1	0	0	-1	-1	0	1	1	0	0	0	0	0	-1
slr0616	unknown protein	Other categories	Unknown	1	1	1	1	1	1	0	-1	-1	-1	-1	0	0	0	0	0	0	0	0	0	0	1	0	1	1	0	0	0	0	-1	0	-1	0	0	1	0	1	1	1	1	1	0	0	0	0	0
slr0617	unknown protein	Other categories	Unknown	1	1	0	1	0	0	-1	-1	-1	-1	-1	1	1	1	1	1	0	0	0	0	0	0	0	0	0	0	0	-1	0	1	0	0	0	1	0	0	0	0	0	0	1	0	0	0	0	0
slr0618	cobyric acid synthase (cobQ)	Biosynthesis of cofactors, prosthetic groups, and carriers	Cobalamin, heme, phycobilin and porphyrin	0	0	0	1	0	0	1	1	1	1	0	0	1	1	0	-1	0	0	0	1	0	0	0	0	0	0	0	0	0	0	0	-1	0	0	0	0	0	0	0	1	0	-1	0	0	0	0
slr0619	hypothetical protein	Other categories	Hypothetical	0	0	0	0	0	0	0	0	0	0	0	0	1	1	1	1	1	0	0	-1	0	0	0	0	0	0	0	0	0	0	0	-1	-1	0	0	0	0	-1	0	0	0	0	0	-1	0	0
slr0623	thioredoxin (trxA)	Biosynthesis of cofactors, prosthetic groups, and carriers	Thioredoxin, glutaredoxin, and glutathione	0	0	0	0	-1	0	-1	0	-1	-1	-1	-1	1	0	-1	-1	-1	-1	-1	-1	1	-1	-1	0	0	1	0	-1	-1	-1	0	0	1	0	0	0	0	-1	0	0	0	1	0	0	-1	0
slr0624	UDP-N-acetylglucosamine 2-epimerase	Cell envelope	Murein sacculus and peptidoglycan	-1	-1	-1	0	-1	0	0	-1	-1	-1	-1	0	0	0	1	1	1	0	-1	-1	0	0	0	0	0	0	0	-1	0	0	0	0	0	0	0	0	0	0	0	0	0	0	0	0	0	0
slr0625	hypothetical protein	Other categories	Hypothetical	-1	-1	0	-1	0	0	0	-1	-1	0	0	0	0	1	0	1	1	-1	0	0	0	0	0	0	0	0	0	-1	0	0	0	0	0	0	-1	0	0	-1	-1	-1	1	0	-1	0	0	0
slr0626	probable glycosyltransferase	Other categories	Other	0	0	0	0	0	0	-1	-1	0	0	-1	1	1	1	1	1	0	0	-1	-1	0	1	0	0	0	0	0	1	0	1	0	-1	0	0	0	0	0	0	0	1	0	-1	0	0	0	1
slr0628	30S ribosomal protein S14 (rps14)	Translation	Ribosomal proteins	0	0	0	0	0	0	0	0	0	0	0	0	1	1	1	1	1	0	-1	-1	0	0	1	0	0	1	0	1	0	-1	0	0	0	-1	1	0	0	-1	-1	-1	0	1	0	0	0	0
slr0630	hypothetical protein	Other categories	Hypothetical	1	1	1	1	1	0	1	0	1	0	1	1	1	1	0	-1	0	0	1	0	1	0	0	0	0	0	0	1	0	0	0	-1	0	0	0	0	0	0	0	1	1	0	0	0	0	-1
slr0633	thiamine biosynthesis protein ThiG (thiG)	Biosynthesis of cofactors, prosthetic groups, and carriers	Thiamin	0	0	0	0	0	0	0	-1	0	-1	-1	0	-1	-1	-1	-1	1	1	0	0	0	0	0	0	0	0	0	0	0	0	0	0	0	0	0	0	0	-1	0	0	0	-1	0	0	0	0
slr0634	unknown protein	Other categories	Unknown	1	1	0	0	1	1	1	1	-1	0	-1	-1	0	0	0	0	0	0	0	0	0	0	0	0	0	0	0	0	0	0	0	-1	0	0	0	0	0	0	1	1	0	-1	1	0	0	0
slr0635	hypothetical protein	Other categories	Hypothetical	0	0	0	0	0	0	0	1	1	1	1	0	-1	0	0	0	1	1	1	0	0	0	0	0	0	0	0	0	0	1	0	0	0	0	0	0	0	0	0	1	1	-1	0	0	0	0
slr0636	probable cobalamin [5'-phosphate] synthase	Biosynthesis of cofactors, prosthetic groups, and carriers	Cobalamin, heme, phycobilin and porphyrin	0	0	0	0	1	0	1	1	1	1	1	0	1	0	0	1	0	-1	0	0	0	0	0	0	0	0	0	0	0	-1	0	0	0	0	0	0	0	0	0	0	0	0	0	0	0	0
slr0637	hypothetical protein	Other categories	Hypothetical	0	-1	-1	-1	-1	-1	-1	-1	-1	-1	-1	-1	1	1	1	1	1	0	0	-1	-1	0	0	0	0	0	0	0	0	1	0	0	0	0	0	0	-1	-1	-1	-1	0	0	0	0	0	0
slr0638	glycyl-tRNA synthetase alpha chain (glyQ)	Translation	Aminoacyl tRNA synthetases and tRNA modification	0	0	0	-1	-1	0	-1	-1	-1	-1	-1	-1	0	0	0	0	0	0	0	-1	-1	0	0	0	0	0	0	0	0	0	0	0	0	0	-1	0	0	-1	0	0	-1	1	-1	0	0	0
slr0639	mechanosensitive ion channel homolog	Translation	Transport and binding proteins	0	0	0	0	0	0	-1	-1	-1	0	0	0	0	0	0	0	0	0	0	0	0	0	0	0	0	0	0	1	0	0	0	0	0	0	0	0	0	0	0	0	-1	0	0	0	1	1
slr0640	two-component sensor histidine kinase	Purines, pyrimidines, nucleosides, and nucleotides	Regulatory functions	-1	0	0	0	0	0	-1	-1	0	0	0	0	0	1	0	1	1	0	0	0	0	0	0	0	0	0	0	1	0	-1	0	0	0	0	0	0	0	0	1	1	-1	0	0	0	0	0
slr0642	hypothetical protein	Other categories	Hypothetical	1	1	1	1	1	0	-1	-1	0	0	0	0	0	0	0	0	0	0	0	0	0	0	0	0	0	0	0	1	1	0	0	-1	0	0	0	0	-1	1	1	1	0	0	0	1	0	0
slr0643	hypothetical protein	Other categories	Hypothetical	1	1	0	1	0	1	1	0	0	0	0	0	1	1	0	-1	-1	1	0	1	0	1	0	0	0	0	0	1	0	0	0	-1	0	0	0	0	0	0	1	0	0	0	0	0	0	0
slr0644	nitrogen regulation protein NifR3 homolog	Amino acid biosynthesis	Glutamate family / Nitrogen assimilation	0	0	0	0	0	0	1	0	1	1	1	0	-1	0	0	0	0	0	0	0	0	0	0	0	0	0	0	0	0	1	0	0	0	-1	0	0	0	0	0	0	-1	-1	0	0	0	0
slr0645	hypothetical protein	Other categories	Hypothetical	0	0	0	0	0	0	-1	0	0	0	1	0	0	0	0	1	0	0	0	0	0	0	0	0	0	0	0	-1	0	1	0	0	0	0	0	0	-1	-1	0	0	0	-1	0	0	0	0
slr0646	probable D-alanyl-D-alanine carboxypeptidase	Cell envelope	Murein sacculus and peptidoglycan	0	0	0	1	0	0	0	0	1	0	0	-1	0	0	0	1	1	0	0	0	0	0	0	0	0	0	0	0	0	-1	0	0	1	0	0	-1	-1	-1	-1	-1	0	1	0	0	0	1
slr0649	methionyl-tRNA synthetase (metS)	Translation	Aminoacyl tRNA synthetases and tRNA modification	0	1	1	1	1	0	0	0	-1	0	-1	0	0	0	0	0	1	0	-1	-1	0	0	0	0	0	0	0	-1	0	0	1	0	0	0	0	0	0	-1	-1	-1	-1	1	0	0	1	1
slr0650	hypothetical protein	Other categories	Hypothetical	-1	0	0	-1	0	0	-1	-1	-1	0	-1	0	-1	0	0	1	1	-1	0	0	0	-1	0	0	0	0	0	0	0	0	0	1	0	0	0	0	0	-1	-1	-1	0	1	0	0	0	0
slr0651	hypothetical protein	Other categories	Hypothetical	0	0	0	0	0	0	1	1	1	1	1	0	0	0	0	0	0	0	0	0	0	0	0	1	0	0	0	1	0	0	0	0	0	0	0	0	0	0	0	0	0	0	0	0	0	0
slr0652	phosphorybosilformimino-5-amino- phosphorybosil-4-imidazolecarboxamideisomerase (hisA)	Amino acid biosynthesis	Aromatic amino acid family	0	1	0	0	0	0	0	1	0	0	1	0	0	0	0	0	0	0	0	0	0	0	0	0	0	0	0	1	1	0	0	0	0	0	0	0	0	0	1	0	-1	0	0	0	0	1
slr0653	principal RNA polymerase sigma factor SigA (sigA,rpoDI)	Transcription	RNA synthesis, modification, and DNA transcription	0	0	0	0	0	0	-1	-1	-1	0	0	-1	1	1	0	0	0	0	0	0	1	0	0	0	0	0	0	-1	0	1	-1	0	-1	0	1	0	0	-1	1	1	0	1	0	0	0	0
slr0654	unknown protein	Other categories	Unknown	0	0	1	1	0	1	-1	0	-1	0	-1	0	-1	-1	-1	-1	-1	0	-1	0	0	0	0	0	0	0	0	-1	0	0	0	1	0	0	0	0	0	-1	0	0	0	1	0	0	0	0
slr0655	hypothetical protein	Other categories	Hypothetical	0	0	1	0	0	1	0	-1	-1	-1	-1	0	0	-1	-1	-1	-1	1	0	0	0	0	0	0	0	0	0	-1	0	0	0	0	0	0	1	0	-1	-1	0	1	0	0	0	0	0	0
slr0656	hypothetical protein	Other categories	Hypothetical	0	0	1	1	1	1	1	1	1	1	1	1	0	-1	-1	-1	-1	0	0	1	0	0	0	0	0	0	0	0	0	-1	0	-1	0	0	0	0	0	0	1	-1	1	0	0	0	0	-1
slr0657	aspartate kinase	Energy metabolism	Amino acids and amines	0	0	-1	-1	-1	0	-1	-1	0	1	-1	-1	1	1	1	1	1	0	0	0	0	0	0	0	1	0	0	0	0	0	0	0	0	0	0	0	0	0	-1	0	0	0	0	0	0	0
slr0658	unknown protein	Other categories	Unknown	0	1	1	1	0	1	0	0	0	0	0	1	1	0	0	-1	0	0	0	0	0	0	0	0	0	0	0	0	0	0	0	0	0	1	-1	0	0	0	1	1	0	0	0	0	-1	-1
slr0659	oligopeptidase A	Translation	Degradation of proteins, peptides, and glycopeptides	0	0	0	0	1	0	1	1	1	1	1	-1	0	-1	-1	-1	-1	0	0	0	0	0	0	0	0	0	0	-1	0	0	0	1	0	0	0	0	1	0	1	1	0	0	0	0	0	0
slr0661	pyrroline-5-carboxylate reductase (proC)	Amino acid biosynthesis	Glutamate family / Nitrogen assimilation	0	0	0	0	1	0	1	1	1	1	1	0	-1	-1	0	1	0	0	0	0	0	0	0	0	0	0	0	0	0	0	0	0	0	0	0	0	-1	-1	-1	-1	0	0	0	0	0	0
slr0662	arginine decarboxylase	Energy metabolism	Amino acids and amines	-1	0	0	1	0	0	1	1	1	0	1	-1	-1	-1	-1	-1	0	0	1	1	1	0	0	0	0	0	0	0	0	-1	0	-1	0	0	0	0	-1	-1	1	1	0	-1	0	0	0	1
slr0664	hypothetical protein	Other categories	Hypothetical	0	0	0	0	1	0	1	1	1	1	1	-1	1	1	1	-1	-1	0	0	0	0	0	0	0	0	0	0	0	0	0	0	0	0	0	-1	0	0	0	0	1	1	0	0	0	0	0
slr0665	aconitate hydratase 2	Other categories	Other	0	0	0	0	1	0	1	1	1	1	1	-1	1	1	1	0	-1	0	1	0	0	0	0	0	0	-1	0	-1	0	0	0	0	0	1	0	0	0	0	0	0	0	-1	0	0	-1	0
slr0666	unknown protein	Other categories	Unknown	1	1	0	1	1	1	-1	-1	-1	0	-1	1	1	1	0	-1	-1	0	0	0	0	0	0	0	0	0	0	0	0	0	0	0	-1	0	0	0	0	-1	-1	0	-1	1	0	0	0	0
slr0667	unknown protein	Other categories	Unknown	-1	0	0	-1	0	0	0	0	0	0	0	-1	-1	0	0	0	0	0	0	0	0	0	0	0	0	0	0	0	0	0	0	0	0	1	0	0	0	0	0	-1	-1	0	0	1	0	0
slr0668	unknown protein	Other categories	Unknown	0	0	0	0	0	0	0	1	1	1	1	0	0	0	0	0	0	0	0	0	0	0	0	0	0	0	0	1	0	0	0	0	0	0	-1	0	0	0	0	0	-1	0	0	1	0	0
slr0670	hypothetical protein	Other categories	Hypothetical	0	0	0	0	0	0	0	0	0	0	-1	0	-1	0	0	0	-1	0	0	1	0	0	0	0	0	0	0	-1	0	0	0	1	0	0	0	0	1	0	1	1	0	1	0	0	0	0
slr0675	unknown protein	Other categories	Unknown	0	0	0	0	0	0	1	1	1	1	1	0	0	0	0	0	0	0	0	0	0	0	0	0	0	0	0	0	0	0	0	0	0		0	0	0	0	0	0	1	0	0	0	0	0
slr0676	adenylylsulfate kinase (cysC)	Amino acid biosynthesis	Serine family / Sulfur assimilation	0	0	0	0	0	0	0	0	0	0	0	1	-1	0	0	1	1	0	-1	-1	-1	1	0	1	0	0	0	-1	0	0	0	1	-1	-1	-1	0	0	-1	-1	-1	-1	1	0	0	0	1
slr0677	biopolymer transport ExbB like protein	Translation	Transport and binding proteins	0	0	0	0	-1	-1	-1	-1	0	-1	-1	0	1	1	1	1	0	0	0	0	0	1	0	0	0	0	0	0	0	0	0	0	-1	1	0	0	0	-1	-1	0	-1	0	0	0	0	0
slr0678	biopolymer transport ExbD like protein	Translation	Transport and binding proteins	0	0	0	0	0	0	-1	-1	0	0	-1	-1	1	1	1	1	0	0	0	0	0	0	0	0	0	0	0	1	0	0	0	-1	0	1	0	0	0	-1	0	0	-1	0	-1	-1	0	0
slr0679	sun protein	Other categories	Other	0	0	0	0	1	0	1	1	0	0	1	-1	1	1	0	0	0	0	0	0	0	0	0	0	0	0	0	0	0	0	0	-1	0	-1	0	0	0	-1	0	0	0	0	0	0	0	0
slr0680	hypothetical protein	Other categories	Hypothetical	0	-1	0	-1	-1	0	0	0	-1	0	0	0	-1	-1	-1	-1	-1	0	0	0	0	-1	0	0	0	0	0	-1	0	0	0	1	1	0	-1	0	1	-1	1	1	0	0	0	0	-1	0
slr0681	probable sodium/calcium exchanger protein	Translation	Transport and binding proteins	0	-1	-1	-1	-1	0	0	-1	-1	-1	-1	0	-1	-1	-1	-1	-1	0	0	0	0	-1	0	0	-1	0	0	-1	0	-1	0	1	1	0	0	0	1	1	1	0	0	1	0	0	0	1
slr0682	histidinol dehydrogenase (hisD)	Amino acid biosynthesis	Aromatic amino acid family	0	0	0	0	1	0	0	1	1	0	1	1	1	0	0	-1	-1	1	0	0	0	0	0	0	0	0	0	1	0	0	0	-1	0	0	0	0	0	0	1	1	1	0	0	0	0	0
slr0686	hypothetical protein	Other categories	Hypothetical	0	0	0	0	0	0	0	0	0	0	0	-1	-1	-1	-1	-1	-1	0	0	0	1	0	0	0	0	0	0	-1	0	0	0	0	0	1	0	0	0	0	0	0	1	-1	-1	0	1	-1
slr0687	probable two-component response regulator	Purines, pyrimidines, nucleosides, and nucleotides	Regulatory functions	1	1	1	1	1	0	0	-1	0	0	-1	1	1	0	-1	-1	-1	0	0	0	0	0	0	0	0	0	0	0	0	0	0	0	0	0	-1	0	0	0	1	1	1	0	0	0	0	0
slr0688	hypothetical protein	Other categories	Hypothetical	0	0	0	0	0	0	0	1	1	1	1	1	1	1	1	1	0	0	0	0	0	0	0	0	0	0	0	1	0	0	0	0	0	0	-1	0	0	0	0	1	-1	1	0	0	-1	0
slr0689	hypothetical protein	Other categories	Hypothetical	-1	0	1	0	1	0	-1	0	0	0	0	0	-1	0	1	1	1	0	0	0	0	0	0	0	0	0	0	1	0	0	0	0	0	0	1	0	-1	0	-1	0	1	1	0	0	0	1
slr0692	hypothetical protein YCF45 (ycf45)	Other categories	Hypothetical	0	0	1	1	1	1	1	1	1	0	1	-1	1	0	0	-1	-1	0	0	0	0	0	0	0	0	0	0	-1	0	0	0	-1	0	0	0	0	0	-1	1	1	0	0	0	0	0	0
slr0695	hypothetical protein	Other categories	Hypothetical	-1	-1	-1	-1	0	-1	-1	-1	0	0	0	1	-1	-1	-1	-1	0	0	0	0	0	0	0	0	0	0	0	1	0	0	0	1	1	0	0	0	1	-1	0	0	0	0	0	0	0	-1
slr0697	5-oxoprolinase homolog	Other categories	Other	1	1	1	1	1	1	0	0	0	0	0	0	-1	0	0	-1	-1	0	0	0	0	0	0	0	0	0	0	-1	0	-1	0	0	0	1	0	0	0	0	0	1	0	0	0	0	0	0
slr0698	hypothetical protein	Other categories	Hypothetical	0	0	1	0	0	0	0	1	0	0	1	-1	0	0	0	-1	-1	0	0	1	0	0	0	0	0	0	0	-1	1	0	0	0	0	0	1	0	0	0	1	1	0	0	0	0	1	1
slr0699	unknown protein	Other categories	Unknown	0	0	0	0	0	0	0	0	0	-1	1	0	0	0	0	-1	-1	0	0	0	0	0	0	0	0	0	0	0	0	0	0	0	0	0	-1	0	0	0	0	0	1	0	0	0	0	0
slr0700	probable amino acid permease	Other categories	Other	0	0	0	0	1	0	1	1	1	1	1	-1	0	0	0	0	0	0	1	0	0	0	0	0	0	0	0	0	0	0	0	0	0	0	1	0	0	0	0	0	0	0	0	0	0	-1
slr0701	transcriptional regulator	Purines, pyrimidines, nucleosides, and nucleotides	Regulatory functions	0	0	0	0	0	0	1	1	1	0	1	-1	-1	-1	-1	-1	-1	0	1	0	0	0	0	0	0	0	0	0	0	0	0	0	0	1	-1	0	1	0	1	1	0	0	0	0	0	0
slr0702	unknown protein	Other categories	Unknown	0	0	1	0	1	-1	0	0	-1	0	0	1	-1	-1	0	0	0	0	0	0	0	0	0	0	0	0	0	0	0	-1	0	0	0	0	0	0	0	0	1	1	0	-1	0	0	0	0
slr0703	putative transposase [ISY523_i]	Other categories	Transposon-related functions	0	0	0	0	0	0	0	0	0	0	0	0	0	0	0	0	0	0	0	0	0	0	0	0	0	0	0	0	0	-1	0	0	0		0	-1	-1	0	0	0	1	0	0	0	0	0
slr0704	putative transposase [ISY100_g]	Other categories	Transposon-related functions	0	0	0	0	0	0	0	0	0	0	0	0	0	0	0	0	0	0	0	0	0	0	0	0	0	0	0	0	0	1	0	0	0		0	-1	-1	0	-1	-1	0	1	0	0	0	0
slr0707	DNA polymerase I (polA)	Purines, pyrimidines, nucleosides, and nucleotides	DNA replication, restriction, modification, recombination, and repair	-1	-1	-1	-1	-1	-1	1	-1	0	0	0	0	0	0	0	1	1	-1	0	0	0	0	0	0	0	0	0	0	0	-1	0	1	0	0	0	0	0	0	0	1	0	0	0	0	0	1
slr0708	unknown protein	Other categories	Unknown	-1	-1	-1	-1	-1	-1	0	-1	-1	-1	-1	-1	-1	-1	-1	-1	-1	-1	0	-1	1	-1	0	0	0	0	0	-1	0	1	0	1	0	0	-1	0	0	-1	-1	-1	1	0	0	0	0	0
slr0709	hypothetical protein	Other categories	Hypothetical	0	-1	-1	-1	-1	-1	1	-1	-1	-1	-1	1	-1	-1	-1	-1	-1	-1	0	0	0	0	0	0	0	0	0	-1	0	0	0	1	0	-1	0	0	0	0	-1	-1	-1	1	0	0	0	0
slr0710	glutamate dehydrogenase (NADP+) (gdhA)	Amino acid biosynthesis	Glutamate family / Nitrogen assimilation	0	-1	0	-1	-1	0	0	1	-1	0	-1	1	-1	-1	-1	-1	-1	0	0	1	0	0	0	0	0	0	0	0	-1	0	0	1	1	0	0	0	0	1	1	1	-1	0	0	0	0	0
slr0711	hypothetical protein	Other categories	Hypothetical	1	0	0	0	0	0	1	1	1	1	1	1	1	-1	-1	-1	-1	1	0	0	0	0	0	0	0	0	0	0	0	0	0	1	0	0	0	0	0	0	0	0	-1	0	0	0	0	0
slr0712	hypothetical protein	Other categories	Hypothetical	0	0	0	0	0	0	0	0	-1	0	-1	0	1	1	0	0	0	0	0	0	0	0	0	0	0	0	0	0	0	0	0	0	0	0	0	0	-1	-1	0	0	0	1	0	0	0	0
slr0713	tRNA-guanine transglycosylase (tgt)	Translation	Aminoacyl tRNA synthetases and tRNA modification	0	0	0	0	0	-1	-1	-1	0	0	1	-1	-1	0	0	1	0	-1	-1	-1	0	0	0	0	0	0	0	0	0	-1	1	0	0	0	-1	0	0	-1	-1	-1	-1	1	0	0	0	1
slr0719	unknown protein	Other categories	Unknown	0	0	0	0	1	0	1	1	1	0	1	0	-1	-1	-1	-1	0	-1	-1	0	0	0	0	0	0	0	0	0	0	0	0	0	0	0	0	0	-1	0	0	1	0	0	0	0	0	0
slr0721	malic enzyme	Energy metabolism	Pyruvate and acetyl-CoA metabolism	0	0	0	-1	0	-1	0	0	0	0	0	0	0	0	0	0	1	0	0	1	0	0	0	0	0	0	0	-1	0	0	0	0	0	0	0	0	0	0	0	0	0	0	0	0	0	0
slr0722	hypothetical protein	Other categories	Hypothetical	0	1	-1	1	0	0	1	0	-1	0	-1	1	0	0	0	0	-1	0	0	0	0	0	0	0	0	0	0	-1	1	-1	0	0	0	0	0	0	-1	0	1	1	1	0	0	0	0	0
slr0723	hypothetical protein	Other categories	Hypothetical	0	0	0	0	0	0	1	0	0	0	0	0	-1	-1	-1	-1	-1	1	0	0	0	0	0	0	0	0	0	-1	0	0	0	0	0	0	0	0	0	0	1	1	1	0	0	0	0	0
slr0724	HtaR suppressor protein homolog	Purines, pyrimidines, nucleosides, and nucleotides	Regulatory functions	0	0	0	0	1	0	1	1	1	1	1	-1	1	-1	0	-1	-1	-1	0	0	0	0	0	0	0	0	0	0	0	-1	0	-1	0		-1	0	0	0	1	0	1	0	0	0	0	0
slr0725	hypothetical protein	Other categories	Hypothetical	1	1	0	0	1	0	0	1	0	0	1	0	0	-1	0	-1	-1	0	-1	0	0	0	0	0	0	0	0	1	0	0	0	0	0	0	-1	0	0	0	1	0	1	0	0	0	0	0
slr0727	unknown protein	Other categories	Unknown	0	0	0	0	0	0	0	0	-1	0	0	0	0	0	0	-1	-1	0	-1	-1	0	0	0	0	0	1	0	0	0	0	0	0	0	0	0	0	0	-1	0	0	-1	0	0	0	0	0
slr0728	hypothetical protein	Other categories	Hypothetical	0	0	0	0	0	0	1	1	1	0	1	0	0	0	0	0	0	0	0	0	0	-1	-1	0	0	0	0	0	0	-1	0	0	0	0	-1	0	0	0	1	0	-1	0	0	0	0	0
slr0729	hypothetical protein	Other categories	Hypothetical	0	0	1	0	0	1	-1	-1	0	0	0	-1	1	1	-1	-1	-1	1	1	1	0	0	0	-1	0	0	0	-1	0	-1	0	0	0	0	0	0	-1	0	1	0	1	1	0	0	0	0
slr0730	hypothetical protein	Other categories	Hypothetical	1	0	0	0	0	0	-1	-1	0	0	0	-1	1	1	0	-1	-1	0	1	0	0	0	0	0	0	0	0	-1	0	0	0	0	0	1	0	0	0	-1	0	0	0	1	0	0	0	0
slr0731	hypothetical protein	Other categories	Hypothetical	-1	-1	0	-1	0	-1	0	-1	-1	0	0	-1	-1	0	1	1	0	0	0	-1	0	0	0	0	0	0	0	-1	0	1	0	1	0	0	1	0	0	-1	-1	-1	0	1	0	0	0	1
slr0732	hypothetical protein	Other categories	Hypothetical	0	-1	-1	0	-1	-1	0	-1	-1	0	0	0	0	-1	0	0	-1	0	0	0	0	0	0	0	0	0	0	0	0	-1	0	-1	0	0	0	-1	-1	0	-1	-1	0	0	0	0	0	0
slr0733	integrase-recombinase protein	Purines, pyrimidines, nucleosides, and nucleotides	DNA replication, restriction, modification, recombination, and repair	0	0	0	0	0	0	0	0	0	-1	0	0	0	0	0	0	0	0	0	0	0	0	0	0	0	0	0	0	0	-1	0	-1	0	0	0	0	0	0	1	1	1	0	0	-1	0	1
slr0734	hypothetical protein	Other categories	Hypothetical	0	0	0	0	1	0	1	1	1	1	1	0	1	1	0	1	1	0	0	0	0	0	0	0	0	0	0	1	0	0	0	-1	0	1	0	0	0	0	0	1	0	0	0	0	0	0
slr0737	photosystem I subunit II (psaD)	Photosynthesis and respiration	Photosystem I	-1	0	-1	-1	-1	0	-1	-1	-1	-1	0	-1	-1	0	0	1	0	-1	1	-1	1	-1	-1	-1	-1	0	0	-1	0	-1	-1	1	0	0	0	0	0	-1	-1	-1	0	1	-1	0	-1	0
slr0738	anthranilate synthetase alpha-subunit (trpE)	Amino acid biosynthesis	Aromatic amino acid family	-1	-1	-1	-1	-1	-1	1	1	1	1	1	-1	-1	0	1	1	1	-1	0	-1	0	0	0	0	0	0	0	-1	0	-1	0	0	0	-1	0	0	0	-1	-1	-1	0	1	0	0	0	1
slr0739	geranylgeranyl pyrophosphate synthase (crtE)	Biosynthesis of cofactors, prosthetic groups, and carriers	Carotenoid	-1	-1	0	-1	0	-1	0	0	0	1	0	0	-1	0	1	1	1	0	0	0	0	0	0	0	0	0	0	0	-1	-1	0	1	0	0	0	0	0	-1	0	-1	0	0	0	0	0	1
slr0740	hypothetical protein	Other categories	Hypothetical	0	0	0	0	-1	0	0	-1	-1	-1	-1	0	0	0	0	1	0	0	-1	0	-1	0	0	1	1	0	0	0	0	0	0	0	0	0	0	0	0	0	1	1	0	0	0	0	0	0
slr0741	transcriptional regulator	Purines, pyrimidines, nucleosides, and nucleotides	Regulatory functions	0	0	0	0	0	0	0	0	-1	0	-1	0	0	0	0	0	0	1	0	0	0	0	0	0	0	0	0	1	0	0	0	-1	0	0	0	0	-1	0	0	1	0	0	0	0	0	0
slr0742	hypothetical protein	Other categories	Hypothetical	0	-1	-1	-1	-1	-1	-1	-1	-1	-1	-1	-1	1	1	1	1	1	0	0	-1	0	1	0	0	1	0	0	1	0	-1	0	-1	-1	-1	-1	0	1	0	-1	-1	-1	1	0	0	1	0
slr0743	similar to N utilization substance protein	Transcription	RNA synthesis, modification, and DNA transcription	0	0	-1	-1	-1	-1	-1	0	0	0	0	-1	1	1	1	0	0	0	0	-1	-1	1	1	1	1	0	0	1	0	0	1	0	0	0	0	1	1	0	0	0	-1	1	0	0	0	0
slr0744	initiation factor IF-2 (infB)	Translation	Protein modification and translation factors	0	0	0	0	-1	0	-1	-1	-1	-1	-1	-1	1	0	0	0	0	0	0	0	0	0	0	0	0	0	0	0	0	-1	0	0	0	0	0	1	1	-1	0	0	-1	0	0	0	0	-1
slr0746	glucosylglycerolphosphate phosphatase (stpA)	Other categories	Adaptations and atypical conditions	0	1	0	1	1	0	0	1	1	1	1	-1	-1	0	0	0	-1	0	0	-1	0	0	0	0	-1	0	0	1	0	0	0	0	0	1	0	0	-1	-1	0	0	0	0	0	0	0	0
slr0747	glucosylglycerol transport system ATP-binding protein (ggtA)	Translation	Transport and binding proteins	0	0	0	0	0	0	0	0	0	0	0	1	0	0	0	0	-1	0	0	0	0	1	0	0	0	0	0	1	0	0	1	0	-1	0	0	0	0	-1	0	0	-1	-1	0	0	0	0
slr0748	hypothetical protein	Other categories	Hypothetical	0	0	0	0	0	0	0	0	0	0	0	-1	0	0	0	0	0	0	0	0	0	0	-1	0	0	0	0	0	0	0	0	0	0	0	0	0	0	1	1	1	1	0	0	0	0	0
slr0749	light-independent protochlorophyllide reductase iron protein subunit ChlL (chlL)	Biosynthesis of cofactors, prosthetic groups, and carriers	Cobalamin, heme, phycobilin and porphyrin	-1	-1	-1	-1	-1	-1	1	0	0	0	0	-1	-1	-1	-1	-1	-1	-1	1	-1	1	0	0	0	0	0	0	-1	-1	-1	0	1	0	0	0	0	0	-1	-1	-1	0	-1	0	0	0	0
slr0750	protochlorophillide reductase subunit ChlN (chlN)	Biosynthesis of cofactors, prosthetic groups, and carriers	Cobalamin, heme, phycobilin and porphyrin	-1	-1	-1	-1	-1	-1	-1	-1	1	1	0	-1	0	0	0	-1	-1	-1	0	-1	0	-1	0	0	-1	0	0	-1	-1	-1	-1	1	1	0	-1	0	1	-1	-1	-1	0	-1	0	0	-1	-1
slr0751	hypothetical protein	Other categories	Hypothetical	0	0	0	0	0	-1	1	0	1	0	0	0	-1	0	0	1	1	0	1	0	0	-1	0	0	0	0	0	0	0	0	0	1	0	0	0	0	-1	-1	-1	0	1	-1	0	-1	0	0
slr0752	enolase	Energy metabolism	Glycolysis	-1	-1	-1	-1	-1	-1	-1	-1	0	0	0	-1	-1	-1	0	1	1	0	-1	-1	0	1	0	0	1	0	0	-1	-1	0	0	1	-1	0	0	1	0	0	0	0	0	-1	0	0	0	-1
slr0753	probable transport protein	Translation	Transport and binding proteins	0	0	0	0	-1	-1	0	1	1	1	1	-1	-1	-1	-1	-1	-1	0	0	0	0	0	0	0	0	0	0	1	-1	0	0	1	0	0	0	0	0	-1	-1	-1	0	-1	0	0	0	0
slr0755	hypothetical protein	Other categories	Hypothetical	0	0	0	0	1	0	0	0	1	0	1	1	1	1	1	0	-1	0	0	0	0	0	0	0	0	0	0	1	1	-1	0	0	-1	0	1	0	0	0	-1	0	0	1	0	0	0	0
slr0756	circadian clock protein KaiA homolog (kaiA)	Other categories	Other	0	0	1	0	1	1	0	0	-1	0	0	-1	1	1	0	0	-1	0	-1	-1	0	1	0	0	0	0	0	1	0	0	0	-1	-1	0	-1	0	0	-1	0	1	0	1	0	0	0	0
slr0757	circadian clock protein KaiB homolog (kaiB1)	Other categories	Other	0	0	0	0	1	0	1	1	1	1	1	-1	0	0	0	0	0	0	0	0	-1	0	0	0	0	0	-1	0	0	0	1	0	0	0	0	0	0	0	0	0	0	-1	0	0	0	0
slr0758	circadian clock protein KaiC homolog (kaiC1)	Other categories	Other	-1	1	1	0	0	0	-1	-1	1	0	1	1	1	1	1	1	1	0	0	-1	0	0	0	0	0	0	0	0	0	0	0	0	-1	1	0	0	0	-1	-1	0	1	1	0	0	0	0
slr0765	hypothetical protein	Other categories	Hypothetical	-1	0	1	1	1	0	-1	1	0	-1	1	0	-1	0	0	1	1	0	-1	-1	0	0	0	0	0	0	0	0	0	0	-1	1	0	-1	0	-1	-1	-1	0	-1	0	0	-1	0	0	0
slr0769	hypothetical protein	Other categories	Hypothetical	-1	0	0	0	-1	0	0	-1	0	0	-1	-1	0	0	0	1	0	-1	-1	0	0	0	0	0	0	0	0	0	0	1	0	0	0	0	0	0	0	0	1	1	0	0	0	0	1	0
slr0770	hypothetical protein	Other categories	Hypothetical	0	0	0	1	1	0	1	0	0	1	0	-1	1	0	0	1	1	1	0	0	0	1	0	0	0	0	0	0	0	0	0	-1	0	0	0	0	0	0	1	0	0	0	0	-1	0	0
slr0771	hypothetical protein	Other categories	Hypothetical	0	0	0	0	0	0	1	0	0	1	1	0	1	1	1	1	0	0	0	0	0	0	0	0	0	0	0	1	0	0	0	0	0	1	0	0	0	0	0	0	0	0	0	-1	0	0
slr0772	protochlorophyllide reductase ChlB subunit (chlB)	Biosynthesis of cofactors, prosthetic groups, and carriers	Cobalamin, heme, phycobilin and porphyrin	-1	-1	-1	-1	-1	0	0	0	0	0	0	-1	-1	-1	-1	-1	-1	-1	0	-1	0	-1	0	0	0	1	0	-1	-1	0	0	1	0	0	0	1	1	-1	0	-1	0	1	0	0	-1	-1
slr0773	hypothetical protein	Other categories	Hypothetical	0	0	0	0	0	0	1	1	1	1	1	1	1	1	1	1	1	0	0	0	1	0	0	0	0	0	0	0	0	0	-1	0	0	0	0	0	-1	-1	0	0	0	1	-1	0	0	0
slr0774	protein-export membrane protein SecD (secD)	Cellular processes	Protein and peptide secretion	0	0	0	0	0	0	1	0	1	1	1	0	1	1	1	1	1	-1	-1	0	0	0	0	1	0	0	0	0	1	0	0	0	0	0	0	0	0	1	-1	0	-1	1	0	0	1	1
slr0775	protein-export membrane protein SecF (secF)	Cellular processes	Protein and peptide secretion	-1	-1	-1	-1	-1	-1	-1	-1	-1	-1	-1	0	0	0	1	1	1	-1	0	-1	0	0	0	0	0	0	0	0	1	-1	0	1	0	0	-1	0	-1	-1	-1	-1	-1	0	0	0	0	1
slr0776	UDP-3-o-[3-hydroxymyristoyl] glucosamine n-acyltransferase	Energy metabolism	Fatty acid, phospholipid and sterol metabolism	0	0	0	0	1	0	1	-1	1	-1	1	1	-1	-1	-1	0	0	-1	0	-1	0	0	0	0	0	0	0	0	0	0	0	1	0	-1	0	0	0	0	0	0	-1	1	0	0	0	0
slr0779	hypothetical protein	Other categories	Hypothetical	-1	-1	-1	-1	-1	-1	0	-1	-1	0	-1	1	-1	-1	0	-1	-1	0	1	0	0	0	0	0	0	0	0	1	0	1	0	-1	0	0	0	1	1	0	1	1	1	0	0	0	0	0
slr0780	hypothetical protein	Other categories	Hypothetical	0	0	0	-1	-1	-1	-1	-1	-1	-1	-1	0	-1	-1	-1	0	-1	0	0	0	0	0	0	-1	0	0	0	1	0	0	0	0	0	0	0	0	0	0	1	1	1	0	0	0	0	0
slr0782	putative flavin-containing monoamine oxidase	Other categories	Other	0	0	0	0	0	0	1	1	1	1	1	1	0	-1	0	-1	-1	0	0	0	0	0	0	0	0	0	0	-1	0	1	0	1	0	-1	0	0	0	0	0	1	0	0	0	-1	0	0
slr0783	triosephosphate isomerase (tpi)	Photosynthesis and respiration	CO2 fixation	-1	0	0	-1	-1	-1	-1	0	-1	0	-1	1	1	1	1	1	1	-1	-1	-1	-1	0	0	0	0	0	0	-1	0	0	0	1	0	0	0	0	0	-1	-1	-1	0	1	0	0	0	0
slr0784	hypothetical protein	Other categories	Hypothetical	-1	0	0	-1	0	-1	0	-1	-1	0	-1	1	1	0	0	1	0	-1	-1	0	-1	0	0	0	0	0	0	-1	0	0	0	1	0	1	0	0	-1	-1	0	-1	0	1	0	0	0	0
slr0786	methionine aminopeptidase	Translation	Protein modification and translation factors	0	0	0	0	1	0	1	1	1	1	1	1	1	0	0	0	0	0	1	0	0	0	0	0	0	0	0	1	-1	0	0	-1	0	-1	0	0	0	0	1	0	0	-1	0	0	0	0
slr0787	hypothetical protein	Other categories	Hypothetical	1	1	0	1	1	1	1	1	1	1	1	-1	-1	-1	-1	-1	-1	0	0	0	0	0	0	0	0	0	0	0	0	1	0	0	1	0	0	0	0	-1	1	1	1	0	0	0	0	0
slr0788	similar to pre-B cell enhancing factor	Other categories	Other	1	1	1	1	1	0	1	1	0	0	1	-1	-1	-1	-1	-1	-1	0	0	0	0	0	0	0	0	0	0	0	0	0	0	-1	0	0	0	0	0	0	1	-1	0	-1	0	0	0	0
slr0789	hypothetical protein	Other categories	Hypothetical	1	0	1	1	0	1	-1	0	-1	0	-1	0	1	0	-1	-1	-1	0	0	1	1	0	0	0	0	0	0	0	0	0	0	-1	0	0	0	-1	-1	1	1	1	1	0	0	0	0	0
slr0790	similar to ultraviolet light resistance protein B	Purines, pyrimidines, nucleosides, and nucleotides	DNA replication, restriction, modification, recombination, and repair	0	0	0	0	1	0	1	1	1	1	1	0	1	1	0	0	-1	0	0	1	0	0	0	0	0	0	0	0	0	0	0	-1	0	0	0	0	0	0	-1	0	1	0	0	0	0	0
slr0793	unknown protein	Other categories	Unknown	0	0	0	0	1	0	0	1	1	1	0	0	1	0	0	1	1	0	0	0	0	0	0	0	0	0	0	1	0	0	0	0	0	0	0	0	0	0	0	0	0	0	0	0	0	0
slr0794	cation efflux system protein	Translation	Transport and binding proteins	0	0	0	0	0	0	0	0	0	0	0	1	0	0	0	0	0	0	0	0	0	0	0	0	0	0	0	0	0	1	0	0	0	0	-1	0	0	0	1	1	1	0	0	0	-1	0
slr0795	hypothetical protein	Other categories	Hypothetical	0	0	1	1	1	1	1	1	1	1	0	0	0	0	0	0	0	0	-1	0	0	0	0	0	0	0	0	0	0	0	0	0	-1	1	0	0	0	0	0	0	1	0	0	0	-1	0
slr0796	nickel resistance protein NreB homolog	Translation	Transport and binding proteins	0	1	1	1	1	1	-1	-1	0	-1	-1	1	1	1	1	1	0	0	0	0	0	0	0	0	0	0	0	1	1	0	0	-1	0	0	0	0	0	-1	-1	-1	1	1	0	-1	0	0
slr0797	Cobalt transporter CoaT (coaT)	Translation	Transport and binding proteins	0	0	0	1	0	1	1	1	1	1	1	1	0	0	-1	-1	-1	0	0	0	0	0	-1	0	0	0	0	0	0	0	0	0	0	0	0	0	0	0	0	1	0	0	0	0	0	0
slr0798	Zinc exporter ZiaA (ziaA)	Translation	Transport and binding proteins	0	0	0	1	1	0	1	1	1	1	1	1	0	0	0	-1	0	0	0	0	0	0	0	0	0	0	0	0	0	-1	0	1	0	0	-1	0	-1	0	0	0	0	1	0	0	-1	0
slr0799	putative transposase [ISY802_c]	Other categories	Transposon-related functions	0	0	0	0	0	0	0	0	0	0	0	0	0	0	0	0	0	0	0	0	0	0	0	0	0	0	0	0	0	0	0	0	0		0	0	0	0	0	1	1	0	0	0	0	0
slr0800	putative transposase [ISY802_c]	Other categories	Transposon-related functions	0	0	0	0	0	0	0	0	0	0	0	0	0	0	0	0	0	0	0	0	0	0	0	0	0	0	0	0	0	-1	0	0	0		0	0	0	0	1	1	0	0	0	0	0	0
slr0801	hypothetical protein	Other categories	Hypothetical	0	0	1	0	0	0	0	0	0	0	0	1	0	0	0	0	0	0	0	0	0	0	0	0	0	0	0	0	0	0	0	0	0	0	0	1	0	1	1	1	0	0	0	0	0	0
slr0804	probable D-alanyl-D-alanine carboxypeptidase	Cell envelope	Murein sacculus and peptidoglycan	0	-1	-1	-1	-1	-1	-1	-1	-1	0	-1	-1	-1	1	1	1	1	-1	-1	-1	-1	0	0	0	0	0	0	0	-1	0	0	1	-1	0	0	1	0	-1	-1	-1	-1	0	0	0	-1	0
slr0806	hypothetical protein	Other categories	Hypothetical	0	0	0	0	0	0	1	1	1	1	1	-1	0	1	1	1	1	0	-1	0	0	0	0	0	1	0	0	1	-1	-1	0	0	-1	0	0	0	0	-1	-1	-1	-1	0	0	0	0	1
slr0807	probable o-sialoglycoprotein endopeptidase	Translation	Degradation of proteins, peptides, and glycopeptides	0	0	0	0	0	1	1	0	0	0	0	1	0	0	0	-1	-1	0	0	0	0	0	0	0	0	0	0	-1	0	0	0	0	0	0	0	0	0	1	1	1	0	0	0	0	-1	0
slr0808	16S rRNA processing protein RimM homolog	Translation	Ribosomal proteins	0	0	0	0	0	1	0	0	0	0	0	0	0	0	0	-1	0	0	0	-1	0	0	0	0	0	0	0	0	0	0	0	0	0	0	-1	0	0	0	0	0	0	0	0	0	0	0
slr0809	dTDP-glucose 4,6-dehydratase (rfbB)	Cell envelope	Surface polysaccharides, lipopolysaccharides and antigens	-1	-1	-1	-1	0	-1	0	1	1	1	1	-1	1	1	1	1	1	-1	-1	-1	0	0	0	0	0	0	0	0	0	0	0	0	-1	1	0	0	1	0	1	1	0	0	-1	-1	0	-1
slr0810	hypothetical protein	Other categories	Hypothetical	0	1	1	1	1	1	1	1	1	0	1	-1	0	-1	-1	-1	0	0	-1	0	0	0	0	0	0	0	0	1	0	0	0	0	0	1	0	0	0	0	1	1	0	-1	0	0	0	0
slr0812	hypothetical protein	Other categories	Hypothetical	0	0	0	0	0	0	1	1	0	1	0	1	-1	0	0	0	0	0	1	0	0	0	0	0	0	0	0	1	0	0	0	0	0	0	0	0	0	-1	0	1	-1	0	0	0	0	0
slr0813	hypothetical protein	Other categories	Hypothetical	0	0	0	0	0	0	1	1	1	1	1	0	1	0	0	1	1	0	-1	0	-1	0	0	0	0	0	0	1	1	0	0	-1	-1	0	1	0	-1	1	1	1	-1	1	0	0	1	0
slr0815	hypothetical protein	Other categories	Hypothetical	0	0	0	0	0	0	-1	-1	0	-1	-1	-1	-1	-1	-1	-1	-1	1	0	1	1	0	0	0	0	0	0	1	0	0	0	0	0	0	0	0	-1	0	1	0	0	0	0	0	0	0
slr0816	hypothetical protein	Other categories	Hypothetical	0	0	0	0	0	0	0	1	1	1	1	-1	-1	-1	-1	-1	-1	1	0	0	0	0	0	0	0	0	0	1	0	0	0	0	0	0	0	0	0	0	1	1	0	0	1	0	0	0
slr0817	salicylate biosynthesis isochorismate synthase	Translation	Transport and binding proteins	0	-1	0	-1	0	0	-1	-1	0	0	-1	-1	1	1	1	1	1	0	-1	0	0	0	0	0	0	0	0	0	1	0	0	0	0	0	0	0	-1	-1	-1	0	0	0	0	0	0	0
slr0818	hypothetical protein	Other categories	Hypothetical	0	0	1	1	0	1	1	1	1	1	1	0	-1	-1	-1	-1	-1	0	0	0	0	0	0	0	0	0	0	0	0	0	0	0	1	0	0	0	0	0	1	0	-1	0	0	0	0	0
slr0819	apolipoprotein N-acyltransferase	Cell envelope	Membranes, lipoproteins, and porins	0	0	1	0	1	0	1	1	1	1	1	0	1	0	-1	-1	0	0	0	0	0	0	0	0	0	0	0	0	0	0	0	0	0	0	0	0	0	0	1	1	0	0	0	0	0	0
slr0820	probable glycosyltransferase	Central intermediary metabolism	Polysaccharides and glycoproteins	0	0	0	0	1	0	1	1	1	1	1	0	0	1	1	0	0	0	0	0	0	0	0	0	0	0	0	0	0	0	0	0	0	0	0	0	0	0	0	0	1	0	0	0	0	0
slr0821	hypothetical protein	Other categories	Hypothetical	0	0	0	0	-1	0	0	0	-1	0	-1	0	0	0	1	1	0	0	0	0	0	1	0	0	1	1	0	-1	0	0	0	0	0	-1	0	0	0	0	0	0	0	1	0	0	0	0
slr0822	cation-transporting ATPase PacL homolog	Translation	Transport and binding proteins	1	0	0	-1	0	1	-1	-1	-1	1	-1	1	1	1	1	1	0	1	0	0	0	0	0	0	0	0	0	0	0	0	0	0	0	0	0	0	0	0	1	1	1	0	0	0	0	0
slr0823	photosystem I assembly related protein (ycf3)	Photosynthesis and respiration	Photosystem I	0	0	0	0	-1	0	-1	-1	-1	-1	-1	0	1	1	0	1	0	-1	0	0	0	0	-1	0	0	0	0	0	0	0	0	0	0	1	0	0	0	0	1	1	1	0	0	0	0	0
slr0825	probable peptidase	Other categories	Other	0	1	0	0	-1	0	-1	-1	0	-1	-1	0	-1	-1	-1	-1	1	0	1	0	0	0	0	0	0	0	0	-1	0	0	0	0	0	0	0	0	0	0	0	0	-1	-1	0	0	0	0
slr0827	alanine racemase	Cell envelope	Murein sacculus and peptidoglycan	0	0	0	-1	-1	-1	-1	-1	-1	-1	-1	1	1	1	1	1	1	0	0	0	0	0	0	0	0	0	0	-1	0	1	0	0	0	1	0	0	0	1	1	1	0	1	0	0	-1	0
slr0829	unknown protein	Other categories	Unknown	0	0	0	0	0	0	0	0	0	0	0	0	1	1	1	1	0	0	0	0	0	0	0	0	0	0	0	0	0	0	0	0	0	0	0	0	1	0	-1	0	1	0	0	0	0	0
slr0833	replicative DNA helicase (dnaB)	Purines, pyrimidines, nucleosides, and nucleotides	DNA replication, restriction, modification, recombination, and repair	0	0	0	1	1	1	1	1	1	1	1	0	-1	-1	0	-1	-1	-1	0	0	0	0	0	0	0	0	0	0	0	-1	0	0	0	0	0	0	0	0	0	0	-1	0	0	0	0	0
slr0835	MoxR protein homolog	Purines, pyrimidines, nucleosides, and nucleotides	Regulatory functions	1	0	-1	0	-1	-1	0	-1	0	0	-1	0	1	1	1	1	1	-1	0	0	0	0	0	0	0	0	0	-1	0	0	0	0	-1	0	-1	0	0	0	0	0	-1	0	0	0	0	1
slr0836	dTDP-glucose 4,6-dehydratase (rfbB)	Cell envelope	Surface polysaccharides, lipopolysaccharides and antigens	0	0	0	0	0	0	1	0	1	0	1	0	0	0	0	0	0	0	-1	0	0	0	0	0	0	0	0	0	0	-1	0	0	0	-1	0	0	0	0	0	0	-1	0	0	0	0	0
slr0838	phosphoribosyl formylglycinamidine cyclo-ligase (purM)	Purines, pyrimidines, nucleosides, and nucleotides	Purine ribonucleotide biosynthesis	0	0	0	0	0	0	1	1	0	0	1	1	0	0	0	0	0	0	-1	0	0	0	0	0	0	0	0	-1	0	0	0	1	0	0	0	0	0	0	0	0	-1	-1	0	0	0	0
slr0839	ferrochelatase (hemH)	Biosynthesis of cofactors, prosthetic groups, and carriers	Cobalamin, heme, phycobilin and porphyrin	0	0	0	0	0	0	-1	-1	-1	-1	-1	-1	1	1	1	1	1	1	0	1	1	1	0	0	0	0	0	0	1	1	0	0	0	0	0	0	-1	1	1	1	0	-1	0	0	-1	-1
slr0841	unknown protein	Other categories	Unknown	0	0	0	0	0	0	1	0	1	0	1	1	0	0	-1	-1	-1	0	0	1	0	0	0	0	0	0	0	-1	0	1	0	-1	0	0	0	-1	-1	-1	1	1	0	1	0	-1	1	0
slr0842	hypothetical protein	Other categories	Hypothetical	0	0	0	0	0	0	-1	-1	-1	0	-1	0	0	0	0	0	0	1	0	0	0	0	0	0	0	0	0	0	0	0	0	0	0	-1	0	-1	-1	-1	-1	0	1	-1	0	0	0	0
slr0844	NADH dehydrogenase subunit 5 (ndhF1)	Photosynthesis and respiration	NADH dehydrogenase	0	0	0	0	0	0	-1	-1	0	-1	-1	-1	0	1	0	0	1	1	0	1	0	0	0	0	0	0	0	0	0	1	0	0	0	1	0	0	-1	-1	0	-1	0	-1	0	0	0	0
slr0845	hypothetical protein	Other categories	Hypothetical	1	0	0	0	1	1	1	1	1	1	1	1	1	0	-1	-1	-1	1	1	1	1	0	0	0	0	0	0	1	0	-1	0	-1	0	0	0	0	-1	-1	0	1	0	-1	0	0	0	0
slr0846	hypothetical protein	Other categories	Hypothetical	0	1	0	1	0	0	1	1	0	0	0	0	0	0	0	0	0	0	0	0	0	0	0	0	0	0	0	0	1	0	0	0	0	0	0	0	0	0	1	0	1	0	0	0	0	1
slr0847	phosphopantetheine adenylyltransferase	Cell envelope	Surface polysaccharides, lipopolysaccharides and antigens	0	0	0	0	1	0	1	1	1	1	1	0	0	0	0	0	0	0	0	0	0	0	0	0	0	0	0	0	0	0	0	0	0	0	0	0	0	0	0	0	-1	0	0	0	0	-1
slr0848	hypothetical protein	Other categories	Hypothetical	0	0	0	0	0	0	1	1	1	1	1	-1	0	1	1	1	1	0	-1	0	0	0	0	0	0	0	0	0	0	0	0	0	-1	1	0	0	0	0	0	0	-1	0	0	0	0	0
slr0851	type 2 NADH dehydrogenase (ndbA)	Photosynthesis and respiration	NADH dehydrogenase	0	0	0	0	1	0	0	0	1	0	1	0	1	1	0	0	1	0	0	0	0	0	0	0	0	0	0	1	0	1	0	-1	0	0	0	0	0	0	0	0	0	0	0	0	0	0
slr0852	hypothetical protein	Other categories	Hypothetical	0	0	1	-1	0	0	0	0	0	0	0	1	0	-1	0	-1	-1	1	1	0	0	1	0	0	0	0	0	1	0	0	0	-1	0	1	0	0	0	-1	0	1	0	1	0	0	0	0
slr0853	ribosomal-protein-alanine acetyltransferase	Translation	Ribosomal proteins	0	0	0	0	0	0	0	0	0	0	0	1	1	0	0	-1	-1	1	1	0	0	0	0	-1	0	0	0	1	0	0	0	-1	0	0	0	0	1	0	1	0	0	0	0	0	0	1
slr0854	DNA photolyase (phrA)	Purines, pyrimidines, nucleosides, and nucleotides	DNA replication, restriction, modification, recombination, and repair	0	0	0	0	1	0	1	1	1	1	1	1	1	1	1	1	0	1	0	0	0	0	0	0	0	0	0	0	1	0	0	-1	0	1	1	0	0	0	1	1	1	0	0	0	1	1
slr0856	putative transposase [ISY100_l]	Other categories	Transposon-related functions	0	0	0	0	0	0	0	0	0	0	0	0	0	0	0	0	0	0	0	0	0	0	0	0	0	0	0	0	0	-1	0	0	0		0	-1	-1	0	-1	-1	0	0	0	0	0	0
slr0857	putative transposase [ISY100_l]	Other categories	Transposon-related functions	0	0	0	0	0	0	0	0	0	0	0	0	0	0	0	0	0	0	0	0	0	0	0	0	0	0	0	0	0	-1	0	0	0		0	0	-1	0	-1	0	0	0	0	0	0	0
slr0861	glycinamide ribonucleotide transformylase (purT)	Purines, pyrimidines, nucleosides, and nucleotides	Purine ribonucleotide biosynthesis	0	0	0	0	0	0	0	1	1	0	1	1	-1	-1	-1	-1	-1	1	0	0	0	0	0	0	0	0	0	0	0	0	0	0	0	0	0	0	0	-1	0	0	0	0	0	0	0	1
slr0862	probable sugar kinase	Other categories	Other	0	0	0	0	0	0	1	1	0	0	1	1	-1	-1	0	1	0	0	0	0	0	0	0	0	0	0	0	-1	0	0	0	0	0	0	-1	0	0	0	0	0	0	0	0	0	0	0
slr0863	hypothetical protein	Other categories	Hypothetical	0	0	0	1	1	0	1	1	1	1	1	1	1	1	-1	-1	-1	1	0	0	0	0	0	0	0	0	0	0	0	0	0	-1	0	0	-1	1	0	-1	-1	-1	0	1	0	0	0	0
slr0864	ATP-binding protein of ABC transporter	Translation	Transport and binding proteins	0	0	0	-1	0	0	0	0	0	0	0	-1	1	1	-1	-1	-1	0	0	0	0	0	0	0	0	0	0	-1	0	-1	0	0	0	1	-1	1	0	0	-1	0	0	1	0	0	0	0
slr0865	hypothetical protein	Other categories	Hypothetical	0	0	0	0	1	0	0	0	1	1	1	0	-1	-1	-1	-1	-1	0	0	0	0	0	0	0	0	0	0	-1	0	0	0	1	0	0	0	0	0	1	1	1	0	0	0	1	0	0
slr0867	unknown protein	Other categories	Unknown	0	0	0	1	0	1	1	1	-1	0	-1	0	0	0	0	0	0	0	0	0	0	0	0	0	0	0	0	0	0	0	0	-1	0	1	0	0	0	0	0	0	1	0	0	0	0	0
slr0868	unknown protein	Other categories	Unknown	0	0	1	1	1	0	1	1	1	0	1	0	-1	0	0	0	0	0	1	0	0	0	0	-1	0	0	0	-1	0	0	0	0	0	0	0	-1	0	0	-1	-1	1	0	0	0	0	0
slr0869	hypothetical protein	Other categories	Hypothetical	0	0	0	-1	0	0	0	0	1	1	0	-1	0	0	-1	-1	0	-1	0	0	0	0	0	0	0	0	0	-1	0	1	-1	1	0	0	0	0	0	0	1	1	1	0	0	0	0	0
slr0870	hypothetical protein	Other categories	Hypothetical	0	0	0	0	0	0	1	0	0	0	1	0	0	1	0	1	1	0	0	0	0	0	0	-1	-1	0	0	-1	0	0	0	0	0	1	-1	0	0	0	0	0	1	0	0	0	0	0
slr0871	unknown protein	Other categories	Unknown	-1	0	0	0	0	0	1	1	1	1	1	0	0	0	0	0	1	0	0	0	0	0	0	0	0	0	0	0	0	0	0	1	0	0	0	0	0	0	0	0	0	0	0	0	0	0
slr0872	hypothetical protein	Other categories	Hypothetical	1	1	0	1	0	1	0	-1	-1	0	0	-1	1	1	0	-1	0	0	0	0	0	0	0	0	0	0	0	0	0	1	0	-1	-1	0	0	0	1	0	0	1	1	0	0	0	1	0
slr0875	large-conductance mechanosensitive channel	Translation	Transport and binding proteins	-1	-1	-1	-1	-1	-1	0	-1	0	0	0	1	-1	-1	-1	0	0	-1	0	-1	0	0	0	0	0	0	0	-1	0	-1	-1	1	0	0	0	0	0	0	0	0	0	1	0	0	-1	0
slr0876	hypothetical protein	Other categories	Hypothetical	0	0	0	-1	-1	0	-1	-1	0	-1	-1	-1	0	0	0	0	1	0	0	0	0	0	0	0	0	0	0	0	0	1	0	0	0	1	0	1	1	0	0	0	-1	-1	0	0	0	0
slr0877	glutamyl-tRNA(Gln) amidotransferase subunit A	Translation	Aminoacyl tRNA synthetases and tRNA modification	0	-1	-1	-1	-1	-1	-1	-1	-1	-1	-1	1	0	0	1	1	1	-1	0	-1	-1	0	0	0	0	0	0	0	-1	0	0	0	0	0	-1	0	0	0	0	0	-1	1	0	0	0	0
slr0878	hypothetical protein	Other categories	Hypothetical	0	0	0	0	0	0	0	0	0	1	0	0	0	0	1	1	1	0	0	0	0	0	0	0	0	0	0	1	0	0	0	-1	0	0	-1	0	0	-1	0	0	-1	0	0	0	0	0
slr0879	glycine decarboxylase complex H-protein	Energy metabolism	Amino acids and amines	0	-1	-1	-1	-1	-1	-1	0	-1	0	0	1	0	0	1	1	0	-1	0	0	0	0	0	0	0	0	0	-1	0	0	0	0	0	-1	0	0	-1	-1	-1	0	-1	-1	0	0	0	0
slr0880	similar to fibronectin binding protein	Other categories	Other	0	-1	-1	-1	-1	-1	0	-1	0	-1	0	0	0	-1	1	1	0	-1	0	0	0	0	0	0	0	0	0	0	1	0	0	0	0	0	0	0	0	-1	0	0	0	-1	0	0	0	1
slr0881	unknown protein	Other categories	Unknown	0	0	0	1	1	0	1	1	1	0	1	1	1	1	1	0	0	0	-1	0	0	0	0	0	0	0	0	0	0	0	0	0	0	0	0	0	0	-1	0	0	1	0	0	0	0	0
slr0882	hypothetical protein YCF84 (ycf84)	Other categories	Hypothetical	0	-1	-1	-1	0	-1	-1	0	0	0	0	-1	1	1	1	1	1	-1	0	-1	0	0	0	0	1	0	0	1	0	0	0	0	0	0	0	0	0	0	-1	0	0	0	0	0	0	0
slr0883	hypothetical protein	Other categories	Hypothetical	-1	-1	0	-1	-1	-1	1	-1	0	-1	0	1	1	0	1	1	1	0	0	0	0	1	0	0	0	0	0	0	0	1	0	0	-1	1	0	0	0	0	0	0	0	0	-1	0	0	0
slr0884	glyceraldehyde 3-phosphate dehydrogenase (gap1)	Energy metabolism	Glycolysis	-1	-1	-1	-1	0	-1	0	0	0	0	0	0	0	1	1	1	1	0	0	0	0	0	0	0	0	0	0	-1	1	1	0	0	0	0	0	-1	-1	-1	-1	-1	0	-1	-1	0	0	0
slr0885	hypothetical protein	Other categories	Hypothetical	0	1	0	1	1	0	1	1	1	0	1	-1	-1	0	-1	-1	-1	0	0	0	0	0	0	0	0	0	0	1	0	0	0	-1	1	0	0	0	-1	0	1	1	1	-1	0	0	0	1
slr0886	3-oxoacyl-[acyl-carrier protein] reductase	Energy metabolism	Fatty acid, phospholipid and sterol metabolism	0	0	0	0	0	0	1	1	1	1	1	0	-1	-1	0	1	0	-1	0	0	0	0	0	0	1	0	0	-1	-1	0	0	1	0	0	0	0	0	-1	-1	-1	-1	1	0	0	0	0
slr0887	hypothetical protein	Other categories	Hypothetical	0	0	0	0	0	0	0	1	1	0	1	-1	-1	-1	0	1	0	0	0	0	0	0	0	0	0	0	0	0	0	0	0	1	0	0	0	0	0	-1	0	0	0	0	0	0	1	1
slr0888	hypothetical protein	Other categories	Hypothetical	1	0	0	0	0	1	0	0	0	0	0	1	1	-1	-1	-1	-1	-1	1	1	1	-1	-1	0	0	0	0	-1	-1	-1	0	1	1	0	-1	-1	-1	-1	0	0	0	1	0	0	0	-1
slr0889	hypothetical protein	Other categories	Hypothetical	1	0	1	0	1	1	1	1	1	0	0	-1	1	1	-1	-1	-1	0	0	0	0	0	0	0	0	0	0	1	-1	0	0	-1	0	0	0	0	0	0	1	1	0	1	0	0	-1	0
slr0890	unknown protein	Other categories	Unknown	0	1	1	1	1	1	1	1	1	1	1	0	1	0	-1	-1	-1	0	0	0	1	0	0	0	0	0	0	0	-1	0	0	-1	0	0	0	0	0	0	1	-1	1	0	0	0	0	0
slr0891	N-acetylmuramoyl-L-alanine amidase	Cell envelope	Murein sacculus and peptidoglycan	0	-1	0	-1	0	-1	0	1	1	1	1	0	0	0	0	-1	0	0	0	-1	0	0	0	0	0	0	0	-1	0	-1	0	1	0	0	0	0	1	0	1	1	0	0	0	0	0	0
slr0895	transcriptional regulator	Purines, pyrimidines, nucleosides, and nucleotides	Regulatory functions	0	0	0	1	0	0	-1	-1	-1	0	-1	1	-1	-1	-1	0	0	0	0	0	0	0	0	0	0	0	0	1	0	-1	0	0	0	0	0	0	0	0	1	0	1	0	0	0	0	0
slr0896	multi-drug efflux transporter	Translation	Transport and binding proteins	0	0	0	1	1	0	0	0	0	1	1	0	0	0	0	0	0	0	0	0	0	0	0	0	0	0	0	1	0	0	0	0	0	0	-1	0	0	0	0	1	-1	0	0	0	0	0
[truncated: 1,266 more rows]
[truncated: 22 more columns]
