# Supplementary material for: Integrative analysis of large scale expression profiles reveals core transcriptional response and coordination between multiple cellular processes in a cyanobacterium
Source: BMC Syst Biol. 2010 Aug 2;4:105. doi: 10.1186/1752-0509-4-105 (PMC2924297; doi:10.1186/1752-0509-4-105)
Supplement: Additional file 4 — Regulation of genes across perturbations. This table gives the percentage of perturbations in which a given gene is differentially regulated. [file 1752-0509-4-105-S4.XLS]

## Sheet: Sheet1
Additional file 4: Regulation of genes across perturbations. The up/down percentage was calculated from the descritized expression given in supplementary Table S3.
GeneName	GeneFunction	UpPercent	DownPercent	Total
slr0335	phycobilisome core-membrane linker polypeptide (apcE)	0.044118	0.779412	0.823529
slr1459	phycobilisome core component (apcF)	0.073529	0.75	0.823529
sll0416	60kD chaperonin 2 (groEL-2)	0.529412	0.264706	0.794118
sll1577	phycocyanin beta subunit (cpcB)	0.117647	0.661765	0.779412
slr2051	phycobilisome rod-core linker polypeptide (cpcG1)	0.088235	0.691176	0.779412
sll1801	50S ribosomal protein L23 (rpl23)	0.367647	0.397059	0.764706
slr0147	hypothetical protein	0.161765	0.602941	0.764706
sll1802	50S ribosomal protein L2 (rpl2)	0.338235	0.411765	0.75
sml0008	photosystem I subunit IX (psaJ)	0.102941	0.647059	0.75
sll1321	ATP synthase protein I (atp1)	0.117647	0.617647	0.735294
sll1579	phycobilisome rod linker polypeptide (cpcC2)	0.147059	0.588235	0.735294
sll1785	unknown protein	0.088235	0.647059	0.735294
slr0082	hypothetical protein	0.588235	0.147059	0.735294
slr0150	ferredoxin, petF-like protein	0.147059	0.588235	0.735294
slr1852	unknown protein	0.029412	0.705882	0.735294
slr2075	10kD chaperonin (groES)	0.514706	0.220588	0.735294
sll1713	histidinol-phosphate aminotransferase (hisC)	0.117647	0.602941	0.720588
sll1783	hypothetical protein	0.058824	0.661765	0.720588
slr0149	hypothetical protein	0.147059	0.573529	0.720588
sll1185	coproporphyrinogen III oxidase (hemF)	0.132353	0.573529	0.705882
sll1483	hypothetical protein	0.544118	0.161765	0.705882
sll1784	unknown protein	0.058824	0.647059	0.705882
slr0012	ribulose bisphosphate carboxylase small subunit (rbcS)	0.147059	0.558824	0.705882
slr0581	unknown protein	0.558824	0.147059	0.705882
slr1854	unknown protein	0.058824	0.647059	0.705882
slr1986	allophycocyanin beta subunit (apcB)	0.058824	0.647059	0.705882
sll0258	cytochrome c550 (psbV)	0.073529	0.617647	0.691176
sll0543	hypothetical protein	0.117647	0.573529	0.691176
sll1325	ATP synthase d subunit (atpD)	0.073529	0.617647	0.691176
sll1580	phycobilisome rod linker polypeptide (cpcC1)	0.147059	0.544118	0.691176
sll1694	pilin polypeptide PilA1 (pilA1)	0.235294	0.455882	0.691176
slr0144	hypothetical protein	0.073529	0.617647	0.691176
slr0148	hypothetical protein	0.132353	0.558824	0.691176
slr0708	unknown protein	0.058824	0.632353	0.691176
slr0737	photosystem I subunit II (psaD)	0.073529	0.617647	0.691176
slr1020	sulfolipid biosynthesis protein	0.088235	0.602941	0.691176
slr1176	glucose-1-phosphate adenylyltransferase	0.102941	0.588235	0.691176
slr2057	water channel protein	0.088235	0.602941	0.691176
slr2067	allophycocyanin alpha subunit (apcA)	0.058824	0.632353	0.691176
sll0680	phosphate-binding periplasmic protein precursor (PBP)	0.25	0.426471	0.676471
sll1091	geranylgeranyl hydrogenase (chlP)	0.117647	0.558824	0.676471
sll1306	unknown protein	0.102941	0.573529	0.676471
sll1324	ATP synthase subunit b (atpF)	0.102941	0.573529	0.676471
sll1342	NAD(P)-dependent glyceraldehyde-3-phosphate dehydrogenase (gap2)	0.044118	0.632353	0.676471
sll1712	DNA binding protein HU	0.044118	0.632353	0.676471
slr0146	hypothetical protein	0.132353	0.544118	0.676471
slr0742	hypothetical protein	0.367647	0.308824	0.676471
slr0906	photosystem II core light harvesting protein (psbB)	0.102941	0.573529	0.676471
ssl0563	photosystem I subunit VII (psaC)	0.102941	0.573529	0.676471
ssr1375	hypothetical protein	0.088235	0.588235	0.676471
sll0819	photosystem I reaction center subunit III precursor (PSI-F), plastocyanin (cyt c553) docking protein (psaF)	0.073529	0.588235	0.661765
sll1184	heme oxygenase (ho1)	0.044118	0.617647	0.661765
sll1270	Periplasmic substrate-binding and integral membrane protein of the ABC-type Bgt permease for basic amino acids and glutamine BgtB (BgtB)	0.102941	0.558824	0.661765
sll1742	transcription antitermination protein NusG (nusG)	0.397059	0.264706	0.661765
sll1800	50S ribosomal protein L4 (rpl4)	0.279412	0.382353	0.661765
slr0083	RNA helicase Light (crhR)	0.470588	0.191176	0.661765
slr0151	unknown protein	0.161765	0.5	0.661765
slr0342	cytochrome b6 (petB)	0.058824	0.602941	0.661765
slr0447	substrate-binding protein of ABC transporter	0.132353	0.529412	0.661765
slr1808	transfer RNA-Gln reductase (hemA)	0.088235	0.573529	0.661765
sll0020	ATP-dependent Clp protease regulatory subunit (clpC)	0.5	0.147059	0.647059
sll1097	30S ribosomal protein S7 (rps7)	0.367647	0.279412	0.647059
sll1526	hypothetical protein	0.132353	0.514706	0.647059
sll1799	50S ribosomal protein L3 (rpl3)	0.308824	0.338235	0.647059
slr0213	GMP synthetase (guaA)	0.088235	0.558824	0.647059
slr0376	hypothetical protein	0.25	0.397059	0.647059
slr0749	light-independent protochlorophyllide reductase iron protein subunit ChlL (chlL)	0.058824	0.588235	0.647059
slr1164	ribonucleotide reductase subunit alpha	0.117647	0.529412	0.647059
slr1329	ATP synthase beta subunit (atpB)	0.073529	0.573529	0.647059
slr1634	hypothetical protein	0.191176	0.455882	0.647059
slr1676	hypothetical protein	0.544118	0.102941	0.647059
slr1746	glutamate racemase	0.161765	0.485294	0.647059
slr1751	carboxyl-terminal protease	0.485294	0.161765	0.647059
slr2094	fructose-1,6-/sedoheptulose-1,7-bisphosphatase (fbpI)	0.088235	0.558824	0.647059
sll0430	heat shock protein HtpG (htpG)	0.455882	0.176471	0.632353
sll1862	unknown protein	0.5	0.132353	0.632353
sll1029	carbon dioxide concentrating mechanism protein CcmK (ccmK)	0.132353	0.5	0.632353
sll1130	unknown protein	0.073529	0.558824	0.632353
sll1214	hypothetical protein YCF59 (ycf59)	0.073529	0.558824	0.632353
sll1322	ATP synthase subunit a (atpI)	0.058824	0.573529	0.632353
sll1514	16.6 kDa small heat shock protein, molecular chaperon (hspA)	0.441176	0.191176	0.632353
sll1583	unknown protein	0.117647	0.514706	0.632353
sll1762	binding protein of ABC transporter	0.058824	0.573529	0.632353
slr1165	sulfate adenylyltransferase	0.088235	0.544118	0.632353
slr1277	general secretion pathway protein D	0.132353	0.5	0.632353
slr1855	unknown protein	0.073529	0.558824	0.632353
slr1856	anti-sigma B factor antagonist	0.102941	0.529412	0.632353
slr1963	water-soluble carotenoid protein	0.441176	0.191176	0.632353
slr2052	hypothetical protein	0.176471	0.455882	0.632353
ssr3383	phycobilisome small core linker polypeptide (apcC)	0.073529	0.558824	0.632353
sll0427	photosystem II manganese-stabilizing polypeptide (psbO)	0.058824	0.558824	0.617647
sll1884	hypothetical protein	0.441176	0.176471	0.617647
sll1323	ATP synthase subunit b' (atpG)	0.073529	0.544118	0.617647
sll1382	ferredoxin, petF-like protein	0.455882	0.161765	0.617647
sll1578	phycocyanin alpha subunit (cpcA)	0.117647	0.5	0.617647
slr0244	hypothetical protein	0.058824	0.558824	0.617647
slr0343	cytochrome b6-f complex subunit 4 (petD)	0.132353	0.485294	0.617647
slr0738	anthranilate synthetase alpha-subunit (trpE)	0.147059	0.470588	0.617647
slr1291	NADH dehydrogenase subunit 4 (ndhD2)	0.441176	0.176471	0.617647
ssl1633	high light-inducible polypeptide HliC (hliC)	0.455882	0.161765	0.617647
ssl2615	ATP synthase subunit c (atpH)	0.058824	0.558824	0.617647
sll0306	group2 RNA polymerase sigma factor SigB (sigB)	0.5	0.102941	0.602941
sll0553	hypothetical protein	0.455882	0.147059	0.602941
sll1867	photosystem II D1 protein (psbA3)	0.426471	0.176471	0.602941
sll0767	50S ribosomal protein L20 (rpl20)	0.294118	0.308824	0.602941
sll0898	hypothetical protein	0.5	0.102941	0.602941
sll1304	unknown protein	0.102941	0.5	0.602941
sll1305	probable hydrolase	0.088235	0.514706	0.602941
sll1535	putative sugar transferase	0.147059	0.455882	0.602941
sll1621	AhpC/TSA family protein	0.485294	0.117647	0.602941
sll1680	hypothetical protein	0.367647	0.235294	0.602941
sll1744	50S ribosomal protein L1 (rpl1)	0.352941	0.25	0.602941
slr0145	unknown protein	0.132353	0.470588	0.602941
slr0513	periplasmic iron-binding protein	0.397059	0.205882	0.602941
slr1204	protease	0.470588	0.132353	0.602941
slr1604	cell division protein FtsH (ftsH)	0.426471	0.176471	0.602941
slr1686	hypothetical protein	0.558824	0.044118	0.602941
slr1738	transcription regulator Fur family	0.573529	0.029412	0.602941
slr1835	P700 apoprotein subunit Ib (psaB)	0.117647	0.485294	0.602941
slr2073	hypothetical protein YCF50 (ycf50)	0.176471	0.426471	0.602941
sll0108	ammonium/methylammonium permease (amt1)	0.117647	0.470588	0.588235
sll0185	hypothetical protein	0.367647	0.220588	0.588235
sll0272	hypothetical protein	0.117647	0.470588	0.588235
sll0297	hypothetical protein	0.470588	0.117647	0.588235
sll0533	trigger factor	0.161765	0.426471	0.588235
sll1873	unknown protein	0.058824	0.529412	0.588235
sll0920	phosphoenolpyruvate carboxylase (ppc)	0.132353	0.455882	0.588235
sll1021	hypothetical protein	0.220588	0.367647	0.588235
sll1022	hypothetical protein	0.352941	0.235294	0.588235
sll1471	phycobilisome rod-core linker polypeptide (cpcG2)	0.088235	0.5	0.588235
sll1502	NADH-dependent glutamate synthase large subunit (gltB)	0.205882	0.382353	0.588235
sll1665	unknown protein	0.117647	0.470588	0.588235
sll1743	50S ribosomal protein L11 (rpl11)	0.338235	0.25	0.588235
sll1816	30S ribosomal protein S13 (rps13)	0.264706	0.323529	0.588235
sll1818	RNA polymerase alpha subunit (rpoA)	0.352941	0.235294	0.588235
sll1824	50S ribosomal protein L25 (rpl25)	0.264706	0.323529	0.588235
slr0011	hypothetical protein (rbcX)	0.161765	0.426471	0.588235
slr0288	glutamate--ammonia ligase (glnN)	0.132353	0.455882	0.588235
slr0331	NADH dehydrogenase subunit 4 (involved in photosystem-1 cyclic electron flow) (ndhD1)	0.088235	0.5	0.588235
slr0373	hypothetical protein	0.25	0.338235	0.588235
slr0483	hypothetical protein	0.102941	0.485294	0.588235
slr1218	hypothetical protein YCF39 (ycf39)	0.205882	0.382353	0.588235
slr1608	hypothetical protein	0.470588	0.117647	0.588235
slr1655	photosystem I subunit XI (psaL)	0.058824	0.529412	0.588235
slr1674	hypothetical protein	0.485294	0.102941	0.588235
slr1687	hypothetical protein	0.470588	0.117647	0.588235
slr1971	hypothetical protein	0.470588	0.117647	0.588235
smr0006	cytochrome b559 b subunit (psbF)	0.029412	0.558824	0.588235
ssl1263	hypothetical protein	0.161765	0.426471	0.588235
ssl3769	unknown protein	0.426471	0.161765	0.588235
ssr3451	cytochrome b559 alpha subunit (psbE)	0.058824	0.529412	0.588235
sll0224	amino-acid ABC transporter binding protein	0.147059	0.426471	0.573529
sll0329	6-phosphogluconate dehydrogenase	0.073529	0.5	0.573529
sll0470	hypothetical protein	0.367647	0.205882	0.573529
sll1951	unknown protein	0.132353	0.441176	0.573529
sll0735	hypothetical protein	0.102941	0.470588	0.573529
sll1101	30S ribosomal protein S10 (rps10)	0.102941	0.470588	0.573529
sll1106	hypothetical protein	0.441176	0.132353	0.573529
sll1109	hypothetical protein	0.117647	0.455882	0.573529
sll1212	GDP-mannose 4,6-dehydratase	0.147059	0.426471	0.573529
sll1358	hypothetical protein	0.147059	0.426471	0.573529
sll1652	hypothetical protein	0.470588	0.102941	0.573529
sll2012	group2 RNA polymerase sigma factor SigD (sigD)	0.485294	0.088235	0.573529
slr0093	DnaJ protein (dnaJ)	0.485294	0.088235	0.573529
slr0118	thiamine biosynthesis protein ThiC (thiC)	0.058824	0.514706	0.573529
slr0298	FraH protein homolog	0.25	0.323529	0.573529
slr0750	protochlorophillide reductase subunit ChlN (chlN)	0.073529	0.5	0.573529
slr0909	unknown protein	0.191176	0.382353	0.573529
slr0974	initiation factor IF-3 (infC)	0.323529	0.25	0.573529
slr0993	putative peptidase	0.264706	0.308824	0.573529
slr1103	hypothetical protein	0.25	0.323529	0.573529
slr1198	antioxidant protein	0.117647	0.455882	0.573529
slr1240	unknown protein	0.073529	0.5	0.573529
slr1258	unknown protein	0.426471	0.147059	0.573529
slr1273	hypothetical protein	0.205882	0.367647	0.573529
slr1413	hypothetical protein	0.514706	0.058824	0.573529
slr1423	UDP-N-acetylmuramate-alanine ligase (murC)	0.161765	0.411765	0.573529
slr1544	unknown protein	0.470588	0.102941	0.573529
slr1597	chromosome partitioning ATPase, ParA family	0.455882	0.117647	0.573529
slr1603	hypothetical protein	0.470588	0.102941	0.573529
slr1643	ferredoxin-NADP oxidoreductase (petH)	0.088235	0.485294	0.573529
slr1708	probable peptidase	0.102941	0.470588	0.573529
slr2082	cytochrome c oxidase subunit I (ctaDII)	0.132353	0.441176	0.573529
sll0017	glutamate-1-semialdehyde aminomutase (hemL)	0.132353	0.426471	0.558824
sll0170	DnaK protein (dnaK)	0.397059	0.161765	0.558824
sll0262	delta-6 desaturase (desD)	0.102941	0.455882	0.558824
sll0661	hypothetical protein YCF35 (ycf35)	0.132353	0.426471	0.558824
sll1863	unknown protein	0.426471	0.132353	0.558824
sll0762	unknown protein	0.455882	0.102941	0.558824
sll0927	S-adenosylmethionine synthetase	0.161765	0.397059	0.558824
sll0947	light repressed protein A homolog (lrtA)	0.102941	0.455882	0.558824
sll1392	transcriptional regulator	0.485294	0.073529	0.558824
sll1546	exopolyphosphatase (ppx)	0.161765	0.397059	0.558824
sll1695	pilin polypeptide PilA2 (pilA2)	0.205882	0.352941	0.558824
sll1740	50S ribosomal protein L19 (rpl19)	0.382353	0.176471	0.558824
sll1771	protein serin-threonin phosphatase (pphA)	0.102941	0.455882	0.558824
sll1823	adenylosuccinate synthetase (purA)	0.308824	0.25	0.558824
slr0009	ribulose bisphosphate carboxylase large subunit (rbcL)	0.073529	0.485294	0.558824
slr0076	hypothetical protein	0.220588	0.338235	0.558824
slr0220	glycyl-tRNA synthetase beta chain (glyS)	0.132353	0.426471	0.558824
slr0228	cell division protein FtsH (ftsH)	0.352941	0.205882	0.558824
slr0423	hypothetical protein	0.367647	0.191176	0.558824
slr0907	unknown protein	0.102941	0.455882	0.558824
slr0955	probable tRNA/rRNA methyltransferase	0.308824	0.25	0.558824
slr0959	hypothetical protein	0.426471	0.132353	0.558824
slr1119	hypothetical protein	0.441176	0.117647	0.558824
slr1200	permease protein of branched-chain amino acid ABC transporter	0.191176	0.367647	0.558824
slr1280	NADH dehydrogenase subunit NdhK (ndhK)	0.176471	0.382353	0.558824
slr1392	ferrous iron transport protein B (feoB)	0.441176	0.117647	0.558824
slr1437	unknown protein	0.132353	0.426471	0.558824
slr1535	hypothetical protein	0.191176	0.367647	0.558824
slr1720	aspartyl-tRNA synthetase (aspS)	0.176471	0.382353	0.558824
slr1908	probable porin; major outer membrane protein	0.191176	0.367647	0.558824
slr2033	rubredoxin (rub)	0.147059	0.411765	0.558824
slr2034	photosystem II stability/assembly factor (ycf48)	0.147059	0.411765	0.558824
smr0005	photosystem I subunit XII (psaM)	0.088235	0.470588	0.558824
smr0007	photosystem II PsbL protein (psbL)	0.014706	0.544118	0.558824
ssl2245	unknown protein	0.058824	0.5	0.558824
sll0041	probable methyl-accepting chemotaxis protein	0.220588	0.323529	0.544118
sll0051	hypothetical protein	0.058824	0.485294	0.544118
sll0521	NADH dehydrogenase subunit 6 (ndhG)	0.191176	0.352941	0.544118
sll1910	protein conferring resistance to acetazolamide Zam (zam)	0.102941	0.441176	0.544118
sll1031	carbon dioxide concentrating mechanism protein CcmM (ccmM)	0.117647	0.426471	0.544118
sll1291	two-component response regulator PatA subfamily	0.117647	0.426471	0.544118
sll1468	beta-carotene hydroxylase (crtR)	0.088235	0.455882	0.544118
sll1481	ABC-transporter membrane fusion protein	0.514706	0.029412	0.544118
sll1541	hypothetical protein	0.514706	0.029412	0.544118
sll1553	phenylalanyl-tRNA synthetase (pheT)	0.147059	0.397059	0.544118
sll1620	hypothetical protein	0.426471	0.117647	0.544118
sll1804	30S ribosomal protein S3 (rps3)	0.161765	0.382353	0.544118
sll1821	50S ribosomal protein L13 (rpl13)	0.176471	0.367647	0.544118
sll1835	hypothetical protein	0.088235	0.455882	0.544118
slr0049	hypothetical protein	0.058824	0.485294	0.544118
slr0095	O-methyltransferase	0.455882	0.088235	0.544118
slr0551	hypothetical protein	0.220588	0.323529	0.544118
slr0804	probable D-alanyl-D-alanine carboxypeptidase	0.102941	0.441176	0.544118
slr0923	hypothetical protein YCF65 (ycf65)	0.161765	0.382353	0.544118
slr0967	hypothetical protein	0.426471	0.117647	0.544118
slr0982	probable polysaccharide ABC transporter ATP binding subunit	0.088235	0.455882	0.544118
slr1137	cytochrome c oxidase subunit I (ctaD)	0.102941	0.441176	0.544118
slr1259	hypothetical protein	0.323529	0.220588	0.544118
slr1469	protein subunit of ribonuclease P (RNase P) (rnpA)	0.367647	0.176471	0.544118
slr1501	probable acetyltransferase	0.367647	0.176471	0.544118
slr1617	similar to UDP-glucose 4-epimerase	0.044118	0.5	0.544118
slr1619	hypothetical protein	0.058824	0.485294	0.544118
slr1622	soluble inorganic pyrophosphatase (ppa)	0.073529	0.470588	0.544118
slr1623	hypothetical protein	0.161765	0.382353	0.544118
slr1677	hypothetical protein	0.455882	0.088235	0.544118
slr1678	50S ribosomal protein L21 (rpl21)	0.279412	0.264706	0.544118
slr1689	formamidopyrimidine-DNA glycosylase (fpg)	0.102941	0.441176	0.544118
slr1894	probable DNA-binding stress protein	0.470588	0.073529	0.544118
slr2071	unknown protein	0.441176	0.102941	0.544118
slr2076	60kD chaperonin (groEL)	0.397059	0.147059	0.544118
smr0001	photosystem II PsbT protein (psbT)	0.044118	0.5	0.544118
sll0006	putative aminotransferase	0.132353	0.397059	0.529412
sll0184	group2 RNA polymerase sigma factor SigC (sigC)	0.470588	0.058824	0.529412
sll0541	acyl-CoA desaturase 1 (desC,des9)	0.147059	0.382353	0.529412
sll0549	hypothetical protein	0.411765	0.117647	0.529412
sll0588	unknown protein	0.117647	0.411765	0.529412
sll1864	probable chloride channel protein	0.367647	0.161765	0.529412
sll1942	unknown protein	0.220588	0.308824	0.529412
sll0681	phosphate transport system permease protein PstC homolog	0.176471	0.352941	0.529412
sll0760	hypothetical protein YCF38 (ycf38)	0.235294	0.294118	0.529412
sll0764	probable branched-chain amino acid transport ATP-binding protein	0.397059	0.132353	0.529412
sll1023	succinyl-CoA synthetase beta chain	0.367647	0.161765	0.529412
sll1028	carbon dioxide concentrating mechanism protein CcmK (ccmK)	0.117647	0.411765	0.529412
sll1030	carbon dioxide concentrating mechanism protein CcmL (ccmL)	0.117647	0.411765	0.529412
sll1268	unknown protein	0.382353	0.147059	0.529412
sll1275	pyruvate kinase	0.058824	0.470588	0.529412
sll1283	similar to stage II sporulation protein D	0.147059	0.382353	0.529412
sll1316	cytochrome b6-f complex iron-sulfur subunit (Rieske iron sulfur protein) (petC)	0.088235	0.441176	0.529412
sll1383	probable myo-inositol-1(or 4)-monophosphatase	0.470588	0.058824	0.529412
sll1450	nitrate/nitrite transport system substrate-binding protein (nrtA)	0.132353	0.397059	0.529412
sll1451	nitrate/nitrite transport system permease protein (nrtB)	0.132353	0.397059	0.529412
sll1566	glucosylglycerolphosphate synthase (ggpS)	0.5	0.029412	0.529412
sll1638	hypothetical protein	0.044118	0.485294	0.529412
sll1722	hypothetical protein	0.352941	0.176471	0.529412
sll1746	50S ribosomal protein L12 (rpl12)	0.147059	0.382353	0.529412
sll1767	30S ribosomal protein S6 (rps6)	0.132353	0.397059	0.529412
sll1814	preprotein translocase SecY subunit (secY)	0.029412	0.5	0.529412
sll1817	30S ribosomal protein S11 (rps11)	0.191176	0.338235	0.529412
sll1832	hypothetical protein	0.102941	0.426471	0.529412
slr0017	UDP-N-acetylglucosamine 1-carboxyvinyltransferase (murZ)	0.191176	0.338235	0.529412
slr0211	hypothetical protein	0.338235	0.191176	0.529412
slr0374	hypothetical protein	0.220588	0.308824	0.529412
slr0452	dihydroxyacid dehydratase (ilvD)	0.058824	0.470588	0.529412
slr0469	30S ribosomal protein S4 (rps4)	0.264706	0.264706	0.529412
slr0582	unknown protein	0.323529	0.205882	0.529412
slr0594	hypothetical protein	0.455882	0.073529	0.529412
slr0752	enolase	0.088235	0.441176	0.529412
slr0809	dTDP-glucose 4,6-dehydratase (rfbB)	0.191176	0.338235	0.529412
slr0947	response regulator for energy transfer from phycobilisomes to photosystems (rpaB,ycf27)	0.205882	0.323529	0.529412
slr1096	dihydrolipoamide dehydrogenase	0.102941	0.426471	0.529412
slr1136	cytochrome c oxidase subunit II (ctaC)	0.102941	0.426471	0.529412
slr1237	cytosine deaminase	0.161765	0.367647	0.529412
slr1272	probable porin; major outer membrane protein	0.132353	0.397059	0.529412
slr1274	probable fimbrial assembly protein PilM (pilM)	0.205882	0.323529	0.529412
slr1615	perosamine synthetase (rfbE)	0.132353	0.397059	0.529412
slr1618	unknown protein	0.044118	0.485294	0.529412
slr1672	glycerol kinase (glpK)	0.470588	0.058824	0.529412
slr1675	hydrogenase expression/formation protein HypA (hypA)	0.397059	0.132353	0.529412
slr1756	glutamate--ammonia ligase (glnA)	0.073529	0.455882	0.529412
slr1793	transaldolase	0.147059	0.382353	0.529412
slr1916	probable esterase	0.382353	0.147059	0.529412
ssl0020	ferredoxin I (petF)	0.088235	0.441176	0.529412
ssl0453	phycobilisome degradation protein NblA (nblA2)	0.367647	0.161765	0.529412
ssl3093	phycobilisome small rod linker polypeptide (cpcD)	0.102941	0.426471	0.529412
ssr0390	photosystem I subunit X (psaK)	0.073529	0.455882	0.529412
sgl0002	hypothetical protein	0.073529	0.441176	0.514706
sll0086	putative arsenical pump-driving ATPase	0.441176	0.073529	0.514706
sll0158	1,4-alpha-glucan branching enzyme (glgB)	0.161765	0.352941	0.514706
sll0223	NADH dehydrogenase subunit 2 (ndhB)	0.132353	0.382353	0.514706
sll0314	hypothetical protein	0.367647	0.147059	0.514706
sll0381	hypothetical protein	0.205882	0.308824	0.514706
sll0556	Na+/H+ antiporter	0.411765	0.102941	0.514706
sll0726	phosphoglucomutase	0.088235	0.426471	0.514706
sll0822	hypothetical protein	0.102941	0.411765	0.514706
sll0846	hypothetical protein	0.426471	0.088235	0.514706
sll0939	hypothetical protein	0.397059	0.117647	0.514706
sll1245	cytochrome CytM (cytM)	0.323529	0.191176	0.514706
sll1260	30S ribosomal protein S2 (rps2)	0.191176	0.323529	0.514706
sll1317	apocytochrome f, component of cytochrome b6/f complex (petA)	0.058824	0.455882	0.514706
sll1327	ATP synthase g subunit (atpC)	0.058824	0.455882	0.514706
sll1681	unknown protein	0.411765	0.102941	0.514706
sll1830	unknown protein	0.073529	0.441176	0.514706
slr0161	twitching motility protein PilT (pilT)	0.073529	0.441176	0.514706
slr0328	low molecular weight phosphotyrosine protein phosphatase	0.426471	0.088235	0.514706
slr0506	light-dependent NADPH-protochlorophyllide oxidoreductase (por)	0.029412	0.485294	0.514706
slr0653	principal RNA polymerase sigma factor SigA (sigA,rpoDI)	0.117647	0.397059	0.514706
slr0827	alanine racemase	0.176471	0.338235	0.514706
slr0937	unknown protein	0.176471	0.338235	0.514706
slr0954	hypothetical protein	0.220588	0.294118	0.514706
slr1128	hypothetical protein	0.25	0.264706	0.514706
slr1161	hypothetical protein	0.073529	0.441176	0.514706
slr1260	hypothetical protein	0.235294	0.279412	0.514706
slr1262	hypothetical protein	0.323529	0.191176	0.514706
slr1285	two-component sensor histidine kinase	0.352941	0.161765	0.514706
slr1325	GTP pyrophosphokinase	0.147059	0.367647	0.514706
slr1505	unknown protein	0.220588	0.294118	0.514706
slr1506	hypothetical protein	0.014706	0.5	0.514706
slr1516	superoxide dismutase (sodB)	0.411765	0.102941	0.514706
slr1610	putative C-3 methyl transferase	0.235294	0.279412	0.514706
slr1624	hypothetical protein	0.161765	0.352941	0.514706
slr1857	isoamylase	0.073529	0.441176	0.514706
slr1928	unknown protein	0.382353	0.132353	0.514706
smr0011	50S ribosomal protein L34 (rpl34)	0.352941	0.161765	0.514706
ssl1707	hypothetical protein	0.382353	0.132353	0.514706
ssl2084	acyl carrier protein (acp)	0.044118	0.470588	0.514706
ssl3044	probable ferredoxin	0.426471	0.088235	0.514706
ssl3432	30S ribosomal protein S19 (rps19)	0.147059	0.367647	0.514706
sll0088	hypothetical protein	0.367647	0.132353	0.5
sll0145	RNA-binding protein (rrf)	0.058824	0.441176	0.5
sll0330	3-oxoacyl-[acyl-carrier protein] reductase	0.367647	0.132353	0.5
sll0421	adenylosuccinate lyase (purB)	0.102941	0.397059	0.5
sll1882	unknown protein	0.235294	0.264706	0.5
sll1891	unknown protein	0.176471	0.323529	0.5
sll0687	group3 RNA polymerase sigma factor SigI (sigI)	0.397059	0.102941	0.5
sll0761	unknown protein	0.397059	0.102941	0.5
sll0823	probable succinate dehydrogenase iron-sulfur protein	0.235294	0.264706	0.5
sll0933	hypothetical protein	0.191176	0.308824	0.5
sll1009	unknown protein	0.117647	0.382353	0.5
sll1085	glycerol-3-phosphate dehydrogenase (glpD)	0.411765	0.088235	0.5
sll1198	tRNA (guanine-N1)-methyltransferase	0.102941	0.397059	0.5
sll1267	unknown protein	0.235294	0.264706	0.5
sll1281	hypothetical protein YCF9 (ycf9)	0.073529	0.426471	0.5
sll1491	WD-repeat protein	0.367647	0.132353	0.5
sll1534	probable glycosyltransferase	0.073529	0.426471	0.5
sll1555	two-component hybrid sensor and regulator	0.088235	0.411765	0.5
sll1721	pyruvate dehydrogenase E1 component, beta subunit	0.088235	0.411765	0.5
sll1732	NADH dehydrogenase subunit 5 (involved in low CO2-inducible, high affinity CO2 uptake) (ndhF3)	0.397059	0.102941	0.5
sll1810	50S ribosomal protein L6 (rpl6)	0.132353	0.367647	0.5
sll1815	adenylate kinase	0.029412	0.470588	0.5
sll1820	tRNA pseudouridine synthase 1	0.176471	0.323529	0.5
sll1994	porphobilinogen synthase (hemB)	0.044118	0.455882	0.5
sll2005	DNA gyrase B subunit [Contains Ssp dnaB intein] (gyrB)	0.088235	0.411765	0.5
slr0008	carboxyl-terminal processing protease (ctpA)	0.352941	0.147059	0.5
slr0162	similar to fimbrial assembly protein PilC (pilC)	0.147059	0.352941	0.5
slr0251	ATP-binding protein of ABC transporter (ycf85)	0.382353	0.117647	0.5
slr0338	probable oxidoreductase	0.117647	0.382353	0.5
slr0553	hypothetical protein	0.220588	0.279412	0.5
slr0743	similar to N utilization substance protein	0.367647	0.132353	0.5
slr0888	hypothetical protein	0.147059	0.352941	0.5
slr1050	hypothetical protein	0.397059	0.102941	0.5
slr1167	glycerol dehydrogenase (gldA)	0.294118	0.205882	0.5
slr1171	glutathione peroxidase-like NADPH peroxidase,glutathione peroxidase (gpx1)	0.279412	0.220588	0.5
slr1173	hypothetical protein	0.073529	0.426471	0.5
slr1281	NADH dehydrogenase subunit I (ndhJ)	0.25	0.25	0.5
slr1289	isocitrate dehydrogenase (NADP+) (icd)	0.147059	0.352941	0.5
slr1367	glycogen phosphorylase	0.147059	0.352941	0.5
slr1409	WD-repeat protein	0.161765	0.338235	0.5
slr1545	group3 RNA polymerase sigma factor SigG (sigG)	0.161765	0.338235	0.5
slr1547	hypothetical protein	0.441176	0.058824	0.5
slr1739	photosystem II reaction center W protein (psbW)	0.426471	0.073529	0.5
slr1752	hypothetical protein	0.367647	0.132353	0.5
slr1842	cysteine synthase (cysK)	0.132353	0.367647	0.5
slr1853	carboxymuconolactone decarboxylase	0.044118	0.455882	0.5
slr1929	type 4 pilin (pilin)	0.279412	0.220588	0.5
ssl2162	unknown protein	0.441176	0.058824	0.5
ssl3445	50S ribosomal protein L31 (rpl31)	0.191176	0.308824	0.5
sll0026	NADH dehydrogenase subunit 5 (involved in constitutive, low affinity CO2 uptake) (ndhF4)	0.102941	0.382353	0.485294
sll0209	hypothetical protein	0.132353	0.352941	0.485294
sll0220	L-glutamine	0.352941	0.132353	0.485294
sll0319	hypothetical protein	0.161765	0.323529	0.485294
sll0462	hypothetical protein	0.382353	0.102941	0.485294
sll0469	ribose-phosphate pyrophosphokinase	0.029412	0.455882	0.485294
sll0518	unknown protein	0.147059	0.338235	0.485294
sll0542	acetyl-coenzyme A synthetase	0.102941	0.382353	0.485294
sll1926	hypothetical protein	0.088235	0.397059	0.485294
sll1931	serine hydroxymethyltransferase (gylA)	0.073529	0.411765	0.485294
sll0754	ribosome binding factor A	0.235294	0.25	0.485294
sll0763	hypothetical protein	0.397059	0.088235	0.485294
sll0788	hypothetical protein	0.294118	0.191176	0.485294
sll0794	cobalt-responsive regulator CoaR (coaR)	0.397059	0.088235	0.485294
sll0807	pentose-5-phosphate-3-epimerase (rpe)	0.058824	0.426471	0.485294
sll0897	DnaJ protein (dnaJ)	0.367647	0.117647	0.485294
sll1043	polyribonucleotide nucleotidyltransferase	0.161765	0.323529	0.485294
sll1072	hypothetical protein	0.455882	0.029412	0.485294
sll1086	unknown protein	0.397059	0.088235	0.485294
sll1191	hypothetical protein	0.426471	0.058824	0.485294
sll1414	hypothetical protein	0.088235	0.397059	0.485294
sll1426	unknown protein	0.338235	0.147059	0.485294
sll1470	3-isopropylmalate dehydratase large subunit (leuC)	0.191176	0.294118	0.485294
sll1549	hypothetical protein	0.382353	0.102941	0.485294
sll1653	similar to menaquinone biosynthesis methyltransferase	0.294118	0.191176	0.485294
sll1752	hypothetical protein	0.323529	0.161765	0.485294
sll1803	50S ribosomal protein L22 (rpl22)	0.147059	0.338235	0.485294
sll1806	50S ribosomal protein L14 (rpl14)	0.088235	0.397059	0.485294
sll1808	50S ribosomal protein L5 (rpl5)	0.102941	0.382353	0.485294
sll1819	50S ribosomal protein L17 (rpl17)	0.220588	0.264706	0.485294
sll1825	hypothetical protein	0.132353	0.352941	0.485294
sll1845	hypothetical protein	0.058824	0.426471	0.485294
slr0006	unknown protein	0.308824	0.176471	0.485294
slr0074	ABC transporter subunit (ycf24)	0.264706	0.220588	0.485294
slr0112	unknown protein	0.338235	0.147059	0.485294
slr0169	hypothetical protein	0.279412	0.205882	0.485294
slr0241	hypothetical protein	0.088235	0.397059	0.485294
slr0250	hypothetical protein	0.470588	0.014706	0.485294
slr0261	NADH dehydrogenase subunit 7 (ndhH)	0.132353	0.352941	0.485294
slr0572	unknown protein	0.073529	0.411765	0.485294
slr0623	thioredoxin (trxA)	0.088235	0.397059	0.485294
slr0681	probable sodium/calcium exchanger protein	0.102941	0.382353	0.485294
slr0772	protochlorophyllide reductase ChlB subunit (chlB)	0.073529	0.411765	0.485294
slr0775	protein-export membrane protein SecF (secF)	0.088235	0.397059	0.485294
slr0845	hypothetical protein	0.367647	0.117647	0.485294
slr0952	fructose-1,6-bisphosphatase (fbpII)	0.411765	0.073529	0.485294
slr1031	tyrosyl tRNA synthetase (tyrS)	0.088235	0.397059	0.485294
slr1064	plobable glycosyltransferase	0.132353	0.352941	0.485294
slr1105	GTP-binding protein TypA/BipA homolog	0.279412	0.205882	0.485294
slr1113	ATP-binding protein of ABC transporter	0.279412	0.205882	0.485294
slr1276	hypothetical protein	0.205882	0.279412	0.485294
slr1397	unknown protein	0.294118	0.191176	0.485294
slr1570	hypothetical protein	0.132353	0.352941	0.485294
slr1638	hypothetical protein	0.426471	0.058824	0.485294
slr1670	unknown protein	0.397059	0.088235	0.485294
slr1748	probable phosphoglycerate mutase	0.382353	0.102941	0.485294
slr1841	probable porin; major outer membrane protein	0.102941	0.382353	0.485294
slr1915	hypothetical protein	0.338235	0.147059	0.485294
slr1931	unknown protein	0.338235	0.147059	0.485294
slr1934	pyruvate dehydrogenase E1 component, alpha subunit	0.029412	0.455882	0.485294
slr2031	hypothetical protein	0.294118	0.191176	0.485294
smr0004	photosystem I subunit VIII (psaI)	0.132353	0.352941	0.485294
ssl0452	phycobilisome degradation protein NblA (nblA1)	0.338235	0.147059	0.485294
ssl1426	50S ribosomal protein L35 (rpl35)	0.205882	0.279412	0.485294
ssl1911	hypothetical protein	0.352941	0.132353	0.485294
ssl3177	hypothetical protein	0.352941	0.132353	0.485294
ssl3437	30S ribosomal protein S17 (rps17)	0.102941	0.382353	0.485294
ssr1398	50S ribosomal protein L33 (rpl33)	0.205882	0.279412	0.485294
ssr2554	hypothetical protein	0.161765	0.323529	0.485294
sll0005	hypothetical protein	0.367647	0.102941	0.470588
sll0157	hypothetical protein	0.426471	0.044118	0.470588
sll0208	hypothetical protein	0.382353	0.088235	0.470588
sll0242	unknown protein	0.308824	0.161765	0.470588
sll0550	flavoprotein	0.235294	0.235294	0.470588
sll0662	hypothetical protein	0.147059	0.323529	0.470588
sll1886	hypothetical protein	0.352941	0.117647	0.470588
sll1899	cytochrome c oxidase folding protein (ctaB)	0.102941	0.367647	0.470588
sll1939	unknown protein	0.132353	0.338235	0.470588
sll0766	DNA repair protein RadC (radC)	0.352941	0.117647	0.470588
sll0843	unknown protein	0.279412	0.191176	0.470588
sll0877	hypothetical protein	0.382353	0.088235	0.470588
sll1032	similar to carbon dioxide concentrating mechanism protein CcmN (ccmN)	0.102941	0.367647	0.470588
sll1124	phytochrome like protein PlpA (plpA)	0.382353	0.088235	0.470588
sll1307	hypothetical protein	0.147059	0.323529	0.470588
sll1326	ATP synthase a subunit (atpA)	0.044118	0.426471	0.470588
sll1330	two-component system response regulator OmpR subfamily	0.294118	0.176471	0.470588
sll1363	ketol-acid reductoisomerase (ilvC)	0.176471	0.294118	0.470588
sll1452	nitrate/nitrite transport system ATP-binding protein (nrtC)	0.117647	0.352941	0.470588
sll1453	nitrate/nitrite transport system ATP-binding protein (nrtD)	0.102941	0.367647	0.470588
sll1507	hypothetical protein	0.426471	0.044118	0.470588
sll1515	unknown protein	0.294118	0.176471	0.470588
sll1525	phosphoribulokinase (prk)	0.044118	0.426471	0.470588
sll1626	LexA repressor	0.147059	0.323529	0.470588
sll1654	hypothetical protein	0.25	0.220588	0.470588
sll1688	threonine synthase (thrC)	0.191176	0.279412	0.470588
sll1693	hypothetical protein	0.205882	0.264706	0.470588
sll1733	NADH dehydrogenase subunit 4 (involved in low CO2-inducible, high affinity CO2 uptake) (ndhD3)	0.382353	0.088235	0.470588
sll1758	MrsA protein homolog	0.220588	0.25	0.470588
sll1797	hypothetical protein YCF21 (ycf21)	0.455882	0.014706	0.470588
sll1841	pyruvate dehydrogenase dihydrolipoamide acetyltransferase component (E2)	0.161765	0.308824	0.470588
sll2001	leucine aminopeptidase	0.117647	0.352941	0.470588
slr0299	hypothetical protein	0.161765	0.308824	0.470588
slr0333	unknown protein	0.147059	0.323529	0.470588
slr0334	unknown protein	0.088235	0.382353	0.470588
slr0394	phosphoglycerate kinase (pgk)	0.147059	0.323529	0.470588
slr0556	hypothetical protein	0.367647	0.102941	0.470588
slr0589	hypothetical protein	0.338235	0.132353	0.470588
slr0898	ferredoxin--nitrite reductase (nirA)	0.235294	0.235294	0.470588
slr0965	DNA polymerase III beta subunit (dnaN)	0.191176	0.279412	0.470588
slr0984	CDP-glucose 4,6-dehydratase (rfbG)	0.176471	0.294118	0.470588
slr1022	N-acetylornithine aminotransferase (argD)	0.117647	0.352941	0.470588
slr1104	hypothetical protein	0.220588	0.25	0.470588
slr1133	L-argininosuccinate lyase (argH)	0.088235	0.382353	0.470588
slr1205	similar to chlorobenzene dioxygenase, ferredoxin component	0.279412	0.191176	0.470588
slr1239	pyridine nucleotide transhydrogenase alpha subunit (pntA)	0.088235	0.382353	0.470588
slr1251	peptidyl-prolyl cis-trans isomerase	0.117647	0.352941	0.470588
slr1302	protein involved in constitutive low affinity CO2 uptake (cupB)	0.029412	0.441176	0.470588
slr1330	ATP synthase epsilon subunit (atpE)	0.058824	0.411765	0.470588
slr1438	hypothetical protein	0.044118	0.426471	0.470588
slr1641	ClpB protein	0.411765	0.058824	0.470588
slr1691	glutamine-dependent NAD(+) synthetase	0.132353	0.338235	0.470588
slr1694	expression activator appA homolog	0.147059	0.323529	0.470588
slr1704	hypothetical protein	0.382353	0.088235	0.470588
slr1779	pyridoxal phosphate biosynthetic protein PdxJ (pdxJ)	0.117647	0.352941	0.470588
slr1834	P700 apoprotein subunit Ia (psaA)	0.102941	0.367647	0.470588
slr1984	nucleic acid-binding protein, 30S ribosomal protein S1 homolog (nbp1,rps1b)	0.191176	0.279412	0.470588
slr2024	two-component response regulator CheY subfamily	0.102941	0.367647	0.470588
ssl3446	hypothetical protein	0.426471	0.044118	0.470588
ssr1399	30S ribosomal protein S18 (rps18)	0.191176	0.279412	0.470588
sll0487	hypothetical protein	0.132353	0.323529	0.455882
sll0528	hypothetical protein	0.382353	0.073529	0.455882
sll0540	phosphate-binding protein PstS homolog	0.338235	0.117647	0.455882
sll0576	putative sugar-nucleotide epimerase/dehydratease	0.088235	0.367647	0.455882
sll0584	hypothetical protein YCF36 (ycf36)	0.235294	0.220588	0.455882
sll0992	putative esterase	0.279412	0.176471	0.455882
sll1057	thioredoxin M (trxM2)	0.25	0.205882	0.455882
sll1070	transketolase	0.117647	0.338235	0.455882
sll1099	elongation factor Tu (tufA)	0.044118	0.411765	0.455882
sll1192	hypothetical protein	0.411765	0.044118	0.455882
sll1213	GDP-fucose synthetase	0.044118	0.411765	0.455882
sll1261	elongation factor TS (tsf)	0.191176	0.264706	0.455882
sll1384	similar to DnaJ protein	0.029412	0.426471	0.455882
sll1499	ferredoxin-dependent glutamate synthase (glsF)	0.205882	0.25	0.455882
sll1528	unknown protein	0.117647	0.338235	0.455882
sll1533	twitching mobility protein (pilT)	0.073529	0.382353	0.455882
sll1697	hypothetical protein	0.397059	0.058824	0.455882
sll1757	hypothetical protein	0.308824	0.147059	0.455882
sll1786	similar to Sec-independent protein translocase protein TatD (tatD)	0.205882	0.25	0.455882
sll1787	RNA polymerase beta subunit (rpoB)	0.25	0.205882	0.455882
sll1789	RNA polymerase beta prime subunit (rpoC2)	0.117647	0.338235	0.455882
sll1837	unknown protein	0.176471	0.279412	0.455882
sll1853	unknown protein	0.294118	0.161765	0.455882
slr0054	diacylglycerol kinase	0.235294	0.220588	0.455882
slr0212	5-methyltetrahydrofolate--homocysteine methyltransferase (metH)	0.102941	0.352941	0.455882
slr0240	transcriptional regulator	0.117647	0.338235	0.455882
slr0322	two-component hybrid sensor and regulator	0.235294	0.220588	0.455882
slr0329	glucokinase	0.308824	0.147059	0.455882
slr0518	similar to alpha-L-arabinofuranosidase B	0.338235	0.117647	0.455882
slr0550	dihydrodipicolinate synthase (dapA)	0.220588	0.235294	0.455882
slr0585	argininosuccinate synthetase (argG)	0.147059	0.308824	0.455882
slr0779	hypothetical protein	0.25	0.205882	0.455882
slr0783	triosephosphate isomerase (tpi)	0.132353	0.323529	0.455882
slr0784	hypothetical protein	0.088235	0.367647	0.455882
slr0852	hypothetical protein	0.367647	0.088235	0.455882
slr0863	hypothetical protein	0.338235	0.117647	0.455882
slr0882	hypothetical protein YCF84 (ycf84)	0.323529	0.132353	0.455882
slr0886	3-oxoacyl-[acyl-carrier protein] reductase	0.132353	0.323529	0.455882
slr1063	plobable glycosyltransferase	0.088235	0.367647	0.455882
slr1129	ribonuclease E (rne)	0.264706	0.191176	0.455882
slr1177	hypothetical protein	0.044118	0.411765	0.455882
slr1187	unknown protein	0.102941	0.352941	0.455882
slr1192	probable alcohol dehydrogenase	0.367647	0.088235	0.455882
slr1202	permease protein of sugar ABC transporter	0.294118	0.161765	0.455882
slr1214	two-component response regulator PatA subfamily	0.279412	0.176471	0.455882
slr1246	putative transposase [ISY802_b]	0.382353	0.073529	0.455882
slr1261	hypothetical protein	0.25	0.205882	0.455882
slr1303	hypothetical protein	0.191176	0.264706	0.455882
slr1350	fatty acid desaturase (desA)	0.102941	0.352941	0.455882
slr1472	hypothetical protein	0.220588	0.235294	0.455882
slr1484	unknown protein	0.411765	0.044118	0.455882
slr1549	polypeptide deformylase	0.367647	0.088235	0.455882
slr1564	group3 RNA polymerase sigma factor SigF (sigF)	0.161765	0.294118	0.455882
slr1600	hypothetical protein	0.117647	0.338235	0.455882
slr1639	SsrA-binding protein	0.323529	0.132353	0.455882
slr1666	pleiotropic regulatory protein homolog	0.073529	0.382353	0.455882
slr1668	hypothetical protein (target gene of sycrp1)	0.220588	0.235294	0.455882
slr1692	hypothetical protein	0.161765	0.294118	0.455882
slr1743	type 2 NADH dehydrogenase NdbB (ndbB)	0.323529	0.132353	0.455882
slr1886	hypothetical protein	0.367647	0.088235	0.455882
slr1895	hypothetical protein	0.382353	0.073529	0.455882
slr1932	unknown protein	0.308824	0.147059	0.455882
slr1945	2,3-bisphosphoglycerate-independent phosphoglycerate mutase	0.147059	0.308824	0.455882
slr2049	hypothetical protein YCF58 (ycf58)	0.235294	0.220588	0.455882
slr2053	putative hydrolase	0.147059	0.308824	0.455882
slr2144	hypothetical protein	0.235294	0.220588	0.455882
smr0008	photosystem II PsbJ protein (psbJ)	0.029412	0.426471	0.455882
ssl1004	hypothetical protein	0.367647	0.088235	0.455882
ssl1046	hypothetical protein	0.117647	0.338235	0.455882
ssr0482	30S ribosomal protein S16 (rps16)	0.205882	0.25	0.455882
sll0019	1-deoxy-d-xylulose 5-phosphate reductoisomerase	0.117647	0.323529	0.441176
sll0037	hypothetical protein	0.102941	0.338235	0.441176
sll0103	hypothetical protein	0.25	0.191176	0.441176
sll0141	hypothetical protein	0.279412	0.161765	0.441176
sll0147	hypothetical protein	0.102941	0.338235	0.441176
sll0169	cell division protein Ftn2 homolog	0.338235	0.102941	0.441176
sll0202	glucose inhibited division protein	0.132353	0.308824	0.441176
sll0271	N utilization substance protein B homolog	0.117647	0.323529	0.441176
sll0283	hypothetical protein	0.058824	0.382353	0.441176
sll0322	hydrogenase maturation protein HypF (hypF)	0.147059	0.294118	0.441176
sll0408	peptidyl-prolyl cis-trans isomerase	0.161765	0.279412	0.441176
sll0418	delta(24)-sterol C-methyltransferase	0.308824	0.132353	0.441176
sll0450	probable nitric oxide reductase	0.161765	0.279412	0.441176
sll0504	diaminopimelate decarboxylase (lysA)	0.176471	0.264706	0.441176
sll0522	NADH dehydrogenase subunit 4L (ndhE)	0.161765	0.279412	0.441176
sll0704	cysteine desulfurase (nifS)	0.220588	0.220588	0.441176
sll0771	glucose transport protein (glcP)	0.029412	0.411765	0.441176
sll1244	50S ribosomal protein L9 (rpl9)	0.161765	0.279412	0.441176
sll1271	probable porin; major outer membrane protein	0.073529	0.367647	0.441176
sll1314	hypothetical protein	0.088235	0.352941	0.441176
sll1356	glycogen phosphorylase	0.117647	0.323529	0.441176
sll1388	hypothetical protein	0.367647	0.073529	0.441176
sll1427	protease	0.338235	0.102941	0.441176
sll1633	cell division protein FtsZ (ftsZ)	0.147059	0.294118	0.441176
sll1737	hypothetical protein YCF60 (ycf60)	0.352941	0.088235	0.441176
sll1773	hypothetical protein	0.338235	0.102941	0.441176
sll1807	50S ribosomal protein L24 (rpl24)	0.088235	0.352941	0.441176
sll2013	hypothetical protein	0.264706	0.176471	0.441176
slr0056	chlorophyll a synthase (chlG)	0.161765	0.279412	0.441176
slr0320	hypothetical protein	0.323529	0.117647	0.441176
slr0369	RND multidrug efflux transporter	0.161765	0.279412	0.441176
slr0381	lactoylglutathione lyase	0.367647	0.073529	0.441176
slr0530	glucosylglycerol transport system permease protein (ggtC)	0.382353	0.058824	0.441176
slr0554	hypothetical protein	0.338235	0.102941	0.441176
slr0609	hypothetical protein	0.176471	0.264706	0.441176
slr0637	hypothetical protein	0.191176	0.25	0.441176
slr0659	oligopeptidase A	0.147059	0.294118	0.441176
slr0665	aconitate hydratase 2	0.161765	0.279412	0.441176
slr0680	hypothetical protein	0.073529	0.367647	0.441176
slr0689	hypothetical protein	0.367647	0.073529	0.441176
slr0823	photosystem I assembly related protein (ycf3)	0.102941	0.338235	0.441176
slr0877	glutamyl-tRNA(Gln) amidotransferase subunit A	0.191176	0.25	0.441176
slr0895	transcriptional regulator	0.323529	0.117647	0.441176
slr0924	hypothetical protein	0.25	0.191176	0.441176
slr0943	fructose-bisphosphate aldolase, class I (fda)	0.073529	0.367647	0.441176
slr0981	hypothetical protein	0.073529	0.367647	0.441176
slr1100	hypothetical protein	0.294118	0.147059	0.441176
slr1124	phosphoglycerate mutase	0.102941	0.338235	0.441176
slr1174	hypothetical protein	0.411765	0.029412	0.441176
slr1254	phytoene dehydrogenase (phytoene desaturase) (pds,crtD, crtP)	0.294118	0.147059	0.441176
slr1300	similar to 2-octaprenyl-6-methoxyphenol hydroxylase	0.411765	0.029412	0.441176
slr1306	hypothetical protein	0.088235	0.352941	0.441176
slr1331	processing protease	0.191176	0.25	0.441176
slr1342	hypothetical protein	0.088235	0.352941	0.441176
slr1364	biotin synthetase (bioB)	0.102941	0.338235	0.441176
slr1383	unknown protein	0.25	0.191176	0.441176
slr1400	two-component hybrid sensor and regulator	0.264706	0.176471	0.441176
slr1434	pyridine nucleotide transhydrogenase beta subunit (pntB)	0.132353	0.308824	0.441176
slr1471	hypothetical protein	0.176471	0.264706	0.441176
slr1658	unknown protein	0.132353	0.308824	0.441176
slr1665	diaminopimelate epimerase (dapF)	0.117647	0.323529	0.441176
slr1719	DrgA protein homolog	0.117647	0.323529	0.441176
slr1744	N-acetylmuramoyl-L-alanine amidase	0.147059	0.294118	0.441176
slr1761	FK506-binding protein	0.029412	0.411765	0.441176
slr1884	tryptophanyl-tRNA synthetase (trpS)	0.264706	0.176471	0.441176
slr1919	hypothetical protein	0.382353	0.058824	0.441176
slr1946	hypothetical protein	0.367647	0.073529	0.441176
ssl2595	hypothetical protein	0.176471	0.264706	0.441176
ssr1853	unknown protein	0.323529	0.117647	0.441176
ssr2595	high light-inducible polypeptide HliB (hliB)	0.367647	0.073529	0.441176
sll0083	phosphoheptose isomerase	0.088235	0.338235	0.426471
sll0142	probable cation efflux system protein	0.294118	0.132353	0.426471
sll0180	hypothetical protein	0.088235	0.338235	0.426471
sll0227	peptidyl-prolyl cis-trans isomerase	0.176471	0.25	0.426471
sll0293	unknown protein	0.294118	0.132353	0.426471
sll0350	hypothetical protein	0.323529	0.102941	0.426471
sll0373	gamma-glutamyl phosphate reductase (proA)	0.132353	0.294118	0.426471
sll0441	unknown protein	0.191176	0.235294	0.426471
sll0517	RNA binding protein (rbpA)	0.220588	0.205882	0.426471
sll0519	NADH dehydrogenase subunit 1 (ndhA)	0.117647	0.308824	0.426471
sll0520	NADH dehydrogenase subunit NdhI (ndhI)	0.117647	0.308824	0.426471
sll0572	hypothetical protein	0.25	0.176471	0.426471
sll0573	carbamate kinase	0.264706	0.161765	0.426471
sll0577	hypothetical protein	0.102941	0.323529	0.426471
sll0602	hypothetical protein	0.220588	0.205882	0.426471
sll1885	unknown protein	0.117647	0.308824	0.426471
sll1892	unknown protein	0.352941	0.073529	0.426471
sll1898	hypothetical protein	0.176471	0.25	0.426471
sll1908	D-3-phosphoglycerate dehydrogenase (serA)	0.102941	0.323529	0.426471
sll1949	unknown protein	0.102941	0.323529	0.426471
sll0749	hypothetical protein	0.279412	0.147059	0.426471
sll0814	hypothetical protein	0.279412	0.147059	0.426471
sll0923	unknown protein	0.132353	0.294118	0.426471
sll0945	glycogen synthase (glgA)	0.132353	0.294118	0.426471
sll0980	unknown protein	0.323529	0.102941	0.426471
sll1019	hydroxyacylglutathione hydrolase	0.411765	0.014706	0.426471
sll1069	3-oxoacyl-[acyl-carrier-protein] synthase II	0.117647	0.308824	0.426471
sll1127	naphthoate synthase (menB)	0.308824	0.117647	0.426471
sll1196	phosphofructokinase	0.117647	0.308824	0.426471
sll1336	hypothetical protein	0.147059	0.279412	0.426471
sll1380	hypothetical protein	0.25	0.176471	0.426471
sll1389	hypothetical protein	0.323529	0.102941	0.426471
sll1512	hypothetical protein	0.338235	0.088235	0.426471
sll1564	putative lyase	0.323529	0.102941	0.426471
sll1679	protease	0.25	0.176471	0.426471
sll1770	hypothetical protein	0.25	0.176471	0.426471
sll1811	50S ribosomal protein L18 (rpl18)	0.088235	0.338235	0.426471
sll1812	30S ribosomal protein S5 (rps5)	0.058824	0.367647	0.426471
sll1822	30S ribosomal protein S9 (rps9)	0.117647	0.308824	0.426471
slr0284	hypothetical protein	0.132353	0.294118	0.426471
slr0387	cysteine desulfurase NifS (nifS)	0.411765	0.014706	0.426471
slr0434	elongation factor P (efp)	0.088235	0.338235	0.426471
slr0435	biotin carboxyl carrier protein of acetyl-CoA carboxylase (accB)	0.102941	0.323529	0.426471
slr0451	putative helicase	0.205882	0.220588	0.426471
slr0519	hypothetical protein	0.073529	0.352941	0.426471
slr0549	aspartate beta-semialdehyde dehydrogenese (asd)	0.235294	0.191176	0.426471
slr0557	valyl-tRNA synthetase (valS)	0.102941	0.323529	0.426471
slr0574	cytochrome P450	0.161765	0.264706	0.426471
slr0628	30S ribosomal protein S14 (rps14)	0.323529	0.102941	0.426471
slr0709	hypothetical protein	0.058824	0.367647	0.426471
slr0758	circadian clock protein KaiC homolog (kaiC1)	0.191176	0.235294	0.426471
slr0796	nickel resistance protein NreB homolog	0.294118	0.132353	0.426471
slr0813	hypothetical protein	0.323529	0.102941	0.426471
slr0839	ferrochelatase (hemH)	0.205882	0.220588	0.426471
slr1130	ribonuclease HII (rhnB)	0.264706	0.161765	0.426471
slr1181	photosystem II D1 protein (psbA1)	0.323529	0.102941	0.426471
slr1236	hypothetical protein	0.338235	0.088235	0.426471
slr1379	cytochrome oxidase d subunit I (cydA)	0.161765	0.264706	0.426471
slr1390	cell division protein FtsH (ftsH)	0.367647	0.058824	0.426471
slr1417	hypothetical protein YCF57 (ycf57)	0.352941	0.073529	0.426471
slr1507	hypothetical protein	0.132353	0.294118	0.426471
slr1546	hypothetical protein	0.191176	0.235294	0.426471
slr1706	dihydroflavonol 4-reductase	0.323529	0.102941	0.426471
slr1718	hypothetical protein	0.102941	0.323529	0.426471
slr1734	putative OxPPCycle protein OpcA (opcA)	0.205882	0.220588	0.426471
slr1809	unknown protein	0.382353	0.044118	0.426471
slr1827	hypothetical protein	0.367647	0.058824	0.426471
slr1890	bacterioferritin	0.102941	0.323529	0.426471
slr1964	hypothetical protein	0.058824	0.367647	0.426471
slr1990	hypothetical protein	0.338235	0.088235	0.426471
slr2025	hypothetical protein	0.044118	0.382353	0.426471
slr2032	hypothetical protein YCF23 (ycf23)	0.044118	0.382353	0.426471
slr2089	squalene-hopene-cyclase (shc)	0.323529	0.102941	0.426471
sml0002	photosystem II PsbX protein (psbX)	0.117647	0.308824	0.426471
ssl0483	hypothetical protein	0.058824	0.367647	0.426471
ssl0601	30S ribosomal protein S21 (rps21)	0.117647	0.308824	0.426471
ssl2233	30S ribosomal protein S20 (rps20)	0.264706	0.161765	0.426471
ssl3335	preprotein translocase SecE subunit (secE)	0.279412	0.147059	0.426471
ssl3364	CP12 polypeptide (cp12)	0.367647	0.058824	0.426471
ssr2799	50S ribosomal protein L27 (rpl27)	0.161765	0.264706	0.426471
ssr3188	hypothetical protein	0.352941	0.073529	0.426471
sll0023	hypothetical protein	0.147059	0.264706	0.411765
sll0066	unknown protein	0.264706	0.147059	0.411765
sll0084	putative phosphatase	0.338235	0.073529	0.411765
sll0189	hypothetical protein	0.367647	0.044118	0.411765
sll0294	hypothetical protein	0.338235	0.073529	0.411765
sll0320	probable ribonuclease D	0.132353	0.279412	0.411765
sll0370	carbamoyl-phosphate synthase, pyrimidine-specific, large chain (pyrA)	0.161765	0.25	0.411765
sll0372	hypothetical protein	0.117647	0.294118	0.411765
sll0384	unknown protein	0.220588	0.191176	0.411765
sll0404	glycolate oxidase subunit GlcD (glcD)	0.073529	0.338235	0.411765
sll0410	hypothetical protein	0.352941	0.058824	0.411765
sll0445	unknown protein	0.308824	0.102941	0.411765
sll0480	probable aminotransferase	0.088235	0.323529	0.411765
sll0495	asparaginyl-tRNA synthetase (asnS)	0.176471	0.235294	0.411765
sll0529	hypothetical protein	0.161765	0.25	0.411765
sll0654	alkaline phosphatase	0.294118	0.117647	0.411765
sll0738	molybdate-binding periplasmic protein	0.382353	0.029412	0.411765
sll0821	hypothetical protein	0.382353	0.029412	0.411765
sll0844	tRNA (5-methylaminomethyl-2-thiouridylate)-methyltransferase	0.264706	0.147059	0.411765
sll0856	group3 RNA polymerase sigma factor SigH (sigH)	0.279412	0.132353	0.411765
sll0902	ornithine carbamoyltransferase (argF)	0.073529	0.338235	0.411765
sll0924	hypothetical protein	0.367647	0.044118	0.411765
sll0928	allophycocyanin-B (apcD)	0.088235	0.323529	0.411765
sll1096	30S ribosomal protein S12 (rps12)	0.161765	0.25	0.411765
sll1144	hypothetical protein	0.352941	0.058824	0.411765
sll1150	hypothetical protein	0.117647	0.294118	0.411765
sll1161	probable adenylate cyclase	0.205882	0.205882	0.411765
sll1167	unknown protein	0.397059	0.014706	0.411765
sll1181	similar to hemolysin secretion protein	0.161765	0.25	0.411765
sll1187	prolipoprotein diacylglyceryl transferase	0.088235	0.323529	0.411765
sll1219	hypothetical protein	0.191176	0.220588	0.411765
sll1226	NAD-reducing hydrogenase HoxS beta subunit (hoxH)	0.117647	0.294118	0.411765
sll1242	hypothetical protein	0.220588	0.191176	0.411765
sll1263	cation efflux system protein	0.161765	0.25	0.411765
sll1284	esterase	0.102941	0.308824	0.411765
sll1343	aminopeptidase	0.102941	0.308824	0.411765
sll1441	delta 15 desaturase (desB)	0.102941	0.308824	0.411765
sll1444	3-isopropylmalate dehydratase small subunit	0.102941	0.308824	0.411765
sll1469	hypothetical protein	0.338235	0.073529	0.411765
sll1536	molybdopterin biosynthesis MoeB protein (moeB)	0.161765	0.25	0.411765
sll1550	probable porin; major outer membrane protein	0.205882	0.205882	0.411765
sll1563	unknown protein	0.161765	0.25	0.411765
sll1594	ndhF3 operon transcriptional regulator, LysR family protein (ndhR)	0.323529	0.088235	0.411765
sll1611	unknown protein	0.044118	0.367647	0.411765
sll1667	hypothetical protein	0.25	0.161765	0.411765
sll1670	heat-inducible transcription repressor HrcA homolog	0.352941	0.058824	0.411765
sll1689	group2 RNA polymerase sigma factor SigE (sigE,rpoD2-V)	0.279412	0.132353	0.411765
sll1709	3-ketoacyl-acyl carrier protein reductase	0.117647	0.294118	0.411765
sll1755	unknown protein	0.352941	0.058824	0.411765
sll1769	hypothetical protein	0.308824	0.102941	0.411765
sll1805	50S ribosomal protein L16 (rpl16)	0.132353	0.279412	0.411765
slr0007	probable sugar-phosphate nucleotidyltransferase	0.338235	0.073529	0.411765
slr0053	hypothetical protein	0.220588	0.191176	0.411765
slr0063	general secretion pathway protein E	0.117647	0.294118	0.411765
slr0081	two-component response regulator OmpR subfamily	0.073529	0.338235	0.411765
slr0186	2-isopropylmalate synthase (leuA)	0.191176	0.220588	0.411765
slr0233	thioredoxin M (trxM1)	0.147059	0.264706	0.411765
slr0236	similar to glutathione S-transferase	0.147059	0.264706	0.411765
slr0260	cob(I)alamin adenosyltransferase (cobO)	0.073529	0.338235	0.411765
slr0301	phosphoenolpyruvate synthase	0.220588	0.191176	0.411765
slr0345	unknown protein	0.073529	0.338235	0.411765
slr0364	hypothetical protein	0.191176	0.220588	0.411765
slr0445	hypothetical protein	0.308824	0.102941	0.411765
slr0473	phytochrome (phy)	0.132353	0.279412	0.411765
slr0596	hypothetical protein	0.367647	0.044118	0.411765
slr0606	hypothetical protein	0.073529	0.338235	0.411765
slr0666	unknown protein	0.132353	0.279412	0.411765
slr0710	glutamate dehydrogenase (NADP+) (gdhA)	0.117647	0.294118	0.411765
slr0841	unknown protein	0.279412	0.132353	0.411765
slr0940	zeta-carotene desaturase (crtQ-2)	0.235294	0.176471	0.411765
slr0975	hypothetical protein	0.279412	0.132353	0.411765
slr1030	magnesium-chelatase subunit ChlI (chlI)	0.132353	0.279412	0.411765
slr1043	similar to chemotaxis protein CheW (cheW)	0.176471	0.235294	0.411765
slr1055	magnesium-protoporphyrin methyltransferase (chlH)	0.044118	0.367647	0.411765
slr1067	UDP-glucose 4-epimerase	0.058824	0.352941	0.411765
slr1106	prohibitin	0.235294	0.176471	0.411765
slr1138	cytochrome c oxidase subunit III (ctaE)	0.088235	0.323529	0.411765
slr1238	glutathione synthetase (gshB)	0.352941	0.058824	0.411765
slr1363	hypothetical protein	0.132353	0.279412	0.411765
slr1498	hydrogenase isoenzymes formation protein HypD (hypD)	0.382353	0.029412	0.411765
slr1611	hypothetical protein	0.264706	0.147059	0.411765
slr1612	hypothetical protein	0.132353	0.279412	0.411765
slr1616	unknown protein	0.161765	0.25	0.411765
slr1703	seryl-tRNA synthetase (serS)	0.25	0.161765	0.411765
slr1740	oligopeptide binding protein of ABC transporter	0.308824	0.102941	0.411765
slr1882	riboflavin biosynthesis protein RibF (ribF)	0.323529	0.088235	0.411765
slr1885	hypothetical protein	0.367647	0.044118	0.411765
slr1896	hypothetical protein	0.264706	0.147059	0.411765
slr1897	periplasmic sugar-binding protein of ABC transporter	0.294118	0.117647	0.411765
slr1909	two-component response regulator NarL subfamily	0.132353	0.279412	0.411765
slr1991	adenylate cyclase (cya1)	0.367647	0.044118	0.411765
slr2136	GcpE protein homolog	0.176471	0.235294	0.411765
sml0001	photosystem II reaction center PsbI protein (psbI)	0.073529	0.338235	0.411765
ssl2384	unknown protein	0.044118	0.367647	0.411765
ssr2153	unknown protein	0.235294	0.176471	0.411765
sll0039	two-component response regulator CheY subfamily	0.176471	0.220588	0.397059
sll0040	similar to chemotaxis protein CheW	0.102941	0.294118	0.397059
sll0163	WD-repeat protein	0.25	0.147059	0.397059
sll0188	unknown protein	0.264706	0.132353	0.397059
sll0222	putative purple acid phosphatase	0.073529	0.323529	0.397059
sll0263	unknown protein	0.073529	0.323529	0.397059
sll0374	probable branched chain ABC transporter ATP-binding protein	0.294118	0.102941	0.397059
sll0382	hypothetical protein	0.147059	0.25	0.397059
sll0413	hypothetical protein	0.205882	0.191176	0.397059
sll0502	arginyl-tRNA-synthetase (argS)	0.191176	0.205882	0.397059
sll0539	unknown protein	0.294118	0.102941	0.397059
sll0631	L-aspartate oxidase (nadB)	0.147059	0.25	0.397059
sll1878	iron(III)-transport ATP-binding protein	0.308824	0.088235	0.397059
sll1905	two-component hybrid sensor and regulator	0.308824	0.088235	0.397059
sll1920	copper transporting CPx-type ATPase PacS (pacS)	0.367647	0.029412	0.397059
sll0682	phosphate transport system permease protein PstA homolog	0.220588	0.176471	0.397059
sll0751	hypothetical protein YCF22 (ycf22)	0.132353	0.264706	0.397059
sll0755	thioredoxin peroxidase (tpx,ycf42)	0.220588	0.176471	0.397059
sll0759	ABC transporter ATP-binding protein	0.264706	0.132353	0.397059
sll0830	elongation factor EF-G (fus)	0.102941	0.294118	0.397059
sll0849	photosystem II reaction center D2 protein (psbD)	0.088235	0.308824	0.397059
sll0982	unknown protein	0.191176	0.205882	0.397059
sll1017	ammonium/methylammonium permease (amt2)	0.161765	0.235294	0.397059
sll1053	hypothetical protein	0.294118	0.102941	0.397059
sll1077	agmatinase (speB2)	0.117647	0.279412	0.397059
sll1143	ATP-dependent helicase PcrA (pcrA)	0.264706	0.132353	0.397059
sll1174	unknown protein	0.132353	0.264706	0.397059
sll1234	adenosylhomocysteinase	0.073529	0.323529	0.397059
sll1262	hypothetical protein	0.102941	0.294118	0.397059
sll1294	methyl-accepting chemotaxis protein	0.147059	0.25	0.397059
sll1369	putative peptidase	0.308824	0.088235	0.397059
sll1381	hypothetical protein	0.25	0.147059	0.397059
sll1387	serine/threonine protein phosphatase PppA (pppA)	0.279412	0.117647	0.397059
sll1398	photosystem II reaction center W protein (psbW,psb13, ycf79)	0.117647	0.279412	0.397059
sll1454	nitrate reductase (narB)	0.161765	0.235294	0.397059
sll1530	unknown protein	0.058824	0.338235	0.397059
sll1623	ABC transporter ATP-binding protein	0.367647	0.029412	0.397059
sll1628	hypothetical protein	0.235294	0.161765	0.397059
sll1658	hypothetical protein	0.117647	0.279412	0.397059
sll1724	probable glycosyltransferase	0.338235	0.058824	0.397059
sll1734	protein involved in low CO2-inducible, high affinity CO2 uptake (cupA)	0.323529	0.073529	0.397059
sll1738	hypothetical protein	0.308824	0.088235	0.397059
sll1739	unknown protein	0.235294	0.161765	0.397059
sll1768	probable oligopeptides ABC transporter permease protein	0.338235	0.058824	0.397059
sll1813	50S ribosomal protein L15 (rpl15)	0.058824	0.338235	0.397059
sll1967	probable RNA methyltransferase	0.338235	0.058824	0.397059
sll1981	acetolactate synthase (ilvB)	0.25	0.147059	0.397059
sll2008	processing protease	0.235294	0.161765	0.397059
sll2014	sugar fermentation stimulation protein	0.294118	0.102941	0.397059
slr0073	two-component sensor histidine kinase	0.117647	0.279412	0.397059
slr0121	hypothetical protein	0.294118	0.102941	0.397059
slr0163	similar to fimbrial assembly protein PilC (pilC)	0.161765	0.235294	0.397059
slr0193	RNA-binding protein	0.161765	0.235294	0.397059
slr0199	hypothetical protein	0.264706	0.132353	0.397059
slr0217	hypothetical protein	0.323529	0.073529	0.397059
slr0287	hypothetical protein	0.117647	0.279412	0.397059
slr0309	probable methyltransferase	0.132353	0.264706	0.397059
slr0377	unknown protein	0.220588	0.176471	0.397059
slr0380	hypothetical protein	0.264706	0.132353	0.397059
slr0404	hypothetical protein	0.205882	0.191176	0.397059
slr0420	hypothetical protein	0.029412	0.367647	0.397059
slr0426	GTP cyclohydrolase I (folE)	0.088235	0.308824	0.397059
slr0442	unknown protein	0.264706	0.132353	0.397059
slr0579	unknown protein	0.294118	0.102941	0.397059
slr0611	solanesyl diphosphate synthase (sds)	0.352941	0.044118	0.397059
slr0615	ATP-binding protein of ABC transporter	0.25	0.147059	0.397059
slr0617	unknown protein	0.161765	0.235294	0.397059
slr0625	hypothetical protein	0.073529	0.323529	0.397059
slr0649	methionyl-tRNA synthetase (metS)	0.132353	0.264706	0.397059
slr0654	unknown protein	0.117647	0.279412	0.397059
slr0655	hypothetical protein	0.088235	0.308824	0.397059
slr0676	adenylylsulfate kinase (cysC)	0.147059	0.25	0.397059
slr0731	hypothetical protein	0.132353	0.264706	0.397059
slr0746	glucosylglycerolphosphate phosphatase (stpA)	0.294118	0.102941	0.397059
slr0753	probable transport protein	0.176471	0.220588	0.397059
slr0793	unknown protein	0.397059	0	0.397059
slr0957	hypothetical protein	0.279412	0.117647	0.397059
slr0964	hypothetical protein	0.25	0.147059	0.397059
slr0971	hypothetical protein	0.264706	0.132353	0.397059
slr1065	plobable glycosyltransferase	0.058824	0.338235	0.397059
slr1275	hypothetical protein	0.161765	0.235294	0.397059
slr1295	iron transport system substrate-binding protein (futA1)	0.176471	0.220588	0.397059
slr1301	hypothetical protein	0.235294	0.161765	0.397059
slr1410	WD-repeat protein	0.117647	0.279412	0.397059
slr1431	hypothetical protein	0.088235	0.308824	0.397059
slr1512	hypothetical protein	0.161765	0.235294	0.397059
slr1579	hypothetical protein	0.029412	0.367647	0.397059
slr1627	unknown protein	0.25	0.147059	0.397059
slr1770	hypothetical protein	0.25	0.147059	0.397059
slr1869	unknown protein	0.073529	0.323529	0.397059
slr1877	2-hydroxyhepta-2,4-diene-1,7-dioate isomerase	0.161765	0.235294	0.397059
slr1930	unknown protein	0.338235	0.058824	0.397059
slr2046	unknown protein	0.147059	0.25	0.397059
ssl2971	hypothetical protein	0.308824	0.088235	0.397059
ssl3436	50S ribosomal protein L29 (rpl29)	0.102941	0.294118	0.397059
ssr1600	similar to anti-sigma f factor antagonist	0.147059	0.25	0.397059
ssr2061	glutaredoxin	0.279412	0.117647	0.397059
ssr3465	unknown protein	0.338235	0.058824	0.397059
sll0053	biotin carboxylase (accC)	0.044118	0.338235	0.382353
sll0067	glutathione S-transferase	0.25	0.132353	0.382353
sll0135	5'-methylthioadenosine phosphorylase	0.147059	0.235294	0.382353
sll0146	Integral membrane protein of the ABC-type, Nat permease for neutral amino acids (natC)	0.102941	0.279412	0.382353
sll0166	porphyrin biosynthesis protein HemD (hemD)	0.25	0.132353	0.382353
sll0228	arginase (speB1)	0.264706	0.117647	0.382353
sll0236	unknown protein	0.147059	0.235294	0.382353
sll0238	unknown protein	0.235294	0.147059	0.382353
sll0321	unknown protein	0.147059	0.235294	0.382353
sll0379	acyl-[acyl-carrier-protein]--UDP-N-acetylglucosamine o-acyltransferase	0.132353	0.25	0.382353
sll0536	probable potassium channel protein	0.264706	0.117647	0.382353
sll0639	hypothetical protein	0.294118	0.088235	0.382353
sll1874	hypothetical protein	0.132353	0.25	0.382353
sll1945	1-deoxyxylulose-5-phosphate synthase	0.117647	0.264706	0.382353
sll0672	cation-transporting ATPase PacL homolog	0.176471	0.205882	0.382353
sll0741	pyruvate flavodoxin oxidoreductase	0.058824	0.323529	0.382353
sll0790	two-component sensor histidine kinase	0.117647	0.264706	0.382353
sll0792	Zinc-responsive repressor ZiaR (ziaR)	0.308824	0.073529	0.382353
sll0851	photosystem II CP43 protein (psbC)	0.044118	0.338235	0.382353
sll0931	hypothetical protein	0.338235	0.044118	0.382353
sll0998	LysR family transcriptional regulator (ycf30)	0.117647	0.264706	0.382353
sll1058	dihydrodipicolinate reductase (dapB)	0.205882	0.176471	0.382353
sll1098	elongation factor EF-G (fus)	0.147059	0.235294	0.382353
sll1155	hypothetical protein	0.220588	0.161765	0.382353
sll1180	toxin secretion ABC transporter ATP-binding protein	0.161765	0.220588	0.382353
sll1186	hypothetical protein	0.029412	0.352941	0.382353
sll1296	two-component hybrid sensor and regulator	0.235294	0.147059	0.382353
sll1374	probable sugar transporter	0.235294	0.147059	0.382353
sll1377	probable glycosyltransferase	0.264706	0.117647	0.382353
sll1433	hypothetical protein	0.294118	0.088235	0.382353
sll1440	pyridoxamine 5'-phosphate oxidase (pdxH)	0.191176	0.191176	0.382353
sll1456	unknown protein	0.102941	0.279412	0.382353
sll1479	6-phosphogluconolactonase	0.102941	0.279412	0.382353
sll1489	circadian phase modifier CpmA homolog (cpmA)	0.102941	0.279412	0.382353
sll1558	mannose-1-phosphate guanyltransferase	0.264706	0.117647	0.382353
sll1559	soluble hydrogenase 42 kD subunit	0.117647	0.264706	0.382353
sll1571	hypothetical protein	0.073529	0.308824	0.382353
sll1672	two-component hybrid sensor and regulator	0.147059	0.235294	0.382353
sll1676	4-alpha-glucanotransferase	0.088235	0.294118	0.382353
sll1682	alanine dehydrogenase	0.147059	0.235294	0.382353
sll1692	hypothetical protein	0.132353	0.25	0.382353
sll1750	urease alpha subunit (ureC)	0.073529	0.308824	0.382353
sll1849	probable dioxygenase Rieske iron-sulfur component	0.323529	0.058824	0.382353
sll1965	hypothetical protein	0.308824	0.073529	0.382353
slr0075	ABC transporter ATP-binding protein (ycf16)	0.220588	0.161765	0.382353
slr0077	cysteine desulfurase (nifS)	0.161765	0.220588	0.382353
slr0252	probable precorrin-6x reductase	0.338235	0.044118	0.382353
slr0356	hypothetical protein	0.205882	0.176471	0.382353
slr0398	unknown protein	0.176471	0.205882	0.382353
slr0399	chaperon-like protein for quinone binding in photosystem II (ycf39)	0.191176	0.191176	0.382353
slr0402	hypothetical protein	0.132353	0.25	0.382353
slr0467	conserved component of ABC transporter for natural amino acids (natA)	0.147059	0.235294	0.382353
slr0484	two-component sensor histidine kinase	0.088235	0.294118	0.382353
slr0493	similar to mannose-1-phosphate guanylyltransferase	0.235294	0.147059	0.382353
slr0525	Mg-protoporphyrin IX methyl transferase (chlM)	0.191176	0.191176	0.382353
slr0536	uroporphyrinogen decarboxylase (hemE)	0.088235	0.294118	0.382353
slr0597	phosphoribosyl aminoimidazole carboxy formyl formyltransferase/inosinemonophosphate cyclohydrolase (PUR-H(J)) (purH)	0.058824	0.323529	0.382353
slr0600	NADP-thioredoxin reductase	0.191176	0.191176	0.382353
slr0650	hypothetical protein	0.073529	0.308824	0.382353
slr0787	hypothetical protein	0.279412	0.102941	0.382353
slr0875	large-conductance mechanosensitive channel	0.044118	0.338235	0.382353
slr0885	hypothetical protein	0.264706	0.117647	0.382353
slr0925	single-stranded DNA-binding protein (ssb)	0.058824	0.323529	0.382353
slr0985	dTDP-4-dehydrorhamnose 3,5-epimerase (rfbC)	0.220588	0.161765	0.382353
slr1110	hypothetical protein	0.088235	0.294118	0.382353
slr1115	probable methyltransferase	0.132353	0.25	0.382353
slr1145	Monocomponent sodium-dependent glutamate permease GltS (gltS)	0.338235	0.044118	0.382353
slr1168	unknown protein	0.073529	0.308824	0.382353
slr1189	unknown protein	0.352941	0.029412	0.382353
slr1208	probable oxidoreductase	0.161765	0.220588	0.382353
slr1233	succinate dehydrogenase flavoprotein subunit	0.161765	0.220588	0.382353
slr1263	hypothetical protein	0.117647	0.264706	0.382353
slr1279	NADH dehydrogenase subunit 3 (ndhC)	0.176471	0.205882	0.382353
slr1311	photosystem II D1 protein (psbA2)	0.338235	0.044118	0.382353
slr1376	hypothetical protein	0.235294	0.147059	0.382353
slr1406	hypothetical protein	0.176471	0.205882	0.382353
slr1407	unknown protein	0.088235	0.294118	0.382353
slr1463	elongation factor EF-G (fus)	0.058824	0.323529	0.382353
slr1517	3-isopropylmalate dehydrogenase (leuB)	0.25	0.132353	0.382353
slr1518	1,4-dihydroxy-2-naphtoic acid prenyltransferase (menA)	0.205882	0.176471	0.382353
slr1592	probable pseudouridine synthase	0.294118	0.088235	0.382353
slr1732	hypothetical protein	0.161765	0.220588	0.382353
slr1747	cell death suppressor protein Lls1 homolog	0.352941	0.029412	0.382353
slr1867	anthranilate phosphoribosyltransferase (trpD)	0.044118	0.338235	0.382353
slr1887	porphobilinogen deaminase (hemC)	0.132353	0.25	0.382353
slr1917	hypothetical protein	0.294118	0.088235	0.382353
slr1927	hypothetical protein	0.220588	0.161765	0.382353
slr1974	GTP binding protein	0.338235	0.044118	0.382353
slr2088	acetohydroxy acid synthase (ilvG)	0.147059	0.235294	0.382353
slr2098	two-component hybrid sensor and regulator	0.220588	0.161765	0.382353
ssl1498	hypothetical protein	0.102941	0.279412	0.382353
ssl1784	30S ribosomal protein S15 (rps15)	0.176471	0.205882	0.382353
ssl2542	high light-inducible polypeptide HliA (hliA)	0.338235	0.044118	0.382353
ssr2831	photosystem I subunit IV (psaE)	0.102941	0.279412	0.382353
sll0018	fructose-bisphosphate aldolase, class II (fbaA,fda)	0.147059	0.220588	0.367647
sll0048	unknown protein	0.294118	0.073529	0.367647
sll0070	phosphoribosylglycinamide formyltransferase (purU)	0.117647	0.25	0.367647
sll0205	hypothetical protein	0.191176	0.176471	0.367647
sll0218	hypothetical protein	0.308824	0.058824	0.367647
sll0253	hypothetical protein	0.147059	0.220588	0.367647
sll0318	hypothetical protein	0.088235	0.279412	0.367647
sll0454	phenylalanyl-tRNA synthetase alpha chain (pheS)	0.161765	0.205882	0.367647
sll0508	unknown protein	0.338235	0.029412	0.367647
sll0617	hypothetical protein	0.058824	0.308824	0.367647
sll0630	unknown protein	0.073529	0.294118	0.367647
sll1894	riboflavin biosynthesis protein RibA (ribA)	0.294118	0.073529	0.367647
sll1895	hypothetical protein	0.235294	0.132353	0.367647
sll1925	hypothetical protein	0.102941	0.264706	0.367647
sll1938	hypothetical protein	0.25	0.117647	0.367647
sll0776	serine/threonine kinase	0.205882	0.161765	0.367647
sll0803	hypothetical protein	0.294118	0.073529	0.367647
sll0825	polyA polymerase	0.147059	0.220588	0.367647
sll0905	hypothetical protein	0.352941	0.014706	0.367647
sll1027	NADH-dependent glutamate synthase small subunit (gltD)	0.073529	0.294118	0.367647
sll1049	hypothetical protein	0.191176	0.176471	0.367647
sll1087	similar to sodium/glucose cotransporter	0.176471	0.191176	0.367647
sll1142	hypothetical protein	0.205882	0.161765	0.367647
sll1154	putative antibiotic efflux protein	0.352941	0.014706	0.367647
sll1178	probable carbamoyl transferase	0.088235	0.279412	0.367647
sll1194	photosystem II 12 kDa extrinsic protein (psbU)	0.044118	0.323529	0.367647
sll1247	hypothetical protein	0.25	0.117647	0.367647
sll1286	transcriptional regulator	0.102941	0.264706	0.367647
sll1354	single-strand-DNA-specific exonuclease RecJ (recJ)	0.294118	0.073529	0.367647
sll1367	hypothetical protein	0	0.367647	0.367647
sll1443	CTP synthetase (pyrG)	0.117647	0.25	0.367647
sll1498	carbamoyl-phosphate synthase small chain	0.147059	0.220588	0.367647
sll1545	glutathione S-transferase	0.088235	0.279412	0.367647
sll1655	similar to biotin [acetyl-CoA-carboxylase] ligase	0.235294	0.132353	0.367647
sll1659	hypothetical protein	0.279412	0.088235	0.367647
sll1696	hypothetical protein	0.132353	0.235294	0.367647
sll1723	probable glycosyltransferase	0.264706	0.102941	0.367647
sll1725	ATP-binding protein of ABC transporter	0.294118	0.073529	0.367647
sll1968	photomixotrophic growth related protein, PmgA (pmgA)	0.279412	0.088235	0.367647
sll1973	hypothetical protein	0.102941	0.264706	0.367647
sll2002	hypothetical protein	0.117647	0.25	0.367647
sll2015	hypothetical protein	0.264706	0.102941	0.367647
slr0051	carbonic anhydrase (icfA)	0.161765	0.205882	0.367647
slr0171	photosystem I assembly related protein Ycf37 (ycf37)	0.044118	0.323529	0.367647
slr0172	hypothetical protein	0.102941	0.264706	0.367647
slr0249	hypothetical protein	0.323529	0.044118	0.367647
slr0270	hypothetical protein	0.338235	0.029412	0.367647
slr0272	unknown protein	0.205882	0.161765	0.367647
slr0293	glycine dehydrogenase	0.132353	0.235294	0.367647
slr0304	hypothetical protein	0.102941	0.264706	0.367647
slr0362	hypothetical protein	0.308824	0.058824	0.367647
slr0417	DNA gyrase A subunit (gyrA)	0.264706	0.102941	0.367647
slr0480	hypothetical protein YCF46 (ycf46)	0.161765	0.205882	0.367647
slr0500	imidazoleglycerol-phosphate dehydratase (hisB)	0.220588	0.147059	0.367647
slr0537	putative sugar kinase	0.044118	0.323529	0.367647
slr0542	ATP-dependent protease ClpP (clpP)	0.088235	0.279412	0.367647
slr0544	ATP-binding protein of ABC transporter	0.352941	0.014706	0.367647
slr0552	hypothetical protein	0.117647	0.25	0.367647
slr0565	hypothetical protein	0.264706	0.102941	0.367647
slr0591	ribonucleoside-diphosphate reductase beta chain	0.117647	0.25	0.367647
slr0599	serine/threonine kinase	0.088235	0.279412	0.367647
slr0612	probable pseudouridine synthase	0.308824	0.058824	0.367647
slr0613	hypothetical protein	0.323529	0.044118	0.367647
slr0616	unknown protein	0.279412	0.088235	0.367647
slr0662	arginine decarboxylase	0.161765	0.205882	0.367647
slr0729	hypothetical protein	0.191176	0.176471	0.367647
slr0756	circadian clock protein KaiA homolog (kaiA)	0.161765	0.205882	0.367647
slr0853	ribosomal-protein-alanine acetyltransferase	0.308824	0.058824	0.367647
slr0876	hypothetical protein	0.073529	0.294118	0.367647
slr1072	GDP-D-mannose dehydratase	0.132353	0.235294	0.367647
slr1109	similar to ankyrin	0.044118	0.323529	0.367647
slr1127	unknown protein	0.279412	0.088235	0.367647
slr1152	hypothetical protein	0.117647	0.25	0.367647
slr1185	Rieske iron-sulfur protein with unknown function	0.279412	0.088235	0.367647
slr1215	hypothetical protein	0.264706	0.102941	0.367647
slr1220	hypothetical protein	0.352941	0.014706	0.367647
slr1232	unknown protein	0.205882	0.161765	0.367647
slr1349	glucose-6-phosphate isomerase	0.147059	0.220588	0.367647
slr1368	precorrin decarbocylase (cobL)	0.308824	0.058824	0.367647
slr1369	phosphatidate cytidylyltransferase (cdsA)	0.161765	0.205882	0.367647
slr1416	similar to MorR protein	0.161765	0.205882	0.367647
slr1456	unknown protein	0.323529	0.044118	0.367647
slr1519	hypothetical protein	0.294118	0.073529	0.367647
slr1540	mRNA-binding protein	0.058824	0.308824	0.367647
slr1599	hypothetical protein	0.235294	0.132353	0.367647
slr1601	hypothetical protein	0.176471	0.191176	0.367647
slr1673	probable tRNA/rRNA methyltransferase	0.323529	0.044118	0.367647
slr1693	two-component response regulator PatA subfamily	0.073529	0.294118	0.367647
slr1840	hypothetical protein	0.308824	0.058824	0.367647
slr1876	hypothetical protein	0.235294	0.132353	0.367647
slr1898	N-acetylglutamate kinase (argB)	0.161765	0.205882	0.367647
slr1942	circadian clock protein KaiC homolog (kaiC3)	0.073529	0.294118	0.367647
slr1951	hypothetical protein	0.323529	0.044118	0.367647
slr1972	hypothetical protein YCF81 (ycf81)	0.235294	0.132353	0.367647
slr2048	unknown protein	0.220588	0.147059	0.367647
slr2087	c-type cytochrome biogenesis protein Ccs1 (ccs1,ycf44)	0.073529	0.294118	0.367647
slr2104	two-component hybrid sensor and regulator	0.176471	0.191176	0.367647
slr2125	hypothetical protein	0.132353	0.235294	0.367647
slr2131	RND multidrug efflux transporter	0.264706	0.102941	0.367647
slr2132	phosphotransacetylase	0.25	0.117647	0.367647
sml0006	50S ribosomal protein L36 (rpl36)	0.132353	0.235294	0.367647
ssl1533	unknown protein	0.117647	0.25	0.367647
ssl2501	unknown protein	0.294118	0.073529	0.367647
ssr0330	ferredoxin-thioredoxin reductase, variable chain (ftrV)	0.044118	0.323529	0.367647
ssr1256	hypothetical protein	0.264706	0.102941	0.367647
ssr1425	hypothetical protein YCF34 (ycf34)	0.220588	0.147059	0.367647
ssr1604	50S ribosomal protein L28 (rpl28)	0.147059	0.220588	0.367647
ssr2087	hypothetical protein	0.058824	0.308824	0.367647
sll0027	NADH dehydrogenase subunit 4 (involved in constitutive, low affinity CO2 uptake) (ndhD4)	0.088235	0.264706	0.352941
sll0042	probable methyl-accepting chemotaxis protein	0.191176	0.161765	0.352941
sll0080	N-acetyl-gamma-glutamyl-phosphate reductase (argC)	0.117647	0.235294	0.352941
sll0096	hypothetical protein	0.161765	0.191176	0.352941
sll0148	hypothetical protein	0.161765	0.191176	0.352941
sll0178	hypothetical protein	0.147059	0.205882	0.352941
sll0204	glucose inhibited division protein	0.220588	0.132353	0.352941
sll0219	flavoprotein	0.308824	0.044118	0.352941
sll0260	hypothetical protein	0.117647	0.235294	0.352941
sll0295	hypothetical protein	0.117647	0.235294	0.352941
sll0325	hypothetical protein	0.191176	0.161765	0.352941
sll0385	ATP-binding protein of ABC transporter	0.147059	0.205882	0.352941
sll0412	hypothetical protein	0.308824	0.044118	0.352941
sll0426	unknown protein	0.147059	0.205882	0.352941
sll0514	hypothetical protein	0.264706	0.088235	0.352941
sll0525	hypothetical protein	0.294118	0.058824	0.352941
sll0574	probable permease protein of lipopolysaccharide ABC transporter	0.088235	0.264706	0.352941
sll1875	heme oxygenase (ho2)	0.205882	0.147059	0.352941
sll1888	two-component sensor histidine kinase	0.176471	0.176471	0.352941
sll1915	hypothetical protein	0.235294	0.117647	0.352941
sll1927	ABC transporter ATP-binding protein	0.073529	0.279412	0.352941
sll1932	DnaK protein (dnaK)	0.205882	0.147059	0.352941
sll0709	putative endonuclease	0.191176	0.161765	0.352941
sll0721	unknown protein	0.205882	0.147059	0.352941
sll0781	hypothetical protein	0.279412	0.073529	0.352941
sll0853	hypothetical protein	0.132353	0.220588	0.352941
sll0862	hypothetical protein	0.220588	0.132353	0.352941
sll0867	hypothetical protein	0.220588	0.132353	0.352941
sll0926	hypothetical protein	0.205882	0.147059	0.352941
sll0930	unknown protein	0.205882	0.147059	0.352941
sll0932	hypothetical protein	0.25	0.102941	0.352941
sll0995	hypothetical protein	0.176471	0.176471	0.352941
sll1024	hypothetical protein	0.338235	0.014706	0.352941
sll1054	hypothetical protein	0.235294	0.117647	0.352941
sll1102	integral membrane protein (small) of a TRAP-type permease that mediates sodium-dependent glutamate transport GtrA (gtrA)	0.161765	0.191176	0.352941
sll1218	hypothetical protein YCF39 (ycf39)	0.132353	0.220588	0.352941
sll1237	protoporphyrinogen IX oxidase (hemG)	0.308824	0.044118	0.352941
sll1282	riboflavin synthase beta subunit (ribH)	0.205882	0.147059	0.352941
sll1293	unknown protein	0.205882	0.147059	0.352941
sll1308	probable oxidoreductase	0.088235	0.264706	0.352941
sll1378	hypothetical protein	0.279412	0.073529	0.352941
sll1394	peptide methionine sulfoxide reductase	0.176471	0.176471	0.352941
sll1425	proline-tRNA ligase (proS)	0.132353	0.220588	0.352941
sll1435	glutamyl-tRNA(Gln) amidotransferase subunit B	0.058824	0.294118	0.352941
sll1488	hypothetical protein	0.088235	0.264706	0.352941
sll1540	alpha,alpha-trehalose-phosphate synthase	0.235294	0.117647	0.352941
sll1691	hypothetical protein	0.161765	0.191176	0.352941
sll1735	hypothetical protein	0.264706	0.088235	0.352941
sll1961	hypothetical protein	0.117647	0.235294	0.352941
sll2009	processing protease	0.191176	0.161765	0.352941
slr0033	glutamyl-tRNA(Gln) amidotransferase subunit C	0.161765	0.191176	0.352941
slr0164	ATP-dependent Clp protease proteolytic subunit (clpP)	0.073529	0.279412	0.352941
slr0165	ATP-dependent Clp protease proteolytic subunit (clpP)	0.088235	0.264706	0.352941
slr0224	similar to sterol C5-desaturase	0.338235	0.014706	0.352941
slr0226	unknown protein	0.147059	0.205882	0.352941
slr0348	hypothetical protein	0.147059	0.205882	0.352941
slr0358	unknown protein	0.132353	0.220588	0.352941
slr0406	dihydroorotase (pyrC)	0.117647	0.235294	0.352941
slr0408	unknown protein	0.161765	0.191176	0.352941
slr0416	unknown protein	0.279412	0.073529	0.352941
slr0443	hypothetical protein	0.235294	0.117647	0.352941
slr0476	unknown protein	0.147059	0.205882	0.352941
slr0523	similar to dethiobiotin synthetase	0.308824	0.044118	0.352941
slr0526	3-methyl-2-oxobutanoate hydroxymethyltransferase (panB)	0.191176	0.161765	0.352941
slr0528	UDP-N-acetylmuramoylalanyl-D-glutamate--2, 6-diaminopimelate ligase (murE)	0.132353	0.220588	0.352941
slr0535	protease	0.264706	0.088235	0.352941
slr0580	aluminum resistance protein homolog	0.161765	0.191176	0.352941
slr0583	similar to GDP-fucose synthetase	0.073529	0.279412	0.352941
slr0601	unknown protein	0.132353	0.220588	0.352941
slr0643	hypothetical protein	0.294118	0.058824	0.352941
slr0656	hypothetical protein	0.205882	0.147059	0.352941
slr0697	5-oxoprolinase homolog	0.132353	0.220588	0.352941
slr0711	hypothetical protein	0.191176	0.161765	0.352941
slr0806	hypothetical protein	0.220588	0.132353	0.352941
slr0848	hypothetical protein	0.176471	0.176471	0.352941
slr0854	DNA photolyase (phrA)	0.338235	0.014706	0.352941
slr0891	N-acetylmuramoyl-L-alanine amidase	0.117647	0.235294	0.352941
slr0942	alcohol dehydrogenase [NADP+]	0.147059	0.205882	0.352941
slr0948	hypothetical protein	0.132353	0.220588	0.352941
slr0960	unknown protein	0.294118	0.058824	0.352941
slr0992	probable tRNA/rRNA methyltransferase	0.294118	0.058824	0.352941
slr1039	hypothetical protein	0.235294	0.117647	0.352941
slr1044	methyl-accepting chemotaxis protein	0.088235	0.264706	0.352941
slr1073	unknown protein	0.044118	0.308824	0.352941
slr1094	hypothetical protein	0.323529	0.029412	0.352941
slr1101	hypothetical protein	0.294118	0.058824	0.352941
slr1120	type 4 prepilin-like proteins leader peptide processing enzyme	0.294118	0.058824	0.352941
slr1140	DegT/DnrJ/EryC1/StrS family protein	0.205882	0.147059	0.352941
slr1150	unknown protein	0.279412	0.073529	0.352941
slr1227	chloroplastic outer envelope membrane protein homolog	0.147059	0.205882	0.352941
slr1269	gamma-glutamyltranspeptidase (ggt)	0.161765	0.191176	0.352941
slr1351	UDP-N-acetylmuramoylalanyl-D-glutamyl-2 6-diaminopimelate--D-alanyl-D-alanine ligase (murF)	0.308824	0.044118	0.352941
slr1384	hypothetical protein	0.323529	0.029412	0.352941
slr1442	hypothetical protein	0.279412	0.073529	0.352941
slr1462	hypothetical protein	0.279412	0.073529	0.352941
slr1485	unknown protein	0.323529	0.029412	0.352941
slr1536	ATP-dependent DNA helicase RecQ (recQ)	0.235294	0.117647	0.352941
slr1614	hypothetical protein	0.044118	0.308824	0.352941
slr1649	hypothetical protein	0.102941	0.25	0.352941
slr1667	hypothetical protein (target gene of sycrp1)	0.25	0.102941	0.352941
slr1722	inosine-5'-monophosphate dehydrogenase	0.044118	0.308824	0.352941
slr1737	hypothetical protein	0.279412	0.073529	0.352941
slr1760	two-component response regulator	0.220588	0.132353	0.352941
slr1814	hypothetical protein	0.220588	0.132353	0.352941
slr1838	carbon dioxide concentrating mechanism protein CcmK (ccmK)	0.147059	0.205882	0.352941
slr1843	glucose 6-phosphate dehydrogenase (zwf)	0.102941	0.25	0.352941
slr1847	hypothetical protein	0.088235	0.264706	0.352941
slr1851	hypothetical protein	0.176471	0.176471	0.352941
slr1950	copper-transporting CPx-type ATPase (ctaA)	0.338235	0.014706	0.352941
slr1957	hypothetical protein	0.117647	0.235294	0.352941
slr1966	hypothetical protein	0.220588	0.132353	0.352941
slr1983	two-component hybrid sensor and regulator	0.102941	0.25	0.352941
slr2047	PhoH like protein	0.117647	0.235294	0.352941
slr2107	probable polysaccharide ABC transporter permease protein	0.191176	0.161765	0.352941
slr2127	hypothetical protein	0.220588	0.132353	0.352941
sml0005	photosystem II PsbK protein (psbK)	0.073529	0.279412	0.352941
ssl2598	photosystem II PsbH protein (psbH)	0.029412	0.323529	0.352941
ssr1480	RNA-binding protein	0.147059	0.205882	0.352941
ssr1736	50S ribosomal protein L32 (rps32)	0.147059	0.205882	0.352941
ssr2549	unknown protein	0.205882	0.147059	0.352941
ssr3184	ferredoxin	0.220588	0.132353	0.352941
sll0162	hypothetical protein	0.132353	0.205882	0.338235
sll0172	unknown protein	0.102941	0.235294	0.338235
sll0221	bacterioferritin comigratory protein	0.220588	0.117647	0.338235
sll0336	acetyl-CoA carboxylase beta subunit (accD,ycf11, zfpA)	0.132353	0.205882	0.338235
sll0354	hypothetical protein	0.161765	0.176471	0.338235
sll0362	alanyl-tRNA synthetase (alaS)	0.044118	0.294118	0.338235
sll0383	cobalamin biosynthesis protein M	0.161765	0.176471	0.338235
sll0394	unknown protein	0.176471	0.161765	0.338235
sll0455	homoserine dehydrogenase (thrA)	0.029412	0.308824	0.338235
sll0461	gamma-glutamyl phosphate reductase (proA)	0.220588	0.117647	0.338235
sll0622	quinolinate synthetase (nadA)	0.132353	0.205882	0.338235
sll0629	photosystem I reaction center subunit X (psaK)	0.102941	0.235294	0.338235
sll0635	probable thiamine-phosphate pyrophosphorylase (thiE)	0.279412	0.058824	0.338235
sll1909	probable methyltransferase	0.161765	0.176471	0.338235
sll1916	hypothetical protein	0.25	0.088235	0.338235
sll1934	hypothetical protein	0.176471	0.161765	0.338235
sll0728	acetyl-CoA carboxylase alpha subunit (accA)	0.117647	0.220588	0.338235
sll0736	hypothetical protein	0.044118	0.294118	0.338235
sll0737	hypothetical protein	0.25	0.088235	0.338235
sll0772	probable porin; major outer membrane protein	0.132353	0.205882	0.338235
sll0842	neopullulanase	0.132353	0.205882	0.338235
sll0865	excinuclease ABC subunit C (uvrC)	0.176471	0.161765	0.338235
sll0872	unknown protein	0.073529	0.264706	0.338235
sll0888	hypothetical protein	0.279412	0.058824	0.338235
sll0912	ABC transporter ATP binding protein	0.147059	0.191176	0.338235
sll0925	hypothetical protein	0.205882	0.132353	0.338235
sll0938	aspartate transaminase	0.264706	0.073529	0.338235
sll0990	glutathione-dependent formaldehyde dehydrogenase	0.132353	0.205882	0.338235
sll1025	hypothetical protein	0.191176	0.147059	0.338235
sll1060	hypothetical protein	0.220588	0.117647	0.338235
sll1071	hypothetical protein	0.338235	0	0.338235
sll1074	leucyl-tRNA synthetase (leuS)	0.147059	0.191176	0.338235
sll1112	3-dehydroquinate dehydratase (aroQ)	0.279412	0.058824	0.338235
sll1223	NAD-reducing hydrogenase HoxS gamma subunit (hoxU)	0.058824	0.279412	0.338235
sll1236	unknown protein	0.264706	0.073529	0.338235
sll1341	bacterioferritin	0.132353	0.205882	0.338235
sll1393	glycogen (starch) synthase (glgA)	0.044118	0.294118	0.338235
sll1418	similar to photosystem II oxygen-evolving complex 23K protein PsbP (psbP)	0.102941	0.235294	0.338235
sll1423	global nitrogen regulator (ntcA,ycf28)	0.161765	0.176471	0.338235
sll1462	hydrogenase expression/formation protein HypE (hypE)	0.220588	0.117647	0.338235
sll1634	hypothetical protein	0.323529	0.014706	0.338235
sll1717	unknown protein	0.294118	0.044118	0.338235
sll1766	hypothetical protein	0.044118	0.294118	0.338235
sll1809	30S ribosomal protein S8 (rps8)	0.102941	0.235294	0.338235
sll2010	UDP-N-acetylmuramoylalanine--D-glutamate ligase (murD)	0.161765	0.176471	0.338235
slr0013	hypothetical protein	0.044118	0.294118	0.338235
slr0036	aspartate aminotransferase (aspC)	0.279412	0.058824	0.338235
slr0064	hypothetical protein	0.147059	0.191176	0.338235
slr0067	MRP protein homolog	0.161765	0.176471	0.338235
slr0079	probable general secretion pathway protein E	0.176471	0.161765	0.338235
slr0156	ClpB protein (clpB)	0.191176	0.147059	0.338235
slr0191	similar to amidase enhancer	0.294118	0.044118	0.338235
slr0194	ribose 5-phosphate isomerase (rpiA)	0.132353	0.205882	0.338235
slr0208	hypothetical protein	0.220588	0.117647	0.338235
slr0257	carboxyl-terminal protease (ctpB)	0.25	0.088235	0.338235
slr0311	two-component sensor histidine kinase	0.220588	0.117647	0.338235
slr0359	hypothetical protein	0.088235	0.25	0.338235
slr0427	putative competence-damage protein	0.102941	0.235294	0.338235
slr0546	indole-3-glycerol phosphate synthase (trpC)	0.191176	0.147059	0.338235
slr0604	GTP-binding protein	0.235294	0.102941	0.338235
slr0642	hypothetical protein	0.279412	0.058824	0.338235
slr0677	biopolymer transport ExbB like protein	0.088235	0.25	0.338235
slr0682	histidinol dehydrogenase (hisD)	0.294118	0.044118	0.338235
slr0723	hypothetical protein	0.073529	0.264706	0.338235
slr0765	hypothetical protein	0.147059	0.191176	0.338235
slr0786	methionine aminopeptidase	0.279412	0.058824	0.338235
slr0789	hypothetical protein	0.205882	0.132353	0.338235
slr0835	MoxR protein homolog	0.102941	0.235294	0.338235
slr0864	ATP-binding protein of ABC transporter	0.073529	0.264706	0.338235
slr0899	cyanate lyase (cynS)	0.161765	0.176471	0.338235
slr0938	probable UDP-N-acetylmuramyl tripeptide synthetase	0.161765	0.176471	0.338235
slr0962	unknown protein	0.117647	0.220588	0.338235
slr0978	hypothetical protein	0.205882	0.132353	0.338235
slr1090	GTP-binding protein	0.191176	0.147059	0.338235
slr1114	hypothetical protein	0.161765	0.176471	0.338235
slr1147	two-component sensor histidine kinase	0.279412	0.058824	0.338235
slr1178	hypothetical protein	0.191176	0.147059	0.338235
slr1179	hypothetical protein	0.147059	0.191176	0.338235
slr1207	hypothetical protein	0.323529	0.014706	0.338235
slr1234	protein kinase C inhibitor	0.220588	0.117647	0.338235
slr1241	hypothetical protein	0.073529	0.264706	0.338235
slr1255	phytoene synthase (pys,crtB)	0.117647	0.220588	0.338235
slr1316	iron-uptake system permease protein	0.264706	0.073529	0.338235
slr1353	hypothetical protein	0.220588	0.117647	0.338235
slr1444	hypothetical protein	0.191176	0.147059	0.338235
slr1476	aspartate carbamoyltransferase (pyrB)	0.191176	0.147059	0.338235
slr1508	probable glycosyltransferase	0.088235	0.25	0.338235
slr1520	oxidoreductase, aldo/keto reductase family	0.235294	0.102941	0.338235
slr1573	hypothetical protein	0.220588	0.117647	0.338235
slr1583	hypothetical protein	0.117647	0.220588	0.338235
slr1594	two-component response regulator PatA subfamily	0.279412	0.058824	0.338235
slr1629	ribosomal large subunit pseudouridine synthase D	0.176471	0.161765	0.338235
slr1653	N-acyl-L-amino acid amidohydrolase	0.205882	0.132353	0.338235
slr1780	hypothetical protein YCF54 (ycf54)	0.044118	0.294118	0.338235
slr1783	two-component response regulator NarL subfamily (ycf29)	0.073529	0.264706	0.338235
slr1812	hypothetical protein	0.191176	0.147059	0.338235
slr1829	unknown protein	0.147059	0.191176	0.338235
slr1830	poly-beta-hydroxybutyrate polymerase	0.176471	0.161765	0.338235
slr1859	anti-sigma f factor antagonist	0.073529	0.264706	0.338235
slr1899	urease accessory protein F (ureF)	0.235294	0.102941	0.338235
slr1901	ATP-binding protein of ABC transporter	0.205882	0.132353	0.338235
slr1918	hypothetical protein	0.176471	0.161765	0.338235
slr1926	hypothetical protein	0.191176	0.147059	0.338235
slr1969	two-component sensor histidine kinase	0.264706	0.073529	0.338235
slr1982	two-component response regulator CheY subfamily	0.102941	0.235294	0.338235
slr2070	hypothetical protein	0.132353	0.205882	0.338235
slr2072	L-threonine deaminase (ilvA)	0.147059	0.191176	0.338235
slr2079	putative glutaminase	0.147059	0.191176	0.338235
slr2099	two-component hybrid sensor and regulator	0.147059	0.191176	0.338235
slr2135	hydrogenase accessory protein	0.176471	0.161765	0.338235
slr2141	hypothetical protein	0.191176	0.147059	0.338235
ssl1690	hypothetical protein	0.132353	0.205882	0.338235
ssr1562	hypothetical protein	0.191176	0.147059	0.338235
ssr2047	hypothetical protein	0.176471	0.161765	0.338235
ssr2142	hypothetical protein YCF19 (ycf19)	0.176471	0.161765	0.338235
ssr2194	unknown protein	0.205882	0.132353	0.338235
ssr2422	unknown protein	0.191176	0.147059	0.338235
sll0036	hypothetical protein	0.25	0.073529	0.323529
sll0038	two-component response regulator PatA subfamily	0.147059	0.176471	0.323529
sll0043	two-component hybrid sensor and regulator	0.102941	0.220588	0.323529
sll0064	binding protein of ABC transporter component	0.044118	0.279412	0.323529
sll0078	threonyl-tRNA synthetase (thrS)	0.161765	0.161765	0.323529
sll0257	hypothetical protein	0.279412	0.044118	0.323529
sll0264	probable dioxygenase Rieske iron-sulfur component	0.205882	0.117647	0.323529
sll0335	hypothetical protein	0.191176	0.132353	0.323529
sll0406	unknown protein	0.308824	0.014706	0.323529
sll0473	unknown protein	0.235294	0.088235	0.323529
sll0513	hypothetical protein	0.132353	0.191176	0.323529
sll0564	hypothetical protein	0.088235	0.235294	0.323529
sll0593	glucokinase	0.073529	0.25	0.323529
sll0595	unknown protein	0.279412	0.044118	0.323529
sll0626	putative neutral invertase	0.117647	0.205882	0.323529
sll0634	photosystem I biogenesis protein BtpA (btpA)	0.147059	0.176471	0.323529
sll0640	probable sodium/sulfate symporter	0.205882	0.117647	0.323529
sll0657	phospho-N-acetylmuramoyl-pentapeptide-transferase	0	0.323529	0.323529
sll1865	peptide chain release factor 2 (prfB)	0.279412	0.044118	0.323529
sll1871	two-component system sensory histidine kinase	0.191176	0.132353	0.323529
sll0723	unknown protein	0.220588	0.102941	0.323529
sll0744	hypothetical protein	0.147059	0.176471	0.323529
sll0750	two-component sensor histidine kinase	0.176471	0.147059	0.323529
sll0753	FolD bifunctional protein (folD)	0.176471	0.147059	0.323529
sll0804	hypothetical protein	0.088235	0.235294	0.323529
sll0860	hypothetical protein	0.058824	0.264706	0.323529
sll0887	putative modulator of DNA gyrase; PmbA homolog	0.132353	0.191176	0.323529
sll0892	aspartate 1-decarboxylase (panD)	0.176471	0.147059	0.323529
sll1001	ATP-binding protein of ABC transporter	0.191176	0.132353	0.323529
sll1089	unknown protein	0.161765	0.161765	0.323529
sll1163	unknown protein	0.176471	0.147059	0.323529
sll1166	hypothetical protein	0.220588	0.102941	0.323529
sll1172	threonine synthase (thrC)	0.147059	0.176471	0.323529
sll1280	hypothetical protein	0.205882	0.117647	0.323529
sll1338	unknown protein	0.073529	0.25	0.323529
sll1362	isoleucyl-tRNA synthetase (ileS)	0.088235	0.235294	0.323529
sll1390	hypothetical protein	0.044118	0.279412	0.323529
sll1397	putative transposase [ISY100_a]	0.220588	0.102941	0.323529
sll1399	hypothetical protein	0.117647	0.205882	0.323529
sll1415	hypothetical protein	0.029412	0.294118	0.323529
sll1464	hypothetical protein	0.308824	0.014706	0.323529
sll1496	mannose-1-phosphate guanyltransferase	0.235294	0.088235	0.323529
sll1556	isopentenyl-dephosphate delta-isomerase	0.279412	0.044118	0.323529
sll1605	(3R)-hydroxymyristol acyl carrier protein dehydrase	0.088235	0.235294	0.323529
sll1664	probable glycosyl transferase	0.25	0.073529	0.323529
sll1666	DnaJ protein (dnaJ)	0.205882	0.117647	0.323529
sll1687	unknown protein	0.191176	0.132353	0.323529
sll1726	hypothetical protein	0.308824	0.014706	0.323529
sll1745	50S ribosomal protein L10 (rpl10)	0.088235	0.235294	0.323529
sll1854	exodeoxyribonuclease III	0.294118	0.029412	0.323529
sll1980	thiol	0.220588	0.102941	0.323529
sll1987	catalase peroxidase (cpx,katG)	0.029412	0.294118	0.323529
slr0080	ribonuclease H (rnhA)	0.235294	0.088235	0.323529
slr0089	gamma-tocopherol methyltransferase	0.264706	0.058824	0.323529
slr0106	unknown protein	0.029412	0.294118	0.323529
slr0197	hypothetical protein	0.294118	0.029412	0.323529
slr0273	unknown protein	0.132353	0.191176	0.323529
slr0346	ribonuclease III (rnc)	0.058824	0.264706	0.323529
slr0357	histidyl-tRNA synthetase (hisS)	0.191176	0.132353	0.323529
slr0370	succinate-semialdehyde dehydrogenase (NADP+)	0.264706	0.058824	0.323529
slr0378	similar to 7-beta-(4-carbaxybutanamido)cephalosporanic acid acylase	0.220588	0.102941	0.323529
slr0379	thymidylate kinase	0.117647	0.205882	0.323529
slr0418	putative transcripton factor DevT homolog	0.25	0.073529	0.323529
slr0444	3-phosphoshikimate 1-carboxyvinyltransferase (aroA)	0.073529	0.25	0.323529
slr0529	glucosylglycerol transport system substrate-binding protein (ggtB)	0.25	0.073529	0.323529
slr0534	probable transglycosylase	0.088235	0.235294	0.323529
slr0587	unknown protein	0.161765	0.161765	0.323529
slr0605	hypothetical protein	0.205882	0.117647	0.323529
slr0657	aspartate kinase	0.147059	0.176471	0.323529
slr0688	hypothetical protein	0.279412	0.044118	0.323529
slr0692	hypothetical protein YCF45 (ycf45)	0.161765	0.161765	0.323529
slr0747	glucosylglycerol transport system ATP-binding protein (ggtA)	0.25	0.073529	0.323529
slr0776	UDP-3-o-[3-hydroxymyristoyl] glucosamine n-acyltransferase	0.102941	0.220588	0.323529
slr0878	hypothetical protein	0.264706	0.058824	0.323529
slr0881	unknown protein	0.294118	0.029412	0.323529
slr0884	glyceraldehyde 3-phosphate dehydrogenase (gap1)	0.088235	0.235294	0.323529
slr0889	hypothetical protein	0.205882	0.117647	0.323529
slr0890	unknown protein	0.220588	0.102941	0.323529
slr0897	probable endoglucanase	0.294118	0.029412	0.323529
slr0919	hypothetical protein	0.25	0.073529	0.323529
slr0926	4-hydroxybenzoate-octaprenyl transferase (ubiA)	0.029412	0.294118	0.323529
slr0927	photosystem II reaction center D2 protein (psbD2)	0.073529	0.25	0.323529
slr0977	ABC transporter, permease component	0.102941	0.220588	0.323529
slr1070	unknown protein	0.132353	0.191176	0.323529
slr1078	similar to UDP-glucose 4-epimerase	0.147059	0.176471	0.323529
slr1079	unknown protein	0.176471	0.147059	0.323529
slr1169	unknown protein	0.088235	0.235294	0.323529
slr1194	hypothetical protein	0.191176	0.132353	0.323529
slr1228	peptide-chain-release factor 3	0.147059	0.176471	0.323529
slr1299	UDP-glucose dehydrogenase	0.176471	0.147059	0.323529
slr1322	putative modulator of DNA gyrase; TldD (tldD)	0.235294	0.088235	0.323529
slr1356	30S ribosomal protein S1 (rps1a)	0.088235	0.235294	0.323529
slr1377	signal peptidase I	0.25	0.073529	0.323529
slr1449	hypothetical protein	0.132353	0.191176	0.323529
slr1513	hypothetical protein	0.176471	0.147059	0.323529
slr1556	2-hydroxyacid dehydrogenase homolog	0.191176	0.132353	0.323529
slr1566	hypothetical protein	0.25	0.073529	0.323529
slr1576	unknown protein	0.102941	0.220588	0.323529
slr1584	two-component transcription regulator OmpR subfamily	0.014706	0.308824	0.323529
slr1690	hypothetical protein	0.191176	0.132353	0.323529
slr1705	aspartoacylase	0.191176	0.132353	0.323529
slr1724	hypothetical protein	0.102941	0.220588	0.323529
slr1776	high affinity sulfate transporter	0.132353	0.191176	0.323529
slr1821	hypothetical protein	0.132353	0.191176	0.323529
slr1826	hypothetical protein	0.176471	0.147059	0.323529
slr1828	ferredoxin, petF-like protein	0.044118	0.279412	0.323529
slr1949	hypothetical protein	0.220588	0.102941	0.323529
slr1958	unknown protein	0.102941	0.220588	0.323529
slr1993	PHA-specific beta-ketothiolase (phaA)	0.088235	0.235294	0.323529
slr2002	cyanophycin synthetase	0.102941	0.220588	0.323529
slr2004	unknown protein	0.102941	0.220588	0.323529
slr2019	ATP-binding protein of ABC transporter	0.176471	0.147059	0.323529
slr2030	hypothetical protein	0.220588	0.102941	0.323529
slr2124	3-oxoacyl-[acyl-carrier protein] reductase	0.044118	0.279412	0.323529
ssl0707	nitrogen regulatory protein P-II (glnB)	0.102941	0.220588	0.323529
ssl1972	hypothetical protein	0.191176	0.132353	0.323529
ssr0692	hypothetical protein	0.205882	0.117647	0.323529
ssr1038	unknown protein	0.161765	0.161765	0.323529
ssr1155	hypothetical protein	0.205882	0.117647	0.323529
ssr2016	hypothetical protein	0.279412	0.044118	0.323529
ssr2067	hypothetical protein	0.088235	0.235294	0.323529
ssr3129	unknown protein	0.235294	0.088235	0.323529
sll0024	unknown protein	0.176471	0.132353	0.308824
sll0033	carotene isomerase (crtH)	0.073529	0.235294	0.308824
sll0068	unknown protein	0.088235	0.220588	0.308824
sll0144	uridine monophosphate kinase (pyrH)	0.073529	0.235294	0.308824
sll0182	ABC transporter ATP-binding protein	0.029412	0.279412	0.308824
sll0199	plastocyanin (petE)	0.029412	0.279412	0.308824
sll0216	hypothetical protein	0.25	0.058824	0.308824
sll0217	flavoprotein	0.235294	0.073529	0.308824
sll0243	unknown protein	0.102941	0.205882	0.308824
sll0400	hypothetical protein	0.117647	0.191176	0.308824
sll0419	unknown protein	0.235294	0.073529	0.308824
sll0443	unknown protein	0.117647	0.191176	0.308824
sll0456	hypothetical protein	0.073529	0.235294	0.308824
sll0503	hypothetical protein	0.147059	0.161765	0.308824
sll0507	probable cation transporter	0.176471	0.132353	0.308824
sll0578	phosphoribosyl aminoimidazole carboxylase (purK)	0.176471	0.132353	0.308824
sll0597	hypothetical protein	0.102941	0.205882	0.308824
sll0643	urease accessory protein G (ureG)	0.147059	0.161765	0.308824
sll0645	unknown protein	0.205882	0.102941	0.308824
sll0656	unknown protein	0.117647	0.191176	0.308824
sll1869	probable dioxygenase, Rieske iron-sulfur component	0.102941	0.205882	0.308824
sll1872	transcriptional regulator	0.073529	0.235294	0.308824
sll1921	hypothetical protein	0.176471	0.132353	0.308824
sll0668	putative transposase [ISY352_e2]	0.205882	0.102941	0.308824
sll0685	hypothetical protein	0.191176	0.117647	0.308824
sll0710	unknown protein	0.073529	0.235294	0.308824
sll0818	tetrapyrrole methylase family protein	0.220588	0.088235	0.308824
sll0854	hypothetical protein	0.147059	0.161765	0.308824
sll0861	hypothetical protein	0.147059	0.161765	0.308824
sll0981	unknown protein	0.205882	0.102941	0.308824
sll0983	hypothetical protein	0.161765	0.147059	0.308824
sll1036	hypothetical protein	0.264706	0.044118	0.308824
sll1107	type IV pilus biogenesis protein PilI homolog	0.205882	0.102941	0.308824
sll1110	peptide chain release factor 1 (prfA)	0.161765	0.147059	0.308824
sll1118	hypothetical protein	0.117647	0.191176	0.308824
sll1123	hypothetical protein	0.220588	0.088235	0.308824
sll1132	unknown protein	0.161765	0.147059	0.308824
sll1159	probable bacterioferritin comigratory protein	0.161765	0.147059	0.308824
sll1220	NADH dehydrogenase I chain E	0.088235	0.220588	0.308824
sll1224	NAD-reducing hydrogenase HoxS delta subunit (hoxY)	0.073529	0.235294	0.308824
sll1249	pantothenate synthetase/cytidylate kinase (panC)	0.205882	0.102941	0.308824
sll1292	two-component response regulator CheY subfamily	0.147059	0.161765	0.308824
sll1315	unknown protein	0.176471	0.132353	0.308824
sll1355	hypothetical protein	0.147059	0.161765	0.308824
sll1360	DNA polymerase III subunit gamma/tau [Contains Ssp dnaX intein]	0.279412	0.029412	0.308824
sll1430	adenine phosphoribosyltransferase	0.088235	0.220588	0.308824
sll1537	similar to mutator MutT protein	0.220588	0.088235	0.308824
sll1542	hypothetical protein	0.220588	0.088235	0.308824
sll1586	unknown protein	0.308824	0	0.308824
sll1590	two-component sensor histidine kinase	0.088235	0.220588	0.308824
sll1677	similar to spore maturation protein B	0.102941	0.205882	0.308824
sll1763	unknown protein	0.044118	0.264706	0.308824
sll1831	glycolate oxidase subunit, (Fe-S)protein	0.102941	0.205882	0.308824
slr0014	Mg2+ transport ATPase	0.235294	0.073529	0.308824
slr0015	lipid A disaccharide synthase	0.191176	0.117647	0.308824
slr0044	bicarbonate transport system ATP-binding protein (cmpD)	0.235294	0.073529	0.308824
slr0050	hypothetical protein YCF56 (ycf56)	0.161765	0.147059	0.308824
slr0152	serine/threonine protein kinase	0.147059	0.161765	0.308824
slr0242	bacterioferritin comigratory protein homolog	0.117647	0.191176	0.308824
slr0326	hypothetical protein	0.264706	0.044118	0.308824
slr0355	hypothetical protein	0.102941	0.205882	0.308824
slr0386	unknown protein	0.264706	0.044118	0.308824
slr0397	hypothetical protein	0.205882	0.102941	0.308824
slr0453	hypothetical protein	0.147059	0.161765	0.308824
slr0521	unknown protein	0.088235	0.220588	0.308824
slr0559	periplasmic binding protein of ABC transporter for natural amino acids (natB)	0.176471	0.132353	0.308824
slr0575	hypothetical protein	0.058824	0.25	0.308824
slr0590	hypothetical protein	0.147059	0.161765	0.308824
slr0630	hypothetical protein	0.25	0.058824	0.308824
slr0695	hypothetical protein	0.088235	0.220588	0.308824
slr0713	tRNA-guanine transglycosylase (tgt)	0.102941	0.205882	0.308824
slr0774	protein-export membrane protein SecD (secD)	0.220588	0.088235	0.308824
slr0788	similar to pre-B cell enhancing factor	0.176471	0.132353	0.308824
slr0810	hypothetical protein	0.220588	0.088235	0.308824
slr0865	hypothetical protein	0.132353	0.176471	0.308824
slr0879	glycine decarboxylase complex H-protein	0.088235	0.220588	0.308824
slr0936	nicotinate-nucleotide pyrophosphorylase (nadC)	0.25	0.058824	0.308824
slr0953	sucrose-phosphate phosphatase	0.25	0.058824	0.308824
slr1051	enoyl-[acyl-carrier-protein] reductase	0.044118	0.264706	0.308824
slr1056	unknown protein	0.088235	0.220588	0.308824
slr1077	plobable glycosyltransferase	0.147059	0.161765	0.308824
slr1082	unknown protein	0.205882	0.102941	0.308824
slr1083	hypothetical protein	0.176471	0.132353	0.308824
slr1099	3-octaprenyl-4-hydroxybenzoate carboxy-lyase (ubiX)	0.205882	0.102941	0.308824
slr1102	hypothetical protein	0.088235	0.220588	0.308824
slr1203	hypothetical protein	0.264706	0.044118	0.308824
slr1253	unknown protein	0.176471	0.132353	0.308824
slr1265	RNA polymerase gamma-subunit (rpoC1)	0.132353	0.176471	0.308824
slr1315	hypothetical protein	0.147059	0.161765	0.308824
slr1332	beta ketoacyl-acyl carrier protein synthase	0.25	0.058824	0.308824
slr1334	phosphoglucomutase/phosphomannomutase	0.220588	0.088235	0.308824
slr1336	H+/Ca2+ exchanger	0.176471	0.132353	0.308824
slr1378	hypothetical protein	0.161765	0.147059	0.308824
slr1398	unknown protein	0.25	0.058824	0.308824
slr1429	hypothetical protein	0.235294	0.073529	0.308824
slr1457	chromate transport protein	0.264706	0.044118	0.308824
slr1478	hypothetical protein	0.176471	0.132353	0.308824
slr1557	hypothetical protein	0.220588	0.088235	0.308824
slr1588	two-component transcription regulator	0.279412	0.029412	0.308824
slr1590	hypothetical protein	0.161765	0.147059	0.308824
slr1591	hypothetical protein	0.191176	0.117647	0.308824
slr1613	hypothetical protein	0.058824	0.25	0.308824
slr1636	unknown protein	0.191176	0.117647	0.308824
slr1656	UDP-N-acetylglucosamine--N-acetylmuramyl-(pentapeptide) pyrophosphoryl -undecaprenol N-acetylglucosamine transferase (murG)	0.058824	0.25	0.308824
slr1657	hypothetical protein	0.117647	0.191176	0.308824
slr1699	hypothetical protein	0.161765	0.147059	0.308824
slr1727	Na+/H+ antiporter	0.029412	0.279412	0.308824
slr1753	hypothetical protein	0.220588	0.088235	0.308824
slr1791	phosphoadenosine phosphosulfate reductase (cysH)	0.220588	0.088235	0.308824
slr1798	unknown protein	0.029412	0.279412	0.308824
slr1799	hypothetical protein	0.117647	0.191176	0.308824
slr1800	hypothetical protein	0.308824	0	0.308824
slr1805	two-component sensor histidine kinase	0.264706	0.044118	0.308824
slr1811	hypothetical protein	0.235294	0.073529	0.308824
slr1815	hypothetical protein	0.073529	0.235294	0.308824
slr1837	two-component system response regulator OmpR subfamily	0.161765	0.147059	0.308824
slr1839	carbon dioxide concentrating mechanism protein CcmK (ccmK)	0.147059	0.161765	0.308824
slr1860	carbon metabolisms regulatory protein IcfG (icfG)	0.029412	0.279412	0.308824
slr1912	anti-sigma F factor antagonist	0.044118	0.264706	0.308824
slr1935	hypothetical protein	0.117647	0.191176	0.308824
slr1992	glutathione peroxidase-like NADPH peroxidase (gpx2)	0.220588	0.088235	0.308824
slr2018	unknown protein	0.029412	0.279412	0.308824
slr2062	putative transposase [ISY052_a]	0.220588	0.088235	0.308824
slr2083	cytochrome c oxidase subunit III (ctaEII)	0.073529	0.235294	0.308824
slr2103	hypothetical protein	0.279412	0.029412	0.308824
slr2105	hypothetical protein	0.147059	0.161765	0.308824
slr2130	3-dehydroquinate synthase (aroB)	0.044118	0.264706	0.308824
ssl2250	bacterioferritin-associated ferredoxin	0.220588	0.088235	0.308824
ssl2667	similar to NifU protein	0.191176	0.117647	0.308824
ssl2982	probable DNA-directed RNA polymerase omega subunit (ycf61)	0.117647	0.191176	0.308824
ssl3379	hypothetical protein	0.264706	0.044118	0.308824
ssl3441	initiation factor IF-1 (infA)	0.029412	0.279412	0.308824
ssl3549	hypothetical protein	0.147059	0.161765	0.308824
ssr0109	hypothetical protein	0.132353	0.176471	0.308824
ssr0536	unknown protein	0.014706	0.294118	0.308824
ssr3122	hypothetical protein	0.220588	0.088235	0.308824
sll0031	hypothetical protein	0.235294	0.058824	0.294118
sll0058	DnaK protein (dnaK)	0.044118	0.25	0.294118
sll0171	probable aminomethyltransferase	0.176471	0.117647	0.294118
sll0173	hypothetical protein	0.088235	0.205882	0.294118
sll0183	hypothetical protein	0.205882	0.088235	0.294118
sll0240	ABC transporter ATP-binding protein	0.191176	0.102941	0.294118
sll0247	iron-stress chlorophyll-binding protein (isiA)	0.117647	0.176471	0.294118
sll0252	unknown protein	0.176471	0.117647	0.294118
sll0290	polyphosphate kinase (ppk)	0.132353	0.161765	0.294118
sll0359	hypothetical protein	0.088235	0.205882	0.294118
sll0360	hypothetical protein	0.117647	0.176471	0.294118
sll0377	transcription-repair coupling factor	0.205882	0.088235	0.294118
sll0402	aspartate aminotransferase (aspC)	0.147059	0.147059	0.294118
sll0415	ATP-binding protein of ABC transporter	0.191176	0.102941	0.294118
sll0420	urease beta subunit (ureB)	0.132353	0.161765	0.294118
sll0422	asparaginase	0.102941	0.191176	0.294118
sll0444	unknown protein	0.044118	0.25	0.294118
sll0488	hypothetical protein	0.279412	0.014706	0.294118
sll0498	hypothetical protein	0.25	0.044118	0.294118
sll0524	hypothetical protein	0.191176	0.102941	0.294118
sll0534	ATP-dependent Clp protease proteolytic subunit (clpP)	0.132353	0.161765	0.294118
sll0544	hypothetical protein	0.176471	0.117647	0.294118
sll0554	ferredoxin-thioredoxin reductase, catalytic chain (ftrC)	0.073529	0.220588	0.294118
sll0558	hypothetical protein YCF53 (ycf53)	0.132353	0.161765	0.294118
sll0646	guanylyl cyclase (cya2)	0.088235	0.205882	0.294118
sll1911	hypothetical protein	0.235294	0.058824	0.294118
sll0775	unknown protein	0.191176	0.102941	0.294118
sll0891	malate dehydrogenase	0.176471	0.117647	0.294118
sll0899	UDP-N-acetylglucosamine pyrophosphorylase	0.088235	0.205882	0.294118
sll0900	ATP phosphoribosyltransferase (hisG)	0.073529	0.220588	0.294118
sll0997	hypothetical protein	0.132353	0.161765	0.294118
sll1002	hypothetical protein YCF22 (ycf22)	0.220588	0.073529	0.294118
sll1033	probable protein phosphatase	0.147059	0.147059	0.294118
sll1056	phosphoribosylformyl glycinamidine synthetase II (purL)	0.044118	0.25	0.294118
sll1078	hydrogenase expression/formation protein HypA (hypA)	0.102941	0.191176	0.294118
sll1079	hydrogenase expression/formation protein HypB (hypB)	0.073529	0.220588	0.294118
sll1092	hypothetical protein	0.044118	0.25	0.294118
sll1135	unknown protein	0.205882	0.088235	0.294118
sll1157	putative transposase [ISY120_b]	0.235294	0.058824	0.294118
sll1193	hypothetical protein	0.088235	0.205882	0.294118
sll1254	hypothetical protein	0.161765	0.132353	0.294118
sll1265	unknown protein	0.220588	0.073529	0.294118
sll1290	probable ribonuclease II	0.25	0.044118	0.294118
sll1297	probable dioxygenase, Rieske iron-sulfur component	0.205882	0.088235	0.294118
sll1334	two-component sensor histidine kinase	0.147059	0.147059	0.294118
sll1432	hydrogenase isoenzymes formation protein HypB (hypB)	0.161765	0.132353	0.294118
sll1446	hypothetical protein	0.132353	0.161765	0.294118
sll1538	similar to beta-hexosaminidase a precursor	0.191176	0.102941	0.294118
sll1568	fibrillin	0.220588	0.073529	0.294118
sll1643	hypothetical protein	0.161765	0.132353	0.294118
sll1979	hypothetical protein	0.176471	0.117647	0.294118
sll1988	33 kDa chaperonin (hsp33)	0.161765	0.132353	0.294118
sll1995	hypothetical protein	0	0.294118	0.294118
slr0032	probable branched-chain amino acid aminotransferase	0.088235	0.205882	0.294118
slr0039	hypothetical protein	0.102941	0.191176	0.294118
slr0055	anthranilate synthase component II (trpG)	0.220588	0.073529	0.294118
slr0058	hypothetical protein	0.191176	0.102941	0.294118
slr0096	low affinity sulfate transporter	0.176471	0.117647	0.294118
slr0114	unknown protein	0.235294	0.058824	0.294118
slr0245	Histone deacetylase family protein	0.220588	0.073529	0.294118
slr0324	probable oligopeptides ABC transporter permease protein	0.014706	0.279412	0.294118
slr0351	hypothetical protein	0.117647	0.176471	0.294118
slr0384	sulfolipid sulfoquinovosyldiacylglycerol biosynthesis protein	0.161765	0.132353	0.294118
slr0474	two-component response regulator CheY subfamily	0.147059	0.147059	0.294118
slr0502	cobalamin synthesis protein cobW homolog (cobW)	0.117647	0.176471	0.294118
slr0517	hypothetical protein	0.25	0.044118	0.294118
slr0527	transcription regulator ExsB homolog	0.25	0.044118	0.294118
slr0603	DNA polymerase III alpha subunit [Contains Ssp dnaE intein] (dnaE)	0.235294	0.058824	0.294118
slr0608	histidine biosynthesis bifunctional protein HisIE (hisIE)	0.058824	0.235294	0.294118
slr0633	thiamine biosynthesis protein ThiG (thiG)	0.029412	0.264706	0.294118
slr0678	biopolymer transport ExbD like protein	0.132353	0.161765	0.294118
slr0780	hypothetical protein	0.088235	0.205882	0.294118
slr0798	Zinc exporter ZiaA (ziaA)	0.220588	0.073529	0.294118
slr0822	cation-transporting ATPase PacL homolog	0.205882	0.088235	0.294118
slr0912	unknown protein	0.088235	0.205882	0.294118
slr0949	Integral membrane protein of the ABC-type Nat permease for neutral amino acids NatD (natD)	0.014706	0.279412	0.294118
slr0976	hypothetical protein	0.102941	0.191176	0.294118
slr0994	lipoate-protein ligase B	0.264706	0.029412	0.294118
slr1042	two-component response regulator CheY subfamily	0.132353	0.161765	0.294118
slr1062	unknown protein	0.073529	0.220588	0.294118
slr1066	unknown protein	0.044118	0.25	0.294118
slr1087	hypothetical protein	0.147059	0.147059	0.294118
slr1095	hypothetical protein	0.264706	0.029412	0.294118
slr1116	hypothetical protein	0.147059	0.147059	0.294118
slr1149	ATP-binding protein of ABC transporter	0.132353	0.161765	0.294118
slr1159	glycinamide ribonucleotide synthetase (purD)	0.205882	0.088235	0.294118
slr1201	permease protein of branched-chain amino acid ABC transporter	0.132353	0.161765	0.294118
slr1225	serine/threonine kinase	0.132353	0.161765	0.294118
slr1235	hypothetical protein	0.235294	0.058824	0.294118
slr1270	hypothetical protein	0.176471	0.117647	0.294118
slr1339	hypothetical protein	0.014706	0.279412	0.294118
slr1362	hypothetical protein	0.220588	0.073529	0.294118
slr1415	hypothetical protein	0.25	0.044118	0.294118
slr1440	hypothetical protein	0.220588	0.073529	0.294118
slr1489	transcriptional regulator	0.220588	0.073529	0.294118
slr1541	hypothetical protein	0.088235	0.205882	0.294118
slr1543	DNA-damage-inducible protein F	0.176471	0.117647	0.294118
slr1550	lysyl-tRNA synthetase (lysS)	0.117647	0.176471	0.294118
slr1559	shikimate 5-dehydrogenase (aroE)	0.220588	0.073529	0.294118
slr1593	hypothetical protein	0.132353	0.161765	0.294118
slr1609	long-chain-fatty-acid CoA ligase	0.058824	0.235294	0.294118
slr1626	dihydroneopterin aldolase	0.117647	0.176471	0.294118
slr1644	hypothetical protein	0.191176	0.102941	0.294118
slr1664	hypothetical protein	0.102941	0.191176	0.294118
slr1875	hypothetical protein	0.25	0.044118	0.294118
slr1910	probable N-acetylmuramoyl-L-alanine amidase	0.147059	0.147059	0.294118
slr1940	hypothetical protein	0.132353	0.161765	0.294118
slr1968	unknown protein	0.205882	0.088235	0.294118
slr1975	N-acylglucosamine 2-epimerase	0.102941	0.191176	0.294118
slr2001	cyanophycinase	0.073529	0.220588	0.294118
slr2009	NADH dehydrogenase subunit 4 (ndhD6)	0.235294	0.058824	0.294118
slr2017	unknown protein	0.117647	0.176471	0.294118
slr2101	hypothetical protein	0.132353	0.161765	0.294118
sml0003	photosystem II reaction center M protein (psbM)	0.088235	0.205882	0.294118
ssl1326	unknown protein	0.205882	0.088235	0.294118
ssl1807	hypothetical protein	0.132353	0.161765	0.294118
ssl2069	hypothetical protein	0.132353	0.161765	0.294118
ssl3382	hypothetical protein	0.073529	0.220588	0.294118
ssr0759	unknown protein	0.161765	0.132353	0.294118
ssr1386	NADH dehydrogenase subunit NdhL (ndhL)	0.058824	0.235294	0.294118
ssr2723	hypothetical protein	0.25	0.044118	0.294118
ssr3307	probable protein-export membrane protein SecG (secG)	0.117647	0.176471	0.294118
sll0021	probable exonuclease	0.191176	0.088235	0.279412
sll0069	hypothetical protein	0.191176	0.088235	0.279412
sll0160	hypothetical protein	0.044118	0.235294	0.279412
sll0181	unknown protein	0.117647	0.161765	0.279412
sll0195	probable ATP-dependent protease	0.147059	0.132353	0.279412
sll0230	hypothetical protein	0.044118	0.235294	0.279412
sll0254	probable phytoene dehydrogenase Rieske iron-sulfur component	0.220588	0.058824	0.279412
sll0368	uracil phosphoribosyltransferase	0.088235	0.191176	0.279412
sll0505	hypothetical protein	0.088235	0.191176	0.279412
sll0537	ammonium/methylammonium permease (amt3)	0.279412	0	0.279412
sll0606	hypothetical protein	0.235294	0.044118	0.279412
sll0647	unknown protein	0.102941	0.176471	0.279412
sll0659	hypothetical protein	0.132353	0.147059	0.279412
sll1912	hypothetical protein	0.205882	0.073529	0.279412
sll1960	hypothetical protein	0.117647	0.161765	0.279412
sll0679	periplasmic phosphate-binding protein of ABC transporter	0.220588	0.058824	0.279412
sll0688	unknown protein	0.235294	0.044118	0.279412
sll0739	ATP-binding protein of molybdate ABC transporter	0.058824	0.220588	0.279412
sll0783	unknown protein	0.088235	0.191176	0.279412
sll0789	two-component response regulator OmpR subfamily	0.117647	0.161765	0.279412
sll0828	putative amidase	0.205882	0.073529	0.279412
sll0868	lipoic acid synthetase	0.191176	0.088235	0.279412
sll0871	hypothetical protein	0.176471	0.102941	0.279412
sll0886	hypothetical protein	0.147059	0.132353	0.279412
sll1041	similar to sulfate transport ATP-binding protein CysA (cysA)	0.220588	0.058824	0.279412
sll1108	stationary-phase survival protein SurE homolog	0.029412	0.25	0.279412
sll1182	Rieske iron-sulfur protein with unknown function	0.235294	0.044118	0.279412
sll1221	NADH dehydrogenase I chain F (hoxF)	0.073529	0.205882	0.279412
sll1276	ATP-binding protein of ABC transporter	0.191176	0.088235	0.279412
sll1298	putative carboxymethylenebutenolidase	0.058824	0.220588	0.279412
sll1329	inositol monophosphate family protein	0.073529	0.205882	0.279412
sll1340	hypothetical protein	0.235294	0.044118	0.279412
sll1359	unknown protein	0.088235	0.191176	0.279412
sll1366	putative SNF2 helicase	0.191176	0.088235	0.279412
sll1371	cAMP receptor protein (sycrp1)	0.088235	0.191176	0.279412
sll1386	hypothetical protein	0.191176	0.088235	0.279412
sll1396	unknown protein	0.073529	0.205882	0.279412
sll1428	probable sodium-dependent transporter	0.073529	0.205882	0.279412
sll1429	unknown protein	0.044118	0.235294	0.279412
sll1477	hypothetical protein	0.073529	0.205882	0.279412
sll1486	hypothetical protein	0.102941	0.176471	0.279412
sll1531	unknown protein	0.088235	0.191176	0.279412
sll1561	proline oxidase (putA)	0.117647	0.161765	0.279412
sll1614	cation-transporting ATPase (pma1)	0.220588	0.058824	0.279412
sll1625	succinate dehydrogenase iron- sulphur protein subunit	0.147059	0.132353	0.279412
sll1635	Thy1 protein homolog	0.058824	0.220588	0.279412
sll1703	protease IV	0.176471	0.102941	0.279412
sll1708	two-component response regulator NarL subfamily	0.117647	0.161765	0.279412
sll1764	unknown protein	0.073529	0.205882	0.279412
sll2003	hypothetical protein	0.205882	0.073529	0.279412
slr0059	unknown protein	0.102941	0.176471	0.279412
slr0099	putative transposase [ISY352_f]	0.176471	0.102941	0.279412
slr0116	phycocyanobilin ferredoxin oxidoreductase	0.117647	0.161765	0.279412
slr0143	WD-repeat protein	0.132353	0.147059	0.279412
slr0179	hypothetical protein	0.147059	0.132353	0.279412
slr0229	3-hydroxyisobutyrate dehydrogenase	0.25	0.029412	0.279412
slr0243	hypothetical protein	0.102941	0.176471	0.279412
slr0306	unknown protein	0.176471	0.102941	0.279412
slr0321	GTP-binding protein ERA homolog	0.220588	0.058824	0.279412
slr0354	ATP-binding protein of ABC transporter	0.264706	0.014706	0.279412
slr0366	unknown protein	0.161765	0.117647	0.279412
slr0439	unknown protein	0.176471	0.102941	0.279412
slr0454	RND multidrug efflux transporter	0.176471	0.102941	0.279412
slr0488	virulence factor MviN homolog.	0.220588	0.058824	0.279412
slr0489	unknown protein	0.147059	0.132353	0.279412
slr0533	two-component sensor histidine kinase	0.235294	0.044118	0.279412
slr0543	tryptophan synthase beta subunit (trpB)	0.132353	0.147059	0.279412
slr0593	cAMP binding membrane protein (samp)	0.191176	0.088235	0.279412
slr0602	unknown protein	0.161765	0.117647	0.279412
slr0626	probable glycosyltransferase	0.176471	0.102941	0.279412
slr0645	hypothetical protein	0.058824	0.220588	0.279412
slr0646	probable D-alanyl-D-alanine carboxypeptidase	0.161765	0.117647	0.279412
slr0658	unknown protein	0.132353	0.147059	0.279412
slr0698	hypothetical protein	0.147059	0.132353	0.279412
slr0739	geranylgeranyl pyrophosphate synthase (crtE)	0.088235	0.191176	0.279412
slr0741	transcriptional regulator	0.220588	0.058824	0.279412
slr0773	hypothetical protein	0.220588	0.058824	0.279412
slr0821	hypothetical protein	0.088235	0.191176	0.279412
slr0825	probable peptidase	0.044118	0.235294	0.279412
slr0896	multi-drug efflux transporter	0.25	0.029412	0.279412
slr0914	unknown protein	0.102941	0.176471	0.279412
slr0918	methionine aminopeptidase	0.161765	0.117647	0.279412
slr0963	ferredoxin-sulfite reductase (sir)	0.161765	0.117647	0.279412
slr0969	precorrin methylase (cobJ)	0.102941	0.176471	0.279412
slr0980	hypothetical protein	0.073529	0.205882	0.279412
slr0989	hypothetical protein	0.117647	0.161765	0.279412
slr1045	hypothetical protein YCF63 (ycf63)	0.191176	0.088235	0.279412
slr1052	hypothetical protein	0.117647	0.161765	0.279412
slr1071	unknown protein	0.029412	0.25	0.279412
slr1074	unknown protein	0.102941	0.176471	0.279412
slr1084	unknown protein	0.088235	0.191176	0.279412
slr1085	plobable glycosyltransferase	0.147059	0.132353	0.279412
slr1123	guanylate kinase	0.147059	0.132353	0.279412
slr1125	probable glucosyl transferase	0.014706	0.264706	0.279412
slr1245	transcriptional regulator	0.147059	0.132353	0.279412
slr1256	urease gamma subunit (ureA)	0.102941	0.176471	0.279412
slr1312	arginine decarboxylase	0.073529	0.205882	0.279412
slr1318	iron-uptake system ATP-binding protein	0.205882	0.073529	0.279412
slr1338	hypothetical protein	0.073529	0.205882	0.279412
slr1365	hypothetical protein	0.161765	0.117647	0.279412
slr1452	sulfate transport system substrate-binding protein (sbpA)	0.176471	0.102941	0.279412
slr1464	hypothetical protein	0.205882	0.073529	0.279412
slr1467	precorrin isomerase	0.176471	0.102941	0.279412
slr1510	fatty acid/phospholipid synthesis protein PlsX (plsX)	0.191176	0.088235	0.279412
slr1562	glutaredoxin	0.088235	0.191176	0.279412
slr1565	hypothetical protein	0.073529	0.205882	0.279412
slr1647	hypothetical protein	0.235294	0.044118	0.279412
slr1702	hypothetical protein	0	0.279412	0.279412
slr1710	penicillin-binding protein	0.176471	0.102941	0.279412
slr1771	unknown protein	0.25	0.029412	0.279412
slr1865	unknown protein	0	0.279412	0.279412
slr1911	hypothetical protein	0.088235	0.191176	0.279412
slr2042	hypothetical protein	0.220588	0.058824	0.279412
slr2097	cyanoglobin (glbN)	0.147059	0.132353	0.279412
slr2102	cell division protein FtsY (ftsY)	0.161765	0.117647	0.279412
slr2121	hypothetical protein	0.102941	0.176471	0.279412
slr2123	similar to D-3-phosphoglycerate dehydrogenase	0.073529	0.205882	0.279412
smr0003	cytochrome b6-f complex subunit PetM (petM)	0.044118	0.235294	0.279412
smr0010	cytochrome b6-f complex subunit 5 (petG)	0.102941	0.176471	0.279412
ssl1417	hypothetical protein YCF33 (ycf33)	0.147059	0.132353	0.279412
ssl2874	hypothetical protein	0.132353	0.147059	0.279412
ssr0657	hypothetical protein	0.205882	0.073529	0.279412
ssr1114	hypothetical protein	0.205882	0.073529	0.279412
ssr1789	CAB/ELIP/HLIP-related protein HliD (hliD)	0.132353	0.147059	0.279412
ssr2062	hypothetical protein	0.161765	0.117647	0.279412
ssr2333	unknown protein	0.205882	0.073529	0.279412
sll0002	penicillin-binding protein	0.235294	0.029412	0.264706
sll0008	unknown protein	0.205882	0.058824	0.264706
sll0044	unknown protein	0.117647	0.147059	0.264706
sll0062	hypothetical protein	0.117647	0.147059	0.264706
sll0071	hypothetical protein	0.073529	0.191176	0.264706
sll0100	N-acyl-L-amino acid amidohydrolase	0.205882	0.058824	0.264706
sll0156	unknown protein	0.176471	0.088235	0.264706
sll0194	putative sec-independent protein translocase	0.073529	0.191176	0.264706
sll0198	hypothetical protein	0.220588	0.044118	0.264706
sll0268	hypothetical protein	0.117647	0.147059	0.264706
sll0274	hypothetical protein	0.117647	0.147059	0.264706
sll0286	hypothetical protein YCF52 (ycf52)	0.161765	0.102941	0.264706
sll0310	hypothetical protein	0.176471	0.088235	0.264706
sll0414	hypothetical protein	0.102941	0.161765	0.264706
sll0423	hypothetical protein	0.102941	0.161765	0.264706
sll0459	excinuclease ABC subunit B	0.220588	0.044118	0.264706
sll0477	putative biopolymer transport ExbB-like protein	0.235294	0.029412	0.264706
sll0499	hypothetical protein	0.205882	0.058824	0.264706
sll0535	ATP-dependent protease ATPase subunit (clpX)	0.044118	0.220588	0.264706
sll0563	unknown protein	0.205882	0.058824	0.264706
sll0567	ferric uptake regulation protein (fur)	0.058824	0.205882	0.264706
sll0585	hypothetical protein	0.073529	0.191176	0.264706
sll0590	unknown protein	0.147059	0.117647	0.264706
sll0594	transcriptional regulator	0.220588	0.044118	0.264706
sll0596	hypothetical protein	0.161765	0.102941	0.264706
sll0611	hypothetical protein	0.132353	0.132353	0.264706
sll0615	hypothetical protein	0.029412	0.235294	0.264706
sll0623	unknown protein	0.132353	0.132353	0.264706
sll0649	two-component response regulator OmpR subfamily	0.220588	0.044118	0.264706
sll1900	acetyltransferase (act)	0.176471	0.088235	0.264706
sll0689	Na+/H+ antiporter (nhaS3)	0.176471	0.088235	0.264706
sll0711	isopentenyl monophosphate kinase	0.220588	0.044118	0.264706
sll0727	hypothetical protein	0	0.264706	0.264706
sll0810	unknown protein	0.235294	0.029412	0.264706
sll0813	cytochrome c oxidase subunit II (ctaC)	0.161765	0.102941	0.264706
sll0829	probable methyltransferase	0.176471	0.088235	0.264706
sll0876	Holliday junction DNA helicase RuvA (ruvA)	0.132353	0.132353	0.264706
sll0944	hypothetical protein	0.161765	0.102941	0.264706
sll1035	uracil phosphoribosyltransferase	0.117647	0.147059	0.264706
sll1103	integral membrane protein (large) of a TRAP-type permease that mediates sodium-dependent glutamate transport GtrB (gtrB)	0.191176	0.073529	0.264706
sll1289	hypothetical protein	0.147059	0.117647	0.264706
sll1319	hypothetical protein	0.191176	0.073529	0.264706
sll1344	unknown protein	0.044118	0.220588	0.264706
sll1348	hypothetical protein	0.235294	0.029412	0.264706
sll1353	two-component sensor histidine kinase	0.029412	0.235294	0.264706
sll1365	unknown protein	0.205882	0.058824	0.264706
sll1463	cell division protein FtsH (ftsH)	0.132353	0.132353	0.264706
sll1466	probable glycosyltransferase	0.102941	0.161765	0.264706
sll1482	ABC transporter permease protein	0.205882	0.058824	0.264706
sll1505	hypothetical protein	0.176471	0.088235	0.264706
sll1527	unknown protein	0.073529	0.191176	0.264706
sll1532	hypothetical protein	0.058824	0.205882	0.264706
sll1562	unknown protein	0.058824	0.205882	0.264706
sll1575	similar to serine/threonine kinase	0.161765	0.102941	0.264706
sll1581	hypothetical protein	0.147059	0.117647	0.264706
sll1618	hypothetical protein	0.191176	0.073529	0.264706
sll1624	two-component response regulator	0.191176	0.073529	0.264706
sll1629	DNA photolyase (phr)	0.191176	0.073529	0.264706
sll1673	two-component response regulator	0.102941	0.161765	0.264706
sll1686	hypothetical protein	0.205882	0.058824	0.264706
sll1736	hypothetical protein	0.161765	0.102941	0.264706
sll1772	DNA mismatch repair protein MutS (mutS)	0.191176	0.073529	0.264706
sll1833	penicillin-binding protein	0.147059	0.117647	0.264706
sll1834	hypothetical protein	0.132353	0.132353	0.264706
sll1969	hypothetical protein	0.117647	0.147059	0.264706
slr0031	hypothetical protein	0.161765	0.102941	0.264706
slr0110	hypothetical protein	0.073529	0.191176	0.264706
slr0111	unknown protein	0	0.264706	0.264706
slr0168	unknown protein	0.102941	0.161765	0.264706
slr0181	hypothetical protein	0.205882	0.058824	0.264706
slr0196	unknown protein	0.176471	0.088235	0.264706
slr0209	unknown protein	0.102941	0.161765	0.264706
slr0222	two-component hybrid sensor and regulator	0.191176	0.073529	0.264706
slr0238	hypothetical protein	0.161765	0.102941	0.264706
slr0312	two-component response regulator NarL subfamily	0.073529	0.191176	0.264706
slr0316	hypothetical protein	0.117647	0.147059	0.264706
slr0514	unknown protein	0.191176	0.073529	0.264706
slr0522	unknown protein	0.147059	0.117647	0.264706
slr0624	UDP-N-acetylglucosamine 2-epimerase	0.044118	0.220588	0.264706
slr0722	hypothetical protein	0.117647	0.147059	0.264706
slr0724	HtaR suppressor protein homolog	0.147059	0.117647	0.264706
slr0751	hypothetical protein	0.147059	0.117647	0.264706
slr0755	hypothetical protein	0.205882	0.058824	0.264706
slr0812	hypothetical protein	0.220588	0.044118	0.264706
slr0817	salicylate biosynthesis isochorismate synthase	0.102941	0.161765	0.264706
slr0844	NADH dehydrogenase subunit 5 (ndhF1)	0.102941	0.161765	0.264706
slr0847	phosphopantetheine adenylyltransferase	0.161765	0.102941	0.264706
slr0872	hypothetical protein	0.176471	0.088235	0.264706
slr0883	hypothetical protein	0.132353	0.132353	0.264706
slr0900	molybdopterin biosynthesis MoeA protein (moeA)	0.088235	0.176471	0.264706
slr0904	competence protein ComM homolog	0.235294	0.029412	0.264706
slr0930	hypothetical protein	0.205882	0.058824	0.264706
slr0935	hypothetical protein	0.161765	0.102941	0.264706
slr0983	glucose-1-phosphate cytidylyltransferase (rfbF)	0.088235	0.176471	0.264706
slr1041	two-component response regulator PatA subfamily	0.176471	0.088235	0.264706
slr1046	hypothetical protein	0.117647	0.147059	0.264706
slr1097	hypothetical protein	0.044118	0.220588	0.264706
slr1134	mutator MutT homolog	0.073529	0.191176	0.264706
slr1206	hypothetical protein	0.176471	0.088235	0.264706
slr1230	hypothetical protein	0.161765	0.102941	0.264706
slr1243	unknown protein	0.102941	0.161765	0.264706
slr1267	cell division protein FtsW (ftsW)	0.073529	0.191176	0.264706
slr1271	probable UDP-N-acetyl-D-mannosaminuronic acid transferase	0.25	0.014706	0.264706
slr1288	hypothetical protein	0.161765	0.102941	0.264706
slr1290	hypothetical protein	0.191176	0.073529	0.264706
slr1327	hypothetical protein	0.147059	0.117647	0.264706
slr1343	hypothetical protein	0.014706	0.25	0.264706
slr1348	serine acetyltransferase (cysE)	0.102941	0.161765	0.264706
slr1380	cytochrome oxidase d subunit II (cydB)	0.147059	0.117647	0.264706
slr1420	probable sugar kinase	0.191176	0.073529	0.264706
[truncated: 1,266 more rows]
