# Supplementary material for: Integrative analysis of large scale expression profiles reveals core transcriptional response and coordination between multiple cellular processes in a cyanobacterium
Source: BMC Syst Biol. 2010 Aug 2;4:105. doi: 10.1186/1752-0509-4-105 (PMC2924297; doi:10.1186/1752-0509-4-105)
Supplement: Additional file 5 — Correlation between known regulatory genes and core transcription response genes. This table gives the distance value of 399 genes present in the CTR and 146 regulatory genes. [file 1752-0509-4-105-S5.XLS]

## Sheet: additional file 5
Additional file 5: Correlation between known regulatory genes and core transcription response genes. Similarities between discretized gene expressions were measured using the Hamming distance. Distance values can vary between 0 (perfect agreement) to 1 (no agreement). Last column (OL) gives the number of CTR genes coregulated with each regulatory gene, using 60% as the cutoff for agreement (see t…
			sll1771	sll1291	slr2024	slr1738	slr1666	sll0043	slr0895	sll1383	sll1392	slr1285	slr1991	sll1742	sll1555	slr1588	slr1860	slr0741	sll2014	slr0484	slr1693	slr1694	slr0081	slr0418	slr0527	slr0599	slr1983	sll1670	sll1879	sll0594	sll1124	slr0240	slr0322	slr1871	slr0473	slr1041	slr1982	slr0222	slr0947	slr1783	slr1909	sll1286	sll1387	sll0750	sll0798	sll1594	slr0210	slr1147	slr2098
			protein serin-threonin phosphatase (pphA)	two-component response regulator PatA subfamily	two-component response regulator CheY subfamily	transcription regulator Fur family	pleiotropic regulatory protein homolog	two-component hybrid sensor and regulator	transcriptional regulator	probable myo-inositol-1(or 4)-monophosphatase	transcriptional regulator	two-component sensor histidine kinase	adenylate cyclase (cya1)	transcription antitermination protein NusG (nusG)	two-component hybrid sensor and regulator	two-component transcription regulator	carbon metabolisms regulatory protein IcfG (icfG)	transcriptional regulator	sugar fermentation stimulation protein	two-component sensor histidine kinase	two-component response regulator PatA subfamily	expression activator appA homolog	two-component response regulator OmpR subfamily	putative transcripton factor DevT homolog	transcription regulator ExsB homolog	serine/threonine kinase	two-component hybrid sensor and regulator	heat-inducible transcription repressor HrcA homolog	two-component response regulator (ycf55)	transcriptional regulator	phytochrome like protein PlpA (plpA)	transcriptional regulator	two-component hybrid sensor and regulator	transcriptional regulator	phytochrome (phy)	two-component response regulator PatA subfamily	two-component response regulator CheY subfamily	two-component hybrid sensor and regulator	response regulator for energy transfer from phycobilisomes to photosystems (rpaB,ycf27)	two-component response regulator NarL subfamily (ycf29)	two-component response regulator NarL subfamily	transcriptional regulator	serine/threonine protein phosphatase PppA (pppA)	two-component sensor histidine kinase	two-component sensor histidine kinase, redox-responsive and nickel sensing (nrsS,rppB,hik30)	ndhF3 operon transcriptional regulator, LysR family protein (ndhR)	two-component sensor histidine kinase	two-component sensor histidine kinase	two-component hybrid sensor and regulator
sgl0002	hypothetical protein	Hypothetical	0.426	0.397	0.412	0.75	0.309	0.397	0.559	0.691	0.662	0.544	0.676	0.529	0.456	0.574	0.382	0.588	0.632	0.397	0.529	0.559	0.588	0.618	0.603	0.456	0.559	0.588	0.456	0.647	0.632	0.5	0.485	0.632	0.574	0.529	0.485	0.544	0.588	0.441	0.412	0.574	0.632	0.559	0.515	0.676	0.544	0.603	0.574
sll0006	putative aminotransferase	Aspartate family	0.471	0.426	0.485	0.574	0.426	0.5	0.574	0.662	0.574	0.632	0.647	0.632	0.294	0.471	0.5	0.603	0.559	0.544	0.368	0.25	0.426	0.574	0.559	0.426	0.368	0.471	0.574	0.485	0.471	0.426	0.382	0.485	0.515	0.529	0.471	0.471	0.529	0.515	0.397	0.397	0.632	0.368	0.397	0.529	0.485	0.515	0.382
sll0017	glutamate-1-semialdehyde aminomutase (hemL)	Cobalamin, heme, phycobilin and porphyrin	0.338	0.397	0.426	0.647	0.441	0.382	0.647	0.647	0.647	0.574	0.588	0.5	0.515	0.574	0.456	0.618	0.632	0.456	0.5	0.544	0.559	0.559	0.559	0.5	0.529	0.588	0.471	0.647	0.574	0.485	0.397	0.662	0.588	0.559	0.559	0.544	0.515	0.485	0.5	0.588	0.574	0.632	0.588	0.647	0.618	0.647	0.603
sll0020	ATP-dependent Clp protease regulatory subunit (clpC)	Degradation of proteins, peptides, and glycopeptides	0.632	0.603	0.544	0.382	0.647	0.603	0.368	0.382	0.412	0.426	0.456	0.5	0.735	0.515	0.676	0.485	0.559	0.618	0.662	0.721	0.632	0.456	0.5	0.588	0.676	0.529	0.632	0.603	0.618	0.647	0.632	0.574	0.574	0.544	0.5	0.662	0.603	0.603	0.662	0.588	0.471	0.662	0.559	0.515	0.632	0.5	0.588
sll0041	probable methyl-accepting chemotaxis protein	Chemotaxis	0.485	0.529	0.574	0.632	0.5	0.426	0.647	0.618	0.735	0.691	0.662	0.544	0.529	0.559	0.485	0.618	0.618	0.515	0.485	0.588	0.632	0.632	0.662	0.544	0.574	0.5	0.529	0.618	0.544	0.471	0.529	0.632	0.662	0.603	0.5	0.559	0.544	0.456	0.485	0.603	0.559	0.559	0.529	0.676	0.574	0.559	0.544
sll0051	hypothetical protein	Hypothetical	0.529	0.559	0.529	0.765	0.485	0.485	0.676	0.647	0.735	0.618	0.691	0.75	0.441	0.603	0.441	0.632	0.529	0.588	0.441	0.529	0.5	0.662	0.603	0.574	0.485	0.691	0.441	0.662	0.691	0.485	0.603	0.632	0.5	0.544	0.603	0.647	0.5	0.559	0.5	0.485	0.603	0.559	0.662	0.662	0.603	0.706	0.544
sll0086	putative arsenical pump-driving ATPase	Drug and analog sensitivity	0.647	0.618	0.544	0.471	0.691	0.559	0.5	0.471	0.5	0.5	0.544	0.574	0.691	0.485	0.676	0.485	0.441	0.632	0.618	0.662	0.662	0.5	0.485	0.574	0.559	0.515	0.544	0.515	0.588	0.618	0.676	0.456	0.603	0.456	0.485	0.5	0.603	0.529	0.647	0.603	0.574	0.529	0.471	0.471	0.515	0.485	0.485
sll0088	hypothetical protein	Hypothetical	0.706	0.676	0.647	0.515	0.706	0.676	0.529	0.412	0.471	0.441	0.544	0.647	0.559	0.588	0.618	0.485	0.471	0.544	0.529	0.647	0.529	0.441	0.456	0.529	0.603	0.588	0.588	0.515	0.574	0.529	0.706	0.5	0.515	0.515	0.574	0.588	0.588	0.647	0.647	0.5	0.456	0.529	0.515	0.471	0.529	0.544	0.588
sll0108	ammonium/methylammonium permease (amt1)	Transport and binding proteins	0.309	0.324	0.5	0.691	0.441	0.338	0.676	0.662	0.721	0.574	0.618	0.515	0.544	0.559	0.397	0.662	0.662	0.5	0.588	0.588	0.603	0.603	0.588	0.544	0.574	0.603	0.471	0.662	0.618	0.5	0.426	0.691	0.559	0.574	0.529	0.574	0.485	0.5	0.5	0.647	0.574	0.618	0.603	0.691	0.603	0.662	0.588
sll0145	RNA-binding protein (rrf)	Protein modification and translation factors	0.412	0.441	0.324	0.75	0.368	0.456	0.559	0.721	0.603	0.574	0.632	0.618	0.471	0.574	0.5	0.588	0.544	0.426	0.426	0.471	0.426	0.588	0.559	0.368	0.368	0.574	0.441	0.588	0.676	0.544	0.515	0.544	0.471	0.485	0.441	0.456	0.574	0.368	0.426	0.456	0.574	0.515	0.544	0.588	0.515	0.603	0.529
sll0158	1,4-alpha-glucan branching enzyme (glgB)	Polysaccharides and glycoproteins	0.368	0.397	0.338	0.662	0.485	0.485	0.632	0.735	0.662	0.588	0.588	0.647	0.588	0.574	0.471	0.588	0.691	0.456	0.574	0.574	0.529	0.559	0.574	0.441	0.5	0.676	0.426	0.559	0.676	0.515	0.485	0.588	0.544	0.544	0.456	0.574	0.544	0.471	0.456	0.588	0.603	0.632	0.588	0.603	0.559	0.618	0.603
sll0170	DnaK protein (dnaK)	Chaperones	0.588	0.647	0.574	0.426	0.662	0.471	0.441	0.412	0.529	0.294	0.485	0.412	0.662	0.412	0.544	0.471	0.515	0.603	0.676	0.676	0.632	0.397	0.382	0.559	0.618	0.529	0.603	0.529	0.544	0.618	0.618	0.5	0.676	0.603	0.544	0.647	0.662	0.544	0.647	0.632	0.5	0.603	0.456	0.603	0.588	0.544	0.603
sll0184	group2 RNA polymerase sigma factor SigC (sigC)	RNA synthesis, modification, and DNA transcription	0.721	0.676	0.662	0.456	0.618	0.574	0.515	0.397	0.441	0.544	0.485	0.559	0.647	0.456	0.603	0.471	0.412	0.662	0.588	0.632	0.588	0.559	0.529	0.603	0.588	0.426	0.559	0.5	0.515	0.588	0.544	0.544	0.544	0.368	0.574	0.441	0.515	0.529	0.603	0.559	0.485	0.471	0.574	0.574	0.426	0.529	0.412
sll0185	hypothetical protein	Hypothetical	0.574	0.544	0.559	0.515	0.632	0.485	0.588	0.5	0.603	0.574	0.456	0.529	0.691	0.5	0.603	0.485	0.529	0.485	0.691	0.691	0.662	0.588	0.559	0.544	0.662	0.5	0.574	0.632	0.485	0.603	0.603	0.647	0.559	0.588	0.5	0.574	0.5	0.559	0.647	0.647	0.412	0.5	0.691	0.676	0.603	0.574	0.574
sll0223	NADH dehydrogenase subunit 2 (ndhB)	NADH dehydrogenase	0.397	0.426	0.353	0.662	0.574	0.485	0.529	0.676	0.706	0.647	0.603	0.676	0.529	0.529	0.544	0.574	0.603	0.397	0.529	0.456	0.5	0.559	0.515	0.397	0.515	0.559	0.5	0.618	0.574	0.471	0.544	0.544	0.515	0.485	0.338	0.544	0.529	0.529	0.515	0.426	0.574	0.426	0.544	0.515	0.574	0.559	0.574
sll0224	amino-acid ABC transporter binding protein	Transport and binding proteins	0.309	0.412	0.294	0.603	0.456	0.412	0.588	0.676	0.647	0.603	0.588	0.559	0.544	0.544	0.574	0.603	0.647	0.485	0.471	0.544	0.5	0.632	0.559	0.5	0.456	0.559	0.471	0.618	0.618	0.529	0.471	0.618	0.574	0.529	0.426	0.544	0.544	0.426	0.456	0.485	0.574	0.588	0.559	0.588	0.603	0.603	0.544
sll0258	cytochrome c550 (psbV)	Photosystem II	0.471	0.471	0.471	0.735	0.544	0.574	0.632	0.779	0.75	0.735	0.706	0.662	0.368	0.676	0.559	0.706	0.618	0.603	0.456	0.412	0.382	0.706	0.735	0.5	0.544	0.676	0.662	0.721	0.691	0.456	0.574	0.691	0.529	0.691	0.574	0.691	0.471	0.574	0.588	0.485	0.721	0.632	0.618	0.721	0.691	0.676	0.618
sll0262	delta-6 desaturase (desD)	Fatty acid, phospholipid and sterol metabolism	0.353	0.324	0.529	0.676	0.515	0.471	0.662	0.706	0.706	0.559	0.588	0.588	0.412	0.618	0.485	0.647	0.647	0.603	0.5	0.485	0.485	0.559	0.544	0.544	0.603	0.691	0.559	0.647	0.618	0.5	0.441	0.676	0.529	0.647	0.574	0.647	0.456	0.603	0.603	0.544	0.632	0.691	0.588	0.735	0.676	0.647	0.691
sll0272	hypothetical protein	Hypothetical	0.412	0.353	0.471	0.706	0.471	0.544	0.544	0.75	0.676	0.735	0.603	0.75	0.368	0.647	0.456	0.588	0.618	0.588	0.441	0.382	0.412	0.632	0.647	0.456	0.471	0.662	0.559	0.647	0.691	0.412	0.471	0.647	0.456	0.647	0.529	0.618	0.5	0.5	0.515	0.529	0.603	0.574	0.632	0.618	0.647	0.603	0.618
sll0297	hypothetical protein	Hypothetical	0.662	0.691	0.588	0.456	0.647	0.618	0.441	0.5	0.353	0.515	0.5	0.515	0.706	0.456	0.647	0.471	0.544	0.559	0.544	0.588	0.632	0.544	0.588	0.603	0.485	0.368	0.618	0.5	0.426	0.559	0.574	0.529	0.559	0.456	0.515	0.441	0.662	0.559	0.5	0.515	0.441	0.456	0.515	0.515	0.441	0.485	0.382
sll0306	group2 RNA polymerase sigma factor SigB (sigB)	RNA synthesis, modification, and DNA transcription	0.618	0.588	0.588	0.294	0.706	0.529	0.338	0.397	0.485	0.324	0.338	0.426	0.662	0.426	0.618	0.382	0.529	0.574	0.676	0.676	0.618	0.397	0.471	0.544	0.706	0.485	0.662	0.515	0.471	0.574	0.618	0.515	0.618	0.662	0.515	0.706	0.588	0.588	0.691	0.676	0.353	0.588	0.515	0.529	0.676	0.426	0.632
sll0314	hypothetical protein	Hypothetical	0.676	0.632	0.647	0.515	0.603	0.618	0.485	0.485	0.397	0.5	0.412	0.676	0.603	0.5	0.559	0.471	0.412	0.603	0.485	0.559	0.618	0.5	0.5	0.632	0.574	0.426	0.544	0.574	0.515	0.588	0.574	0.515	0.574	0.471	0.5	0.515	0.588	0.529	0.515	0.559	0.441	0.426	0.471	0.515	0.485	0.441	0.515
sll0329	6-phosphogluconate dehydrogenase	Pentose phosphate pathway	0.324	0.382	0.485	0.662	0.5	0.426	0.618	0.706	0.662	0.662	0.574	0.588	0.544	0.618	0.471	0.603	0.603	0.485	0.5	0.529	0.544	0.603	0.588	0.5	0.5	0.662	0.456	0.647	0.632	0.515	0.485	0.647	0.588	0.632	0.515	0.559	0.426	0.559	0.515	0.544	0.559	0.574	0.574	0.691	0.618	0.647	0.618
sll0330	3-oxoacyl-[acyl-carrier protein] reductase	Fatty acid, phospholipid and sterol metabolism	0.647	0.647	0.662	0.368	0.574	0.529	0.412	0.471	0.353	0.471	0.382	0.588	0.588	0.324	0.544	0.397	0.382	0.529	0.515	0.485	0.544	0.441	0.485	0.529	0.485	0.397	0.588	0.426	0.382	0.559	0.485	0.441	0.588	0.544	0.485	0.456	0.603	0.574	0.485	0.471	0.412	0.324	0.515	0.559	0.471	0.471	0.485
sll0381	hypothetical protein	Hypothetical	0.588	0.588	0.559	0.618	0.559	0.588	0.529	0.632	0.588	0.574	0.706	0.559	0.647	0.574	0.529	0.603	0.529	0.5	0.588	0.603	0.574	0.529	0.456	0.529	0.485	0.559	0.529	0.544	0.574	0.676	0.603	0.485	0.603	0.515	0.515	0.485	0.662	0.544	0.5	0.441	0.647	0.426	0.426	0.412	0.485	0.529	0.529
sll0416	60kD chaperonin 2 (groEL-2)	Chaperones	0.691	0.75	0.721	0.515	0.676	0.662	0.544	0.5	0.559	0.368	0.544	0.338	0.794	0.603	0.779	0.618	0.603	0.721	0.794	0.838	0.794	0.603	0.588	0.75	0.779	0.632	0.765	0.676	0.647	0.75	0.735	0.721	0.809	0.779	0.721	0.809	0.794	0.662	0.794	0.794	0.618	0.735	0.676	0.706	0.779	0.721	0.765
sll0421	adenylosuccinate lyase (purB)	Purine ribonucleotide biosynthesis	0.441	0.426	0.456	0.735	0.529	0.5	0.676	0.721	0.691	0.676	0.559	0.676	0.588	0.632	0.5	0.544	0.632	0.529	0.471	0.559	0.574	0.588	0.5	0.574	0.485	0.676	0.456	0.618	0.662	0.529	0.574	0.618	0.559	0.647	0.574	0.574	0.574	0.544	0.529	0.574	0.574	0.662	0.647	0.662	0.588	0.691	0.574
sll0427	photosystem II manganese-stabilizing polypeptide (psbO)	Photosystem II	0.412	0.544	0.412	0.838	0.441	0.456	0.676	0.794	0.824	0.647	0.706	0.544	0.588	0.647	0.397	0.647	0.721	0.441	0.588	0.574	0.647	0.676	0.691	0.588	0.529	0.647	0.471	0.721	0.676	0.515	0.574	0.691	0.588	0.647	0.574	0.647	0.544	0.485	0.485	0.574	0.676	0.588	0.574	0.676	0.662	0.662	0.574
sll0430	heat shock protein HtpG (htpG)	Chaperones	0.75	0.735	0.706	0.5	0.647	0.618	0.588	0.471	0.559	0.412	0.544	0.5	0.662	0.544	0.603	0.529	0.574	0.721	0.676	0.706	0.706	0.588	0.632	0.662	0.691	0.515	0.691	0.632	0.544	0.632	0.632	0.662	0.735	0.706	0.691	0.676	0.632	0.647	0.735	0.735	0.529	0.647	0.603	0.706	0.647	0.544	0.662
sll0470	hypothetical protein	Hypothetical	0.647	0.632	0.647	0.515	0.632	0.574	0.368	0.574	0.559	0.515	0.441	0.544	0.632	0.603	0.603	0.5	0.485	0.574	0.603	0.618	0.559	0.529	0.559	0.603	0.662	0.456	0.632	0.574	0.618	0.544	0.706	0.559	0.603	0.559	0.471	0.676	0.588	0.574	0.632	0.559	0.5	0.515	0.559	0.544	0.618	0.441	0.618
sll0521	NADH dehydrogenase subunit 6 (ndhG)	NADH dehydrogenase	0.485	0.441	0.426	0.706	0.588	0.559	0.529	0.691	0.676	0.632	0.647	0.735	0.456	0.574	0.515	0.618	0.603	0.515	0.471	0.485	0.426	0.559	0.574	0.426	0.529	0.603	0.471	0.603	0.662	0.471	0.5	0.603	0.441	0.456	0.412	0.544	0.441	0.574	0.515	0.485	0.588	0.544	0.574	0.485	0.515	0.588	0.515
sll0533	trigger factor	Protein and peptide secretion	0.353	0.515	0.412	0.706	0.456	0.515	0.662	0.735	0.75	0.618	0.676	0.426	0.662	0.588	0.544	0.721	0.676	0.412	0.618	0.559	0.632	0.588	0.603	0.485	0.529	0.588	0.441	0.603	0.618	0.603	0.559	0.676	0.632	0.574	0.471	0.574	0.676	0.5	0.544	0.5	0.632	0.603	0.529	0.676	0.588	0.603	0.603
sll0541	acyl-CoA desaturase 1 (desC,des9)	Fatty acid, phospholipid and sterol metabolism	0.471	0.529	0.5	0.632	0.662	0.515	0.515	0.75	0.706	0.647	0.544	0.529	0.529	0.529	0.574	0.574	0.647	0.485	0.559	0.574	0.456	0.5	0.559	0.382	0.529	0.5	0.559	0.618	0.5	0.529	0.515	0.603	0.5	0.603	0.456	0.603	0.574	0.588	0.603	0.485	0.529	0.515	0.5	0.647	0.618	0.559	0.691
sll0543	hypothetical protein	Hypothetical	0.471	0.574	0.485	0.765	0.529	0.485	0.75	0.779	0.809	0.676	0.75	0.603	0.603	0.632	0.574	0.735	0.721	0.471	0.618	0.676	0.647	0.706	0.706	0.603	0.676	0.735	0.5	0.779	0.662	0.662	0.588	0.721	0.676	0.676	0.574	0.662	0.647	0.603	0.603	0.603	0.618	0.647	0.676	0.779	0.676	0.75	0.603
sll0549	hypothetical protein	Hypothetical	0.544	0.559	0.515	0.471	0.588	0.456	0.471	0.529	0.515	0.559	0.353	0.529	0.676	0.441	0.574	0.485	0.529	0.559	0.603	0.691	0.618	0.529	0.529	0.559	0.632	0.485	0.515	0.603	0.485	0.647	0.559	0.603	0.603	0.456	0.397	0.544	0.559	0.456	0.647	0.588	0.397	0.544	0.574	0.603	0.544	0.441	0.515
sll0553	hypothetical protein	Hypothetical	0.662	0.632	0.647	0.294	0.662	0.632	0.353	0.426	0.338	0.412	0.397	0.559	0.574	0.412	0.618	0.382	0.368	0.603	0.559	0.515	0.588	0.441	0.412	0.618	0.529	0.412	0.632	0.471	0.456	0.632	0.544	0.397	0.618	0.559	0.515	0.559	0.662	0.603	0.529	0.471	0.456	0.382	0.456	0.412	0.559	0.441	0.5
sll0556	Na+/H+ antiporter	Transport and binding proteins	0.544	0.647	0.662	0.397	0.588	0.456	0.338	0.397	0.441	0.338	0.338	0.353	0.647	0.456	0.618	0.441	0.412	0.647	0.603	0.647	0.603	0.368	0.338	0.647	0.588	0.515	0.529	0.515	0.485	0.721	0.588	0.485	0.618	0.574	0.647	0.603	0.632	0.603	0.676	0.632	0.456	0.632	0.574	0.544	0.618	0.574	0.618
sll0588	unknown protein	Unknown	0.471	0.471	0.5	0.691	0.544	0.574	0.544	0.794	0.662	0.618	0.603	0.691	0.397	0.618	0.529	0.574	0.574	0.515	0.412	0.471	0.412	0.544	0.574	0.382	0.456	0.544	0.529	0.618	0.662	0.412	0.529	0.588	0.515	0.5	0.382	0.544	0.559	0.559	0.515	0.368	0.559	0.441	0.529	0.515	0.588	0.574	0.574
sll0661	hypothetical protein YCF35 (ycf35)	Hypothetical	0.5	0.471	0.544	0.735	0.471	0.544	0.574	0.691	0.647	0.632	0.632	0.632	0.441	0.676	0.515	0.647	0.574	0.559	0.456	0.441	0.412	0.618	0.647	0.441	0.485	0.588	0.603	0.647	0.706	0.515	0.603	0.632	0.485	0.515	0.441	0.574	0.441	0.588	0.544	0.544	0.662	0.559	0.647	0.618	0.603	0.603	0.529
sll0680	phosphate-binding periplasmic protein precursor (PBP)	Transport and binding proteins	0.5	0.618	0.529	0.676	0.618	0.574	0.588	0.662	0.676	0.544	0.588	0.441	0.647	0.588	0.559	0.603	0.706	0.559	0.632	0.676	0.676	0.559	0.632	0.559	0.647	0.647	0.559	0.691	0.618	0.647	0.618	0.691	0.662	0.721	0.618	0.691	0.647	0.632	0.647	0.662	0.647	0.618	0.691	0.794	0.721	0.632	0.721
sll0681	phosphate transport system permease protein PstC homolog	Transport and binding proteins	0.456	0.559	0.471	0.603	0.5	0.5	0.544	0.706	0.632	0.588	0.485	0.412	0.574	0.559	0.544	0.574	0.574	0.485	0.515	0.574	0.559	0.574	0.574	0.529	0.515	0.574	0.456	0.588	0.544	0.588	0.529	0.632	0.603	0.603	0.544	0.574	0.588	0.529	0.559	0.544	0.574	0.618	0.588	0.676	0.603	0.544	0.559
sll0687	group3 RNA polymerase sigma factor SigI (sigI)	RNA synthesis, modification, and DNA transcription	0.721	0.632	0.691	0.324	0.618	0.588	0.294	0.426	0.279	0.456	0.368	0.544	0.574	0.382	0.647	0.368	0.353	0.647	0.574	0.456	0.544	0.368	0.294	0.485	0.485	0.368	0.574	0.353	0.441	0.618	0.5	0.294	0.588	0.544	0.559	0.471	0.662	0.603	0.529	0.559	0.441	0.353	0.412	0.397	0.441	0.382	0.485
sll0726	phosphoglucomutase	Polysaccharides and glycoproteins	0.412	0.471	0.544	0.588	0.368	0.412	0.559	0.676	0.588	0.632	0.574	0.632	0.338	0.5	0.338	0.559	0.559	0.485	0.412	0.397	0.456	0.574	0.588	0.5	0.412	0.529	0.515	0.559	0.5	0.441	0.353	0.544	0.485	0.574	0.485	0.5	0.456	0.559	0.441	0.485	0.574	0.471	0.5	0.603	0.544	0.515	0.529
sll0735	hypothetical protein	Hypothetical	0.397	0.471	0.471	0.721	0.382	0.515	0.618	0.735	0.603	0.676	0.691	0.662	0.515	0.632	0.515	0.618	0.588	0.485	0.456	0.456	0.485	0.676	0.618	0.529	0.412	0.662	0.515	0.588	0.691	0.485	0.5	0.618	0.559	0.603	0.529	0.515	0.574	0.544	0.426	0.5	0.691	0.603	0.662	0.647	0.544	0.691	0.559
sll0760	hypothetical protein YCF38 (ycf38)	Hypothetical	0.588	0.471	0.456	0.559	0.544	0.588	0.426	0.618	0.529	0.618	0.5	0.559	0.5	0.603	0.559	0.5	0.397	0.5	0.471	0.515	0.456	0.588	0.574	0.397	0.456	0.441	0.5	0.618	0.559	0.515	0.5	0.632	0.485	0.397	0.397	0.5	0.441	0.5	0.485	0.456	0.441	0.456	0.574	0.485	0.5	0.5	0.529
sll0761	unknown protein	Unknown	0.706	0.559	0.647	0.544	0.618	0.559	0.5	0.426	0.412	0.559	0.412	0.603	0.603	0.529	0.574	0.471	0.456	0.647	0.559	0.632	0.588	0.544	0.529	0.632	0.559	0.456	0.559	0.588	0.544	0.559	0.603	0.618	0.485	0.382	0.515	0.485	0.5	0.529	0.574	0.559	0.5	0.456	0.618	0.574	0.485	0.5	0.485
sll0762	unknown protein	Unknown	0.691	0.603	0.618	0.426	0.676	0.647	0.441	0.324	0.353	0.456	0.426	0.529	0.618	0.544	0.574	0.412	0.353	0.662	0.544	0.647	0.588	0.471	0.515	0.588	0.603	0.559	0.574	0.485	0.559	0.559	0.662	0.544	0.529	0.5	0.574	0.515	0.456	0.632	0.618	0.574	0.471	0.529	0.588	0.485	0.529	0.5	0.544
sll0764	probable branched-chain amino acid transport ATP-binding protein	Transport and binding proteins	0.603	0.618	0.647	0.397	0.676	0.515	0.5	0.456	0.529	0.426	0.485	0.5	0.603	0.412	0.618	0.426	0.471	0.574	0.603	0.647	0.647	0.412	0.426	0.603	0.647	0.441	0.588	0.5	0.412	0.588	0.515	0.471	0.632	0.603	0.618	0.588	0.588	0.647	0.618	0.662	0.426	0.5	0.441	0.515	0.559	0.5	0.603
sll0767	50S ribosomal protein L20 (rpl20)	Ribosomal proteins	0.471	0.632	0.485	0.618	0.515	0.441	0.603	0.632	0.662	0.588	0.5	0.368	0.75	0.544	0.574	0.647	0.588	0.485	0.691	0.647	0.721	0.662	0.618	0.618	0.632	0.515	0.515	0.691	0.471	0.735	0.647	0.676	0.662	0.618	0.603	0.632	0.647	0.471	0.632	0.691	0.574	0.618	0.603	0.721	0.618	0.559	0.559
sll0819	photosystem I reaction center subunit III precursor (PSI-F), plastocyanin (cyt c553) docking protein (psaF)	Photosystem I	0.471	0.441	0.515	0.706	0.603	0.603	0.647	0.794	0.794	0.706	0.691	0.75	0.426	0.662	0.515	0.632	0.691	0.574	0.574	0.515	0.515	0.662	0.721	0.529	0.632	0.721	0.618	0.676	0.706	0.471	0.529	0.706	0.603	0.765	0.588	0.706	0.544	0.647	0.647	0.632	0.632	0.691	0.603	0.765	0.735	0.647	0.765
sll0822	hypothetical protein	Hypothetical	0.324	0.456	0.368	0.735	0.397	0.456	0.618	0.721	0.706	0.618	0.691	0.559	0.662	0.603	0.471	0.662	0.618	0.324	0.618	0.515	0.588	0.632	0.574	0.471	0.5	0.647	0.338	0.574	0.618	0.559	0.559	0.603	0.559	0.5	0.485	0.5	0.529	0.426	0.5	0.5	0.603	0.574	0.574	0.603	0.529	0.662	0.588
sll0823	probable succinate dehydrogenase iron-sulfur protein	TCA cycle	0.471	0.529	0.5	0.559	0.397	0.397	0.471	0.559	0.544	0.529	0.485	0.397	0.618	0.471	0.441	0.574	0.471	0.471	0.574	0.544	0.574	0.588	0.529	0.515	0.559	0.485	0.412	0.529	0.485	0.647	0.559	0.574	0.603	0.485	0.471	0.515	0.559	0.456	0.529	0.544	0.515	0.5	0.515	0.662	0.485	0.485	0.5
sll0846	hypothetical protein	Hypothetical	0.618	0.632	0.588	0.338	0.706	0.5	0.412	0.338	0.485	0.265	0.441	0.5	0.632	0.441	0.529	0.382	0.441	0.647	0.618	0.691	0.632	0.471	0.412	0.559	0.588	0.544	0.603	0.456	0.529	0.574	0.647	0.471	0.647	0.618	0.515	0.603	0.618	0.559	0.647	0.632	0.471	0.618	0.529	0.529	0.588	0.515	0.574
sll0898	hypothetical protein	Hypothetical	0.735	0.676	0.676	0.471	0.765	0.603	0.426	0.426	0.456	0.485	0.397	0.574	0.721	0.529	0.632	0.471	0.529	0.662	0.632	0.765	0.618	0.397	0.426	0.706	0.676	0.603	0.618	0.603	0.618	0.662	0.632	0.544	0.529	0.559	0.574	0.632	0.574	0.691	0.691	0.588	0.5	0.632	0.574	0.5	0.603	0.544	0.618
sll0920	phosphoenolpyruvate carboxylase (ppc)	Pyruvate and acetyl-CoA metabolism	0.412	0.353	0.338	0.691	0.456	0.471	0.588	0.721	0.662	0.632	0.647	0.676	0.515	0.603	0.5	0.647	0.603	0.471	0.5	0.529	0.471	0.662	0.618	0.412	0.456	0.647	0.471	0.603	0.676	0.5	0.5	0.574	0.441	0.471	0.485	0.559	0.441	0.441	0.441	0.5	0.618	0.529	0.588	0.529	0.559	0.647	0.5
sll0927	S-adenosylmethionine synthetase	Aminoacyl tRNA synthetases and tRNA modification	0.294	0.441	0.426	0.706	0.471	0.456	0.662	0.765	0.691	0.588	0.632	0.574	0.574	0.559	0.515	0.676	0.721	0.426	0.574	0.559	0.632	0.574	0.603	0.485	0.574	0.706	0.485	0.632	0.603	0.588	0.529	0.647	0.603	0.603	0.426	0.588	0.662	0.544	0.544	0.574	0.632	0.676	0.603	0.691	0.618	0.706	0.574
sll0933	hypothetical protein	Hypothetical	0.456	0.544	0.456	0.559	0.456	0.426	0.485	0.603	0.544	0.471	0.485	0.294	0.662	0.456	0.456	0.471	0.529	0.426	0.618	0.603	0.662	0.5	0.515	0.544	0.544	0.397	0.426	0.544	0.5	0.559	0.574	0.588	0.691	0.529	0.456	0.5	0.662	0.324	0.544	0.588	0.456	0.441	0.456	0.603	0.515	0.441	0.559
sll0939	hypothetical protein	Hypothetical	0.765	0.662	0.618	0.382	0.676	0.691	0.5	0.412	0.485	0.588	0.5	0.603	0.632	0.5	0.632	0.426	0.5	0.632	0.603	0.574	0.574	0.485	0.603	0.559	0.647	0.441	0.618	0.441	0.515	0.632	0.647	0.471	0.647	0.618	0.618	0.603	0.632	0.632	0.676	0.603	0.456	0.441	0.382	0.515	0.544	0.382	0.603
sll0947	light repressed protein A homolog (lrtA)	Adaptations and atypical conditions	0.471	0.529	0.544	0.735	0.485	0.471	0.618	0.75	0.676	0.691	0.647	0.588	0.632	0.559	0.559	0.676	0.647	0.529	0.529	0.574	0.544	0.662	0.676	0.485	0.485	0.574	0.544	0.632	0.588	0.515	0.603	0.647	0.5	0.559	0.471	0.529	0.588	0.382	0.5	0.456	0.632	0.515	0.618	0.706	0.559	0.618	0.529
sll1009	unknown protein	Unknown	0.5	0.574	0.559	0.735	0.559	0.353	0.662	0.691	0.706	0.618	0.662	0.632	0.676	0.544	0.515	0.618	0.647	0.456	0.632	0.662	0.632	0.603	0.618	0.456	0.544	0.574	0.485	0.588	0.603	0.515	0.618	0.603	0.544	0.529	0.456	0.5	0.603	0.382	0.574	0.588	0.588	0.485	0.647	0.676	0.471	0.691	0.515
sll1021	hypothetical protein	Hypothetical	0.471	0.397	0.529	0.559	0.515	0.588	0.574	0.603	0.5	0.691	0.618	0.765	0.338	0.588	0.515	0.603	0.471	0.618	0.353	0.397	0.382	0.603	0.632	0.426	0.456	0.603	0.544	0.559	0.588	0.368	0.426	0.603	0.5	0.412	0.515	0.456	0.382	0.603	0.471	0.456	0.559	0.515	0.588	0.544	0.471	0.603	0.485
sll1022	hypothetical protein	Hypothetical	0.647	0.647	0.632	0.456	0.603	0.559	0.412	0.485	0.485	0.353	0.529	0.456	0.574	0.515	0.632	0.515	0.412	0.574	0.588	0.691	0.588	0.485	0.485	0.485	0.662	0.574	0.662	0.544	0.559	0.603	0.647	0.529	0.647	0.603	0.515	0.647	0.647	0.618	0.618	0.618	0.544	0.559	0.485	0.559	0.603	0.559	0.647
sll1023	succinyl-CoA synthetase beta chain	TCA cycle	0.559	0.618	0.618	0.397	0.588	0.5	0.515	0.471	0.5	0.426	0.515	0.441	0.632	0.412	0.559	0.5	0.471	0.515	0.647	0.735	0.618	0.426	0.397	0.485	0.676	0.529	0.5	0.529	0.5	0.559	0.471	0.559	0.632	0.5	0.574	0.559	0.574	0.544	0.603	0.632	0.485	0.574	0.5	0.559	0.574	0.588	0.691
sll1028	carbon dioxide concentrating mechanism protein CcmK (ccmK)	CO2 fixation	0.441	0.529	0.515	0.721	0.397	0.441	0.574	0.779	0.721	0.735	0.618	0.603	0.559	0.574	0.588	0.603	0.618	0.426	0.544	0.471	0.515	0.647	0.618	0.544	0.574	0.574	0.529	0.632	0.676	0.559	0.618	0.603	0.691	0.603	0.426	0.603	0.603	0.441	0.515	0.588	0.632	0.559	0.603	0.647	0.574	0.574	0.559
sll1029	carbon dioxide concentrating mechanism protein CcmK (ccmK)	CO2 fixation	0.456	0.515	0.515	0.779	0.441	0.456	0.691	0.824	0.779	0.691	0.706	0.647	0.618	0.662	0.471	0.676	0.706	0.515	0.632	0.588	0.647	0.721	0.691	0.632	0.603	0.662	0.529	0.676	0.676	0.5	0.574	0.706	0.647	0.662	0.544	0.618	0.529	0.5	0.515	0.662	0.662	0.662	0.691	0.721	0.676	0.647	0.662
sll1030	carbon dioxide concentrating mechanism protein CcmL (ccmL)	CO2 fixation	0.412	0.5	0.574	0.735	0.338	0.353	0.603	0.75	0.721	0.647	0.603	0.559	0.529	0.574	0.412	0.618	0.603	0.5	0.515	0.515	0.603	0.676	0.588	0.588	0.574	0.588	0.441	0.632	0.618	0.529	0.471	0.632	0.632	0.559	0.5	0.515	0.515	0.382	0.441	0.588	0.618	0.574	0.618	0.676	0.588	0.618	0.574
sll1031	carbon dioxide concentrating mechanism protein CcmM (ccmM)	CO2 fixation	0.544	0.603	0.618	0.809	0.382	0.456	0.676	0.75	0.75	0.588	0.676	0.559	0.471	0.603	0.426	0.691	0.632	0.559	0.441	0.559	0.529	0.618	0.632	0.676	0.618	0.632	0.544	0.706	0.603	0.515	0.529	0.735	0.603	0.588	0.544	0.632	0.485	0.559	0.544	0.529	0.632	0.574	0.588	0.662	0.603	0.618	0.588
sll1085	glycerol-3-phosphate dehydrogenase (glpD)	Fatty acid, phospholipid and sterol metabolism	0.647	0.632	0.676	0.294	0.676	0.618	0.294	0.382	0.309	0.353	0.368	0.485	0.603	0.368	0.588	0.338	0.426	0.603	0.618	0.544	0.647	0.382	0.324	0.618	0.544	0.397	0.603	0.353	0.382	0.632	0.5	0.294	0.676	0.603	0.588	0.529	0.735	0.559	0.603	0.588	0.441	0.426	0.353	0.382	0.544	0.382	0.603
sll1091	geranylgeranyl hydrogenase (chlP)	Cobalamin, heme, phycobilin and porphyrin	0.279	0.441	0.397	0.691	0.485	0.485	0.662	0.706	0.735	0.618	0.676	0.5	0.544	0.618	0.515	0.691	0.721	0.515	0.574	0.515	0.5	0.632	0.662	0.515	0.515	0.662	0.529	0.75	0.647	0.588	0.5	0.721	0.618	0.676	0.574	0.647	0.603	0.544	0.544	0.588	0.574	0.691	0.618	0.75	0.691	0.691	0.676
sll1097	30S ribosomal protein S7 (rps7)	Ribosomal proteins	0.515	0.618	0.529	0.5	0.559	0.515	0.456	0.559	0.515	0.485	0.529	0.294	0.735	0.485	0.603	0.5	0.544	0.5	0.721	0.706	0.721	0.441	0.485	0.588	0.647	0.471	0.529	0.574	0.559	0.676	0.603	0.529	0.691	0.647	0.588	0.647	0.75	0.485	0.647	0.721	0.485	0.618	0.529	0.559	0.647	0.574	0.676
sll1101	30S ribosomal protein S10 (rps10)	Ribosomal proteins	0.5	0.529	0.426	0.765	0.471	0.632	0.574	0.721	0.691	0.603	0.706	0.515	0.529	0.632	0.559	0.691	0.618	0.515	0.515	0.485	0.471	0.588	0.603	0.412	0.485	0.647	0.529	0.618	0.662	0.529	0.618	0.632	0.515	0.559	0.485	0.632	0.647	0.588	0.588	0.456	0.691	0.574	0.5	0.618	0.603	0.588	0.618
sll1106	hypothetical protein	Hypothetical	0.618	0.603	0.662	0.471	0.676	0.485	0.441	0.441	0.544	0.397	0.456	0.515	0.647	0.397	0.632	0.426	0.574	0.603	0.676	0.632	0.559	0.426	0.426	0.529	0.632	0.456	0.618	0.529	0.559	0.603	0.588	0.515	0.574	0.618	0.529	0.647	0.676	0.574	0.676	0.632	0.456	0.5	0.529	0.559	0.603	0.603	0.632
sll1109	hypothetical protein	Hypothetical	0.353	0.368	0.206	0.691	0.441	0.529	0.603	0.75	0.662	0.618	0.618	0.618	0.485	0.618	0.471	0.603	0.676	0.441	0.515	0.5	0.515	0.588	0.588	0.426	0.471	0.676	0.471	0.618	0.691	0.412	0.529	0.632	0.529	0.574	0.426	0.588	0.529	0.412	0.471	0.485	0.618	0.632	0.603	0.559	0.632	0.662	0.559
sll1130	unknown protein	Unknown	0.324	0.368	0.412	0.75	0.412	0.515	0.647	0.735	0.706	0.588	0.735	0.559	0.5	0.691	0.441	0.676	0.721	0.529	0.559	0.544	0.5	0.721	0.676	0.5	0.5	0.706	0.529	0.676	0.691	0.485	0.544	0.706	0.574	0.632	0.544	0.588	0.574	0.485	0.515	0.603	0.662	0.647	0.603	0.676	0.647	0.676	0.706
sll1184	heme oxygenase (ho1)	Cobalamin, heme, phycobilin and porphyrin	0.368	0.426	0.412	0.721	0.397	0.485	0.574	0.706	0.691	0.618	0.691	0.529	0.441	0.647	0.441	0.662	0.662	0.515	0.515	0.529	0.471	0.691	0.691	0.471	0.5	0.691	0.529	0.691	0.662	0.529	0.529	0.676	0.529	0.647	0.544	0.647	0.529	0.544	0.485	0.544	0.676	0.662	0.618	0.779	0.662	0.676	0.647
sll1185	coproporphyrinogen III oxidase (hemF)	Cobalamin, heme, phycobilin and porphyrin	0.353	0.456	0.412	0.691	0.5	0.471	0.691	0.75	0.765	0.676	0.691	0.529	0.5	0.618	0.485	0.721	0.721	0.559	0.515	0.5	0.559	0.676	0.662	0.544	0.515	0.632	0.529	0.735	0.618	0.574	0.485	0.706	0.529	0.735	0.647	0.662	0.5	0.618	0.544	0.544	0.647	0.662	0.603	0.765	0.706	0.647	0.574
sll1198	tRNA (guanine-N1)-methyltransferase	Aminoacyl tRNA synthetases and tRNA modification	0.515	0.529	0.485	0.765	0.397	0.382	0.676	0.706	0.765	0.618	0.662	0.588	0.529	0.559	0.324	0.603	0.662	0.456	0.529	0.618	0.618	0.618	0.647	0.559	0.632	0.632	0.471	0.618	0.632	0.544	0.529	0.632	0.618	0.544	0.544	0.559	0.559	0.485	0.471	0.588	0.647	0.574	0.574	0.691	0.559	0.632	0.515
sll1212	GDP-mannose 4,6-dehydratase	Sugars	0.397	0.382	0.412	0.735	0.485	0.485	0.662	0.779	0.735	0.618	0.632	0.588	0.559	0.662	0.5	0.647	0.647	0.529	0.485	0.515	0.515	0.618	0.647	0.544	0.5	0.676	0.397	0.662	0.735	0.603	0.544	0.632	0.529	0.588	0.529	0.588	0.456	0.529	0.471	0.529	0.662	0.647	0.588	0.632	0.647	0.588	0.574
sll1214	hypothetical protein YCF59 (ycf59)	Hypothetical	0.368	0.397	0.515	0.706	0.529	0.485	0.603	0.794	0.706	0.647	0.647	0.588	0.471	0.632	0.544	0.676	0.662	0.632	0.441	0.426	0.426	0.647	0.647	0.456	0.426	0.574	0.603	0.676	0.676	0.471	0.515	0.647	0.515	0.647	0.5	0.618	0.559	0.544	0.515	0.5	0.662	0.588	0.559	0.706	0.647	0.618	0.574
sll1245	cytochrome CytM (cytM)	Other	0.529	0.588	0.412	0.441	0.559	0.456	0.382	0.529	0.559	0.529	0.426	0.353	0.676	0.382	0.647	0.441	0.559	0.456	0.603	0.574	0.618	0.412	0.441	0.544	0.574	0.412	0.515	0.456	0.485	0.574	0.588	0.5	0.588	0.529	0.485	0.588	0.647	0.471	0.559	0.529	0.441	0.5	0.471	0.471	0.588	0.485	0.485
sll1260	30S ribosomal protein S2 (rps2)	Ribosomal proteins	0.485	0.588	0.382	0.676	0.471	0.441	0.662	0.603	0.706	0.559	0.647	0.412	0.721	0.574	0.485	0.647	0.647	0.397	0.632	0.632	0.706	0.603	0.632	0.515	0.588	0.529	0.485	0.618	0.5	0.632	0.588	0.647	0.676	0.515	0.515	0.544	0.647	0.441	0.529	0.603	0.574	0.544	0.5	0.588	0.544	0.529	0.529
sll1267	unknown protein	Unknown	0.515	0.588	0.485	0.544	0.676	0.574	0.588	0.529	0.632	0.574	0.515	0.559	0.588	0.515	0.574	0.471	0.574	0.529	0.574	0.603	0.5	0.485	0.544	0.412	0.544	0.456	0.559	0.544	0.574	0.471	0.618	0.588	0.515	0.647	0.515	0.618	0.574	0.647	0.647	0.588	0.471	0.471	0.559	0.603	0.603	0.559	0.632
sll1268	unknown protein	Unknown	0.647	0.647	0.662	0.426	0.544	0.529	0.515	0.5	0.382	0.559	0.471	0.618	0.618	0.397	0.544	0.485	0.382	0.588	0.5	0.574	0.588	0.574	0.559	0.544	0.515	0.426	0.544	0.5	0.471	0.574	0.515	0.515	0.603	0.426	0.485	0.382	0.529	0.603	0.5	0.5	0.471	0.382	0.559	0.603	0.397	0.441	0.397
sll1270	Periplasmic substrate-binding and integral membrane protein of the ABC-type Bgt permease for basic amino acids and glutamine BgtB (BgtB)	Transport and binding proteins	0.412	0.412	0.471	0.721	0.441	0.485	0.706	0.75	0.75	0.691	0.691	0.603	0.529	0.662	0.485	0.706	0.779	0.559	0.5	0.544	0.588	0.662	0.662	0.603	0.603	0.75	0.485	0.721	0.691	0.574	0.5	0.706	0.647	0.691	0.632	0.706	0.588	0.574	0.559	0.603	0.662	0.691	0.618	0.735	0.676	0.691	0.632
sll1275	pyruvate kinase	Glycolysis	0.456	0.515	0.456	0.735	0.368	0.456	0.603	0.721	0.662	0.574	0.691	0.662	0.397	0.618	0.456	0.603	0.544	0.456	0.456	0.544	0.485	0.618	0.588	0.485	0.5	0.676	0.441	0.603	0.691	0.441	0.529	0.618	0.559	0.515	0.515	0.574	0.544	0.441	0.485	0.485	0.647	0.618	0.647	0.676	0.559	0.691	0.515
sll1281	hypothetical protein YCF9 (ycf9)	Hypothetical	0.559	0.559	0.588	0.735	0.471	0.515	0.632	0.721	0.779	0.618	0.647	0.618	0.412	0.574	0.397	0.574	0.574	0.529	0.544	0.544	0.485	0.574	0.618	0.544	0.662	0.676	0.529	0.647	0.691	0.412	0.529	0.662	0.515	0.588	0.603	0.618	0.529	0.603	0.603	0.529	0.603	0.632	0.544	0.691	0.632	0.647	0.618
sll1283	similar to stage II sporulation protein D	Adaptations and atypical conditions	0.412	0.397	0.324	0.632	0.544	0.426	0.618	0.721	0.691	0.676	0.574	0.632	0.603	0.574	0.544	0.574	0.676	0.456	0.471	0.603	0.544	0.603	0.559	0.5	0.515	0.632	0.456	0.603	0.603	0.485	0.426	0.588	0.588	0.559	0.471	0.544	0.485	0.485	0.368	0.515	0.603	0.603	0.603	0.574	0.588	0.632	0.529
sll1291	two-component response regulator PatA subfamily	Regulatory functions	0.309	0	0.412	0.618	0.456	0.412	0.529	0.691	0.662	0.632	0.588	0.676	0.441	0.574	0.426	0.588	0.588	0.5	0.456	0.382	0.471	0.618	0.574	0.412	0.544	0.618	0.471	0.544	0.647	0.426	0.426	0.603	0.456	0.5	0.441	0.529	0.397	0.456	0.456	0.515	0.574	0.544	0.559	0.544	0.574	0.559	0.574
sll1304	unknown protein	Unknown	0.471	0.456	0.515	0.765	0.5	0.485	0.765	0.721	0.779	0.691	0.647	0.618	0.5	0.662	0.382	0.676	0.662	0.559	0.5	0.574	0.603	0.647	0.676	0.647	0.603	0.691	0.441	0.706	0.662	0.5	0.5	0.721	0.559	0.647	0.706	0.618	0.368	0.559	0.544	0.632	0.618	0.632	0.632	0.691	0.662	0.662	0.662
sll1305	probable hydrolase	Other	0.426	0.412	0.485	0.75	0.441	0.353	0.691	0.779	0.794	0.647	0.647	0.603	0.485	0.632	0.353	0.632	0.735	0.485	0.544	0.529	0.603	0.632	0.662	0.603	0.618	0.691	0.485	0.691	0.676	0.529	0.441	0.676	0.618	0.647	0.588	0.632	0.5	0.544	0.559	0.618	0.618	0.588	0.588	0.691	0.676	0.618	0.618
sll1306	unknown protein	Unknown	0.338	0.412	0.5	0.75	0.485	0.426	0.706	0.765	0.809	0.662	0.721	0.588	0.456	0.676	0.397	0.721	0.735	0.574	0.559	0.5	0.574	0.676	0.691	0.603	0.588	0.721	0.529	0.721	0.691	0.515	0.5	0.706	0.574	0.706	0.618	0.691	0.485	0.588	0.603	0.632	0.647	0.676	0.662	0.765	0.75	0.691	0.691
sll1316	cytochrome b6-f complex iron-sulfur subunit (Rieske iron sulfur protein) (petC)	Cytochrome b6/f complex	0.397	0.471	0.515	0.735	0.426	0.456	0.632	0.721	0.676	0.574	0.632	0.588	0.456	0.662	0.426	0.618	0.603	0.588	0.485	0.515	0.515	0.618	0.588	0.632	0.456	0.676	0.456	0.676	0.676	0.588	0.544	0.647	0.544	0.662	0.574	0.588	0.441	0.515	0.529	0.559	0.706	0.706	0.662	0.75	0.662	0.662	0.618
sll1317	apocytochrome f, component of cytochrome b6/f complex (petA)	Cytochrome b6/f complex	0.412	0.426	0.5	0.721	0.324	0.441	0.574	0.735	0.691	0.618	0.647	0.544	0.441	0.544	0.412	0.603	0.574	0.471	0.471	0.471	0.471	0.603	0.662	0.441	0.559	0.574	0.471	0.618	0.559	0.485	0.485	0.618	0.515	0.544	0.471	0.559	0.456	0.471	0.426	0.515	0.618	0.5	0.529	0.662	0.574	0.574	0.529
sll1321	ATP synthase protein I (atp1)	ATP synthase	0.353	0.426	0.382	0.75	0.441	0.515	0.691	0.765	0.824	0.691	0.735	0.529	0.515	0.676	0.471	0.735	0.779	0.456	0.574	0.515	0.515	0.662	0.735	0.529	0.574	0.706	0.574	0.75	0.691	0.529	0.559	0.75	0.632	0.721	0.603	0.735	0.529	0.544	0.588	0.603	0.676	0.676	0.647	0.75	0.735	0.735	0.618
sll1322	ATP synthase subunit a (atpI)	ATP synthase	0.426	0.426	0.368	0.765	0.5	0.574	0.676	0.765	0.794	0.691	0.691	0.574	0.471	0.691	0.471	0.647	0.735	0.544	0.559	0.456	0.471	0.632	0.691	0.5	0.515	0.721	0.544	0.706	0.691	0.515	0.603	0.676	0.559	0.721	0.618	0.691	0.559	0.515	0.632	0.574	0.676	0.647	0.574	0.691	0.721	0.676	0.603
sll1323	ATP synthase subunit b' (atpG)	ATP synthase	0.368	0.485	0.412	0.779	0.471	0.529	0.632	0.721	0.721	0.618	0.662	0.544	0.544	0.662	0.485	0.618	0.706	0.5	0.574	0.515	0.559	0.603	0.632	0.559	0.559	0.691	0.529	0.721	0.632	0.515	0.574	0.691	0.632	0.662	0.588	0.647	0.588	0.515	0.574	0.588	0.647	0.632	0.588	0.721	0.662	0.706	0.618
sll1324	ATP synthase subunit b (atpF)	ATP synthase	0.294	0.426	0.412	0.765	0.412	0.471	0.676	0.75	0.735	0.647	0.676	0.456	0.544	0.676	0.515	0.706	0.721	0.529	0.588	0.485	0.544	0.691	0.632	0.544	0.559	0.676	0.529	0.765	0.662	0.632	0.603	0.706	0.691	0.706	0.603	0.676	0.588	0.515	0.588	0.588	0.721	0.647	0.618	0.75	0.691	0.691	0.603
sll1325	ATP synthase d subunit (atpD)	ATP synthase	0.324	0.426	0.382	0.765	0.368	0.485	0.676	0.721	0.735	0.632	0.721	0.471	0.471	0.691	0.441	0.735	0.735	0.574	0.515	0.441	0.515	0.706	0.676	0.559	0.544	0.691	0.574	0.765	0.632	0.544	0.559	0.735	0.603	0.721	0.647	0.691	0.515	0.5	0.544	0.574	0.706	0.662	0.618	0.75	0.721	0.676	0.618
sll1327	ATP synthase g subunit (atpC)	ATP synthase	0.382	0.515	0.324	0.75	0.309	0.471	0.603	0.662	0.662	0.515	0.676	0.485	0.544	0.603	0.412	0.618	0.632	0.368	0.544	0.529	0.559	0.603	0.618	0.456	0.529	0.618	0.426	0.676	0.544	0.574	0.529	0.632	0.632	0.529	0.471	0.515	0.5	0.426	0.485	0.544	0.603	0.529	0.515	0.632	0.559	0.603	0.588
sll1342	NAD(P)-dependent glyceraldehyde-3-phosphate dehydrogenase (gap2)	CO2 fixation	0.324	0.397	0.338	0.794	0.368	0.515	0.588	0.735	0.691	0.647	0.706	0.588	0.456	0.706	0.485	0.691	0.662	0.5	0.485	0.456	0.529	0.721	0.691	0.471	0.515	0.706	0.544	0.706	0.676	0.529	0.574	0.691	0.529	0.647	0.529	0.632	0.5	0.5	0.485	0.574	0.721	0.662	0.647	0.691	0.647	0.691	0.574
sll1358	hypothetical protein	Hypothetical	0.471	0.529	0.603	0.676	0.426	0.441	0.735	0.721	0.706	0.706	0.676	0.574	0.603	0.544	0.485	0.721	0.618	0.544	0.5	0.529	0.632	0.676	0.618	0.632	0.485	0.559	0.471	0.618	0.544	0.647	0.5	0.632	0.647	0.588	0.588	0.5	0.544	0.618	0.441	0.471	0.618	0.485	0.559	0.691	0.559	0.574	0.529
sll1382	ferredoxin, petF-like protein	Soluble electron carriers	0.735	0.691	0.603	0.426	0.662	0.706	0.456	0.368	0.309	0.471	0.588	0.588	0.632	0.485	0.706	0.515	0.471	0.603	0.559	0.544	0.574	0.471	0.529	0.544	0.574	0.5	0.632	0.456	0.515	0.618	0.588	0.441	0.662	0.529	0.618	0.456	0.647	0.574	0.632	0.588	0.456	0.456	0.441	0.441	0.441	0.515	0.485
sll1383	probable myo-inositol-1(or 4)-monophosphatase	Regulatory functions	0.691	0.691	0.662	0.368	0.662	0.559	0.368	0	0.338	0.397	0.441	0.471	0.632	0.441	0.618	0.426	0.397	0.647	0.559	0.676	0.618	0.441	0.397	0.603	0.603	0.529	0.603	0.5	0.5	0.647	0.618	0.485	0.574	0.515	0.662	0.574	0.603	0.632	0.735	0.632	0.456	0.603	0.544	0.5	0.544	0.559	0.559
sll1392	transcriptional regulator	Regulatory functions	0.691	0.662	0.632	0.294	0.574	0.647	0.324	0.338	0	0.397	0.368	0.515	0.706	0.412	0.676	0.456	0.397	0.603	0.559	0.559	0.618	0.412	0.382	0.559	0.456	0.441	0.618	0.426	0.441	0.632	0.515	0.353	0.618	0.441	0.529	0.353	0.676	0.485	0.544	0.544	0.544	0.485	0.5	0.471	0.397	0.471	0.471
sll1450	nitrate/nitrite transport system substrate-binding protein (nrtA)	Transport and binding proteins	0.544	0.485	0.441	0.691	0.515	0.471	0.632	0.676	0.721	0.618	0.662	0.588	0.603	0.618	0.515	0.559	0.603	0.382	0.618	0.647	0.632	0.632	0.588	0.515	0.588	0.676	0.426	0.603	0.588	0.515	0.574	0.603	0.647	0.544	0.485	0.574	0.588	0.485	0.544	0.544	0.574	0.485	0.559	0.603	0.559	0.647	0.544
sll1451	nitrate/nitrite transport system permease protein (nrtB)	Transport and binding proteins	0.647	0.559	0.647	0.691	0.647	0.5	0.618	0.662	0.721	0.662	0.647	0.574	0.559	0.618	0.544	0.559	0.618	0.588	0.647	0.647	0.529	0.588	0.529	0.544	0.559	0.618	0.574	0.632	0.588	0.559	0.588	0.632	0.559	0.574	0.559	0.618	0.588	0.559	0.603	0.588	0.632	0.456	0.618	0.647	0.603	0.588	0.676
sll1468	beta-carotene hydroxylase (crtR)	Carotenoid	0.221	0.382	0.397	0.618	0.5	0.471	0.603	0.676	0.691	0.603	0.588	0.544	0.515	0.574	0.382	0.588	0.676	0.471	0.529	0.5	0.515	0.5	0.559	0.456	0.471	0.691	0.412	0.588	0.632	0.515	0.5	0.618	0.618	0.588	0.5	0.618	0.588	0.544	0.5	0.529	0.588	0.647	0.559	0.691	0.618	0.691	0.618
sll1471	phycobilisome rod-core linker polypeptide (cpcG2)	Phycobilisome	0.456	0.485	0.515	0.824	0.412	0.382	0.75	0.765	0.779	0.632	0.706	0.603	0.603	0.647	0.397	0.676	0.721	0.544	0.618	0.603	0.647	0.706	0.721	0.662	0.662	0.721	0.544	0.721	0.75	0.574	0.603	0.735	0.662	0.632	0.603	0.647	0.618	0.5	0.529	0.632	0.706	0.662	0.588	0.735	0.632	0.632	0.574
sll1481	ABC-transporter membrane fusion protein	Transport and binding proteins	0.647	0.662	0.618	0.309	0.691	0.574	0.397	0.382	0.368	0.485	0.382	0.5	0.647	0.397	0.574	0.397	0.485	0.676	0.632	0.662	0.632	0.412	0.412	0.647	0.559	0.412	0.574	0.441	0.471	0.559	0.5	0.485	0.559	0.456	0.559	0.529	0.603	0.632	0.603	0.603	0.353	0.544	0.5	0.426	0.574	0.441	0.515
sll1483	hypothetical protein	Hypothetical	0.75	0.691	0.676	0.471	0.706	0.691	0.471	0.441	0.426	0.515	0.529	0.618	0.706	0.559	0.706	0.515	0.485	0.647	0.588	0.691	0.647	0.588	0.588	0.662	0.632	0.574	0.691	0.603	0.5	0.632	0.706	0.574	0.588	0.574	0.559	0.603	0.574	0.706	0.618	0.559	0.515	0.529	0.647	0.544	0.603	0.529	0.529
sll1491	WD-repeat protein	WD repeat proteins	0.603	0.618	0.676	0.353	0.721	0.618	0.353	0.471	0.382	0.368	0.353	0.426	0.574	0.515	0.559	0.324	0.353	0.603	0.574	0.603	0.544	0.324	0.382	0.544	0.588	0.471	0.588	0.456	0.529	0.544	0.632	0.426	0.588	0.647	0.529	0.588	0.603	0.588	0.662	0.559	0.412	0.515	0.456	0.456	0.618	0.456	0.691
sll1502	NADH-dependent glutamate synthase large subunit (gltB)	Glutamate family / Nitrogen assimilation	0.412	0.441	0.574	0.529	0.588	0.441	0.632	0.647	0.515	0.618	0.603	0.662	0.412	0.471	0.559	0.647	0.588	0.647	0.382	0.353	0.426	0.559	0.574	0.456	0.338	0.471	0.632	0.544	0.5	0.412	0.324	0.5	0.353	0.574	0.544	0.441	0.471	0.632	0.456	0.441	0.588	0.471	0.471	0.603	0.544	0.544	0.441
sll1514	16.6 kDa small heat shock protein, molecular chaperon (hspA)	Chaperones	0.632	0.632	0.662	0.382	0.706	0.515	0.441	0.353	0.5	0.309	0.471	0.471	0.618	0.471	0.574	0.485	0.5	0.618	0.706	0.721	0.647	0.412	0.412	0.559	0.721	0.603	0.676	0.559	0.544	0.544	0.588	0.574	0.647	0.647	0.544	0.691	0.588	0.632	0.735	0.676	0.441	0.603	0.559	0.574	0.647	0.588	0.662
sll1526	hypothetical protein	Hypothetical	0.382	0.426	0.324	0.721	0.5	0.559	0.632	0.735	0.75	0.721	0.735	0.618	0.632	0.706	0.574	0.706	0.691	0.426	0.574	0.529	0.515	0.662	0.676	0.456	0.529	0.735	0.471	0.603	0.75	0.574	0.632	0.632	0.588	0.632	0.529	0.632	0.544	0.559	0.588	0.544	0.662	0.691	0.662	0.618	0.662	0.691	0.632
sll1534	probable glycosyltransferase	Other	0.309	0.441	0.471	0.618	0.426	0.338	0.559	0.632	0.676	0.632	0.574	0.5	0.574	0.456	0.441	0.603	0.603	0.441	0.456	0.471	0.471	0.544	0.529	0.471	0.5	0.588	0.368	0.588	0.529	0.529	0.441	0.559	0.544	0.574	0.515	0.5	0.5	0.412	0.456	0.426	0.544	0.559	0.544	0.662	0.529	0.618	0.485
sll1535	putative sugar transferase	Surface polysaccharides, lipopolysaccharides and antigens	0.382	0.294	0.471	0.691	0.441	0.456	0.515	0.735	0.662	0.662	0.603	0.676	0.471	0.618	0.515	0.647	0.618	0.529	0.426	0.441	0.456	0.647	0.632	0.426	0.559	0.632	0.544	0.647	0.603	0.426	0.456	0.647	0.441	0.529	0.426	0.588	0.338	0.529	0.485	0.471	0.588	0.529	0.632	0.574	0.603	0.618	0.559
sll1541	hypothetical protein	Hypothetical	0.691	0.632	0.618	0.221	0.721	0.603	0.397	0.441	0.353	0.471	0.368	0.544	0.676	0.426	0.647	0.412	0.426	0.632	0.647	0.574	0.618	0.412	0.426	0.603	0.574	0.353	0.603	0.441	0.426	0.588	0.485	0.382	0.618	0.559	0.544	0.544	0.544	0.603	0.603	0.574	0.412	0.5	0.412	0.441	0.588	0.324	0.559
sll1546	exopolyphosphatase (ppx)	Phosphorus compounds	0.5	0.515	0.412	0.618	0.426	0.529	0.588	0.735	0.632	0.721	0.647	0.676	0.441	0.603	0.485	0.618	0.603	0.515	0.412	0.397	0.456	0.618	0.618	0.544	0.382	0.588	0.485	0.574	0.632	0.485	0.441	0.559	0.544	0.544	0.471	0.544	0.441	0.529	0.397	0.471	0.706	0.5	0.544	0.5	0.544	0.529	0.441
sll1553	phenylalanyl-tRNA synthetase (pheT)	Aminoacyl tRNA synthetases and tRNA modification	0.324	0.368	0.426	0.662	0.353	0.397	0.588	0.676	0.603	0.603	0.618	0.574	0.544	0.574	0.544	0.632	0.632	0.441	0.515	0.441	0.559	0.618	0.515	0.485	0.456	0.603	0.397	0.544	0.603	0.559	0.471	0.603	0.574	0.544	0.471	0.5	0.574	0.441	0.515	0.574	0.618	0.618	0.603	0.662	0.559	0.618	0.574
sll1555	two-component hybrid sensor and regulator	Regulatory functions	0.544	0.441	0.588	0.691	0.515	0.5	0.574	0.632	0.706	0.574	0.618	0.735	0	0.588	0.412	0.529	0.485	0.603	0.309	0.368	0.324	0.515	0.559	0.456	0.485	0.618	0.574	0.618	0.618	0.368	0.412	0.632	0.412	0.544	0.485	0.603	0.441	0.618	0.574	0.441	0.529	0.5	0.559	0.588	0.618	0.618	0.588
sll1566	glucosylglycerolphosphate synthase (ggpS)	Polysaccharides and glycoproteins	0.662	0.603	0.574	0.191	0.691	0.603	0.309	0.426	0.324	0.441	0.294	0.485	0.662	0.324	0.618	0.368	0.441	0.603	0.588	0.544	0.603	0.382	0.382	0.647	0.515	0.397	0.574	0.353	0.397	0.618	0.485	0.324	0.647	0.544	0.559	0.544	0.647	0.529	0.574	0.574	0.426	0.471	0.382	0.353	0.559	0.368	0.529
sll1577	phycocyanin beta subunit (cpcB)	Phycobilisome	0.353	0.5	0.456	0.765	0.485	0.485	0.75	0.824	0.838	0.706	0.765	0.574	0.574	0.691	0.515	0.735	0.779	0.529	0.618	0.603	0.603	0.721	0.75	0.632	0.662	0.721	0.588	0.809	0.721	0.574	0.588	0.779	0.691	0.779	0.647	0.765	0.544	0.574	0.618	0.691	0.691	0.706	0.691	0.794	0.765	0.721	0.662
sll1578	phycocyanin alpha subunit (cpcA)	Phycobilisome	0.338	0.426	0.397	0.706	0.426	0.382	0.662	0.735	0.75	0.662	0.662	0.529	0.544	0.574	0.456	0.676	0.691	0.471	0.574	0.529	0.574	0.632	0.632	0.544	0.559	0.588	0.5	0.706	0.632	0.559	0.529	0.691	0.632	0.647	0.559	0.603	0.5	0.456	0.544	0.588	0.662	0.603	0.574	0.706	0.618	0.647	0.529
sll1579	phycobilisome rod linker polypeptide (cpcC2)	Phycobilisome	0.397	0.559	0.529	0.779	0.456	0.441	0.75	0.809	0.824	0.706	0.706	0.574	0.603	0.676	0.515	0.721	0.765	0.5	0.662	0.662	0.676	0.735	0.75	0.691	0.721	0.706	0.618	0.838	0.706	0.618	0.632	0.779	0.765	0.765	0.618	0.75	0.588	0.559	0.647	0.706	0.721	0.691	0.721	0.824	0.735	0.75	0.632
sll1580	phycobilisome rod linker polypeptide (cpcC1)	Phycobilisome	0.485	0.574	0.574	0.765	0.515	0.515	0.765	0.809	0.824	0.706	0.676	0.662	0.544	0.632	0.515	0.691	0.75	0.544	0.618	0.632	0.618	0.691	0.735	0.706	0.691	0.691	0.676	0.794	0.662	0.544	0.559	0.779	0.662	0.765	0.603	0.75	0.574	0.603	0.676	0.647	0.647	0.662	0.676	0.779	0.735	0.735	0.691
sll1583	unknown protein	Unknown	0.412	0.5	0.5	0.647	0.5	0.559	0.662	0.735	0.632	0.603	0.706	0.603	0.397	0.588	0.485	0.676	0.647	0.632	0.397	0.397	0.412	0.618	0.662	0.5	0.382	0.588	0.574	0.588	0.574	0.456	0.456	0.618	0.515	0.588	0.544	0.544	0.544	0.529	0.426	0.441	0.647	0.529	0.515	0.632	0.588	0.574	0.529
sll1620	hypothetical protein	Hypothetical	0.632	0.647	0.662	0.309	0.691	0.632	0.324	0.382	0.441	0.412	0.426	0.471	0.603	0.515	0.574	0.412	0.368	0.647	0.618	0.706	0.574	0.471	0.441	0.559	0.632	0.574	0.588	0.471	0.544	0.632	0.691	0.5	0.603	0.603	0.632	0.662	0.632	0.632	0.662	0.603	0.441	0.618	0.544	0.515	0.662	0.485	0.735
sll1621	AhpC/TSA family protein	Other	0.618	0.676	0.559	0.382	0.691	0.574	0.426	0.441	0.544	0.544	0.5	0.471	0.794	0.559	0.735	0.485	0.603	0.559	0.75	0.691	0.647	0.544	0.529	0.559	0.662	0.544	0.632	0.559	0.515	0.691	0.676	0.515	0.676	0.632	0.603	0.662	0.735	0.529	0.676	0.691	0.515	0.603	0.544	0.529	0.632	0.574	0.618
sll1638	hypothetical protein	Hypothetical	0.441	0.559	0.426	0.809	0.382	0.397	0.647	0.75	0.765	0.632	0.691	0.544	0.588	0.618	0.397	0.618	0.662	0.353	0.544	0.588	0.632	0.647	0.691	0.544	0.574	0.603	0.456	0.662	0.632	0.544	0.618	0.632	0.721	0.529	0.456	0.603	0.588	0.426	0.441	0.559	0.662	0.515	0.529	0.691	0.544	0.588	0.5
sll1652	hypothetical protein	Hypothetical	0.662	0.632	0.618	0.353	0.603	0.632	0.265	0.368	0.206	0.412	0.397	0.485	0.618	0.471	0.676	0.441	0.324	0.618	0.529	0.588	0.559	0.441	0.382	0.559	0.529	0.456	0.588	0.471	0.515	0.632	0.588	0.412	0.574	0.412	0.515	0.456	0.588	0.559	0.544	0.515	0.544	0.485	0.5	0.426	0.441	0.5	0.456
sll1665	unknown protein	Unknown	0.382	0.485	0.338	0.662	0.441	0.441	0.632	0.647	0.691	0.632	0.662	0.559	0.618	0.544	0.544	0.647	0.691	0.441	0.544	0.544	0.515	0.618	0.603	0.5	0.441	0.647	0.441	0.662	0.618	0.603	0.544	0.603	0.632	0.618	0.529	0.574	0.603	0.426	0.544	0.5	0.618	0.574	0.603	0.691	0.603	0.691	0.529
sll1680	hypothetical protein	Hypothetical	0.662	0.588	0.647	0.426	0.662	0.574	0.412	0.471	0.471	0.382	0.441	0.456	0.618	0.5	0.632	0.441	0.5	0.574	0.676	0.676	0.632	0.456	0.5	0.515	0.647	0.618	0.662	0.544	0.529	0.632	0.618	0.5	0.706	0.618	0.471	0.647	0.706	0.5	0.676	0.647	0.515	0.5	0.515	0.618	0.632	0.544	0.662
sll1681	unknown protein	Unknown	0.647	0.618	0.676	0.324	0.647	0.588	0.441	0.456	0.412	0.397	0.456	0.632	0.588	0.382	0.515	0.368	0.485	0.574	0.618	0.529	0.647	0.397	0.412	0.588	0.559	0.456	0.574	0.412	0.456	0.618	0.441	0.382	0.662	0.544	0.529	0.544	0.706	0.603	0.515	0.574	0.441	0.426	0.324	0.426	0.515	0.353	0.559
sll1694	pilin polypeptide PilA1 (pilA1)	Chemotaxis	0.559	0.485	0.618	0.706	0.676	0.515	0.647	0.838	0.794	0.75	0.603	0.735	0.529	0.647	0.676	0.691	0.824	0.676	0.662	0.588	0.588	0.662	0.706	0.603	0.618	0.632	0.735	0.765	0.647	0.5	0.5	0.735	0.5	0.735	0.559	0.735	0.5	0.632	0.632	0.691	0.676	0.691	0.765	0.735	0.765	0.735	0.676
sll1695	pilin polypeptide PilA2 (pilA2)	Chemotaxis	0.485	0.5	0.485	0.676	0.618	0.441	0.632	0.706	0.765	0.662	0.588	0.647	0.5	0.559	0.618	0.662	0.721	0.544	0.603	0.515	0.544	0.559	0.588	0.5	0.544	0.544	0.559	0.662	0.588	0.456	0.471	0.618	0.471	0.603	0.5	0.647	0.441	0.574	0.544	0.574	0.632	0.588	0.603	0.603	0.632	0.662	0.544
sll1712	DNA binding protein HU	Nucleoproteins	0.338	0.426	0.412	0.779	0.368	0.456	0.647	0.75	0.794	0.691	0.721	0.603	0.5	0.676	0.5	0.691	0.706	0.559	0.515	0.515	0.5	0.735	0.706	0.529	0.559	0.75	0.544	0.721	0.794	0.559	0.618	0.721	0.647	0.735	0.618	0.706	0.574	0.544	0.574	0.618	0.676	0.735	0.676	0.765	0.735	0.662	0.632
sll1713	histidinol-phosphate aminotransferase (hisC)	Aromatic amino acid family	0.309	0.412	0.456	0.691	0.441	0.426	0.676	0.735	0.75	0.632	0.662	0.529	0.441	0.662	0.5	0.706	0.735	0.559	0.544	0.529	0.544	0.662	0.662	0.574	0.529	0.691	0.559	0.75	0.662	0.529	0.456	0.75	0.603	0.691	0.632	0.691	0.544	0.559	0.603	0.618	0.647	0.721	0.676	0.75	0.75	0.706	0.632
sll1721	pyruvate dehydrogenase E1 component, beta subunit	Pyruvate dehydrogenase	0.382	0.456	0.441	0.647	0.426	0.515	0.632	0.647	0.618	0.588	0.603	0.544	0.5	0.618	0.485	0.588	0.588	0.529	0.5	0.5	0.471	0.588	0.485	0.529	0.471	0.632	0.456	0.529	0.632	0.485	0.456	0.603	0.544	0.559	0.588	0.544	0.515	0.544	0.471	0.515	0.647	0.618	0.544	0.618	0.574	0.603	0.618
sll1722	hypothetical protein	Hypothetical	0.603	0.618	0.632	0.382	0.603	0.515	0.324	0.456	0.412	0.397	0.441	0.471	0.529	0.397	0.544	0.382	0.412	0.471	0.515	0.515	0.588	0.412	0.441	0.544	0.529	0.397	0.588	0.412	0.397	0.544	0.515	0.426	0.603	0.574	0.471	0.529	0.647	0.588	0.515	0.5	0.426	0.368	0.441	0.485	0.515	0.426	0.515
sll1732	NADH dehydrogenase subunit 5 (involved in low CO2-inducible, high affinity CO2 uptake) (ndhF3)	NADH dehydrogenase	0.706	0.706	0.559	0.588	0.618	0.647	0.5	0.471	0.485	0.441	0.559	0.529	0.676	0.574	0.603	0.485	0.529	0.603	0.559	0.676	0.632	0.529	0.515	0.632	0.632	0.544	0.574	0.574	0.485	0.647	0.618	0.515	0.647	0.441	0.574	0.544	0.544	0.544	0.632	0.603	0.559	0.529	0.471	0.397	0.515	0.485	0.559
sll1740	50S ribosomal protein L19 (rpl19)	Ribosomal proteins	0.559	0.632	0.574	0.456	0.588	0.471	0.368	0.544	0.5	0.456	0.324	0.338	0.691	0.412	0.632	0.441	0.529	0.515	0.662	0.691	0.676	0.456	0.471	0.632	0.632	0.441	0.529	0.5	0.412	0.618	0.559	0.588	0.647	0.603	0.559	0.618	0.691	0.544	0.603	0.706	0.441	0.618	0.559	0.632	0.603	0.544	0.603
sll1742	transcription antitermination protein NusG (nusG)	Regulatory functions	0.485	0.676	0.603	0.456	0.5	0.515	0.471	0.471	0.515	0.412	0.5	0	0.735	0.529	0.632	0.603	0.544	0.588	0.691	0.721	0.706	0.529	0.515	0.618	0.632	0.5	0.574	0.588	0.471	0.721	0.662	0.632	0.706	0.647	0.676	0.676	0.706	0.529	0.647	0.691	0.559	0.632	0.588	0.647	0.691	0.574	0.662
sll1743	50S ribosomal protein L11 (rpl11)	Ribosomal proteins	0.603	0.721	0.618	0.632	0.529	0.603	0.544	0.618	0.588	0.471	0.544	0.265	0.721	0.588	0.618	0.588	0.618	0.632	0.691	0.721	0.676	0.529	0.441	0.647	0.662	0.588	0.559	0.632	0.529	0.721	0.662	0.603	0.676	0.647	0.662	0.662	0.706	0.574	0.618	0.691	0.603	0.618	0.529	0.603	0.647	0.588	0.676
sll1744	50S ribosomal protein L1 (rpl1)	Ribosomal proteins	0.544	0.647	0.5	0.515	0.471	0.515	0.412	0.574	0.5	0.5	0.382	0.338	0.765	0.544	0.603	0.515	0.485	0.5	0.618	0.662	0.691	0.544	0.485	0.618	0.559	0.529	0.471	0.588	0.515	0.779	0.676	0.544	0.735	0.676	0.618	0.618	0.691	0.544	0.588	0.647	0.544	0.618	0.618	0.647	0.618	0.574	0.603
sll1746	50S ribosomal protein L12 (rpl12)	Ribosomal proteins	0.5	0.574	0.426	0.721	0.412	0.471	0.603	0.691	0.676	0.588	0.632	0.368	0.662	0.618	0.529	0.662	0.588	0.368	0.574	0.603	0.662	0.647	0.676	0.5	0.529	0.515	0.441	0.632	0.5	0.706	0.676	0.603	0.676	0.485	0.471	0.544	0.647	0.382	0.485	0.544	0.647	0.515	0.485	0.618	0.5	0.559	0.515
sll1762	binding protein of ABC transporter	Transport and binding proteins	0.324	0.441	0.441	0.706	0.456	0.485	0.662	0.75	0.75	0.676	0.647	0.588	0.5	0.632	0.382	0.647	0.662	0.515	0.5	0.574	0.574	0.647	0.676	0.544	0.559	0.735	0.5	0.706	0.662	0.529	0.529	0.706	0.574	0.691	0.603	0.647	0.529	0.574	0.529	0.544	0.632	0.706	0.676	0.765	0.706	0.721	0.632
sll1767	30S ribosomal protein S6 (rps6)	Ribosomal proteins	0.515	0.588	0.338	0.706	0.426	0.559	0.544	0.676	0.632	0.515	0.662	0.441	0.618	0.618	0.471	0.588	0.588	0.353	0.574	0.559	0.632	0.544	0.588	0.471	0.544	0.603	0.471	0.529	0.574	0.574	0.632	0.544	0.706	0.529	0.471	0.529	0.676	0.441	0.529	0.5	0.544	0.529	0.426	0.5	0.544	0.603	0.574
sll1771	protein serin-threonin phosphatase (pphA)	Regulatory functions	0	0.309	0.426	0.632	0.426	0.338	0.588	0.691	0.691	0.544	0.603	0.485	0.544	0.529	0.397	0.647	0.632	0.426	0.5	0.441	0.529	0.574	0.559	0.441	0.471	0.618	0.412	0.574	0.603	0.515	0.5	0.618	0.559	0.574	0.441	0.574	0.574	0.471	0.471	0.5	0.544	0.618	0.574	0.647	0.603	0.632	0.574
sll1783	hypothetical protein	Hypothetical	0.368	0.412	0.471	0.75	0.544	0.588	0.735	0.75	0.824	0.676	0.691	0.647	0.412	0.735	0.412	0.676	0.706	0.574	0.5	0.515	0.485	0.676	0.706	0.647	0.559	0.809	0.529	0.765	0.706	0.529	0.544	0.75	0.559	0.735	0.662	0.75	0.441	0.632	0.588	0.574	0.618	0.706	0.706	0.691	0.809	0.75	0.691
sll1784	unknown protein	Unknown	0.338	0.382	0.441	0.779	0.485	0.485	0.662	0.75	0.794	0.676	0.706	0.588	0.471	0.706	0.456	0.706	0.721	0.574	0.529	0.544	0.544	0.706	0.721	0.559	0.588	0.75	0.544	0.75	0.721	0.515	0.559	0.735	0.574	0.721	0.603	0.706	0.456	0.574	0.574	0.588	0.691	0.721	0.676	0.794	0.765	0.721	0.691
sll1785	unknown protein	Unknown	0.368	0.397	0.456	0.75	0.544	0.544	0.691	0.735	0.824	0.676	0.721	0.632	0.485	0.721	0.456	0.706	0.735	0.544	0.544	0.588	0.559	0.691	0.735	0.588	0.588	0.809	0.515	0.75	0.691	0.544	0.559	0.75	0.588	0.706	0.618	0.735	0.471	0.632	0.559	0.618	0.647	0.706	0.706	0.75	0.779	0.765	0.706
sll1799	50S ribosomal protein L3 (rpl3)	Ribosomal proteins	0.5	0.691	0.456	0.632	0.529	0.559	0.544	0.647	0.632	0.529	0.559	0.382	0.735	0.618	0.574	0.632	0.662	0.441	0.676	0.662	0.706	0.515	0.544	0.603	0.618	0.706	0.515	0.662	0.559	0.765	0.662	0.559	0.779	0.676	0.588	0.676	0.735	0.574	0.632	0.618	0.618	0.647	0.515	0.574	0.662	0.632	0.662
sll1800	50S ribosomal protein L4 (rpl4)	Ribosomal proteins	0.515	0.676	0.5	0.588	0.559	0.588	0.471	0.647	0.603	0.559	0.559	0.309	0.75	0.618	0.588	0.588	0.647	0.529	0.676	0.691	0.662	0.544	0.544	0.588	0.618	0.588	0.559	0.618	0.544	0.794	0.735	0.574	0.735	0.676	0.662	0.676	0.75	0.515	0.632	0.647	0.603	0.603	0.5	0.559	0.662	0.588	0.662
sll1801	50S ribosomal protein L23 (rpl23)	Ribosomal proteins	0.574	0.691	0.529	0.574	0.588	0.647	0.485	0.618	0.603	0.544	0.588	0.353	0.75	0.676	0.647	0.603	0.632	0.515	0.75	0.75	0.706	0.588	0.618	0.647	0.706	0.647	0.632	0.706	0.574	0.824	0.75	0.647	0.765	0.75	0.706	0.779	0.735	0.588	0.691	0.721	0.603	0.721	0.603	0.603	0.765	0.662	0.75
sll1802	50S ribosomal protein L2 (rpl2)	Ribosomal proteins	0.588	0.676	0.559	0.632	0.559	0.647	0.529	0.662	0.632	0.574	0.618	0.294	0.765	0.676	0.647	0.632	0.632	0.529	0.735	0.75	0.706	0.603	0.676	0.632	0.691	0.691	0.618	0.662	0.603	0.809	0.794	0.632	0.75	0.721	0.632	0.75	0.75	0.574	0.676	0.706	0.676	0.676	0.647	0.662	0.735	0.647	0.721
sll1804	30S ribosomal protein S3 (rps3)	Ribosomal proteins	0.559	0.618	0.471	0.75	0.426	0.544	0.603	0.735	0.676	0.662	0.632	0.471	0.691	0.618	0.485	0.574	0.662	0.426	0.647	0.647	0.618	0.647	0.632	0.544	0.603	0.632	0.5	0.676	0.529	0.721	0.647	0.618	0.632	0.574	0.544	0.588	0.691	0.441	0.588	0.588	0.632	0.5	0.5	0.603	0.559	0.603	0.603
sll1810	50S ribosomal protein L6 (rpl6)	Ribosomal proteins	0.544	0.603	0.456	0.765	0.382	0.485	0.618	0.647	0.691	0.559	0.662	0.456	0.588	0.559	0.397	0.588	0.588	0.471	0.544	0.559	0.588	0.618	0.618	0.544	0.574	0.588	0.441	0.618	0.574	0.618	0.618	0.632	0.529	0.515	0.574	0.588	0.618	0.5	0.529	0.544	0.647	0.485	0.485	0.632	0.529	0.544	0.559
sll1814	preprotein translocase SecY subunit (secY)	Protein and peptide secretion	0.441	0.456	0.397	0.765	0.279	0.412	0.588	0.706	0.676	0.588	0.691	0.515	0.5	0.574	0.441	0.618	0.603	0.338	0.456	0.485	0.559	0.647	0.618	0.471	0.544	0.574	0.426	0.618	0.559	0.544	0.5	0.618	0.618	0.456	0.441	0.5	0.574	0.338	0.426	0.5	0.603	0.441	0.485	0.603	0.485	0.559	0.529
sll1815	adenylate kinase	Purine ribonucleotide biosynthesis	0.426	0.5	0.515	0.75	0.279	0.397	0.603	0.721	0.676	0.485	0.691	0.5	0.5	0.574	0.368	0.603	0.559	0.368	0.441	0.603	0.603	0.603	0.588	0.456	0.544	0.603	0.397	0.603	0.574	0.485	0.5	0.603	0.574	0.441	0.412	0.485	0.559	0.426	0.412	0.5	0.574	0.485	0.529	0.662	0.5	0.603	0.515
sll1816	30S ribosomal protein S13 (rps13)	Ribosomal proteins	0.471	0.676	0.544	0.662	0.485	0.485	0.676	0.676	0.676	0.559	0.603	0.309	0.809	0.529	0.588	0.632	0.691	0.441	0.706	0.779	0.721	0.574	0.588	0.603	0.618	0.544	0.471	0.632	0.529	0.706	0.618	0.662	0.676	0.574	0.574	0.618	0.721	0.529	0.574	0.632	0.603	0.603	0.559	0.647	0.603	0.632	0.632
sll1817	30S ribosomal protein S11 (rps11)	Ribosomal proteins	0.441	0.588	0.441	0.647	0.471	0.397	0.618	0.662	0.691	0.603	0.603	0.309	0.75	0.515	0.5	0.662	0.691	0.397	0.632	0.691	0.676	0.529	0.603	0.515	0.559	0.471	0.426	0.559	0.5	0.662	0.603	0.588	0.632	0.529	0.5	0.544	0.662	0.456	0.559	0.588	0.559	0.559	0.485	0.618	0.529	0.515	0.544
sll1818	RNA polymerase alpha subunit (rpoA)	RNA synthesis, modification, and DNA transcription	0.574	0.647	0.574	0.456	0.676	0.632	0.5	0.5	0.603	0.544	0.456	0.382	0.632	0.5	0.574	0.5	0.456	0.574	0.618	0.618	0.574	0.456	0.456	0.603	0.676	0.485	0.588	0.559	0.441	0.676	0.647	0.544	0.588	0.691	0.691	0.706	0.588	0.632	0.706	0.588	0.471	0.588	0.485	0.5	0.691	0.529	0.676
sll1820	tRNA pseudouridine synthase 1	Aminoacyl tRNA synthetases and tRNA modification	0.412	0.559	0.426	0.691	0.368	0.412	0.588	0.676	0.647	0.559	0.603	0.279	0.691	0.5	0.485	0.632	0.662	0.397	0.618	0.647	0.676	0.529	0.544	0.485	0.559	0.5	0.382	0.618	0.456	0.706	0.574	0.588	0.647	0.5	0.5	0.515	0.662	0.368	0.544	0.588	0.574	0.5	0.456	0.632	0.5	0.559	0.559
sll1821	50S ribosomal protein L13 (rpl13)	Ribosomal proteins	0.456	0.515	0.515	0.735	0.456	0.471	0.603	0.632	0.706	0.559	0.662	0.412	0.706	0.603	0.412	0.603	0.647	0.485	0.662	0.632	0.706	0.647	0.647	0.544	0.662	0.618	0.471	0.618	0.574	0.618	0.618	0.662	0.632	0.588	0.559	0.574	0.647	0.544	0.544	0.588	0.662	0.574	0.559	0.691	0.603	0.574	0.662
sll1823	adenylosuccinate synthetase (purA)	Purine ribonucleotide biosynthesis	0.412	0.544	0.515	0.515	0.5	0.382	0.529	0.588	0.588	0.471	0.441	0.309	0.721	0.426	0.574	0.559	0.529	0.456	0.632	0.691	0.75	0.632	0.574	0.588	0.618	0.456	0.485	0.603	0.382	0.691	0.559	0.647	0.662	0.559	0.515	0.559	0.676	0.471	0.529	0.632	0.5	0.559	0.574	0.735	0.574	0.529	0.574
sll1824	50S ribosomal protein L25 (rpl25)	Ribosomal proteins	0.353	0.471	0.426	0.529	0.426	0.397	0.529	0.574	0.603	0.515	0.441	0.309	0.691	0.456	0.515	0.574	0.574	0.397	0.603	0.618	0.706	0.618	0.603	0.574	0.588	0.471	0.441	0.588	0.426	0.676	0.574	0.676	0.676	0.574	0.515	0.588	0.662	0.441	0.544	0.632	0.471	0.559	0.544	0.691	0.588	0.471	0.529
sll1830	unknown protein	Unknown	0.353	0.441	0.397	0.691	0.397	0.368	0.676	0.647	0.735	0.603	0.647	0.471	0.544	0.588	0.412	0.662	0.603	0.441	0.441	0.515	0.559	0.588	0.574	0.529	0.485	0.618	0.353	0.647	0.559	0.574	0.529	0.647	0.574	0.529	0.529	0.588	0.441	0.515	0.471	0.441	0.603	0.544	0.515	0.691	0.574	0.588	0.515
sll1832	hypothetical protein	Hypothetical	0.382	0.265	0.441	0.603	0.5	0.5	0.441	0.721	0.632	0.676	0.559	0.691	0.426	0.574	0.544	0.559	0.574	0.529	0.426	0.397	0.338	0.603	0.559	0.368	0.441	0.574	0.529	0.574	0.603	0.426	0.456	0.574	0.426	0.5	0.368	0.544	0.456	0.485	0.456	0.456	0.588	0.515	0.588	0.574	0.574	0.544	0.588
sll1835	hypothetical protein	Hypothetical	0.441	0.412	0.309	0.662	0.456	0.544	0.544	0.632	0.662	0.647	0.588	0.647	0.426	0.618	0.382	0.529	0.618	0.544	0.441	0.544	0.397	0.603	0.618	0.456	0.426	0.691	0.485	0.588	0.721	0.471	0.544	0.603	0.412	0.574	0.529	0.618	0.441	0.485	0.5	0.515	0.618	0.647	0.574	0.574	0.618	0.632	0.544
sll1862	unknown protein	Unknown	0.632	0.618	0.618	0.397	0.662	0.559	0.324	0.309	0.368	0.471	0.397	0.441	0.779	0.485	0.735	0.441	0.485	0.632	0.647	0.647	0.691	0.529	0.485	0.662	0.618	0.515	0.632	0.515	0.5	0.765	0.647	0.471	0.662	0.603	0.632	0.588	0.691	0.544	0.735	0.676	0.5	0.647	0.559	0.559	0.632	0.559	0.574
sll1863	unknown protein	Unknown	0.618	0.544	0.603	0.353	0.647	0.5	0.294	0.368	0.382	0.397	0.338	0.426	0.662	0.456	0.662	0.397	0.441	0.603	0.603	0.574	0.632	0.441	0.412	0.618	0.574	0.456	0.618	0.5	0.485	0.647	0.632	0.456	0.544	0.603	0.574	0.603	0.632	0.529	0.662	0.588	0.426	0.574	0.529	0.515	0.676	0.456	0.603
sll1864	probable chloride channel protein	Transport and binding proteins	0.618	0.691	0.647	0.485	0.662	0.529	0.559	0.529	0.515	0.588	0.574	0.544	0.647	0.485	0.559	0.588	0.559	0.647	0.588	0.559	0.588	0.412	0.441	0.574	0.529	0.456	0.529	0.574	0.515	0.632	0.441	0.515	0.544	0.5	0.618	0.456	0.603	0.647	0.559	0.5	0.515	0.544	0.412	0.485	0.5	0.574	0.515
sll1867	photosystem II D1 protein (psbA3)	Photosystem II	0.721	0.721	0.662	0.588	0.676	0.691	0.5	0.515	0.529	0.485	0.515	0.676	0.662	0.529	0.588	0.471	0.471	0.618	0.559	0.765	0.603	0.588	0.632	0.632	0.691	0.632	0.632	0.647	0.632	0.603	0.75	0.647	0.544	0.515	0.515	0.618	0.603	0.662	0.603	0.559	0.5	0.588	0.691	0.632	0.574	0.559	0.544
sll1873	unknown protein	Unknown	0.324	0.456	0.485	0.735	0.515	0.471	0.544	0.75	0.706	0.632	0.632	0.632	0.456	0.574	0.515	0.647	0.618	0.5	0.471	0.426	0.368	0.603	0.632	0.368	0.441	0.632	0.559	0.618	0.691	0.441	0.574	0.588	0.426	0.618	0.485	0.632	0.574	0.515	0.559	0.441	0.618	0.603	0.559	0.676	0.603	0.662	0.559
sll1882	unknown protein	Unknown	0.574	0.5	0.588	0.662	0.485	0.485	0.588	0.559	0.529	0.588	0.632	0.735	0.382	0.485	0.456	0.618	0.485	0.544	0.441	0.5	0.5	0.603	0.588	0.5	0.5	0.588	0.5	0.529	0.588	0.485	0.515	0.559	0.397	0.309	0.456	0.441	0.485	0.544	0.529	0.382	0.603	0.471	0.544	0.559	0.382	0.647	0.397
sll1884	hypothetical protein	Hypothetical	0.647	0.588	0.603	0.426	0.647	0.603	0.382	0.382	0.471	0.368	0.471	0.441	0.75	0.529	0.691	0.426	0.485	0.632	0.706	0.691	0.735	0.515	0.456	0.632	0.676	0.559	0.676	0.529	0.632	0.676	0.706	0.529	0.75	0.721	0.618	0.676	0.721	0.559	0.75	0.735	0.544	0.632	0.544	0.559	0.706	0.559	0.721
sll1891	unknown protein	Unknown	0.574	0.574	0.529	0.721	0.676	0.588	0.588	0.588	0.647	0.588	0.662	0.706	0.529	0.574	0.559	0.618	0.529	0.603	0.5	0.559	0.397	0.515	0.559	0.397	0.485	0.603	0.529	0.574	0.676	0.5	0.618	0.544	0.382	0.412	0.426	0.529	0.5	0.588	0.544	0.412	0.632	0.441	0.529	0.529	0.485	0.647	0.5
sll1910	protein conferring resistance to acetazolamide Zam (zam)	Drug and analog sensitivity	0.324	0.426	0.441	0.647	0.338	0.279	0.529	0.618	0.618	0.529	0.588	0.5	0.426	0.441	0.471	0.603	0.632	0.485	0.441	0.456	0.5	0.588	0.544	0.485	0.456	0.515	0.485	0.588	0.559	0.426	0.397	0.603	0.529	0.529	0.471	0.515	0.559	0.338	0.456	0.515	0.559	0.529	0.515	0.662	0.529	0.603	0.515
sll1942	unknown protein	Unknown	0.456	0.338	0.441	0.529	0.559	0.441	0.588	0.662	0.603	0.647	0.559	0.662	0.471	0.441	0.485	0.588	0.647	0.603	0.441	0.412	0.471	0.529	0.559	0.485	0.485	0.471	0.515	0.515	0.471	0.412	0.309	0.559	0.426	0.529	0.515	0.456	0.368	0.515	0.368	0.5	0.544	0.5	0.515	0.559	0.5	0.515	0.5
sll1951	unknown protein	Unknown	0.338	0.412	0.471	0.647	0.426	0.412	0.603	0.662	0.721	0.735	0.603	0.574	0.515	0.574	0.544	0.603	0.632	0.5	0.456	0.456	0.529	0.647	0.588	0.544	0.515	0.603	0.441	0.618	0.603	0.618	0.485	0.603	0.574	0.603	0.544	0.603	0.574	0.471	0.559	0.588	0.515	0.632	0.632	0.691	0.647	0.603	0.588
sll1994	porphobilinogen synthase (hemB)	Cobalamin, heme, phycobilin and porphyrin	0.456	0.5	0.412	0.676	0.485	0.515	0.588	0.632	0.632	0.588	0.647	0.676	0.368	0.515	0.456	0.603	0.529	0.441	0.397	0.456	0.412	0.559	0.618	0.426	0.426	0.603	0.5	0.559	0.632	0.441	0.574	0.559	0.441	0.529	0.485	0.574	0.515	0.559	0.515	0.441	0.603	0.574	0.544	0.647	0.515	0.618	0.515
sll2005	DNA gyrase B subunit [Contains Ssp dnaB intein] (gyrB)	DNA replication, restriction, modification, recombination, and repair	0.368	0.559	0.368	0.75	0.353	0.456	0.647	0.721	0.706	0.618	0.706	0.544	0.647	0.559	0.485	0.632	0.603	0.294	0.544	0.603	0.588	0.618	0.588	0.456	0.485	0.632	0.368	0.603	0.632	0.588	0.632	0.618	0.647	0.485	0.456	0.529	0.691	0.426	0.5	0.471	0.544	0.515	0.559	0.632	0.515	0.632	0.588
sll2012	group2 RNA polymerase sigma factor SigD (sigD)	RNA synthesis, modification, and DNA transcription	0.691	0.662	0.559	0.382	0.676	0.618	0.324	0.397	0.456	0.5	0.412	0.426	0.676	0.574	0.632	0.441	0.397	0.691	0.618	0.676	0.588	0.529	0.471	0.544	0.662	0.515	0.662	0.559	0.559	0.632	0.721	0.515	0.618	0.632	0.559	0.647	0.515	0.647	0.676	0.632	0.529	0.632	0.529	0.456	0.662	0.426	0.647
slr0008	carboxyl-terminal processing protease (ctpA)	Degradation of proteins, peptides, and glycopeptides	0.618	0.559	0.5	0.441	0.544	0.574	0.397	0.5	0.397	0.441	0.426	0.485	0.632	0.471	0.632	0.471	0.412	0.559	0.485	0.588	0.485	0.485	0.441	0.426	0.515	0.529	0.559	0.485	0.559	0.588	0.662	0.5	0.515	0.485	0.426	0.529	0.559	0.544	0.544	0.441	0.529	0.5	0.441	0.485	0.5	0.485	0.5
slr0009	ribulose bisphosphate carboxylase large subunit (rbcL)	CO2 fixation	0.397	0.471	0.426	0.765	0.324	0.5	0.544	0.676	0.647	0.544	0.706	0.559	0.456	0.632	0.515	0.691	0.574	0.603	0.397	0.382	0.426	0.676	0.618	0.485	0.485	0.632	0.515	0.676	0.676	0.485	0.603	0.662	0.529	0.544	0.5	0.588	0.485	0.426	0.441	0.456	0.662	0.588	0.559	0.618	0.588	0.574	0.544
slr0011	hypothetical protein (rbcX)	Hypothetical	0.426	0.382	0.441	0.706	0.456	0.426	0.574	0.676	0.676	0.632	0.662	0.603	0.515	0.632	0.544	0.676	0.618	0.5	0.485	0.471	0.559	0.676	0.618	0.471	0.529	0.632	0.544	0.647	0.647	0.471	0.559	0.632	0.529	0.529	0.412	0.574	0.471	0.441	0.441	0.515	0.691	0.544	0.632	0.603	0.603	0.588	0.574
slr0012	ribulose bisphosphate carboxylase small subunit (rbcS)	CO2 fixation	0.441	0.368	0.412	0.765	0.441	0.515	0.632	0.765	0.75	0.706	0.691	0.632	0.5	0.721	0.544	0.691	0.676	0.574	0.5	0.456	0.544	0.735	0.691	0.559	0.544	0.691	0.574	0.765	0.691	0.471	0.588	0.735	0.588	0.647	0.5	0.676	0.471	0.441	0.485	0.559	0.706	0.618	0.676	0.647	0.706	0.647	0.588
slr0017	UDP-N-acetylglucosamine 1-carboxyvinyltransferase (murZ)	Murein sacculus and peptidoglycan	0.353	0.294	0.382	0.5	0.515	0.368	0.544	0.647	0.662	0.647	0.5	0.632	0.456	0.471	0.5	0.544	0.632	0.471	0.456	0.441	0.5	0.529	0.559	0.426	0.515	0.544	0.456	0.515	0.529	0.441	0.338	0.529	0.456	0.515	0.456	0.574	0.412	0.471	0.471	0.529	0.5	0.544	0.544	0.544	0.618	0.574	0.515
slr0049	hypothetical protein	Hypothetical	0.353	0.353	0.294	0.676	0.441	0.515	0.574	0.706	0.647	0.647	0.632	0.574	0.5	0.618	0.485	0.588	0.588	0.515	0.426	0.426	0.382	0.647	0.559	0.441	0.353	0.588	0.382	0.603	0.706	0.471	0.544	0.574	0.485	0.515	0.456	0.515	0.485	0.412	0.397	0.382	0.618	0.515	0.529	0.529	0.559	0.544	0.515
slr0076	hypothetical protein	Hypothetical	0.529	0.574	0.574	0.574	0.529	0.559	0.588	0.618	0.588	0.588	0.662	0.559	0.515	0.588	0.529	0.574	0.544	0.515	0.515	0.603	0.559	0.559	0.588	0.515	0.485	0.574	0.559	0.574	0.559	0.618	0.559	0.529	0.691	0.544	0.441	0.559	0.632	0.529	0.529	0.544	0.559	0.515	0.529	0.529	0.574	0.574	0.647
slr0082	hypothetical protein	Hypothetical	0.662	0.662	0.662	0.412	0.735	0.618	0.441	0.397	0.471	0.5	0.412	0.515	0.794	0.559	0.735	0.456	0.588	0.647	0.735	0.794	0.735	0.544	0.515	0.691	0.735	0.603	0.676	0.647	0.559	0.721	0.676	0.618	0.676	0.632	0.618	0.706	0.691	0.632	0.75	0.75	0.441	0.662	0.691	0.603	0.735	0.603	0.632
slr0083	RNA helicase Light (crhR)	RNA synthesis, modification, and DNA transcription	0.647	0.706	0.706	0.471	0.765	0.618	0.5	0.485	0.603	0.529	0.485	0.471	0.721	0.618	0.632	0.485	0.574	0.603	0.706	0.765	0.721	0.515	0.515	0.735	0.735	0.544	0.647	0.603	0.485	0.706	0.662	0.603	0.691	0.691	0.647	0.735	0.647	0.691	0.735	0.691	0.456	0.647	0.603	0.559	0.721	0.559	0.691
slr0093	DnaJ protein (dnaJ)	Chaperones	0.706	0.588	0.662	0.221	0.676	0.662	0.441	0.426	0.324	0.338	0.441	0.588	0.632	0.382	0.603	0.412	0.456	0.647	0.632	0.603	0.647	0.426	0.456	0.559	0.603	0.515	0.618	0.397	0.485	0.544	0.471	0.426	0.691	0.544	0.529	0.5	0.618	0.574	0.559	0.618	0.485	0.5	0.441	0.471	0.5	0.456	0.574
slr0095	O-methyltransferase	Other	0.676	0.603	0.588	0.221	0.647	0.618	0.397	0.426	0.368	0.368	0.456	0.574	0.647	0.338	0.603	0.412	0.471	0.618	0.618	0.544	0.603	0.441	0.426	0.515	0.574	0.471	0.588	0.382	0.471	0.574	0.5	0.368	0.662	0.529	0.5	0.544	0.632	0.603	0.471	0.544	0.5	0.471	0.382	0.441	0.485	0.382	0.5
slr0118	thiamine biosynthesis protein ThiC (thiC)	Thiamin	0.294	0.353	0.5	0.662	0.426	0.382	0.529	0.706	0.647	0.647	0.618	0.632	0.426	0.559	0.456	0.618	0.574	0.515	0.397	0.441	0.368	0.603	0.632	0.353	0.426	0.618	0.5	0.588	0.691	0.382	0.5	0.574	0.485	0.588	0.456	0.574	0.456	0.5	0.456	0.485	0.574	0.559	0.632	0.676	0.588	0.647	0.544
slr0144	hypothetical protein	Hypothetical	0.515	0.544	0.529	0.824	0.574	0.691	0.721	0.75	0.75	0.706	0.75	0.662	0.426	0.75	0.544	0.735	0.662	0.632	0.441	0.485	0.382	0.662	0.75	0.559	0.485	0.75	0.647	0.765	0.735	0.471	0.647	0.75	0.485	0.691	0.632	0.706	0.515	0.603	0.574	0.471	0.735	0.662	0.691	0.735	0.735	0.765	0.632
slr0145	unknown protein	Unknown	0.426	0.5	0.574	0.647	0.574	0.544	0.676	0.706	0.588	0.647	0.647	0.603	0.412	0.603	0.5	0.647	0.647	0.662	0.485	0.426	0.397	0.618	0.588	0.515	0.353	0.574	0.544	0.603	0.559	0.426	0.471	0.588	0.471	0.574	0.559	0.515	0.544	0.5	0.456	0.456	0.618	0.529	0.574	0.676	0.588	0.588	0.574
slr0146	hypothetical protein	Hypothetical	0.485	0.426	0.588	0.75	0.5	0.441	0.721	0.765	0.735	0.706	0.706	0.618	0.5	0.647	0.574	0.765	0.676	0.691	0.544	0.515	0.5	0.691	0.691	0.515	0.618	0.662	0.603	0.721	0.735	0.5	0.559	0.735	0.5	0.676	0.618	0.647	0.544	0.588	0.603	0.544	0.691	0.706	0.691	0.794	0.676	0.735	0.588
slr0147	hypothetical protein	Hypothetical	0.471	0.5	0.515	0.75	0.529	0.515	0.765	0.735	0.794	0.779	0.735	0.618	0.544	0.676	0.603	0.779	0.779	0.632	0.618	0.574	0.529	0.765	0.779	0.559	0.618	0.691	0.632	0.765	0.676	0.544	0.618	0.779	0.588	0.75	0.632	0.721	0.544	0.529	0.676	0.647	0.647	0.706	0.735	0.809	0.721	0.765	0.676
slr0148	hypothetical protein	Hypothetical	0.456	0.5	0.515	0.75	0.515	0.544	0.706	0.721	0.765	0.676	0.706	0.588	0.574	0.647	0.574	0.75	0.779	0.559	0.647	0.632	0.485	0.632	0.721	0.544	0.618	0.706	0.574	0.765	0.691	0.574	0.559	0.75	0.529	0.691	0.588	0.721	0.588	0.559	0.647	0.603	0.662	0.721	0.662	0.779	0.721	0.765	0.706
slr0149	hypothetical protein	Hypothetical	0.426	0.471	0.515	0.691	0.515	0.485	0.691	0.691	0.765	0.691	0.676	0.662	0.515	0.632	0.485	0.691	0.75	0.515	0.618	0.603	0.544	0.676	0.75	0.574	0.676	0.75	0.588	0.721	0.632	0.456	0.515	0.765	0.559	0.706	0.632	0.721	0.471	0.574	0.632	0.662	0.603	0.706	0.691	0.765	0.706	0.721	0.676
slr0150	ferredoxin, petF-like protein	Soluble electron carriers	0.441	0.529	0.485	0.75	0.529	0.5	0.691	0.75	0.779	0.706	0.735	0.632	0.515	0.662	0.559	0.735	0.75	0.559	0.618	0.574	0.5	0.662	0.721	0.574	0.618	0.735	0.588	0.779	0.75	0.559	0.559	0.735	0.574	0.735	0.588	0.721	0.574	0.574	0.676	0.603	0.647	0.691	0.647	0.721	0.721	0.765	0.618
slr0151	unknown protein	Unknown	0.397	0.412	0.5	0.632	0.529	0.5	0.647	0.662	0.706	0.691	0.662	0.603	0.485	0.603	0.559	0.691	0.691	0.559	0.588	0.559	0.456	0.632	0.662	0.441	0.574	0.691	0.544	0.691	0.618	0.515	0.5	0.676	0.471	0.676	0.588	0.662	0.485	0.574	0.618	0.618	0.618	0.706	0.632	0.721	0.676	0.676	0.618
slr0161	twitching motility protein PilT (pilT)	Chemotaxis	0.529	0.471	0.574	0.721	0.603	0.559	0.588	0.721	0.676	0.647	0.603	0.721	0.426	0.632	0.603	0.618	0.559	0.632	0.441	0.471	0.368	0.588	0.603	0.471	0.515	0.618	0.588	0.603	0.691	0.412	0.618	0.574	0.382	0.529	0.485	0.618	0.412	0.603	0.515	0.441	0.647	0.515	0.618	0.618	0.618	0.588	0.574
slr0162	similar to fimbrial assembly protein PilC (pilC)	Chemotaxis	0.515	0.441	0.618	0.662	0.5	0.397	0.588	0.721	0.676	0.676	0.529	0.676	0.529	0.515	0.5	0.574	0.603	0.618	0.544	0.559	0.529	0.574	0.618	0.5	0.647	0.529	0.529	0.588	0.618	0.529	0.5	0.603	0.471	0.529	0.456	0.559	0.456	0.515	0.529	0.618	0.574	0.529	0.603	0.676	0.574	0.529	0.544
slr0211	hypothetical protein	Hypothetical	0.647	0.632	0.574	0.588	0.574	0.515	0.529	0.426	0.471	0.559	0.618	0.618	0.647	0.529	0.588	0.529	0.5	0.5	0.515	0.632	0.618	0.471	0.529	0.412	0.515	0.529	0.544	0.529	0.559	0.529	0.588	0.515	0.574	0.368	0.471	0.397	0.588	0.559	0.559	0.529	0.529	0.441	0.485	0.471	0.397	0.618	0.456
slr0213	GMP synthetase (guaA)	Purine ribonucleotide biosynthesis	0.265	0.294	0.309	0.676	0.397	0.485	0.574	0.691	0.662	0.662	0.662	0.574	0.529	0.662	0.471	0.662	0.662	0.456	0.5	0.471	0.5	0.676	0.632	0.456	0.485	0.706	0.471	0.618	0.676	0.441	0.559	0.676	0.559	0.647	0.5	0.603	0.426	0.485	0.515	0.574	0.647	0.691	0.691	0.662	0.662	0.662	0.662
slr0220	glycyl-tRNA synthetase beta chain (glyS)	Aminoacyl tRNA synthetases and tRNA modification	0.412	0.368	0.5	0.588	0.559	0.515	0.574	0.706	0.691	0.721	0.632	0.721	0.441	0.588	0.559	0.603	0.588	0.5	0.456	0.368	0.441	0.603	0.574	0.426	0.544	0.676	0.559	0.544	0.647	0.456	0.5	0.574	0.603	0.691	0.485	0.588	0.5	0.574	0.662	0.529	0.588	0.618	0.632	0.647	0.647	0.618	0.632
slr0228	cell division protein FtsH (ftsH)	Cell division	0.647	0.662	0.574	0.574	0.632	0.603	0.485	0.559	0.5	0.5	0.456	0.662	0.632	0.559	0.574	0.485	0.397	0.529	0.471	0.647	0.618	0.588	0.588	0.618	0.559	0.544	0.588	0.632	0.574	0.588	0.647	0.559	0.588	0.471	0.397	0.529	0.544	0.544	0.515	0.544	0.515	0.5	0.603	0.559	0.515	0.529	0.441
slr0244	hypothetical protein	Hypothetical	0.515	0.441	0.515	0.75	0.368	0.412	0.632	0.75	0.735	0.691	0.706	0.618	0.485	0.632	0.485	0.721	0.618	0.471	0.5	0.515	0.515	0.75	0.706	0.559	0.529	0.662	0.559	0.662	0.647	0.544	0.5	0.662	0.559	0.559	0.515	0.618	0.529	0.471	0.471	0.5	0.721	0.588	0.603	0.691	0.603	0.618	0.559
slr0251	ATP-binding protein of ABC transporter (ycf85)	Transport and binding proteins	0.544	0.559	0.456	0.324	0.603	0.485	0.324	0.382	0.368	0.456	0.294	0.412	0.691	0.426	0.632	0.426	0.5	0.426	0.632	0.632	0.632	0.397	0.382	0.5	0.574	0.426	0.515	0.5	0.441	0.603	0.5	0.412	0.632	0.515	0.412	0.559	0.632	0.412	0.618	0.603	0.426	0.529	0.485	0.441	0.544	0.485	0.559
slr0288	glutamate--ammonia ligase (glnN)	Glutamate family / Nitrogen assimilation	0.426	0.515	0.529	0.691	0.5	0.382	0.662	0.647	0.721	0.588	0.647	0.471	0.574	0.559	0.441	0.676	0.676	0.485	0.647	0.662	0.603	0.559	0.574	0.529	0.618	0.588	0.485	0.676	0.603	0.588	0.515	0.662	0.647	0.559	0.5	0.588	0.574	0.5	0.588	0.632	0.632	0.544	0.603	0.706	0.603	0.662	0.632
slr0298	FraH protein homolog	Other	0.603	0.5	0.632	0.632	0.632	0.603	0.662	0.618	0.618	0.75	0.618	0.735	0.412	0.662	0.603	0.618	0.588	0.735	0.471	0.471	0.368	0.618	0.632	0.544	0.456	0.588	0.574	0.618	0.647	0.441	0.515	0.632	0.368	0.485	0.574	0.574	0.397	0.618	0.574	0.485	0.632	0.559	0.632	0.618	0.588	0.618	0.544
slr0328	low molecular weight phosphotyrosine protein phosphatase	Protein modification and translation factors	0.647	0.691	0.676	0.294	0.676	0.603	0.426	0.441	0.397	0.397	0.368	0.529	0.647	0.397	0.647	0.368	0.441	0.647	0.632	0.632	0.647	0.368	0.309	0.603	0.588	0.456	0.559	0.471	0.471	0.603	0.544	0.426	0.662	0.618	0.574	0.574	0.632	0.632	0.603	0.632	0.441	0.559	0.529	0.515	0.588	0.441	0.618
slr0331	NADH dehydrogenase subunit 4 (involved in photosystem-1 cyclic electron flow) (ndhD1)	NADH dehydrogenase	0.426	0.441	0.412	0.662	0.588	0.485	0.647	0.676	0.765	0.662	0.676	0.574	0.426	0.588	0.544	0.618	0.691	0.5	0.544	0.515	0.441	0.588	0.544	0.5	0.515	0.632	0.544	0.662	0.588	0.456	0.5	0.618	0.544	0.647	0.559	0.662	0.529	0.5	0.588	0.5	0.603	0.529	0.559	0.632	0.676	0.662	0.603
slr0335	phycobilisome core-membrane linker polypeptide (apcE)	Phycobilisome	0.471	0.515	0.471	0.868	0.5	0.647	0.75	0.868	0.838	0.735	0.853	0.632	0.544	0.824	0.603	0.838	0.794	0.603	0.544	0.559	0.559	0.824	0.853	0.574	0.574	0.765	0.676	0.838	0.765	0.603	0.721	0.809	0.662	0.779	0.647	0.779	0.603	0.647	0.574	0.588	0.824	0.735	0.735	0.824	0.794	0.794	0.662
slr0338	probable oxidoreductase	Other	0.324	0.471	0.353	0.618	0.485	0.485	0.632	0.647	0.662	0.588	0.559	0.559	0.529	0.544	0.5	0.559	0.662	0.441	0.559	0.529	0.485	0.485	0.515	0.412	0.441	0.603	0.382	0.588	0.618	0.485	0.485	0.588	0.485	0.471	0.485	0.544	0.618	0.456	0.515	0.529	0.471	0.588	0.588	0.603	0.588	0.647	0.544
slr0342	cytochrome b6 (petB)	Cytochrome b6/f complex	0.426	0.382	0.515	0.75	0.544	0.544	0.588	0.794	0.735	0.691	0.647	0.691	0.382	0.662	0.515	0.647	0.662	0.529	0.456	0.412	0.412	0.618	0.706	0.441	0.529	0.647	0.662	0.691	0.647	0.412	0.544	0.662	0.485	0.691	0.485	0.691	0.485	0.574	0.574	0.544	0.618	0.588	0.618	0.706	0.706	0.676	0.618
slr0343	cytochrome b6-f complex subunit 4 (petD)	Cytochrome b6/f complex	0.397	0.412	0.515	0.721	0.515	0.544	0.588	0.721	0.676	0.618	0.691	0.706	0.412	0.662	0.5	0.618	0.603	0.529	0.397	0.456	0.426	0.603	0.662	0.426	0.5	0.618	0.603	0.676	0.676	0.426	0.544	0.691	0.515	0.588	0.441	0.603	0.485	0.618	0.529	0.471	0.559	0.588	0.603	0.662	0.647	0.603	0.588
slr0373	hypothetical protein	Hypothetical	0.706	0.618	0.647	0.706	0.618	0.603	0.647	0.721	0.618	0.691	0.647	0.735	0.632	0.676	0.574	0.603	0.603	0.588	0.529	0.691	0.691	0.618	0.691	0.559	0.588	0.574	0.603	0.632	0.632	0.529	0.588	0.676	0.574	0.426	0.485	0.456	0.544	0.574	0.544	0.559	0.618	0.544	0.662	0.603	0.529	0.662	0.515
slr0374	hypothetical protein	Hypothetical	0.588	0.5	0.529	0.691	0.485	0.485	0.588	0.632	0.544	0.676	0.603	0.691	0.559	0.588	0.529	0.574	0.603	0.515	0.485	0.574	0.574	0.603	0.662	0.471	0.544	0.515	0.529	0.632	0.559	0.529	0.485	0.603	0.544	0.353	0.338	0.397	0.471	0.426	0.485	0.544	0.588	0.456	0.603	0.588	0.456	0.559	0.471
slr0376	hypothetical protein	Hypothetical	0.603	0.588	0.735	0.779	0.603	0.529	0.721	0.691	0.632	0.662	0.706	0.721	0.588	0.706	0.588	0.706	0.647	0.691	0.618	0.603	0.618	0.721	0.75	0.662	0.618	0.588	0.662	0.721	0.721	0.529	0.603	0.75	0.485	0.515	0.544	0.5	0.471	0.647	0.647	0.618	0.735	0.603	0.721	0.721	0.574	0.691	0.588
slr0423	hypothetical protein	Hypothetical	0.544	0.574	0.676	0.618	0.529	0.515	0.588	0.544	0.574	0.397	0.5	0.456	0.706	0.529	0.574	0.544	0.632	0.529	0.721	0.676	0.735	0.559	0.603	0.676	0.721	0.574	0.574	0.647	0.559	0.676	0.632	0.647	0.735	0.603	0.574	0.662	0.706	0.559	0.691	0.721	0.529	0.559	0.618	0.735	0.618	0.529	0.676
slr0447	substrate-binding protein of ABC transporter	Transport and binding proteins	0.471	0.559	0.485	0.779	0.5	0.456	0.794	0.706	0.809	0.647	0.721	0.588	0.676	0.632	0.529	0.735	0.794	0.485	0.662	0.676	0.691	0.691	0.691	0.647	0.662	0.706	0.559	0.794	0.603	0.632	0.574	0.75	0.662	0.662	0.618	0.706	0.603	0.485	0.588	0.647	0.632	0.618	0.632	0.75	0.676	0.735	0.647
slr0452	dihydroxyacid dehydratase (ilvD)	Branched chain family	0.529	0.471	0.471	0.647	0.412	0.5	0.559	0.706	0.618	0.691	0.603	0.706	0.294	0.529	0.485	0.559	0.559	0.574	0.353	0.324	0.324	0.603	0.588	0.515	0.368	0.574	0.544	0.529	0.618	0.426	0.441	0.529	0.456	0.588	0.529	0.544	0.485	0.515	0.412	0.471	0.632	0.515	0.544	0.603	0.529	0.559	0.441
slr0469	30S ribosomal protein S4 (rps4)	Ribosomal proteins	0.471	0.588	0.456	0.515	0.456	0.485	0.485	0.5	0.485	0.412	0.515	0.221	0.676	0.471	0.574	0.588	0.544	0.456	0.588	0.647	0.647	0.441	0.485	0.5	0.544	0.397	0.456	0.529	0.456	0.618	0.559	0.588	0.603	0.515	0.544	0.529	0.662	0.426	0.559	0.588	0.456	0.544	0.441	0.574	0.544	0.529	0.574
slr0483	hypothetical protein	Hypothetical	0.309	0.471	0.265	0.706	0.426	0.5	0.647	0.735	0.75	0.676	0.662	0.529	0.632	0.603	0.515	0.662	0.662	0.441	0.603	0.529	0.515	0.647	0.618	0.441	0.471	0.618	0.441	0.647	0.662	0.603	0.647	0.676	0.574	0.588	0.471	0.588	0.544	0.441	0.529	0.485	0.618	0.618	0.574	0.647	0.588	0.647	0.574
slr0506	light-dependent NADPH-protochlorophyllide oxidoreductase (por)	Cobalamin, heme, phycobilin and porphyrin	0.368	0.441	0.426	0.735	0.309	0.368	0.588	0.721	0.691	0.603	0.647	0.544	0.544	0.559	0.368	0.603	0.603	0.397	0.5	0.574	0.559	0.632	0.618	0.426	0.559	0.603	0.412	0.588	0.603	0.559	0.559	0.618	0.588	0.471	0.441	0.529	0.574	0.426	0.456	0.544	0.632	0.515	0.529	0.676	0.5	0.544	0.485
slr0513	periplasmic iron-binding protein	Transport and binding proteins	0.691	0.632	0.529	0.559	0.544	0.676	0.588	0.603	0.588	0.574	0.588	0.632	0.691	0.559	0.632	0.618	0.515	0.485	0.647	0.676	0.618	0.647	0.647	0.544	0.632	0.544	0.544	0.529	0.632	0.603	0.676	0.647	0.603	0.5	0.515	0.603	0.618	0.603	0.485	0.559	0.588	0.559	0.603	0.559	0.515	0.618	0.544
slr0551	hypothetical protein	Hypothetical	0.588	0.618	0.574	0.588	0.603	0.588	0.529	0.574	0.544	0.529	0.529	0.471	0.471	0.588	0.544	0.485	0.471	0.603	0.5	0.603	0.515	0.574	0.559	0.471	0.544	0.515	0.574	0.618	0.5	0.544	0.574	0.647	0.544	0.574	0.515	0.574	0.588	0.544	0.559	0.515	0.515	0.471	0.574	0.691	0.559	0.529	0.603
slr0553	hypothetical protein	Hypothetical	0.529	0.515	0.529	0.471	0.574	0.544	0.5	0.559	0.485	0.456	0.588	0.456	0.647	0.441	0.515	0.397	0.5	0.471	0.588	0.603	0.706	0.485	0.471	0.559	0.529	0.412	0.515	0.456	0.441	0.588	0.5	0.471	0.559	0.515	0.485	0.456	0.691	0.441	0.5	0.574	0.485	0.441	0.456	0.5	0.529	0.485	0.559
slr0581	unknown protein	Unknown	0.735	0.721	0.691	0.382	0.735	0.721	0.441	0.382	0.338	0.456	0.529	0.574	0.647	0.618	0.706	0.515	0.441	0.632	0.603	0.706	0.632	0.5	0.574	0.632	0.691	0.574	0.75	0.603	0.603	0.618	0.691	0.574	0.632	0.574	0.588	0.618	0.588	0.706	0.676	0.544	0.544	0.618	0.632	0.574	0.618	0.559	0.603
slr0582	unknown protein	Unknown	0.721	0.618	0.618	0.456	0.662	0.603	0.412	0.544	0.529	0.544	0.456	0.618	0.559	0.515	0.588	0.397	0.456	0.544	0.588	0.632	0.471	0.5	0.559	0.529	0.691	0.544	0.632	0.515	0.588	0.471	0.647	0.574	0.544	0.529	0.485	0.647	0.574	0.618	0.618	0.515	0.382	0.485	0.529	0.544	0.559	0.485	0.632
slr0594	hypothetical protein	Hypothetical	0.618	0.588	0.588	0.324	0.603	0.559	0.412	0.382	0.265	0.456	0.426	0.529	0.662	0.368	0.588	0.441	0.426	0.574	0.559	0.588	0.618	0.485	0.397	0.618	0.485	0.426	0.515	0.368	0.456	0.603	0.441	0.412	0.544	0.338	0.5	0.382	0.647	0.544	0.485	0.485	0.426	0.456	0.5	0.397	0.412	0.5	0.382
slr0653	principal RNA polymerase sigma factor SigA (sigA,rpoDI)	RNA synthesis, modification, and DNA transcription	0.382	0.338	0.5	0.632	0.574	0.397	0.515	0.647	0.706	0.618	0.559	0.647	0.397	0.544	0.485	0.544	0.647	0.662	0.426	0.397	0.412	0.588	0.603	0.529	0.471	0.529	0.603	0.603	0.632	0.368	0.471	0.588	0.368	0.603	0.515	0.618	0.426	0.529	0.559	0.485	0.588	0.574	0.515	0.632	0.676	0.529	0.574
slr0708	unknown protein	Unknown	0.368	0.382	0.412	0.765	0.412	0.5	0.603	0.721	0.691	0.647	0.691	0.588	0.353	0.691	0.441	0.676	0.632	0.559	0.412	0.456	0.456	0.676	0.691	0.471	0.441	0.676	0.559	0.735	0.691	0.441	0.515	0.706	0.529	0.662	0.544	0.632	0.456	0.529	0.5	0.529	0.691	0.618	0.662	0.706	0.662	0.706	0.588
slr0737	photosystem I subunit II (psaD)	Photosystem I	0.426	0.485	0.456	0.779	0.544	0.544	0.691	0.779	0.779	0.721	0.721	0.618	0.515	0.706	0.471	0.706	0.706	0.603	0.588	0.515	0.588	0.706	0.706	0.559	0.603	0.721	0.603	0.75	0.706	0.515	0.603	0.706	0.603	0.779	0.662	0.706	0.485	0.588	0.676	0.662	0.706	0.721	0.647	0.765	0.735	0.706	0.691
slr0738	anthranilate synthetase alpha-subunit (trpE)	Aromatic amino acid family	0.324	0.441	0.471	0.588	0.456	0.441	0.662	0.691	0.647	0.647	0.662	0.515	0.515	0.515	0.426	0.676	0.676	0.544	0.485	0.456	0.544	0.603	0.559	0.485	0.412	0.559	0.485	0.559	0.544	0.529	0.412	0.559	0.515	0.632	0.632	0.529	0.5	0.603	0.412	0.529	0.632	0.559	0.515	0.676	0.574	0.529	0.5
slr0742	hypothetical protein	Hypothetical	0.515	0.647	0.574	0.515	0.515	0.559	0.456	0.529	0.5	0.426	0.515	0.309	0.765	0.544	0.647	0.485	0.603	0.574	0.75	0.676	0.706	0.515	0.485	0.676	0.632	0.529	0.559	0.603	0.574	0.735	0.603	0.603	0.676	0.647	0.618	0.662	0.779	0.485	0.603	0.721	0.515	0.647	0.574	0.588	0.691	0.559	0.676
slr0743	similar to N utilization substance protein	RNA synthesis, modification, and DNA transcription	0.603	0.75	0.691	0.559	0.529	0.559	0.441	0.441	0.471	0.368	0.426	0.338	0.735	0.5	0.618	0.441	0.471	0.632	0.632	0.706	0.691	0.529	0.456	0.691	0.632	0.471	0.574	0.603	0.529	0.662	0.662	0.574	0.647	0.574	0.618	0.603	0.75	0.529	0.632	0.691	0.5	0.618	0.588	0.647	0.632	0.529	0.676
slr0749	light-independent protochlorophyllide reductase iron protein subunit ChlL (chlL)	Cobalamin, heme, phycobilin and porphyrin	0.426	0.471	0.471	0.721	0.441	0.529	0.662	0.691	0.676	0.618	0.721	0.603	0.368	0.647	0.456	0.691	0.559	0.603	0.412	0.5	0.397	0.662	0.676	0.515	0.515	0.676	0.544	0.706	0.706	0.456	0.559	0.691	0.471	0.618	0.603	0.647	0.412	0.632	0.5	0.5	0.676	0.647	0.632	0.735	0.618	0.706	0.588
slr0750	protochlorophillide reductase subunit ChlN (chlN)	Cobalamin, heme, phycobilin and porphyrin	0.471	0.529	0.515	0.794	0.441	0.485	0.765	0.75	0.735	0.632	0.765	0.559	0.603	0.647	0.441	0.691	0.676	0.529	0.574	0.5	0.618	0.735	0.662	0.632	0.559	0.662	0.471	0.662	0.603	0.603	0.618	0.632	0.603	0.588	0.588	0.588	0.603	0.471	0.456	0.471	0.706	0.515	0.559	0.662	0.574	0.588	0.544
slr0752	enolase	Glycolysis	0.353	0.368	0.485	0.75	0.382	0.456	0.662	0.706	0.691	0.588	0.691	0.559	0.529	0.603	0.456	0.676	0.588	0.5	0.5	0.529	0.485	0.647	0.618	0.515	0.529	0.676	0.397	0.574	0.647	0.574	0.603	0.647	0.515	0.559	0.529	0.544	0.471	0.544	0.5	0.574	0.647	0.647	0.676	0.706	0.603	0.662	0.647
slr0804	probable D-alanyl-D-alanine carboxypeptidase	Murein sacculus and peptidoglycan	0.368	0.456	0.353	0.706	0.515	0.5	0.647	0.721	0.721	0.588	0.662	0.574	0.574	0.544	0.441	0.647	0.662	0.426	0.559	0.544	0.574	0.544	0.588	0.485	0.588	0.632	0.441	0.632	0.588	0.544	0.529	0.618	0.588	0.559	0.544	0.574	0.588	0.441	0.574	0.529	0.559	0.632	0.544	0.662	0.574	0.706	0.574
slr0809	dTDP-glucose 4,6-dehydratase (rfbB)	Surface polysaccharides, lipopolysaccharides and antigens	0.412	0.529	0.441	0.574	0.603	0.574	0.676	0.721	0.632	0.662	0.632	0.647	0.632	0.559	0.529	0.632	0.676	0.544	0.529	0.559	0.544	0.559	0.529	0.529	0.382	0.588	0.456	0.559	0.559	0.618	0.485	0.559	0.5	0.515	0.515	0.456	0.603	0.588	0.441	0.456	0.544	0.574	0.574	0.529	0.544	0.588	0.515
slr0827	alanine racemase	Murein sacculus and peptidoglycan	0.309	0.294	0.456	0.559	0.397	0.265	0.529	0.647	0.662	0.603	0.5	0.574	0.529	0.456	0.456	0.559	0.618	0.441	0.5	0.5	0.559	0.603	0.544	0.544	0.485	0.529	0.441	0.574	0.559	0.426	0.353	0.559	0.5	0.471	0.426	0.529	0.441	0.397	0.382	0.559	0.515	0.529	0.559	0.574	0.574	0.559	0.471
slr0888	hypothetical protein	Hypothetical	0.632	0.559	0.632	0.735	0.544	0.529	0.676	0.662	0.691	0.603	0.691	0.735	0.456	0.544	0.485	0.618	0.559	0.574	0.485	0.515	0.368	0.529	0.632	0.441	0.574	0.632	0.559	0.588	0.765	0.397	0.574	0.632	0.412	0.544	0.588	0.574	0.515	0.632	0.603	0.412	0.588	0.574	0.574	0.676	0.529	0.647	0.574
slr0906	photosystem II core light harvesting protein (psbB)	Photosystem II	0.426	0.456	0.515	0.779	0.471	0.529	0.662	0.838	0.765	0.676	0.721	0.691	0.426	0.676	0.529	0.691	0.676	0.485	0.5	0.456	0.5	0.676	0.765	0.485	0.588	0.632	0.618	0.721	0.676	0.456	0.603	0.706	0.559	0.691	0.471	0.691	0.5	0.559	0.588	0.529	0.662	0.559	0.603	0.721	0.662	0.662	0.574
slr0907	unknown protein	Unknown	0.368	0.382	0.25	0.676	0.471	0.485	0.618	0.706	0.676	0.676	0.632	0.632	0.559	0.618	0.456	0.588	0.676	0.485	0.529	0.515	0.529	0.632	0.618	0.485	0.456	0.676	0.456	0.603	0.706	0.471	0.618	0.603	0.515	0.618	0.485	0.618	0.515	0.485	0.529	0.544	0.632	0.647	0.588	0.618	0.603	0.632	0.529
slr0909	unknown protein	Unknown	0.471	0.456	0.544	0.603	0.559	0.5	0.721	0.676	0.647	0.735	0.632	0.706	0.456	0.529	0.559	0.647	0.647	0.647	0.471	0.353	0.456	0.574	0.574	0.559	0.5	0.588	0.574	0.588	0.603	0.515	0.426	0.559	0.529	0.662	0.647	0.588	0.515	0.662	0.559	0.471	0.618	0.559	0.5	0.662	0.588	0.588	0.544
slr0923	hypothetical protein YCF65 (ycf65)	Hypothetical	0.353	0.515	0.382	0.662	0.529	0.471	0.676	0.676	0.662	0.574	0.588	0.412	0.676	0.588	0.603	0.618	0.691	0.441	0.618	0.632	0.662	0.529	0.574	0.485	0.5	0.559	0.471	0.618	0.485	0.632	0.559	0.647	0.603	0.544	0.515	0.574	0.662	0.441	0.603	0.574	0.559	0.603	0.515	0.618	0.588	0.662	0.559
slr0937	unknown protein	Unknown	0.338	0.353	0.426	0.529	0.559	0.426	0.574	0.676	0.588	0.632	0.515	0.662	0.485	0.529	0.529	0.544	0.632	0.529	0.456	0.471	0.485	0.574	0.515	0.515	0.456	0.529	0.485	0.544	0.529	0.441	0.397	0.574	0.471	0.5	0.456	0.5	0.485	0.559	0.456	0.471	0.5	0.559	0.588	0.574	0.588	0.515	0.485
slr0947	response regulator for energy transfer from phycobilisomes to photosystems (rpaB,ycf27)	Regulatory functions	0.574	0.397	0.544	0.632	0.588	0.456	0.618	0.603	0.676	0.706	0.559	0.706	0.441	0.632	0.471	0.588	0.5	0.618	0.412	0.515	0.456	0.574	0.588	0.515	0.618	0.603	0.5	0.662	0.574	0.382	0.426	0.662	0.397	0.529	0.588	0.544	0	0.632	0.544	0.515	0.559	0.588	0.647	0.574	0.574	0.603	0.559
slr0954	hypothetical protein	Hypothetical	0.397	0.515	0.559	0.5	0.485	0.338	0.5	0.5	0.544	0.441	0.471	0.265	0.647	0.426	0.471	0.515	0.515	0.456	0.632	0.647	0.662	0.515	0.471	0.559	0.544	0.426	0.441	0.574	0.441	0.618	0.5	0.603	0.588	0.5	0.515	0.5	0.588	0.412	0.515	0.574	0.515	0.529	0.559	0.691	0.559	0.515	0.603
slr0955	probable tRNA/rRNA methyltransferase	Aminoacyl tRNA synthetases and tRNA modification	0.471	0.618	0.603	0.574	0.456	0.382	0.574	0.529	0.603	0.441	0.485	0.25	0.706	0.456	0.559	0.588	0.603	0.529	0.662	0.75	0.706	0.603	0.559	0.632	0.647	0.5	0.515	0.632	0.412	0.662	0.603	0.691	0.632	0.559	0.603	0.618	0.662	0.485	0.603	0.662	0.544	0.559	0.618	0.75	0.618	0.588	0.588
slr0959	hypothetical protein	Hypothetical	0.662	0.662	0.647	0.5	0.632	0.588	0.485	0.456	0.515	0.309	0.544	0.441	0.691	0.5	0.559	0.529	0.588	0.706	0.676	0.662	0.691	0.456	0.441	0.647	0.618	0.544	0.647	0.529	0.574	0.647	0.647	0.529	0.691	0.676	0.618	0.647	0.706	0.574	0.676	0.662	0.588	0.588	0.426	0.544	0.647	0.515	0.662
slr0967	hypothetical protein	Hypothetical	0.75	0.662	0.647	0.441	0.676	0.662	0.5	0.309	0.456	0.5	0.485	0.559	0.618	0.588	0.618	0.441	0.456	0.588	0.544	0.691	0.544	0.456	0.574	0.559	0.647	0.574	0.618	0.559	0.574	0.574	0.721	0.588	0.544	0.544	0.618	0.603	0.574	0.662	0.691	0.574	0.412	0.559	0.529	0.574	0.544	0.529	0.559
slr0974	initiation factor IF-3 (infC)	Protein modification and translation factors	0.647	0.574	0.618	0.485	0.618	0.559	0.456	0.544	0.559	0.412	0.544	0.5	0.632	0.471	0.603	0.471	0.559	0.574	0.676	0.618	0.662	0.397	0.471	0.515	0.632	0.529	0.588	0.441	0.647	0.559	0.574	0.485	0.662	0.588	0.515	0.618	0.721	0.485	0.662	0.618	0.529	0.544	0.412	0.485	0.618	0.515	0.647
slr0982	probable polysaccharide ABC transporter ATP binding subunit	Transport and binding proteins	0.368	0.368	0.441	0.588	0.441	0.471	0.544	0.706	0.647	0.632	0.632	0.662	0.426	0.603	0.5	0.574	0.574	0.485	0.397	0.426	0.426	0.603	0.603	0.324	0.529	0.574	0.5	0.559	0.618	0.5	0.471	0.588	0.529	0.515	0.368	0.559	0.485	0.574	0.544	0.471	0.544	0.5	0.574	0.588	0.559	0.574	0.588
slr0993	putative peptidase	Membranes, lipoproteins, and porins	0.412	0.471	0.412	0.559	0.544	0.471	0.544	0.603	0.632	0.559	0.544	0.485	0.691	0.471	0.618	0.574	0.618	0.471	0.618	0.588	0.544	0.632	0.544	0.485	0.544	0.544	0.471	0.603	0.515	0.632	0.544	0.603	0.529	0.559	0.559	0.588	0.618	0.471	0.559	0.559	0.485	0.574	0.574	0.662	0.603	0.632	0.544
slr1020	sulfolipid biosynthesis protein	Fatty acid, phospholipid and sterol metabolism	0.382	0.397	0.368	0.779	0.353	0.485	0.618	0.721	0.721	0.662	0.765	0.618	0.471	0.691	0.544	0.721	0.662	0.515	0.485	0.456	0.426	0.75	0.706	0.5	0.5	0.75	0.603	0.706	0.779	0.544	0.588	0.691	0.544	0.691	0.544	0.691	0.485	0.544	0.529	0.559	0.75	0.676	0.676	0.647	0.676	0.735	0.588
slr1050	hypothetical protein	Hypothetical	0.5	0.588	0.574	0.294	0.676	0.471	0.265	0.382	0.368	0.412	0.309	0.382	0.618	0.338	0.588	0.397	0.426	0.559	0.588	0.544	0.618	0.309	0.265	0.544	0.529	0.412	0.559	0.397	0.412	0.618	0.471	0.368	0.632	0.559	0.5	0.529	0.676	0.574	0.618	0.588	0.456	0.515	0.368	0.382	0.529	0.426	0.529
slr1096	dihydrolipoamide dehydrogenase	Pyruvate dehydrogenase	0.294	0.426	0.324	0.706	0.353	0.515	0.588	0.706	0.647	0.559	0.676	0.588	0.559	0.618	0.456	0.632	0.588	0.412	0.544	0.485	0.529	0.603	0.574	0.456	0.485	0.647	0.397	0.588	0.706	0.471	0.544	0.632	0.574	0.529	0.441	0.544	0.529	0.426	0.441	0.471	0.632	0.618	0.588	0.574	0.603	0.618	0.632
slr1103	hypothetical protein	Hypothetical	0.471	0.456	0.529	0.574	0.515	0.544	0.529	0.647	0.456	0.691	0.676	0.75	0.426	0.559	0.603	0.662	0.515	0.632	0.324	0.294	0.368	0.632	0.574	0.368	0.368	0.5	0.588	0.529	0.544	0.441	0.426	0.515	0.382	0.456	0.471	0.353	0.412	0.603	0.426	0.368	0.647	0.456	0.529	0.544	0.426	0.5	0.426
slr1119	hypothetical protein	Hypothetical	0.632	0.574	0.559	0.368	0.618	0.441	0.412	0.5	0.574	0.471	0.382	0.5	0.647	0.397	0.618	0.368	0.544	0.559	0.647	0.662	0.662	0.485	0.515	0.588	0.691	0.471	0.588	0.544	0.471	0.603	0.544	0.574	0.632	0.588	0.441	0.662	0.588	0.544	0.662	0.632	0.353	0.515	0.529	0.603	0.647	0.456	0.603
slr1128	hypothetical protein	Hypothetical	0.632	0.544	0.603	0.456	0.647	0.647	0.471	0.559	0.529	0.588	0.397	0.632	0.515	0.559	0.544	0.426	0.353	0.559	0.515	0.588	0.456	0.544	0.574	0.426	0.618	0.5	0.559	0.559	0.588	0.456	0.618	0.618	0.515	0.515	0.5	0.588	0.456	0.618	0.544	0.515	0.426	0.515	0.632	0.603	0.574	0.456	0.618
slr1136	cytochrome c oxidase subunit II (ctaC)	Cytochrome oxidase	0.426	0.441	0.515	0.662	0.603	0.456	0.662	0.691	0.75	0.662	0.588	0.662	0.471	0.559	0.471	0.603	0.618	0.471	0.412	0.5	0.529	0.529	0.618	0.456	0.544	0.662	0.515	0.588	0.603	0.397	0.485	0.632	0.456	0.647	0.559	0.618	0.382	0.691	0.529	0.529	0.544	0.603	0.588	0.706	0.618	0.676	0.588
slr1137	cytochrome c oxidase subunit I (ctaD)	Cytochrome oxidase	0.368	0.397	0.456	0.632	0.559	0.353	0.603	0.691	0.779	0.662	0.603	0.544	0.5	0.515	0.441	0.588	0.618	0.412	0.456	0.441	0.515	0.559	0.574	0.456	0.5	0.544	0.485	0.603	0.529	0.412	0.426	0.574	0.485	0.618	0.544	0.618	0.412	0.515	0.529	0.471	0.529	0.5	0.485	0.603	0.618	0.588	0.5
slr1161	hypothetical protein	Hypothetical	0.368	0.485	0.485	0.721	0.456	0.397	0.691	0.706	0.735	0.559	0.632	0.529	0.559	0.544	0.353	0.632	0.647	0.456	0.588	0.574	0.603	0.603	0.618	0.588	0.574	0.662	0.397	0.618	0.632	0.515	0.515	0.632	0.544	0.559	0.588	0.574	0.559	0.5	0.515	0.529	0.574	0.647	0.559	0.735	0.588	0.647	0.618
slr1164	ribonucleotide reductase subunit alpha	Purine ribonucleotide biosynthesis	0.456	0.441	0.441	0.779	0.382	0.426	0.618	0.735	0.676	0.588	0.706	0.574	0.471	0.676	0.544	0.691	0.647	0.632	0.471	0.5	0.412	0.75	0.632	0.456	0.5	0.647	0.574	0.691	0.735	0.485	0.559	0.662	0.5	0.588	0.515	0.632	0.471	0.5	0.5	0.544	0.75	0.603	0.647	0.691	0.618	0.632	0.559
slr1165	sulfate adenylyltransferase	Serine family / Sulfur assimilation	0.441	0.441	0.5	0.809	0.412	0.544	0.691	0.765	0.735	0.618	0.735	0.574	0.485	0.735	0.515	0.691	0.676	0.618	0.515	0.529	0.544	0.706	0.691	0.603	0.588	0.779	0.618	0.735	0.779	0.515	0.574	0.735	0.647	0.706	0.603	0.676	0.574	0.574	0.574	0.574	0.779	0.75	0.676	0.721	0.75	0.735	0.662
slr1167	glycerol dehydrogenase (gldA)	Fatty acid, phospholipid and sterol metabolism	0.529	0.574	0.574	0.529	0.574	0.5	0.662	0.456	0.456	0.603	0.632	0.721	0.603	0.426	0.5	0.618	0.588	0.574	0.426	0.515	0.574	0.544	0.574	0.397	0.441	0.559	0.529	0.441	0.471	0.485	0.412	0.5	0.515	0.382	0.559	0.324	0.529	0.529	0.5	0.485	0.529	0.485	0.5	0.544	0.324	0.618	0.353
slr1171	glutathione peroxidase-like NADPH peroxidase,glutathione peroxidase (gpx1)	Thioredoxin, glutaredoxin, and glutathione	0.5	0.485	0.5	0.515	0.603	0.485	0.515	0.632	0.588	0.574	0.412	0.618	0.574	0.529	0.544	0.485	0.603	0.544	0.559	0.544	0.441	0.515	0.559	0.441	0.529	0.5	0.515	0.574	0.559	0.5	0.471	0.559	0.515	0.5	0.412	0.574	0.559	0.544	0.529	0.529	0.441	0.471	0.559	0.588	0.588	0.441	0.529
slr1173	hypothetical protein	Hypothetical	0.471	0.632	0.5	0.75	0.515	0.544	0.691	0.691	0.706	0.574	0.721	0.574	0.559	0.574	0.515	0.676	0.603	0.588	0.5	0.544	0.485	0.603	0.559	0.471	0.485	0.632	0.441	0.603	0.647	0.647	0.647	0.574	0.559	0.559	0.574	0.544	0.632	0.544	0.588	0.456	0.662	0.559	0.574	0.691	0.529	0.662	0.559
slr1176	glucose-1-phosphate adenylyltransferase	Polysaccharides and glycoproteins	0.412	0.456	0.426	0.75	0.368	0.662	0.647	0.765	0.676	0.706	0.794	0.647	0.559	0.706	0.559	0.735	0.676	0.559	0.559	0.5	0.471	0.75	0.721	0.515	0.515	0.721	0.588	0.662	0.779	0.544	0.647	0.721	0.603	0.662	0.603	0.647	0.618	0.515	0.515	0.559	0.794	0.691	0.676	0.662	0.632	0.691	0.618
slr1198	antioxidant protein	Drug and analog sensitivity	0.412	0.441	0.485	0.706	0.544	0.515	0.574	0.691	0.735	0.691	0.647	0.603	0.559	0.603	0.529	0.632	0.676	0.588	0.559	0.515	0.515	0.647	0.618	0.456	0.456	0.574	0.544	0.588	0.618	0.426	0.544	0.618	0.456	0.618	0.574	0.603	0.559	0.485	0.574	0.574	0.618	0.647	0.618	0.676	0.632	0.662	0.574
slr1200	permease protein of branched-chain amino acid ABC transporter	Transport and binding proteins	0.456	0.515	0.485	0.706	0.471	0.441	0.647	0.676	0.676	0.574	0.647	0.471	0.691	0.515	0.515	0.632	0.691	0.368	0.706	0.691	0.706	0.529	0.603	0.559	0.632	0.559	0.426	0.618	0.632	0.632	0.574	0.647	0.662	0.515	0.456	0.559	0.721	0.426	0.603	0.632	0.559	0.515	0.559	0.676	0.544	0.647	0.618
slr1204	protease	Degradation of proteins, peptides, and glycopeptides	0.632	0.618	0.647	0.324	0.632	0.5	0.426	0.397	0.456	0.441	0.456	0.426	0.662	0.368	0.632	0.485	0.529	0.529	0.618	0.618	0.676	0.456	0.471	0.574	0.603	0.368	0.647	0.515	0.368	0.618	0.441	0.485	0.676	0.544	0.574	0.559	0.632	0.559	0.618	0.647	0.441	0.5	0.426	0.544	0.559	0.426	0.544
slr1218	hypothetical protein YCF39 (ycf39)	Hypothetical	0.382	0.397	0.441	0.559	0.485	0.338	0.588	0.662	0.632	0.647	0.588	0.588	0.529	0.5	0.515	0.618	0.691	0.544	0.515	0.471	0.485	0.632	0.544	0.559	0.441	0.529	0.441	0.588	0.574	0.515	0.338	0.529	0.412	0.515	0.544	0.529	0.456	0.5	0.382	0.544	0.603	0.544	0.574	0.588	0.574	0.559	0.471
slr1237	cytosine deaminase	Pyrimidine ribonucleotide biosynthesis	0.5	0.515	0.618	0.706	0.529	0.529	0.691	0.676	0.691	0.603	0.662	0.662	0.471	0.588	0.426	0.588	0.706	0.603	0.515	0.515	0.5	0.574	0.632	0.647	0.529	0.647	0.632	0.603	0.588	0.456	0.544	0.647	0.529	0.632	0.544	0.574	0.559	0.588	0.618	0.574	0.618	0.529	0.529	0.618	0.647	0.529	0.588
slr1240	unknown protein	Unknown	0.529	0.559	0.515	0.735	0.559	0.471	0.735	0.706	0.735	0.647	0.662	0.618	0.603	0.618	0.426	0.647	0.676	0.529	0.574	0.662	0.588	0.632	0.632	0.618	0.559	0.691	0.471	0.691	0.574	0.5	0.559	0.662	0.559	0.632	0.603	0.603	0.441	0.544	0.603	0.574	0.603	0.559	0.618	0.706	0.618	0.676	0.632
slr1258	unknown protein	Unknown	0.706	0.721	0.691	0.574	0.632	0.603	0.559	0.515	0.471	0.544	0.632	0.691	0.632	0.471	0.647	0.544	0.544	0.632	0.544	0.618	0.588	0.544	0.588	0.588	0.603	0.515	0.618	0.559	0.588	0.632	0.632	0.485	0.618	0.471	0.529	0.5	0.691	0.632	0.529	0.544	0.632	0.368	0.515	0.574	0.485	0.471	0.485
slr1259	hypothetical protein	Hypothetical	0.676	0.691	0.662	0.529	0.662	0.647	0.544	0.544	0.412	0.515	0.574	0.676	0.603	0.559	0.544	0.544	0.559	0.515	0.559	0.618	0.574	0.412	0.544	0.515	0.559	0.485	0.603	0.544	0.544	0.529	0.559	0.5	0.647	0.529	0.485	0.485	0.618	0.603	0.574	0.515	0.515	0.515	0.485	0.529	0.456	0.529	0.559
slr1260	hypothetical protein	Hypothetical	0.691	0.662	0.647	0.574	0.588	0.647	0.574	0.676	0.559	0.559	0.632	0.691	0.544	0.529	0.544	0.544	0.529	0.559	0.529	0.574	0.5	0.471	0.529	0.485	0.588	0.515	0.559	0.559	0.544	0.5	0.559	0.559	0.603	0.5	0.544	0.544	0.603	0.647	0.515	0.456	0.485	0.441	0.382	0.5	0.485	0.5	0.588
slr1262	hypothetical protein	Hypothetical	0.721	0.662	0.721	0.618	0.662	0.603	0.632	0.515	0.456	0.559	0.574	0.618	0.632	0.574	0.515	0.485	0.588	0.559	0.618	0.706	0.691	0.544	0.647	0.647	0.662	0.544	0.574	0.485	0.515	0.515	0.588	0.559	0.632	0.485	0.603	0.471	0.603	0.603	0.632	0.588	0.5	0.529	0.529	0.647	0.456	0.559	0.544
slr1272	probable porin; major outer membrane protein	Membranes, lipoproteins, and porins	0.368	0.309	0.456	0.603	0.544	0.412	0.515	0.735	0.618	0.706	0.485	0.691	0.426	0.544	0.559	0.544	0.632	0.544	0.485	0.426	0.471	0.544	0.529	0.397	0.5	0.574	0.544	0.574	0.618	0.324	0.426	0.574	0.412	0.603	0.471	0.559	0.412	0.5	0.515	0.544	0.588	0.559	0.588	0.632	0.574	0.588	0.574
slr1273	hypothetical protein	Hypothetical	0.412	0.368	0.515	0.662	0.529	0.397	0.603	0.691	0.706	0.662	0.529	0.632	0.368	0.559	0.559	0.603	0.662	0.632	0.515	0.426	0.471	0.588	0.559	0.515	0.5	0.544	0.574	0.647	0.588	0.412	0.456	0.632	0.397	0.618	0.544	0.618	0.426	0.485	0.544	0.618	0.574	0.559	0.632	0.618	0.662	0.618	0.544
slr1274	probable fimbrial assembly protein PilM (pilM)	Chemotaxis	0.397	0.382	0.441	0.588	0.441	0.353	0.574	0.647	0.676	0.632	0.574	0.515	0.618	0.529	0.5	0.647	0.662	0.412	0.559	0.544	0.662	0.632	0.603	0.544	0.5	0.5	0.426	0.588	0.529	0.471	0.485	0.588	0.529	0.456	0.471	0.529	0.515	0.338	0.412	0.618	0.559	0.559	0.618	0.618	0.544	0.574	0.485
slr1277	general secretion pathway protein D	Protein and peptide secretion	0.353	0.412	0.456	0.676	0.441	0.368	0.632	0.721	0.706	0.632	0.588	0.515	0.559	0.618	0.515	0.662	0.676	0.529	0.515	0.529	0.618	0.691	0.632	0.574	0.529	0.588	0.485	0.691	0.529	0.5	0.441	0.676	0.485	0.574	0.588	0.574	0.397	0.456	0.471	0.574	0.603	0.647	0.691	0.706	0.647	0.662	0.559
slr1280	NADH dehydrogenase subunit NdhK (ndhK)	NADH dehydrogenase	0.368	0.324	0.412	0.618	0.559	0.456	0.515	0.75	0.721	0.676	0.588	0.691	0.456	0.603	0.574	0.574	0.632	0.515	0.485	0.426	0.471	0.618	0.574	0.426	0.5	0.574	0.529	0.618	0.647	0.397	0.441	0.603	0.529	0.559	0.397	0.603	0.456	0.544	0.471	0.529	0.603	0.559	0.574	0.529	0.647	0.544	0.618
slr1281	NADH dehydrogenase subunit I (ndhJ)	NADH dehydrogenase	0.5	0.412	0.515	0.618	0.559	0.5	0.559	0.662	0.632	0.706	0.544	0.691	0.544	0.603	0.485	0.588	0.574	0.471	0.441	0.544	0.588	0.588	0.603	0.544	0.5	0.588	0.441	0.559	0.559	0.529	0.412	0.647	0.574	0.441	0.397	0.456	0.426	0.559	0.485	0.559	0.574	0.574	0.632	0.559	0.5	0.574	0.588
slr1285	two-component sensor histidine kinase	Regulatory functions	0.544	0.632	0.632	0.5	0.529	0.5	0.412	0.397	0.397	0	0.485	0.412	0.574	0.426	0.515	0.471	0.471	0.603	0.588	0.662	0.618	0.382	0.382	0.588	0.588	0.559	0.574	0.529	0.559	0.588	0.603	0.5	0.618	0.529	0.515	0.588	0.706	0.529	0.603	0.603	0.485	0.588	0.485	0.559	0.574	0.574	0.603
slr1289	isocitrate dehydrogenase (NADP+) (icd)	TCA cycle	0.456	0.426	0.5	0.676	0.544	0.412	0.588	0.529	0.662	0.603	0.632	0.559	0.559	0.529	0.441	0.603	0.647	0.529	0.603	0.603	0.559	0.574	0.588	0.5	0.544	0.603	0.574	0.559	0.588	0.485	0.515	0.618	0.485	0.5	0.515	0.574	0.574	0.471	0.676	0.618	0.559	0.588	0.529	0.603	0.515	0.662	0.574
slr1291	NADH dehydrogenase subunit 4 (ndhD2)	NADH dehydrogenase	0.662	0.647	0.647	0.529	0.647	0.574	0.574	0.529	0.559	0.588	0.5	0.544	0.721	0.588	0.691	0.544	0.529	0.632	0.647	0.765	0.706	0.676	0.647	0.632	0.662	0.632	0.632	0.691	0.544	0.676	0.676	0.676	0.632	0.529	0.544	0.603	0.559	0.618	0.603	0.691	0.559	0.647	0.691	0.691	0.588	0.603	0.588
slr1325	GTP pyrophosphokinase	Regulatory functions	0.559	0.485	0.676	0.603	0.515	0.485	0.515	0.618	0.603	0.603	0.544	0.632	0.441	0.603	0.441	0.529	0.529	0.5	0.456	0.603	0.515	0.559	0.574	0.5	0.515	0.603	0.574	0.529	0.603	0.412	0.515	0.574	0.515	0.515	0.471	0.529	0.515	0.515	0.515	0.544	0.5	0.544	0.618	0.588	0.559	0.574	0.588
slr1329	ATP synthase beta subunit (atpB)	ATP synthase	0.279	0.382	0.279	0.75	0.441	0.515	0.632	0.735	0.735	0.632	0.706	0.515	0.515	0.647	0.456	0.691	0.691	0.456	0.544	0.456	0.515	0.662	0.647	0.441	0.456	0.676	0.5	0.676	0.676	0.5	0.603	0.691	0.559	0.647	0.559	0.632	0.559	0.485	0.574	0.529	0.632	0.676	0.559	0.647	0.647	0.676	0.603
slr1367	glycogen phosphorylase	Polysaccharides and glycoproteins	0.485	0.588	0.588	0.691	0.559	0.529	0.691	0.662	0.706	0.632	0.676	0.588	0.559	0.559	0.5	0.676	0.662	0.559	0.559	0.559	0.559	0.559	0.515	0.574	0.529	0.603	0.5	0.603	0.544	0.588	0.529	0.588	0.559	0.559	0.574	0.574	0.574	0.647	0.515	0.574	0.559	0.529	0.559	0.588	0.559	0.603	0.632
slr1392	ferrous iron transport protein B (feoB)	Transport and binding proteins	0.662	0.647	0.706	0.294	0.691	0.632	0.426	0.485	0.338	0.441	0.426	0.559	0.588	0.412	0.574	0.412	0.324	0.559	0.574	0.603	0.618	0.426	0.397	0.559	0.529	0.456	0.588	0.382	0.441	0.588	0.485	0.353	0.647	0.544	0.559	0.515	0.676	0.647	0.544	0.544	0.412	0.397	0.412	0.397	0.471	0.471	0.529
slr1409	WD-repeat protein	WD repeat proteins	0.471	0.382	0.471	0.691	0.397	0.397	0.485	0.603	0.559	0.676	0.574	0.691	0.397	0.559	0.456	0.544	0.559	0.559	0.368	0.456	0.485	0.662	0.603	0.515	0.426	0.5	0.544	0.618	0.574	0.471	0.485	0.603	0.397	0.397	0.382	0.441	0.426	0.456	0.441	0.485	0.603	0.471	0.574	0.588	0.471	0.485	0.441
slr1413	hypothetical protein	Hypothetical	0.691	0.662	0.676	0.265	0.662	0.574	0.441	0.324	0.426	0.368	0.5	0.574	0.647	0.353	0.662	0.441	0.456	0.662	0.632	0.544	0.662	0.471	0.456	0.588	0.588	0.456	0.647	0.397	0.456	0.632	0.544	0.412	0.662	0.632	0.618	0.574	0.691	0.647	0.632	0.618	0.456	0.515	0.426	0.5	0.588	0.412	0.559
slr1423	UDP-N-acetylmuramate-alanine ligase (murC)	Murein sacculus and peptidoglycan	0.353	0.426	0.397	0.647	0.397	0.426	0.647	0.765	0.662	0.603	0.588	0.588	0.632	0.588	0.5	0.618	0.721	0.441	0.544	0.603	0.618	0.662	0.632	0.603	0.515	0.632	0.441	0.603	0.574	0.5	0.515	0.632	0.618	0.515	0.441	0.574	0.559	0.426	0.441	0.603	0.588	0.603	0.632	0.647	0.603	0.603	0.544
slr1437	unknown protein	Unknown	0.5	0.441	0.485	0.618	0.485	0.485	0.618	0.676	0.603	0.662	0.647	0.706	0.368	0.529	0.485	0.618	0.574	0.559	0.412	0.426	0.471	0.618	0.603	0.529	0.382	0.588	0.515	0.544	0.574	0.471	0.441	0.544	0.412	0.5	0.515	0.529	0.5	0.5	0.441	0.397	0.632	0.485	0.544	0.618	0.544	0.618	0.456
slr1459	phycobilisome core component (apcF)	Phycobilisome	0.412	0.5	0.5	0.824	0.456	0.588	0.735	0.853	0.838	0.735	0.809	0.618	0.529	0.794	0.559	0.809	0.765	0.603	0.574	0.559	0.559	0.824	0.824	0.603	0.603	0.794	0.662	0.824	0.779	0.588	0.676	0.809	0.632	0.765	0.647	0.779	0.574	0.588	0.574	0.588	0.809	0.735	0.735	0.824	0.794	0.765	0.662
slr1469	protein subunit of ribonuclease P (RNase P) (rnpA)	RNA synthesis, modification, and DNA transcription	0.559	0.618	0.515	0.441	0.529	0.456	0.412	0.515	0.559	0.515	0.353	0.353	0.647	0.382	0.603	0.412	0.515	0.471	0.618	0.588	0.676	0.515	0.5	0.588	0.603	0.412	0.485	0.529	0.382	0.662	0.544	0.559	0.632	0.588	0.544	0.603	0.676	0.471	0.588	0.632	0.412	0.515	0.5	0.647	0.603	0.485	0.544
slr1501	probable acetyltransferase	Other	0.75	0.691	0.647	0.426	0.691	0.662	0.353	0.456	0.471	0.456	0.382	0.544	0.5	0.544	0.618	0.397	0.382	0.662	0.588	0.647	0.5	0.426	0.456	0.588	0.662	0.574	0.691	0.559	0.544	0.544	0.721	0.544	0.529	0.632	0.588	0.706	0.544	0.618	0.691	0.559	0.441	0.544	0.544	0.471	0.676	0.485	0.647
slr1505	unknown protein	Unknown	0.5	0.441	0.515	0.618	0.529	0.574	0.544	0.588	0.426	0.647	0.588	0.721	0.426	0.559	0.544	0.588	0.5	0.618	0.324	0.324	0.412	0.574	0.529	0.456	0.309	0.515	0.456	0.485	0.559	0.515	0.426	0.471	0.397	0.368	0.471	0.338	0.456	0.588	0.412	0.382	0.632	0.412	0.485	0.5	0.353	0.515	0.353
slr1506	hypothetical protein	Hypothetical	0.309	0.353	0.368	0.676	0.324	0.382	0.529	0.647	0.603	0.574	0.618	0.574	0.397	0.559	0.441	0.588	0.5	0.412	0.265	0.412	0.412	0.603	0.574	0.368	0.338	0.618	0.382	0.574	0.618	0.456	0.456	0.559	0.485	0.515	0.441	0.485	0.456	0.456	0.368	0.412	0.588	0.544	0.603	0.647	0.529	0.647	0.471
slr1516	superoxide dismutase (sodB)	disulfide interchange protein TrxA (trxA)	0.676	0.632	0.647	0.412	0.706	0.574	0.397	0.412	0.515	0.324	0.397	0.529	0.632	0.471	0.574	0.324	0.485	0.662	0.662	0.632	0.603	0.412	0.426	0.574	0.632	0.5	0.632	0.456	0.574	0.559	0.691	0.456	0.618	0.647	0.515	0.647	0.632	0.588	0.676	0.662	0.441	0.559	0.5	0.544	0.647	0.456	0.632
slr1535	hypothetical protein	Hypothetical	0.588	0.559	0.676	0.574	0.603	0.412	0.721	0.691	0.662	0.691	0.618	0.691	0.515	0.426	0.471	0.618	0.632	0.559	0.529	0.529	0.603	0.529	0.632	0.618	0.632	0.5	0.574	0.574	0.471	0.471	0.338	0.559	0.544	0.588	0.603	0.529	0.441	0.662	0.574	0.603	0.515	0.456	0.515	0.662	0.544	0.559	0.544
slr1544	unknown protein	Unknown	0.706	0.691	0.603	0.441	0.691	0.632	0.382	0.382	0.412	0.426	0.397	0.544	0.618	0.559	0.588	0.441	0.382	0.632	0.471	0.706	0.574	0.515	0.5	0.588	0.588	0.559	0.647	0.544	0.5	0.588	0.691	0.559	0.544	0.515	0.5	0.574	0.5	0.632	0.603	0.515	0.471	0.588	0.618	0.515	0.574	0.5	0.515
slr1545	group3 RNA polymerase sigma factor SigG (sigG)	RNA synthesis, modification, and DNA transcription	0.485	0.441	0.485	0.647	0.441	0.426	0.529	0.75	0.618	0.662	0.515	0.662	0.574	0.515	0.588	0.603	0.662	0.5	0.544	0.426	0.485	0.574	0.559	0.485	0.588	0.5	0.544	0.618	0.588	0.515	0.5	0.574	0.574	0.515	0.412	0.529	0.529	0.412	0.603	0.529	0.588	0.5	0.5	0.603	0.515	0.485	0.544
slr1547	hypothetical protein	Hypothetical	0.574	0.662	0.662	0.221	0.691	0.529	0.368	0.338	0.382	0.382	0.279	0.426	0.559	0.397	0.559	0.338	0.382	0.588	0.574	0.632	0.574	0.265	0.338	0.574	0.574	0.412	0.544	0.471	0.382	0.574	0.456	0.426	0.588	0.574	0.588	0.618	0.603	0.647	0.662	0.632	0.309	0.559	0.426	0.441	0.632	0.412	0.618
slr1597	chromosome partitioning ATPase, ParA family	DNA replication, restriction, modification, recombination, and repair	0.529	0.632	0.515	0.279	0.618	0.559	0.515	0.515	0.426	0.471	0.485	0.471	0.75	0.426	0.588	0.441	0.544	0.544	0.691	0.706	0.735	0.456	0.441	0.603	0.618	0.559	0.515	0.5	0.529	0.618	0.529	0.471	0.706	0.574	0.544	0.574	0.647	0.574	0.456	0.647	0.5	0.574	0.544	0.544	0.574	0.5	0.574
slr1603	hypothetical protein	Hypothetical	0.662	0.574	0.618	0.338	0.647	0.603	0.353	0.353	0.382	0.353	0.441	0.485	0.632	0.456	0.618	0.471	0.441	0.618	0.588	0.662	0.588	0.456	0.485	0.456	0.632	0.559	0.632	0.485	0.515	0.544	0.647	0.529	0.544	0.471	0.544	0.574	0.559	0.588	0.603	0.574	0.5	0.574	0.529	0.529	0.515	0.529	0.544
slr1604	cell division protein FtsH (ftsH)	Cell division	0.735	0.721	0.603	0.588	0.632	0.647	0.515	0.441	0.5	0.456	0.515	0.618	0.662	0.603	0.662	0.559	0.529	0.574	0.574	0.721	0.618	0.574	0.603	0.574	0.691	0.559	0.662	0.706	0.662	0.618	0.75	0.632	0.647	0.515	0.456	0.632	0.559	0.603	0.632	0.603	0.603	0.603	0.618	0.632	0.559	0.544	0.544
slr1608	hypothetical protein	Hypothetical	0.691	0.618	0.662	0.338	0.676	0.618	0.397	0.456	0.353	0.485	0.456	0.618	0.603	0.412	0.647	0.456	0.471	0.618	0.588	0.515	0.574	0.412	0.441	0.529	0.574	0.456	0.662	0.397	0.529	0.559	0.544	0.368	0.588	0.559	0.515	0.559	0.662	0.647	0.529	0.544	0.5	0.412	0.412	0.368	0.515	0.426	0.559
slr1610	putative C-3 methyl transferase	Other	0.5	0.529	0.544	0.676	0.426	0.5	0.632	0.662	0.515	0.632	0.706	0.691	0.544	0.485	0.559	0.662	0.559	0.544	0.397	0.441	0.529	0.647	0.618	0.485	0.397	0.471	0.515	0.5	0.515	0.529	0.485	0.515	0.529	0.368	0.412	0.338	0.574	0.544	0.368	0.412	0.647	0.353	0.485	0.544	0.353	0.559	0.324
slr1615	perosamine synthetase (rfbE)	Surface polysaccharides, lipopolysaccharides and antigens	0.412	0.426	0.544	0.574	0.485	0.515	0.544	0.662	0.5	0.603	0.618	0.706	0.324	0.485	0.515	0.618	0.529	0.559	0.338	0.25	0.382	0.515	0.559	0.382	0.368	0.5	0.574	0.5	0.485	0.485	0.338	0.471	0.412	0.485	0.485	0.397	0.471	0.559	0.485	0.353	0.559	0.441	0.456	0.544	0.456	0.544	0.456
slr1617	similar to UDP-glucose 4-epimerase	tetrahydrobiopterin glucosyltransferase	0.324	0.368	0.426	0.721	0.441	0.382	0.544	0.691	0.632	0.529	0.632	0.618	0.397	0.618	0.441	0.618	0.544	0.485	0.324	0.456	0.485	0.588	0.588	0.412	0.426	0.588	0.544	0.632	0.618	0.456	0.485	0.618	0.5	0.515	0.441	0.515	0.426	0.5	0.515	0.471	0.559	0.588	0.574	0.618	0.544	0.618	0.544
slr1618	unknown protein	Unknown	0.294	0.412	0.426	0.647	0.456	0.397	0.559	0.706	0.618	0.574	0.632	0.647	0.412	0.529	0.426	0.603	0.529	0.456	0.368	0.412	0.456	0.574	0.603	0.368	0.382	0.574	0.529	0.529	0.574	0.426	0.456	0.544	0.471	0.529	0.456	0.485	0.471	0.515	0.5	0.426	0.559	0.515	0.515	0.588	0.515	0.603	0.515
slr1619	hypothetical protein	Hypothetical	0.368	0.338	0.544	0.691	0.456	0.382	0.544	0.706	0.691	0.603	0.603	0.632	0.338	0.574	0.324	0.574	0.559	0.544	0.397	0.456	0.441	0.574	0.632	0.456	0.515	0.574	0.485	0.574	0.618	0.338	0.397	0.647	0.456	0.529	0.515	0.544	0.368	0.544	0.456	0.5	0.529	0.544	0.559	0.618	0.544	0.603	0.588
slr1622	soluble inorganic pyrophosphatase (ppa)	Phosphorus compounds	0.309	0.324	0.309	0.721	0.353	0.515	0.559	0.691	0.647	0.603	0.676	0.588	0.515	0.618	0.5	0.618	0.632	0.426	0.5	0.412	0.485	0.632	0.588	0.397	0.529	0.662	0.441	0.559	0.647	0.559	0.515	0.559	0.574	0.559	0.426	0.529	0.559	0.441	0.485	0.544	0.662	0.588	0.574	0.574	0.588	0.647	0.588
slr1623	hypothetical protein	Hypothetical	0.309	0.471	0.397	0.618	0.515	0.471	0.632	0.706	0.662	0.588	0.588	0.485	0.559	0.559	0.5	0.647	0.618	0.574	0.485	0.544	0.515	0.588	0.574	0.5	0.485	0.618	0.471	0.618	0.588	0.515	0.529	0.647	0.456	0.529	0.5	0.544	0.5	0.515	0.515	0.485	0.618	0.632	0.618	0.647	0.618	0.647	0.559
slr1624	hypothetical protein	Hypothetical	0.456	0.485	0.426	0.603	0.588	0.544	0.632	0.809	0.691	0.75	0.618	0.676	0.5	0.559	0.5	0.559	0.691	0.529	0.5	0.456	0.515	0.574	0.588	0.5	0.456	0.588	0.485	0.544	0.603	0.471	0.441	0.544	0.485	0.588	0.5	0.529	0.544	0.515	0.5	0.5	0.574	0.515	0.515	0.529	0.588	0.515	0.603
slr1634	hypothetical protein	Hypothetical	0.662	0.618	0.706	0.794	0.5	0.588	0.75	0.794	0.735	0.721	0.721	0.735	0.529	0.676	0.529	0.721	0.603	0.603	0.544	0.618	0.603	0.735	0.809	0.647	0.691	0.647	0.676	0.765	0.721	0.471	0.676	0.794	0.559	0.544	0.618	0.618	0.5	0.632	0.618	0.529	0.706	0.588	0.691	0.765	0.603	0.691	0.603
slr1643	ferredoxin-NADP oxidoreductase (petH)	Soluble electron carriers	0.397	0.426	0.368	0.779	0.426	0.485	0.603	0.721	0.721	0.662	0.721	0.632	0.559	0.647	0.426	0.632	0.603	0.426	0.588	0.559	0.603	0.721	0.647	0.485	0.515	0.676	0.456	0.618	0.676	0.471	0.603	0.662	0.515	0.515	0.5	0.574	0.544	0.426	0.412	0.574	0.662	0.574	0.603	0.588	0.559	0.632	0.574
slr1655	photosystem I subunit XI (psaL)	Photosystem I	0.426	0.544	0.544	0.794	0.426	0.471	0.75	0.75	0.794	0.603	0.676	0.588	0.485	0.691	0.353	0.647	0.706	0.544	0.515	0.588	0.647	0.662	0.662	0.706	0.544	0.691	0.485	0.706	0.676	0.529	0.515	0.75	0.588	0.647	0.618	0.647	0.574	0.588	0.5	0.588	0.588	0.647	0.588	0.735	0.676	0.618	0.647
slr1672	glycerol kinase (glpK)	Fatty acid, phospholipid and sterol metabolism	0.676	0.647	0.588	0.294	0.632	0.515	0.382	0.368	0.338	0.529	0.382	0.456	0.691	0.294	0.647	0.397	0.456	0.588	0.574	0.559	0.603	0.441	0.426	0.632	0.5	0.382	0.559	0.397	0.382	0.676	0.456	0.368	0.603	0.485	0.603	0.456	0.603	0.5	0.559	0.618	0.441	0.456	0.456	0.441	0.441	0.456	0.426
slr1674	hypothetical protein	Hypothetical	0.618	0.588	0.618	0.324	0.721	0.544	0.441	0.426	0.515	0.426	0.426	0.544	0.691	0.471	0.618	0.426	0.544	0.603	0.706	0.706	0.632	0.485	0.529	0.529	0.691	0.559	0.676	0.515	0.529	0.544	0.618	0.574	0.603	0.603	0.529	0.676	0.618	0.603	0.676	0.676	0.382	0.632	0.544	0.559	0.662	0.529	0.676
slr1675	hydrogenase expression/formation protein HypA (hypA)	Hydrogenase	0.603	0.647	0.647	0.368	0.588	0.471	0.426	0.338	0.485	0.309	0.485	0.456	0.647	0.412	0.574	0.426	0.426	0.618	0.632	0.676	0.647	0.485	0.441	0.544	0.618	0.559	0.559	0.426	0.515	0.588	0.588	0.544	0.676	0.559	0.559	0.603	0.632	0.574	0.662	0.647	0.426	0.618	0.574	0.618	0.588	0.559	0.647
slr1676	hypothetical protein	Hypothetical	0.691	0.691	0.603	0.382	0.676	0.632	0.529	0.471	0.456	0.471	0.574	0.559	0.75	0.5	0.662	0.529	0.618	0.632	0.676	0.662	0.721	0.544	0.603	0.618	0.647	0.515	0.647	0.515	0.5	0.603	0.588	0.588	0.632	0.603	0.559	0.559	0.603	0.691	0.603	0.647	0.529	0.618	0.515	0.515	0.559	0.529	0.515
slr1677	hypothetical protein	Hypothetical	0.632	0.632	0.662	0.324	0.662	0.603	0.412	0.485	0.412	0.426	0.426	0.426	0.647	0.353	0.603	0.368	0.5	0.632	0.691	0.515	0.632	0.456	0.382	0.588	0.544	0.368	0.603	0.382	0.353	0.603	0.5	0.412	0.662	0.588	0.574	0.515	0.721	0.544	0.588	0.632	0.441	0.456	0.382	0.485	0.529	0.397	0.559
slr1678	50S ribosomal protein L21 (rpl21)	Ribosomal proteins	0.5	0.544	0.544	0.5	0.588	0.5	0.441	0.603	0.544	0.5	0.353	0.426	0.632	0.456	0.544	0.426	0.529	0.456	0.647	0.632	0.647	0.529	0.544	0.544	0.647	0.471	0.529	0.574	0.426	0.618	0.603	0.588	0.647	0.632	0.471	0.603	0.632	0.5	0.618	0.632	0.441	0.529	0.515	0.662	0.603	0.5	0.662
slr1686	hypothetical protein	Hypothetical	0.676	0.706	0.647	0.25	0.721	0.574	0.412	0.471	0.426	0.471	0.368	0.441	0.706	0.397	0.721	0.456	0.515	0.662	0.691	0.603	0.647	0.397	0.412	0.588	0.618	0.353	0.662	0.485	0.382	0.603	0.529	0.441	0.618	0.647	0.603	0.618	0.618	0.647	0.559	0.647	0.441	0.529	0.485	0.5	0.632	0.353	0.544
slr1687	hypothetical protein	Hypothetical	0.779	0.662	0.618	0.485	0.676	0.662	0.382	0.353	0.471	0.412	0.5	0.559	0.574	0.544	0.632	0.456	0.353	0.632	0.529	0.706	0.574	0.515	0.485	0.559	0.647	0.529	0.647	0.559	0.544	0.574	0.676	0.574	0.559	0.456	0.515	0.588	0.471	0.662	0.618	0.544	0.5	0.544	0.603	0.471	0.529	0.544	0.529
slr1689	formamidopyrimidine-DNA glycosylase (fpg)	DNA replication, restriction, modification, recombination, and repair	0.441	0.441	0.632	0.647	0.5	0.441	0.691	0.691	0.721	0.603	0.588	0.603	0.353	0.603	0.368	0.588	0.632	0.559	0.529	0.559	0.485	0.529	0.559	0.574	0.559	0.691	0.588	0.632	0.618	0.456	0.471	0.676	0.544	0.676	0.544	0.676	0.515	0.647	0.632	0.618	0.574	0.647	0.647	0.721	0.721	0.632	0.721
slr1708	probable peptidase	Murein sacculus and peptidoglycan	0.324	0.338	0.368	0.574	0.5	0.426	0.529	0.676	0.632	0.662	0.559	0.574	0.5	0.485	0.603	0.618	0.647	0.485	0.456	0.471	0.426	0.574	0.574	0.426	0.471	0.588	0.529	0.588	0.574	0.471	0.426	0.588	0.441	0.618	0.456	0.559	0.456	0.485	0.471	0.485	0.574	0.632	0.603	0.662	0.618	0.632	0.574
slr1720	aspartyl-tRNA synthetase (aspS)	Aminoacyl tRNA synthetases and tRNA modification	0.426	0.574	0.426	0.824	0.426	0.5	0.735	0.794	0.75	0.632	0.706	0.529	0.75	0.662	0.574	0.706	0.691	0.412	0.603	0.574	0.691	0.647	0.632	0.588	0.559	0.662	0.412	0.706	0.632	0.706	0.632	0.647	0.765	0.588	0.5	0.588	0.632	0.456	0.544	0.544	0.647	0.588	0.588	0.676	0.588	0.662	0.574
slr1738	transcription regulator Fur family	Regulatory functions	0.632	0.618	0.632	0	0.75	0.603	0.353	0.368	0.294	0.5	0.338	0.456	0.691	0.353	0.662	0.382	0.426	0.603	0.662	0.618	0.662	0.382	0.397	0.574	0.574	0.397	0.632	0.382	0.368	0.618	0.441	0.382	0.676	0.588	0.588	0.559	0.632	0.632	0.588	0.618	0.397	0.529	0.471	0.426	0.588	0.412	0.588
slr1739	photosystem II reaction center W protein (psbW)	Photosystem II	0.647	0.574	0.618	0.368	0.676	0.559	0.441	0.265	0.353	0.397	0.382	0.529	0.603	0.515	0.559	0.456	0.368	0.603	0.544	0.662	0.544	0.456	0.485	0.529	0.603	0.515	0.574	0.515	0.544	0.544	0.603	0.515	0.5	0.456	0.529	0.515	0.5	0.559	0.647	0.544	0.441	0.559	0.559	0.5	0.529	0.456	0.529
slr1746	glutamate racemase	Murein sacculus and peptidoglycan	0.324	0.338	0.485	0.662	0.5	0.515	0.603	0.765	0.75	0.691	0.618	0.632	0.485	0.647	0.544	0.647	0.721	0.544	0.529	0.515	0.529	0.647	0.647	0.485	0.588	0.632	0.574	0.647	0.647	0.441	0.471	0.676	0.544	0.603	0.529	0.676	0.485	0.559	0.515	0.618	0.588	0.662	0.662	0.632	0.691	0.647	0.662
slr1751	carboxyl-terminal protease	Degradation of proteins, peptides, and glycopeptides	0.706	0.706	0.618	0.441	0.691	0.706	0.397	0.412	0.338	0.559	0.5	0.618	0.676	0.574	0.706	0.5	0.441	0.691	0.588	0.632	0.603	0.515	0.529	0.588	0.574	0.515	0.618	0.515	0.588	0.647	0.691	0.485	0.603	0.485	0.559	0.5	0.574	0.603	0.603	0.544	0.574	0.529	0.529	0.485	0.485	0.544	0.471
slr1752	hypothetical protein	Hypothetical	0.721	0.603	0.706	0.456	0.706	0.662	0.412	0.485	0.471	0.515	0.441	0.603	0.529	0.559	0.574	0.397	0.412	0.676	0.603	0.618	0.529	0.368	0.441	0.529	0.632	0.471	0.559	0.456	0.603	0.515	0.647	0.471	0.544	0.515	0.559	0.588	0.515	0.588	0.603	0.603	0.471	0.426	0.544	0.426	0.559	0.426	0.662
slr1756	glutamate--ammonia ligase (glnA)	Glutamate family / Nitrogen assimilation	0.426	0.588	0.471	0.765	0.544	0.441	0.706	0.721	0.75	0.632	0.676	0.529	0.691	0.544	0.485	0.632	0.721	0.397	0.603	0.691	0.676	0.574	0.574	0.559	0.574	0.647	0.456	0.647	0.559	0.544	0.559	0.618	0.618	0.588	0.515	0.574	0.632	0.485	0.529	0.588	0.603	0.515	0.574	0.632	0.544	0.706	0.603
slr1793	transaldolase	Pentose phosphate pathway	0.559	0.397	0.515	0.647	0.529	0.5	0.588	0.721	0.647	0.765	0.647	0.75	0.5	0.544	0.559	0.618	0.574	0.588	0.412	0.412	0.515	0.647	0.588	0.485	0.471	0.485	0.544	0.559	0.588	0.456	0.471	0.515	0.353	0.515	0.574	0.485	0.397	0.544	0.368	0.397	0.662	0.441	0.529	0.544	0.559	0.5	0.412
slr1808	transfer RNA-Gln reductase (hemA)	Aminoacyl tRNA synthetases and tRNA modification
slr1835	P700 apoprotein subunit Ib (psaB)	Photosystem I	0.441	0.515	0.515	0.735	0.5	0.368	0.676	0.735	0.765	0.706	0.647	0.588	0.588	0.559	0.441	0.632	0.676	0.412	0.632	0.706	0.721	0.632	0.647	0.588	0.603	0.647	0.5	0.706	0.647	0.544	0.5	0.691	0.632	0.647	0.559	0.588	0.559	0.529	0.515	0.676	0.632	0.618	0.662	0.765	0.603	0.735	0.588
slr1842	cysteine synthase (cysK)	Serine family / Sulfur assimilation	0.441	0.426	0.485	0.603	0.426	0.559	0.574	0.706	0.588	0.647	0.588	0.647	0.456	0.515	0.5	0.632	0.5	0.574	0.412	0.382	0.397	0.618	0.588	0.426	0.456	0.485	0.5	0.515	0.588	0.456	0.456	0.544	0.529	0.412	0.412	0.456	0.456	0.485	0.368	0.412	0.603	0.412	0.456	0.5	0.456	0.456	0.456
slr1852	unknown protein	Unknown	0.353	0.456	0.441	0.824	0.529	0.5	0.662	0.765	0.809	0.691	0.735	0.632	0.5	0.735	0.515	0.721	0.75	0.515	0.529	0.574	0.559	0.735	0.721	0.559	0.559	0.779	0.603	0.809	0.706	0.544	0.574	0.735	0.544	0.721	0.574	0.735	0.515	0.603	0.559	0.603	0.706	0.662	0.706	0.75	0.765	0.75	0.662
slr1853	carboxymuconolactone decarboxylase	Other
slr1854	unknown protein	Unknown	0.397	0.441	0.456	0.779	0.456	0.515	0.647	0.721	0.779	0.676	0.721	0.647	0.441	0.706	0.456	0.706	0.662	0.559	0.471	0.544	0.529	0.721	0.75	0.574	0.588	0.765	0.559	0.765	0.706	0.5	0.574	0.75	0.544	0.676	0.618	0.706	0.441	0.574	0.529	0.559	0.662	0.662	0.691	0.765	0.721	0.75	0.632
slr1855	unknown protein	Unknown	0.412	0.441	0.515	0.765	0.559	0.5	0.676	0.721	0.809	0.574	0.706	0.662	0.382	0.676	0.441	0.676	0.632	0.603	0.515	0.5	0.515	0.632	0.662	0.618	0.618	0.735	0.559	0.75	0.706	0.544	0.559	0.721	0.588	0.662	0.603	0.691	0.456	0.603	0.603	0.544	0.618	0.662	0.647	0.75	0.75	0.706	0.691
slr1856	anti-sigma B factor antagonist	RNA synthesis, modification, and DNA transcription	0.324	0.456	0.515	0.706	0.5	0.441	0.676	0.691	0.75	0.618	0.647	0.529	0.412	0.647	0.441	0.691	0.662	0.618	0.515	0.485	0.456	0.603	0.603	0.544	0.515	0.691	0.515	0.721	0.691	0.574	0.515	0.691	0.544	0.706	0.618	0.676	0.5	0.632	0.632	0.559	0.676	0.676	0.632	0.765	0.721	0.676	0.691
slr1857	isoamylase	Polysaccharides and glycoproteins	0.309	0.441	0.485	0.676	0.5	0.412	0.632	0.603	0.735	0.574	0.647	0.544	0.382	0.574	0.382	0.618	0.618	0.559	0.441	0.412	0.441	0.559	0.559	0.559	0.412	0.632	0.456	0.603	0.632	0.456	0.471	0.603	0.456	0.588	0.574	0.632	0.456	0.544	0.5	0.485	0.603	0.559	0.515	0.618	0.632	0.588	0.588
slr1894	probable DNA-binding stress protein	Nucleoproteins	0.691	0.647	0.647	0.353	0.706	0.603	0.338	0.441	0.412	0.441	0.324	0.544	0.662	0.529	0.662	0.324	0.426	0.676	0.662	0.662	0.588	0.441	0.426	0.603	0.662	0.529	0.662	0.529	0.588	0.574	0.706	0.5	0.603	0.721	0.588	0.676	0.618	0.618	0.721	0.647	0.412	0.632	0.544	0.5	0.676	0.426	0.691
slr1908	probable porin; major outer membrane protein	Membranes, lipoproteins, and porins	0.382	0.456	0.544	0.632	0.412	0.397	0.632	0.662	0.662	0.603	0.574	0.559	0.456	0.529	0.574	0.603	0.632	0.515	0.485	0.456	0.5	0.529	0.603	0.529	0.529	0.559	0.485	0.632	0.662	0.5	0.412	0.632	0.5	0.603	0.559	0.588	0.485	0.5	0.515	0.559	0.529	0.662	0.618	0.721	0.618	0.676	0.559
slr1916	probable esterase	Other	0.647	0.632	0.618	0.441	0.632	0.515	0.397	0.397	0.456	0.221	0.515	0.485	0.618	0.426	0.603	0.471	0.412	0.647	0.603	0.632	0.588	0.441	0.412	0.529	0.574	0.574	0.574	0.485	0.632	0.632	0.676	0.471	0.676	0.588	0.515	0.588	0.691	0.544	0.632	0.632	0.529	0.574	0.485	0.574	0.559	0.559	0.632
slr1928	unknown protein	Unknown	0.588	0.676	0.5	0.603	0.647	0.588	0.618	0.588	0.544	0.588	0.618	0.735	0.632	0.5	0.603	0.618	0.676	0.574	0.559	0.574	0.574	0.544	0.603	0.5	0.5	0.559	0.559	0.544	0.529	0.574	0.485	0.559	0.5	0.412	0.5	0.397	0.529	0.588	0.544	0.456	0.574	0.515	0.5	0.5	0.397	0.588	0.412
slr1929	type 4 pilin (pilin)	Chemotaxis	0.574	0.588	0.353	0.647	0.574	0.529	0.559	0.559	0.559	0.647	0.618	0.618	0.647	0.529	0.662	0.647	0.632	0.515	0.559	0.559	0.544	0.603	0.603	0.426	0.471	0.5	0.529	0.588	0.529	0.603	0.574	0.559	0.426	0.397	0.456	0.441	0.574	0.471	0.632	0.485	0.588	0.515	0.485	0.5	0.397	0.588	0.412
slr1963	water-soluble carotenoid protein	Hypothetical	0.647	0.721	0.603	0.485	0.662	0.647	0.471	0.412	0.544	0.368	0.471	0.368	0.779	0.529	0.632	0.5	0.574	0.676	0.721	0.794	0.706	0.529	0.529	0.647	0.691	0.647	0.647	0.574	0.574	0.691	0.75	0.603	0.735	0.706	0.691	0.706	0.721	0.618	0.706	0.794	0.588	0.721	0.588	0.647	0.676	0.603	0.691
slr1971	hypothetical protein	Hypothetical	0.721	0.721	0.706	0.426	0.691	0.662	0.368	0.412	0.397	0.397	0.382	0.588	0.618	0.559	0.632	0.412	0.382	0.647	0.574	0.676	0.5	0.5	0.456	0.603	0.632	0.544	0.676	0.544	0.544	0.603	0.691	0.515	0.603	0.588	0.515	0.618	0.574	0.632	0.662	0.574	0.485	0.588	0.618	0.5	0.559	0.5	0.588
slr1986	allophycocyanin beta subunit (apcB)	Phycobilisome	0.456	0.515	0.397	0.809	0.471	0.515	0.691	0.809	0.838	0.691	0.735	0.588	0.544	0.735	0.456	0.706	0.735	0.515	0.559	0.544	0.603	0.721	0.75	0.603	0.559	0.691	0.559	0.809	0.735	0.559	0.574	0.735	0.647	0.735	0.632	0.706	0.485	0.574	0.544	0.603	0.706	0.691	0.632	0.735	0.75	0.676	0.618
slr2033	rubredoxin (rub)	Fatty acid, phospholipid and sterol metabolism	0.426	0.397	0.338	0.662	0.5	0.515	0.588	0.676	0.706	0.662	0.662	0.676	0.471	0.618	0.5	0.588	0.676	0.529	0.574	0.471	0.515	0.647	0.676	0.397	0.529	0.662	0.485	0.588	0.691	0.456	0.603	0.603	0.456	0.618	0.515	0.632	0.456	0.485	0.574	0.574	0.676	0.676	0.544	0.647	0.603	0.588	0.588
slr2034	photosystem II stability/assembly factor (ycf48)	Photosystem II	0.382	0.456	0.397	0.647	0.412	0.441	0.529	0.676	0.691	0.721	0.618	0.574	0.485	0.529	0.588	0.632	0.603	0.441	0.441	0.368	0.412	0.632	0.559	0.382	0.485	0.574	0.456	0.574	0.618	0.603	0.515	0.544	0.559	0.603	0.456	0.588	0.5	0.5	0.544	0.471	0.647	0.544	0.529	0.603	0.559	0.603	0.515
slr2051	phycobilisome rod-core linker polypeptide (cpcG1)	Phycobilisome	0.412	0.456	0.426	0.794	0.529	0.544	0.721	0.838	0.809	0.735	0.779	0.588	0.529	0.765	0.588	0.779	0.735	0.618	0.544	0.544	0.544	0.794	0.779	0.559	0.574	0.735	0.618	0.794	0.735	0.588	0.618	0.779	0.588	0.779	0.632	0.721	0.5	0.618	0.603	0.559	0.794	0.765	0.691	0.809	0.765	0.735	0.691
slr2052	hypothetical protein	Hypothetical	0.456	0.397	0.485	0.647	0.5	0.426	0.647	0.706	0.765	0.706	0.618	0.632	0.471	0.574	0.574	0.647	0.676	0.588	0.544	0.515	0.544	0.662	0.662	0.559	0.574	0.632	0.559	0.662	0.618	0.515	0.456	0.662	0.485	0.632	0.544	0.676	0.485	0.485	0.544	0.603	0.603	0.603	0.662	0.676	0.706	0.632	0.588
slr2057	water channel protein	Transport and binding proteins	0.338	0.456	0.382	0.75	0.456	0.559	0.676	0.735	0.779	0.618	0.735	0.529	0.485	0.691	0.5	0.706	0.735	0.471	0.559	0.5	0.515	0.662	0.706	0.485	0.574	0.721	0.515	0.735	0.676	0.559	0.574	0.706	0.618	0.706	0.588	0.691	0.529	0.544	0.559	0.588	0.691	0.676	0.647	0.75	0.735	0.721	0.691
slr2067	allophycocyanin alpha subunit (apcA)	Phycobilisome	0.397	0.529	0.382	0.824	0.456	0.529	0.676	0.794	0.838	0.676	0.75	0.574	0.529	0.706	0.412	0.706	0.765	0.485	0.574	0.5	0.559	0.691	0.735	0.559	0.544	0.706	0.544	0.765	0.721	0.515	0.618	0.721	0.632	0.721	0.588	0.721	0.559	0.544	0.588	0.588	0.706	0.662	0.618	0.706	0.735	0.676	0.603
slr2071	unknown protein	Unknown	0.618	0.574	0.588	0.368	0.588	0.559	0.368	0.441	0.353	0.426	0.456	0.632	0.603	0.397	0.603	0.529	0.397	0.574	0.485	0.5	0.574	0.5	0.426	0.544	0.485	0.426	0.588	0.441	0.5	0.603	0.5	0.412	0.574	0.426	0.441	0.441	0.618	0.559	0.485	0.412	0.559	0.412	0.412	0.397	0.426	0.426	0.382
slr2073	hypothetical protein YCF50 (ycf50)	Hypothetical	0.309	0.397	0.412	0.632	0.515	0.412	0.603	0.691	0.721	0.662	0.588	0.603	0.559	0.559	0.515	0.603	0.662	0.515	0.588	0.485	0.529	0.618	0.588	0.515	0.544	0.603	0.485	0.676	0.618	0.529	0.5	0.618	0.588	0.618	0.441	0.618	0.515	0.456	0.515	0.588	0.588	0.559	0.618	0.632	0.662	0.603	0.588
slr2075	10kD chaperonin (groES)	Chaperones	0.632	0.75	0.676	0.5	0.706	0.618	0.574	0.471	0.632	0.382	0.515	0.353	0.779	0.544	0.691	0.588	0.618	0.647	0.765	0.838	0.75	0.559	0.574	0.735	0.765	0.691	0.735	0.647	0.559	0.691	0.706	0.706	0.765	0.75	0.706	0.809	0.721	0.706	0.75	0.765	0.574	0.735	0.632	0.662	0.765	0.691	0.721
slr2076	60kD chaperonin (groEL)	Chaperones	0.603	0.721	0.632	0.471	0.647	0.515	0.5	0.426	0.603	0.353	0.529	0.426	0.676	0.456	0.603	0.529	0.559	0.647	0.662	0.75	0.662	0.397	0.441	0.574	0.706	0.618	0.588	0.544	0.559	0.603	0.632	0.574	0.632	0.632	0.588	0.676	0.647	0.647	0.662	0.676	0.544	0.632	0.515	0.588	0.632	0.603	0.632
slr2082	cytochrome c oxidase subunit I (ctaDII)	Cytochrome oxidase	0.368	0.412	0.397	0.603	0.544	0.515	0.676	0.676	0.632	0.662	0.662	0.647	0.471	0.544	0.426	0.588	0.618	0.485	0.485	0.353	0.485	0.574	0.559	0.485	0.382	0.559	0.471	0.544	0.559	0.471	0.456	0.5	0.529	0.647	0.574	0.5	0.456	0.603	0.5	0.485	0.574	0.441	0.515	0.574	0.574	0.559	0.515
slr2094	fructose-1,6-/sedoheptulose-1,7-bisphosphatase (fbpI)	Other	0.397	0.353	0.294	0.691	0.412	0.485	0.529	0.721	0.647	0.647	0.647	0.647	0.441	0.632	0.529	0.632	0.632	0.456	0.456	0.456	0.412	0.676	0.676	0.441	0.441	0.691	0.529	0.662	0.721	0.485	0.515	0.603	0.5	0.574	0.412	0.618	0.471	0.441	0.412	0.5	0.691	0.618	0.647	0.603	0.603	0.691	0.5
sml0008	photosystem I subunit IX (psaJ)	Photosystem I	0.412	0.471	0.485	0.838	0.529	0.574	0.721	0.853	0.824	0.706	0.779	0.632	0.544	0.765	0.529	0.75	0.794	0.559	0.603	0.515	0.588	0.75	0.779	0.618	0.632	0.765	0.603	0.794	0.765	0.574	0.632	0.765	0.662	0.809	0.632	0.721	0.588	0.618	0.647	0.647	0.779	0.735	0.691	0.794	0.765	0.75	0.706
smr0001	photosystem II PsbT protein (psbT)	Photosystem II	0.471	0.426	0.485	0.721	0.5	0.485	0.544	0.765	0.721	0.618	0.632	0.676	0.324	0.559	0.471	0.588	0.588	0.485	0.368	0.353	0.338	0.544	0.603	0.426	0.515	0.559	0.603	0.632	0.647	0.382	0.456	0.574	0.456	0.588	0.456	0.588	0.485	0.515	0.529	0.353	0.574	0.485	0.485	0.603	0.603	0.574	0.515
smr0005	photosystem I subunit XII (psaM)	Photosystem I	0.279	0.368	0.353	0.691	0.397	0.441	0.529	0.662	0.676	0.544	0.647	0.647	0.412	0.544	0.382	0.574	0.574	0.412	0.441	0.426	0.441	0.574	0.603	0.441	0.485	0.647	0.485	0.618	0.676	0.426	0.515	0.618	0.5	0.588	0.485	0.588	0.485	0.5	0.485	0.485	0.574	0.574	0.529	0.618	0.559	0.662	0.529
smr0006	cytochrome b559 b subunit (psbF)	Photosystem II	0.412	0.485	0.382	0.735	0.426	0.441	0.559	0.706	0.662	0.618	0.662	0.603	0.456	0.603	0.485	0.618	0.588	0.368	0.471	0.471	0.456	0.618	0.632	0.441	0.471	0.632	0.471	0.662	0.632	0.515	0.5	0.588	0.544	0.559	0.426	0.559	0.529	0.456	0.471	0.485	0.632	0.515	0.559	0.647	0.559	0.647	0.559
smr0007	photosystem II PsbL protein (psbL)	Photosystem II	0.382	0.471	0.412	0.721	0.456	0.471	0.544	0.691	0.662	0.618	0.647	0.574	0.412	0.574	0.397	0.574	0.603	0.397	0.441	0.456	0.456	0.588	0.618	0.441	0.397	0.574	0.515	0.618	0.603	0.368	0.529	0.588	0.529	0.559	0.426	0.544	0.529	0.412	0.456	0.515	0.603	0.5	0.574	0.618	0.544	0.647	0.544
smr0011	50S ribosomal protein L34 (rpl34)	Ribosomal proteins	0.559	0.632	0.544	0.441	0.544	0.426	0.382	0.471	0.485	0.382	0.338	0.353	0.574	0.353	0.574	0.426	0.559	0.515	0.574	0.647	0.647	0.441	0.456	0.618	0.588	0.368	0.529	0.559	0.353	0.618	0.529	0.559	0.632	0.574	0.544	0.618	0.691	0.471	0.603	0.647	0.397	0.529	0.471	0.603	0.588	0.456	0.559
ssl0020	ferredoxin I (petF)	Soluble electron carriers	0.456	0.485	0.309	0.75	0.471	0.544	0.574	0.721	0.662	0.647	0.691	0.574	0.544	0.603	0.529	0.676	0.632	0.456	0.5	0.471	0.412	0.574	0.647	0.353	0.485	0.618	0.485	0.603	0.588	0.588	0.603	0.603	0.485	0.529	0.441	0.559	0.544	0.485	0.529	0.441	0.647	0.529	0.456	0.559	0.529	0.603	0.574
ssl0453	phycobilisome degradation protein NblA (nblA2)	Phycobilisome	0.632	0.574	0.544	0.529	0.647	0.485	0.5	0.515	0.544	0.618	0.456	0.529	0.75	0.5	0.588	0.441	0.485	0.544	0.632	0.676	0.691	0.588	0.574	0.618	0.662	0.5	0.529	0.588	0.544	0.647	0.603	0.574	0.529	0.5	0.485	0.544	0.529	0.485	0.618	0.544	0.456	0.485	0.588	0.588	0.574	0.515	0.529
ssl0563	photosystem I subunit VII (psaC)	Photosystem I	0.353	0.441	0.441	0.75	0.5	0.485	0.676	0.735	0.794	0.662	0.721	0.559	0.485	0.662	0.574	0.721	0.765	0.603	0.515	0.515	0.529	0.721	0.706	0.574	0.574	0.691	0.588	0.721	0.662	0.559	0.574	0.735	0.559	0.735	0.647	0.706	0.544	0.574	0.574	0.588	0.691	0.691	0.603	0.735	0.691	0.706	0.588
ssl1263	hypothetical protein	Hypothetical	0.485	0.426	0.559	0.691	0.515	0.559	0.618	0.647	0.647	0.618	0.647	0.691	0.338	0.662	0.5	0.618	0.559	0.603	0.294	0.441	0.368	0.588	0.647	0.471	0.456	0.618	0.618	0.647	0.706	0.382	0.544	0.676	0.412	0.544	0.5	0.588	0.412	0.647	0.529	0.456	0.603	0.588	0.647	0.662	0.647	0.676	0.544
ssl1633	high light-inducible polypeptide HliC (hliC)	Hypothetical	0.691	0.647	0.632	0.5	0.676	0.618	0.441	0.426	0.441	0.485	0.441	0.574	0.632	0.559	0.588	0.456	0.368	0.588	0.544	0.691	0.574	0.515	0.529	0.618	0.618	0.529	0.647	0.588	0.588	0.485	0.691	0.603	0.529	0.5	0.544	0.574	0.5	0.647	0.603	0.5	0.426	0.544	0.618	0.529	0.574	0.574	0.529
ssl1707	hypothetical protein	Hypothetical	0.529	0.574	0.515	0.426	0.559	0.441	0.382	0.368	0.397	0.412	0.441	0.471	0.691	0.412	0.632	0.5	0.485	0.529	0.529	0.632	0.618	0.441	0.353	0.515	0.544	0.529	0.471	0.485	0.529	0.706	0.544	0.485	0.588	0.471	0.471	0.471	0.632	0.5	0.632	0.529	0.456	0.574	0.485	0.515	0.471	0.544	0.456
ssl2084	acyl carrier protein (acp)	Fatty acid, phospholipid and sterol metabolism	0.25	0.353	0.324	0.632	0.441	0.382	0.574	0.676	0.647	0.618	0.559	0.529	0.485	0.515	0.353	0.574	0.632	0.368	0.426	0.515	0.559	0.559	0.559	0.441	0.426	0.603	0.441	0.559	0.515	0.456	0.456	0.603	0.559	0.559	0.471	0.485	0.5	0.412	0.485	0.515	0.529	0.574	0.544	0.647	0.544	0.618	0.559
ssl2162	unknown protein	Unknown	0.618	0.662	0.662	0.471	0.647	0.485	0.441	0.338	0.5	0.485	0.5	0.456	0.706	0.397	0.647	0.515	0.412	0.647	0.574	0.647	0.603	0.471	0.397	0.618	0.588	0.529	0.5	0.471	0.529	0.691	0.632	0.5	0.5	0.485	0.632	0.515	0.603	0.574	0.676	0.529	0.485	0.544	0.559	0.559	0.515	0.588	0.441
ssl2245	unknown protein	Unknown	0.279	0.397	0.397	0.735	0.397	0.426	0.618	0.735	0.706	0.544	0.691	0.485	0.441	0.618	0.426	0.647	0.721	0.471	0.471	0.485	0.529	0.632	0.632	0.471	0.456	0.662	0.441	0.559	0.603	0.5	0.529	0.618	0.485	0.603	0.471	0.588	0.559	0.485	0.5	0.515	0.632	0.618	0.515	0.618	0.618	0.618	0.574
ssl2615	ATP synthase subunit c (atpH)	ATP synthase	0.309	0.397	0.324	0.706	0.426	0.441	0.632	0.75	0.735	0.618	0.647	0.529	0.412	0.647	0.456	0.647	0.706	0.471	0.456	0.5	0.515	0.574	0.647	0.485	0.485	0.691	0.471	0.676	0.662	0.515	0.515	0.662	0.574	0.647	0.529	0.632	0.5	0.515	0.515	0.529	0.632	0.676	0.574	0.691	0.691	0.676	0.574
ssl3044	probable ferredoxin	Soluble electron carriers	0.676	0.691	0.662	0.397	0.662	0.632	0.382	0.368	0.5	0.338	0.397	0.471	0.529	0.471	0.515	0.382	0.353	0.647	0.588	0.662	0.574	0.397	0.471	0.603	0.691	0.559	0.618	0.515	0.529	0.603	0.632	0.515	0.647	0.632	0.603	0.691	0.588	0.676	0.735	0.632	0.441	0.632	0.441	0.544	0.662	0.485	0.691
ssl3093	phycobilisome small rod linker polypeptide (cpcD)	Phycobilisome	0.471	0.456	0.426	0.721	0.485	0.441	0.647	0.75	0.765	0.676	0.647	0.603	0.544	0.559	0.485	0.618	0.603	0.456	0.5	0.515	0.588	0.647	0.662	0.559	0.574	0.559	0.529	0.647	0.618	0.515	0.529	0.618	0.544	0.618	0.544	0.574	0.515	0.5	0.588	0.529	0.588	0.574	0.515	0.647	0.603	0.574	0.544
ssl3432	30S ribosomal protein S19 (rps19)	Ribosomal proteins	0.544	0.574	0.471	0.676	0.397	0.515	0.515	0.662	0.618	0.544	0.662	0.397	0.632	0.588	0.485	0.574	0.618	0.471	0.574	0.618	0.588	0.529	0.529	0.471	0.544	0.574	0.485	0.603	0.529	0.662	0.618	0.544	0.559	0.544	0.544	0.559	0.618	0.426	0.544	0.574	0.618	0.5	0.426	0.529	0.544	0.559	0.544
ssl3445	50S ribosomal protein L31 (rpl31)	Ribosomal proteins	0.485	0.574	0.456	0.662	0.397	0.397	0.544	0.647	0.647	0.559	0.559	0.368	0.691	0.471	0.485	0.574	0.574	0.397	0.588	0.647	0.721	0.574	0.574	0.559	0.588	0.515	0.397	0.618	0.5	0.706	0.574	0.588	0.676	0.529	0.485	0.544	0.676	0.456	0.529	0.574	0.588	0.485	0.485	0.721	0.529	0.515	0.529
ssl3769	unknown protein	Unknown	0.588	0.618	0.603	0.338	0.706	0.529	0.412	0.471	0.515	0.485	0.426	0.471	0.647	0.456	0.618	0.426	0.471	0.515	0.662	0.706	0.618	0.382	0.412	0.5	0.662	0.5	0.603	0.529	0.5	0.574	0.574	0.515	0.662	0.647	0.529	0.647	0.603	0.574	0.75	0.618	0.353	0.559	0.515	0.515	0.662	0.559	0.662
ssr0390	photosystem I subunit X (psaK)	Photosystem I	0.397	0.485	0.412	0.706	0.382	0.456	0.647	0.647	0.706	0.618	0.559	0.559	0.441	0.574	0.294	0.574	0.647	0.456	0.471	0.515	0.515	0.588	0.618	0.603	0.471	0.632	0.456	0.632	0.588	0.485	0.485	0.647	0.559	0.603	0.588	0.588	0.485	0.456	0.544	0.544	0.559	0.574	0.544	0.647	0.603	0.632	0.574
ssr1375	hypothetical protein	Hypothetical	0.382	0.426	0.426	0.794	0.456	0.574	0.676	0.779	0.735	0.618	0.721	0.662	0.397	0.706	0.471	0.662	0.647	0.574	0.426	0.456	0.426	0.706	0.691	0.5	0.441	0.691	0.588	0.721	0.75	0.485	0.588	0.706	0.544	0.662	0.559	0.647	0.618	0.544	0.515	0.515	0.647	0.632	0.662	0.691	0.706	0.706	0.603
ssr3383	phycobilisome small core linker polypeptide (apcC)	Phycobilisome	0.397	0.588	0.471	0.779	0.441	0.5	0.691	0.721	0.794	0.706	0.647	0.544	0.559	0.676	0.441	0.676	0.662	0.559	0.515	0.588	0.544	0.691	0.676	0.632	0.544	0.647	0.544	0.779	0.676	0.603	0.603	0.765	0.676	0.691	0.603	0.662	0.529	0.574	0.559	0.559	0.647	0.662	0.618	0.735	0.691	0.647	0.647
ssr3451	cytochrome b559 alpha subunit (psbE)	Photosystem II	0.338	0.456	0.338	0.721	0.426	0.515	0.618	0.75	0.662	0.603	0.721	0.559	0.471	0.662	0.485	0.632	0.574	0.397	0.456	0.529	0.485	0.618	0.647	0.397	0.426	0.647	0.441	0.647	0.676	0.544	0.588	0.618	0.603	0.544	0.382	0.515	0.588	0.471	0.441	0.412	0.647	0.529	0.544	0.632	0.559	0.647	0.544
Number of Correlated Genes			113	64	56	53	45	44	43	39	38	37	37	34	29	27	27	26	24	23	22	22	21	21	21	21	18	15	15	13	13	13	13	13	12	12	12	11	11	11	11	10	10	9	9	9	9	9	9
[truncated: 99 more columns]
