# Supplementary material for: Integrative analysis of large scale expression profiles reveals core transcriptional response and coordination between multiple cellular processes in a cyanobacterium
Source: BMC Syst Biol. 2010 Aug 2;4:105. doi: 10.1186/1752-0509-4-105 (PMC2924297; doi:10.1186/1752-0509-4-105)
Supplement: Additional file 6 — Discretized value for each KEGG pathway calculated from 163 transcriptome data sets. This table provides information on regulation of KEGG pathways in 163 data sets. [file 1752-0509-4-105-S6.XLS]

## Sheet: Sheet1
Additional file 6: Discretized value for each KEGG pathways calculated from 163 transcriptome data sets. This include the 68 data sets provided in Table S2 as well as 95 datasets which have limited number of replicates.
PathwayName	Percent_expressed	Number of Genes	KEGG_CAMP_recepter	P_limiatation_hik7_20min	P_limiatation_hik7_8h	P_limiatation_hik7comp	P_limiatation_hik7normal	P_limiatation_rre29_1h	P_limiatation_rre29_20min	P_limiatation_rre29_8h	P_limiatation_rre29comp	P_limiatation_rre29norm	P_limiatation_wt1h	P_limiatation_wt20min	P_limiatation_wt2h	P_limiatation_wt4h	P_limiatation_wt8h	br_15min	br_1p5h	br_2h	br_3h	br_45min	br_6h	dcmu_15min	dcmu_1p5h	dcmu_3h	dcmu_45min	dcmu_6h	GSE1695_inorganic carbon limitation_12h	GSE1695_inorganic carbon limitation_1h	GSE1695_inorganic carbon limitation_200min	GSE1695_inorganic carbon limitation_3h	GSE1695_inorganic carbon limitation_6h	GSE10708_chaperone_Hfq_wt10hfq10	GSE10708_chaperone_Hfq_wt10hfq4	GSE10708_chaperone_Hfq_wt4hfq10	GSE10708_chaperone_Hfq_wt4hfq4	GSE11970_growth_11h	GSE11970_growth_1h	GSE11970_growth_2p5h	GSE11970_growth_4h	GSE11970_growth_7h	GSE11970_S_deprivation_12h_(-SO4/-HEPES)	GSE11970_S_deprivation_12h_(-SO4/+HEPES)	GSE11970_S_deprivation_1h_(-SO4/-HEPES)	GSE11970_S_deprivation_1h_(-SO4/+HEPES)	GSE11970_S_deprivation_24h_(-SO4/-HEPES)	GSE11970_S_deprivation_24h_(-SO4/+HEPES)	GSE11970_S_deprivation_3h_(-SO4/-HEPES)
Glycolysis / Gluconeogenesis	0.64	27	1	0	0	0	0	0	0	0	0	1	0	0	0	0	0	-1	-1	-1	0	-1	0	-1	0	-1	-1	-1	0	1	-1	0	1	0	0	0	-1	0	0	0	0	0	0	0	0	0	0	0	-1
Citrate cycle (TCA cycle)	0.366	11	0	0	0	0	0	0	0	0	0	0	0	0	0	1	0	-1	0	-1	-1	1	-1	1	1	0	-1	-1	0	1	-1	1	1	1	0	0	0	0	0	0	0	0	0	0	0	0	-1	0	0
Pentose phosphate pathway	0.565	21	0	0	1	1	0	1	-1	1	1	0	0	1	0	1	1	-1	-1	-1	-1	-1	0	0	1	0	-1	-1	0	-1	-1	-1	1	0	0	0	0	0	0	0	-1	0	0	-1	0	0	0	-1	-1
Pentose and glucuronate interconversions	0.333	3	0	0	0	1	0	0	0	0	0	0	0	0	0	0	0	0	0	1	1	-1	1	0	0	0	0	0	0	-1	-1	-1	0	1	0	0	1	0	1	0	0	0	-1	-1	0	0	0	-1	0
Fructose and mannose metabolism	0.398	17	1	-1	1	1	0	1	0	1	0	1	0	0	0	1	0	-1	-1	0	0	0	0	-1	-1	-1	0	0	1	-1	-1	0	1	0	0	0	0	0	0	0	0	0	0	0	0	0	0	0	-1
Galactose metabolism	0.344	8	0	0	0	1	-1	0	0	0	0	0	0	0	0	1	0	0	-1	-1	-1	-1	0	0	0	0	0	0	0	0	-1	0	0	0	0	0	0	0	0	0	0	0	1	0	1	0	0	0	0
Ascorbate and aldarate metabolism	0.231	2	0	0	0	1	0	0	1	0	0	0	0	0	-1	0	0	0	0	0	0	-1	0	1	1	1	1	1	0	0	-1	0	-1	0	0	0	0	0	0	0	-1	0	0	0	0	0	0	0	0
Fatty acid biosynthesis	0.591	12	0	0	0	0	1	0	-1	0	-1	0	-1	0	0	0	-1	0	0	1	1	-1	1	-1	-1	0	0	0	-1	1	-1	0	-1	0	1	0	0	0	0	0	0	0	0	0	0	0	0	0	0
Fatty acid metabolism	0.285	4	0	0	0	0	0	0	0	0	-1	0	0	0	0	1	0	1	0	1	0	0	0	1	0	0	1	1	-1	0	-1	-1	0	-1	0	0	0	0	-1	0	0	0	0	0	0	0	0	0	0
Biosynthesis of steroids	0.387	13	0	0	1	1	0	0	-1	0	0	0	0	1	0	1	0	0	-1	0	0	-1	0	1	1	1	1	1	1	0	-1	0	1	1	0	1	1	0	0	0	0	-1	0	0	1	0	0	0	0
Bile acid biosynthesis	0.215	2	0	0	0	0	0	0	1	0	-1	0	0	0	0	1	0	1	-1	-1	-1	-1	-1	1	1	0	0	0	0	0	-1	-1	0	-1	-1	0	0	0	0	-1	0	0	0	0	0	0	0	0	0
Ubiquinone biosynthesis	0.403	12	0	0	0	1	0	0	-1	0	0	0	0	0	0	1	0	1	0	0	0	1	0	-1	-1	-1	-1	-1	1	1	-1	1	1	1	1	0	1	0	0	0	0	-1	0	0	1	0	-1	0	1
Oxidative phosphorylation	0.737	51	0	-1	1	0	0	1	0	1	1	1	1	1	1	1	1	-1	-1	1	1	-1	1	-1	-1	-1	-1	-1	1	-1	1	-1	1	1	1	0	1	0	-1	0	0	0	-1	-1	-1	0	-1	-1	-1
Photosynthesis	0.769	64	0	0	0	0	1	1	-1	1	1	1	1	1	1	0	0	-1	-1	-1	1	-1	0	-1	-1	-1	-1	-1	-1	-1	-1	-1	-1	1	1	1	0	1	1	1	1	1	-1	-1	-1	0	-1	-1	-1
Photosynthesis - antenna proteins	0.78	15	0	0	0	0	0	0	0	0	0	0	1	0	1	0	-1	-1	0	1	1	-1	1	-1	-1	-1	-1	-1	-1	-1	-1	-1	-1	0	-1	-1	0	1	1	1	1	1	-1	-1	0	0	-1	-1	-1
Urea cycle and metabolism of amino groups	0.5	20	0	0	1	1	0	1	-1	1	0	0	0	0	0	1	1	0	1	1	1	1	1	-1	0	-1	-1	-1	0	1	-1	0	0	0	0	0	0	0	0	-1	0	0	0	0	0	0	0	0	1
Purine metabolism	0.656	57	0	0	0	0	0	0	-1	0	0	0	-1	0	-1	1	0	-1	-1	1	1	-1	1	-1	-1	-1	-1	-1	0	1	-1	1	0	0	0	0	-1	0	0	-1	0	0	0	0	-1	0	0	0	-1
Pyrimidine metabolism	0.591	36	0	-1	0	0	0	0	0	0	0	0	0	0	-1	1	0	-1	1	1	1	1	1	-1	-1	0	-1	-1	0	1	-1	0	-1	-1	0	0	0	0	0	0	0	0	-1	-1	-1	0	-1	0	-1
Glutamate metabolism	0.5	26	0	0	0	0	0	1	0	1	0	1	0	0	0	1	0	1	1	1	0	1	1	0	0	0	-1	-1	1	1	-1	0	1	0	0	0	0	0	0	-1	0	0	0	0	0	0	-1	0	0
Alanine and aspartate metabolism	0.532	23	0	0	0	0	1	0	-1	0	0	0	0	0	0	0	0	0	0	1	1	0	1	-1	-1	-1	-1	-1	0	1	-1	1	0	1	0	0	0	0	0	0	0	0	0	0	0	0	-1	0	0
Glycine, serine and threonine metabolism	0.511	16	0	0	0	0	0	0	-1	0	-1	0	0	1	0	0	0	-1	-1	0	0	-1	0	-1	0	0	-1	-1	0	1	0	1	0	0	0	0	0	0	0	0	0	0	0	1	0	0	0	0	0
Methionine metabolism	0.409	8	0	0	0	0	1	0	0	0	0	0	0	0	0	0	0	-1	0	0	0	-1	1	-1	-1	-1	-1	-1	-1	1	-1	0	-1	0	0	0	0	0	0	0	0	0	-1	-1	0	-1	0	0	0
Cysteine metabolism	0.296	6	0	0	0	0	0	0	0	0	0	0	0	0	0	0	0	1	0	0	-1	1	-1	1	1	1	1	1	1	0	0	0	1	1	0	1	0	-1	0	0	0	0	-1	0	0	-1	0	0	0
Valine, leucine and isoleucine degradation	0.247	5	0	0	0	0	0	0	0	0	0	0	0	0	0	0	0	0	0	1	1	0	1	-1	0	0	-1	-1	0	0	-1	0	0	0	0	0	0	0	0	0	0	0	0	0	0	0	0	0	0
Valine, leucine and isoleucine biosynthesis	0.473	17	0	0	0	0	0	1	0	1	0	0	1	0	0	0	0	1	-1	0	0	1	0	-1	-1	-1	-1	-1	1	1	0	1	1	0	0	0	-1	0	0	0	0	0	0	0	0	0	0	0	-1
Lysine biosynthesis	0.452	12	1	-1	0	0	1	0	0	0	0	1	-1	0	-1	0	-1	1	0	1	1	0	1	0	0	0	0	0	1	1	0	1	1	1	1	1	1	0	0	-1	0	0	0	0	0	0	0	0	0
Lysine degradation	0.312	5	0	0	0	0	0	1	0	1	0	0	-1	-1	-1	0	0	1	1	1	1	1	1	1	0	1	1	1	-1	0	-1	-1	-1	0	0	0	0	0	0	0	0	0	0	0	1	0	0	0	1
Penicillin and cephalosporin biosynthesis	0.28	3	0	0	0	1	0	0	0	0	0	0	0	0	0	1	1	0	0	0	0	0	0	0	0	0	0	0	1	1	1	1	1	0	0	0	0	1	0	0	0	0	0	0	0	1	0	0	0
Arginine and proline metabolism	0.29	12	1	0	0	1	0	1	0	1	0	0	0	0	0	1	0	1	0	1	-1	1	-1	0	1	0	0	0	1	1	-1	1	1	0	0	0	0	0	0	0	0	0	0	0	0	0	0	0	0
Histidine metabolism	0.473	15	0	0	0	0	0	0	0	0	0	0	0	0	-1	1	0	1	0	0	-1	0	-1	0	1	1	1	1	1	-1	-1	1	1	1	1	1	0	0	0	-1	0	0	0	0	0	0	0	0	1
Tyrosine metabolism	0.398	11	0	0	0	0	0	0	0	0	0	0	0	0	0	1	0	1	0	0	-1	1	-1	1	1	1	0	0	1	-1	-1	-1	1	0	0	0	0	0	0	0	0	0	-1	0	0	0	0	0	0
Phenylalanine metabolism	0.242	5	0	0	0	0	0	0	0	0	0	0	-1	0	0	1	0	0	0	1	0	1	0	0	1	1	0	0	1	0	-1	1	1	0	0	0	0	0	0	0	0	0	0	0	0	0	0	0	0
gamma-Hexachlorocyclohexane degradation	0.333	3	-1	0	0	1	0	0	0	0	0	0	0	0	0	1	0	-1	-1	-1	-1	0	-1	1	1	1	1	1	0	0	-1	0	0	0	0	0	0	0	0	0	0	0	0	1	-1	0	0	0	0
Fluorobenzoate degradation	0.301	1	-1	0	0	0	0	0	0	0	0	0	0	0	0	0	0	-1	-1	-1	-1	1	-1	1	0	0	1	1	1	0	0	0	1	0	0	0	-1	0	0	0	0	0	0	0	-1	-1	0	1	0
Tryptophan metabolism	0.29	9	0	0	0	0	0	0	0	0	0	1	0	0	0	1	0	1	1	1	1	1	0	0	0	0	0	0	0	-1	-1	-1	0	0	0	0	0	0	0	0	0	0	0	1	0	0	0	0	0
Phenylalanine, tyrosine and tryptophan biosynthesis	0.538	25	0	0	0	0	0	1	0	1	1	0	0	0	-1	1	0	1	1	1	1	1	1	0	1	0	0	0	1	1	-1	1	1	0	0	0	0	0	0	-1	0	1	0	0	0	0	0	0	0
Novobiocin biosynthesis	0.285	4	0	0	0	0	0	1	0	1	1	0	0	0	-1	1	0	1	0	0	-1	-1	-1	0	1	0	0	0	1	0	-1	0	1	0	0	0	0	0	0	0	0	0	0	0	0	0	0	0	0
beta-Alanine metabolism	0.21	4	0	0	0	1	0	0	0	0	0	0	-1	0	0	0	0	0	1	0	0	1	0	0	0	0	0	0	0	0	-1	-1	-1	0	0	0	0	0	0	0	0	0	0	0	1	0	-1	0	1
Taurine and hypotaurine metabolism	0.296	5	0	0	0	0	0	1	0	1	1	0	0	0	-1	1	1	0	0	0	0	0	0	1	1	0	0	0	1	0	-1	0	1	0	0	0	0	0	0	0	0	0	0	0	1	-1	0	0	1
Aminophosphonate metabolism	0.371	4	0	0	0	0	0	0	0	0	0	1	0	0	0	1	0	1	0	0	0	1	-1	0	0	0	-1	-1	1	0	1	0	1	0	0	0	0	0	0	0	0	-1	0	0	0	0	0	0	0
Selenoamino acid metabolism	0.414	13	0	0	0	0	1	1	0	1	0	0	0	0	0	0	0	1	0	1	1	0	1	-1	-1	-1	-1	-1	0	1	-1	0	0	0	0	1	0	0	0	0	0	0	0	0	-1	0	0	0	0
Cyanoamino acid metabolism	0.29	5	0	0	0	0	0	0	0	0	0	0	0	0	0	0	0	1	0	1	1	0	1	0	0	0	0	0	0	0	-1	0	-1	0	0	0	0	0	0	0	0	0	0	0	0	0	0	0	0
D-Glutamine and D-glutamate metabolism	0.484	4	0	-1	-1	0	0	0	1	0	0	0	-1	0	-1	0	0	1	-1	1	1	0	1	0	-1	-1	0	0	1	1	1	1	1	0	0	0	1	0	0	0	0	0	0	0	0	0	0	0	0
D-Alanine metabolism	0.376	2	0	0	0	0	0	0	0	0	0	1	0	0	0	1	0	1	1	1	1	1	1	0	0	-1	0	0	1	-1	0	0	1	0	0	0	0	0	0	0	0	0	0	0	0	0	0	0	1
Glutathione metabolism	0.285	11	0	0	0	0	0	0	0	0	0	1	0	0	0	1	0	0	0	0	1	1	1	-1	0	-1	-1	-1	1	-1	0	-1	1	0	0	0	0	0	0	0	0	0	0	0	0	0	0	0	0
Starch and sucrose metabolism	0.527	23	0	0	0	1	-1	1	0	1	1	0	0	0	0	1	1	-1	-1	0	0	-1	0	1	1	1	1	1	1	1	-1	-1	1	0	0	0	0	0	0	0	0	0	0	0	0	0	0	0	0
Nucleotide sugars metabolism	0.382	11	0	0	0	1	0	1	0	1	1	0	1	0	-1	1	1	-1	-1	-1	-1	-1	-1	1	1	1	1	1	1	1	-1	0	1	0	0	0	0	0	0	0	0	0	0	0	1	0	0	0	1
Streptomycin biosynthesis	0.355	11	0	0	0	0	0	1	0	1	1	0	0	0	-1	1	0	1	0	0	0	-1	0	1	0	1	1	1	1	1	-1	0	1	0	0	1	0	0	0	-1	0	-1	0	0	1	0	0	0	1
Polyketide sugar unit biosynthesis	0.317	6	0	0	0	0	0	0	0	0	0	0	0	0	0	1	1	0	0	0	0	-1	0	1	1	1	1	1	1	1	-1	0	1	0	0	0	0	0	0	0	0	0	0	0	1	0	0	0	1
Aminosugars metabolism	0.5	9	1	0	0	0	0	1	0	1	0	0	0	0	-1	1	0	1	1	1	1	1	1	-1	-1	-1	-1	-1	1	0	0	0	1	1	1	0	0	0	0	0	0	0	0	0	0	0	0	0	0
Lipopolysaccharide biosynthesis	0.349	6	0	0	0	1	0	0	0	0	1	0	0	0	0	1	1	0	0	1	1	0	1	1	0	0	-1	-1	0	0	-1	-1	0	0	1	1	0	0	0	0	0	0	0	0	0	0	0	0	0
Peptidoglycan biosynthesis	0.608	14	1	-1	0	0	0	0	0	0	0	0	0	0	-1	1	0	1	1	1	1	1	1	-1	-1	-1	-1	-1	-1	0	-1	0	-1	1	1	0	1	0	0	0	0	0	0	0	0	0	0	0	1
Glycerolipid metabolism	0.344	8	1	0	0	0	0	0	0	0	0	0	0	0	0	1	0	1	1	1	1	1	0	1	1	1	1	1	0	-1	-1	-1	-1	0	0	0	0	0	0	0	0	-1	0	0	0	0	0	1	0
Inositol phosphate metabolism	0.301	2	-1	0	0	0	0	0	0	0	1	0	0	0	0	1	0	1	1	0	-1	1	0	0	-1	0	0	0	1	1	0	1	1	1	1	0	1	0	0	0	0	-1	0	0	0	0	0	0	0
Glycerophospholipid metabolism	0.36	6	0	0	0	0	0	0	0	0	0	0	0	0	0	1	0	1	1	1	1	0	0	0	1	0	0	0	-1	-1	-1	-1	-1	1	0	1	1	0	0	0	0	-1	0	0	0	0	0	0	0
Arachidonic acid metabolism	0.328	3	0	0	0	0	0	1	0	1	0	0	0	0	0	1	0	1	1	1	1	1	0	-1	-1	-1	-1	-1	1	0	1	-1	1	0	1	0	0	0	0	0	0	0	0	0	-1	0	1	1	0
Pyruvate metabolism	0.5	27	1	0	1	0	0	1	0	1	0	0	0	0	-1	1	0	-1	-1	-1	-1	0	-1	1	1	1	1	1	1	-1	-1	-1	1	0	0	0	0	0	0	0	0	0	0	0	0	0	0	1	1
1- and 2-Methylnaphthalene degradation	0.344	2	0	0	0	-1	0	0	0	0	0	0	0	0	0	1	0	1	-1	-1	-1	-1	0	0	0	0	0	0	0	-1	-1	-1	0	0	0	0	0	0	-1	-1	0	1	0	0	0	0	0	0	0
Naphthalene and anthracene degradation	0.339	5	0	0	0	0	0	0	0	0	0	0	0	0	0	1	0	1	0	1	0	1	-1	0	1	1	0	0	0	-1	-1	-1	0	0	0	0	0	0	0	0	0	0	0	0	0	0	0	0	1
1,4-Dichlorobenzene degradation	0.301	1	-1	0	0	0	0	0	0	0	0	0	0	0	0	0	0	-1	-1	-1	-1	1	-1	1	0	0	1	1	1	0	0	0	1	0	0	0	-1	0	0	0	0	0	0	0	-1	-1	0	1	0
Glyoxylate and dicarboxylate metabolism	0.435	12	0	0	0	0	0	0	0	0	0	0	0	0	0	1	0	-1	-1	-1	-1	-1	0	1	1	0	0	0	1	1	-1	-1	1	0	0	0	0	0	0	0	0	0	0	0	-1	0	-1	0	-1
Benzoate degradation via CoA ligation	0.237	5	0	0	1	1	0	0	-1	0	0	0	0	0	-1	1	0	-1	-1	0	1	0	1	1	0	1	0	0	0	0	-1	0	0	0	0	0	0	0	0	0	0	0	0	0	0	0	0	0	0
Propanoate metabolism	0.409	11	1	-1	0	0	0	1	0	1	0	0	0	0	-1	0	0	1	0	0	0	0	-1	0	0	1	0	0	-1	1	-1	1	0	0	0	0	0	0	0	0	0	0	0	0	0	0	0	1	1
3-Chloroacrylic acid degradation	0.188	3	0	0	0	0	0	0	0	0	0	0	0	0	0	1	0	1	0	0	0	0	0	1	1	0	1	1	-1	-1	-1	-1	0	0	0	0	0	0	0	-1	0	0	0	0	0	0	0	0	0
Styrene degradation	0.258	2	0	0	0	0	0	0	0	0	-1	0	-1	0	0	1	0	0	0	0	0	1	1	0	1	1	0	0	0	0	-1	0	0	0	0	0	0	0	0	0	0	0	0	0	0	0	-1	0	1
Butanoate metabolism	0.333	13	0	0	0	1	0	0	0	0	0	0	0	0	0	1	0	-1	-1	-1	-1	0	0	1	0	0	1	1	1	-1	-1	0	1	0	0	0	-1	0	0	0	0	0	0	0	0	0	0	0	0
C5-Branched dibasic acid metabolism	0.371	5	0	0	0	0	0	0	0	0	0	0	0	0	0	0	0	1	0	0	-1	1	-1	-1	-1	0	-1	-1	0	0	-1	0	1	1	0	0	0	0	0	0	-1	0	0	0	0	-1	0	0	0
One carbon pool by folate	0.5	10	0	0	0	0	0	0	0	0	0	1	0	0	-1	0	0	0	-1	-1	0	-1	0	0	0	0	0	0	1	1	-1	1	1	0	0	0	0	0	-1	0	0	0	0	0	1	0	1	0	0
Methane metabolism	0.382	3	0	0	0	-1	0	0	0	0	0	0	0	0	0	0	0	0	-1	-1	-1	-1	-1	-1	-1	-1	-1	-1	1	0	0	0	1	0	0	0	0	0	0	0	0	0	0	0	-1	0	-1	0	-1
Carbon fixation	0.651	19	1	0	0	0	0	0	0	0	0	0	1	0	0	0	0	-1	-1	-1	-1	-1	0	-1	-1	-1	-1	-1	1	1	0	1	1	0	-1	0	-1	0	0	0	-1	0	-1	0	-1	0	-1	-1	-1
Reductive carboxylate cycle (CO2 fixation)	0.462	13	1	-1	0	0	0	0	0	0	0	0	0	0	-1	1	0	0	-1	-1	-1	1	-1	1	1	1	0	0	1	1	-1	1	1	0	0	0	0	0	0	0	0	0	0	0	0	0	-1	1	0
Thiamine metabolism	0.263	7	0	0	1	0	0	1	-1	1	0	0	0	1	0	1	0	0	-1	-1	0	0	0	0	0	0	0	0	0	-1	-1	-1	0	1	0	0	0	0	-1	0	0	0	0	0	0	0	0	0	0
Riboflavin metabolism	0.349	5	0	0	0	0	-1	0	0	0	0	0	0	0	-1	0	0	1	0	1	1	0	1	0	1	1	0	0	0	1	-1	0	0	1	0	1	0	0	0	0	0	-1	0	0	0	0	0	0	0
Vitamin B6 metabolism	0.371	5	1	0	0	0	0	0	0	0	0	0	0	0	0	0	0	-1	0	-1	-1	0	-1	0	0	0	0	0	1	1	1	1	1	1	0	0	0	0	0	0	0	0	0	0	0	-1	0	0	0
Nicotinate and nicotinamide metabolism	0.387	12	0	0	0	0	0	0	0	0	0	0	-1	0	-1	1	0	-1	-1	-1	0	-1	0	0	1	0	1	1	1	1	-1	1	1	0	0	0	0	-1	-1	0	-1	0	0	0	1	-1	0	0	1
Pantothenate and CoA biosynthesis	0.333	11	0	0	-1	0	0	0	0	0	1	0	0	-1	-1	0	0	1	-1	0	0	1	-1	-1	-1	0	0	0	0	0	-1	0	0	0	0	0	0	0	0	0	0	0	0	0	0	0	0	0	-1
Biotin metabolism	0.355	6	1	0	0	0	0	0	0	0	0	0	-1	-1	-1	0	-1	1	1	1	1	1	0	1	1	0	1	1	-1	0	-1	-1	-1	0	0	0	0	0	0	-1	0	0	0	0	0	0	0	0	0
Lipoic acid metabolism	0.371	4	0	0	1	1	0	0	0	0	0	0	0	1	0	1	0	1	1	1	0	1	-1	0	0	1	0	0	1	1	1	1	1	0	0	0	0	0	0	0	0	0	0	0	1	0	0	0	0
Folate biosynthesis	0.548	14	0	0	1	1	0	1	0	1	0	0	0	0	-1	1	1	-1	-1	-1	-1	0	-1	1	1	1	1	1	1	-1	-1	-1	1	0	0	0	0	0	0	0	-1	-1	1	0	1	0	0	0	1
Porphyrin and chlorophyll metabolism	0.688	50	0	0	0	0	0	0	0	0	0	0	0	0	-1	1	0	-1	-1	1	1	1	1	0	0	1	0	0	-1	1	-1	1	-1	1	0	1	1	0	0	-1	0	0	0	0	0	1	0	0	1
Terpenoid biosynthesis	0.317	4	0	0	0	0	0	0	0	0	0	0	0	0	0	0	0	1	1	1	1	0	1	1	1	1	0	0	-1	0	-1	-1	0	1	0	0	1	0	0	1	0	0	0	-1	0	0	0	-1	1
Limonene and pinene degradation	0.328	3	0	-1	0	1	0	0	0	0	0	0	0	0	-1	1	0	0	-1	-1	-1	-1	-1	1	1	1	1	1	-1	0	-1	0	-1	-1	-1	0	0	0	0	0	0	0	0	1	0	0	0	0	0
Carotenoid biosynthesis - Organism group-specific	0.376	6	1	0	0	0	0	0	0	0	0	0	0	0	0	1	0	0	-1	0	1	0	1	0	0	0	0	0	1	0	1	0	1	1	1	0	1	0	0	-1	0	0	0	0	0	0	0	0	0
Nitrogen metabolism	0.511	15	0	0	0	-1	0	0	-1	0	0	0	0	0	-1	0	-1	1	0	0	0	0	0	0	0	0	0	0	-1	-1	-1	-1	-1	0	0	0	0	0	-1	0	0	0	0	0	0	0	0	0	0
Sulfur metabolism	0.435	7	-1	0	0	0	0	0	0	0	-1	1	0	0	0	0	0	1	1	1	1	0	0	0	0	0	0	0	0	1	-1	1	0	0	1	0	0	0	0	0	0	0	-1	0	0	0	0	0	0
Phenylpropanoid biosynthesis	0.387	4	0	0	0	0	0	0	0	0	1	0	0	0	-1	1	0	0	-1	-1	1	-1	1	1	1	1	1	1	-1	-1	-1	-1	-1	0	0	0	0	0	0	0	0	0	0	0	0	0	0	0	1
Flavonoid biosynthesis	0.355	1	0	0	0	0	0	0	0	0	0	0	0	0	0	0	0	-1	1	1	-1	1	-1	-1	-1	1	-1	-1	1	0	0	1	0	1	1	0	0	0	0	0	0	0	0	-1	1	0	0	0	0
Alkaloid biosynthesis I	0.253	3	0	0	0	0	0	1	0	1	1	0	0	0	0	1	0	0	0	1	0	1	0	1	1	1	0	0	1	0	-1	0	1	0	0	0	0	0	0	0	0	0	0	0	0	0	0	0	0
Aminoacyl-tRNA biosynthesis	0.71	23	0	0	0	0	1	0	-1	0	0	0	0	0	-1	0	0	0	1	1	1	1	1	-1	-1	-1	-1	-1	-1	1	-1	1	-1	0	0	0	-1	0	0	-1	0	0	-1	-1	0	0	-1	0	1
Metabolism of xenobiotics by cytochrome P450	0.333	5	0	0	0	0	0	0	0	0	0	1	0	0	0	1	0	1	-1	-1	-1	-1	-1	-1	0	0	0	0	1	-1	-1	0	1	0	0	0	0	0	0	-1	0	0	0	0	0	0	-1	0	0
Glycan structures - biosynthesis 2	0.403	1	0	0	0	0	0	0	0	0	0	0	0	0	0	0	0	-1	1	1	1	1	1	1	1	1	1	1	1	0	1	-1	1	0	0	0	1	0	0	0	0	0	0	0	1	0	0	1	0
Glycan structures - degradation	0.312	1	-1	0	0	0	0	0	0	0	0	0	0	0	0	0	0	-1	0	0	0	-1	1	-1	1	0	0	0	0	0	-1	0	-1	0	0	0	0	0	0	0	0	0	0	0	0	0	0	1	0
Polyunsaturated fatty acid biosynthesis	0.312	5	0	0	0	0	0	0	0	0	0	0	0	0	0	0	0	-1	-1	1	1	-1	1	0	0	0	0	0	-1	0	-1	-1	-1	0	0	0	0	0	0	-1	0	0	0	0	0	0	0	0	0
ABC transporters - Organism-specific	0.887	84	-1	-1	0	1	-1	1	-1	1	1	-1	1	1	1	1	1	1	1	1	1	1	1	1	1	1	1	1	1	1	-1	1	1	1	1	1	1	-1	-1	-1	-1	-1	1	1	1	0	1	0	1
Two-component system - Organism-specific	0.79	59	0	-1	1	1	0	1	-1	1	1	0	0	0	-1	1	1	1	1	-1	-1	1	-1	1	1	1	1	1	1	-1	-1	-1	1	0	1	-1	0	-1	0	-1	-1	0	0	-1	1	0	0	0	1
Ribosome	0.801	54	-1	0	-1	-1	1	-1	-1	-1	-1	1	-1	1	-1	-1	-1	-1	1	1	1	-1	1	-1	-1	-1	-1	-1	-1	1	-1	1	-1	-1	-1	-1	-1	0	1	0	0	1	0	-1	-1	0	1	-1	-1
RNA polymerase	0.565	5	-1	0	-1	-1	0	-1	0	-1	0	1	0	0	-1	-1	-1	-1	1	1	1	0	1	-1	-1	-1	-1	-1	-1	1	-1	0	-1	0	-1	0	-1	0	0	0	0	1	-1	0	-1	0	0	0	-1
DNA polymerase	0.457	13	0	0	0	1	-1	1	0	1	0	0	0	0	-1	1	1	-1	0	0	0	0	0	1	1	1	0	0	1	1	-1	1	1	-1	0	0	-1	0	0	0	0	0	0	-1	0	0	0	0	0
Protein export	0.419	15	0	0	0	0	1	0	0	0	0	0	0	0	0	0	0	-1	0	0	0	1	-1	-1	-1	-1	-1	-1	1	0	-1	1	1	1	1	1	0	0	0	0	0	0	1	0	-1	0	0	0	-1
Type II secretion system	0.683	33	0	0	1	1	1	1	0	1	1	0	1	1	0	1	1	-1	1	1	1	1	1	-1	-1	-1	-1	-1	1	1	-1	1	1	0	-1	-1	-1	0	1	0	0	0	1	-1	0	-1	0	-1	0
Up Fraction			0.14	0	0.11	0.23	0.09	0.26	0.03	0.26	0.16	0.15	0.07	0.09	0.04	0.59	0.13	0.41	0.25	0.42	0.39	0.39	0.36	0.34	0.38	0.32	0.25	0.25	0.49	0.39	0.09	0.29	0.52	0.24	0.17	0.13	0.14	0.03	0.04	0.03	0.02	0.06	0.04	0.05	0.17	0.02	0.04	0.09	0.23
Down Fraction			0.09	0.11	0.04	0.05	0.05	0.02	0.16	0.02	0.07	0.01	0.11	0.03	0.33	0.02	0.07	0.34	0.36	0.26	0.28	0.31	0.27	0.32	0.27	0.25	0.32	0.32	0.2	0.24	0.78	0.31	0.22	0.06	0.07	0.04	0.12	0.04	0.08	0.18	0.08	0.1	0.12	0.14	0.15	0.09	0.16	0.09	0.16
[truncated: 116 more columns]
