# Supplementary material for: Integrative analysis of large scale expression profiles reveals core transcriptional response and coordination between multiple cellular processes in a cyanobacterium
Source: BMC Syst Biol. 2010 Aug 2;4:105. doi: 10.1186/1752-0509-4-105 (PMC2924297; doi:10.1186/1752-0509-4-105)
Supplement: Additional file 7 — Selected KEGG pathways which show significant differences across perturbations. This table provides information on KEGG pathways selected to generate network using the Bayesian approach. [file 1752-0509-4-105-S7.XLS]

## Sheet: Sheet1
Additional file 7: Selected KEGG pathways which show significant differences across perturbations. These pathways were used to generate Bayesian network as provided in Figure 4.
Pathway	PathwayName	Percent_expressed	Number of Genes	KEGG_CAMP_recepter	P_limiatation_hik7_20min	P_limiatation_hik7_8h	P_limiatation_hik7comp	P_limiatation_hik7normal	P_limiatation_rre29_1h	P_limiatation_rre29_20min	P_limiatation_rre29_8h	P_limiatation_rre29comp	P_limiatation_rre29norm	P_limiatation_wt1h	P_limiatation_wt20min	P_limiatation_wt2h	P_limiatation_wt4h	P_limiatation_wt8h	br_15min	br_1p5h	br_2h	br_3h	br_45min	br_6h	dcmu_15min	dcmu_1p5h	dcmu_3h	dcmu_45min	dcmu_6h	GSE1695_inorganic carbon limitation_12h	GSE1695_inorganic carbon limitation_1h	GSE1695_inorganic carbon limitation_200min	GSE1695_inorganic carbon limitation_3h	GSE1695_inorganic carbon limitation_6h	GSE10708_chaperone_Hfq_wt10hfq10	GSE10708_chaperone_Hfq_wt10hfq4	GSE10708_chaperone_Hfq_wt4hfq10	GSE10708_chaperone_Hfq_wt4hfq4	GSE11970_growth_11h	GSE11970_growth_1h	GSE11970_growth_2p5h	GSE11970_growth_4h	GSE11970_growth_7h	GSE11970_S_deprivation_12h_(-SO4/-HEPES)	GSE11970_S_deprivation_12h_(-SO4/+HEPES)	GSE11970_S_deprivation_1h_(-SO4/-HEPES)	GSE11970_S_deprivation_1h_(-SO4/+HEPES)	GSE11970_S_deprivation_24h_(-SO4/-HEPES)	GSE11970_S_deprivation_24h_(-SO4/+HEPES)
ABC transporters - Organism-specific	ABC transporters - Organism-specific	0.887	84	-1	-1	0	1	-1	1	-1	1	1	-1	1	1	1	1	1	1	1	1	1	1	1	1	1	1	1	1	1	1	-1	1	1	1	1	1	1	-1	-1	-1	-1	-1	1	1	1	0	1	0
Alanine and aspartate metabolism	Alanine and aspartate metabolism	0.532	23	0	0	0	0	1	0	-1	0	0	0	0	0	0	0	0	0	0	1	1	0	1	-1	-1	-1	-1	-1	0	1	-1	1	0	1	0	0	0	0	0	0	0	0	0	0	0	0	-1	0
Aminoacyl-tRNA biosynthesis	Aminoacyl-tRNA biosynthesis	0.71	23	0	0	0	0	1	0	-1	0	0	0	0	0	-1	0	0	0	1	1	1	1	1	-1	-1	-1	-1	-1	-1	1	-1	1	-1	0	0	0	-1	0	0	-1	0	0	-1	-1	0	0	-1	0
Arginine and proline metabolism	Arginine and proline metabolism	0.29	12	1	0	0	1	0	1	0	1	0	0	0	0	0	1	0	1	0	1	-1	1	-1	0	1	0	0	0	1	1	-1	1	1	0	0	0	0	0	0	0	0	0	0	0	0	0	0	0
C5-Branched dibasic acid metabolism	C5-Branched dibasic acid metabolism	0.371	5	0	0	0	0	0	0	0	0	0	0	0	0	0	0	0	1	0	0	-1	1	-1	-1	-1	0	-1	-1	0	0	-1	0	1	1	0	0	0	0	0	0	-1	0	0	0	0	-1	0	0
Carbon fixation	Carbon fixation	0.651	19	1	0	0	0	0	0	0	0	0	0	1	0	0	0	0	-1	-1	-1	-1	-1	0	-1	-1	-1	-1	-1	1	1	0	1	1	0	-1	0	-1	0	0	0	-1	0	-1	0	-1	0	-1	-1
Carotenoid biosynthesis - Organism group-specific	Carotenoid biosynthesis - Organism group-specific	0.376	6	1	0	0	0	0	0	0	0	0	0	0	0	0	1	0	0	-1	0	1	0	1	0	0	0	0	0	1	0	1	0	1	1	1	0	1	0	0	-1	0	0	0	0	0	0	0	0
Citrate cycle (TCA cycle)	Citrate cycle (TCA cycle)	0.366	11	0	0	0	0	0	0	0	0	0	0	0	0	0	1	0	-1	0	-1	-1	1	-1	1	1	0	-1	-1	0	1	-1	1	1	1	0	0	0	0	0	0	0	0	0	0	0	0	-1	0
Cysteine metabolism	Cysteine metabolism	0.296	6	0	0	0	0	0	0	0	0	0	0	0	0	0	0	0	1	0	0	-1	1	-1	1	1	1	1	1	1	0	0	0	1	1	0	1	0	-1	0	0	0	0	-1	0	0	-1	0	0
D-Glutamine and D-glutamate metabolism	D-Glutamine and D-glutamate metabolism	0.484	4	0	-1	-1	0	0	0	1	0	0	0	-1	0	-1	0	0	1	-1	1	1	0	1	0	-1	-1	0	0	1	1	1	1	1	0	0	0	1	0	0	0	0	0	0	0	0	0	0	0
Fatty acid biosynthesis	Fatty acid biosynthesis	0.591	12	0	0	0	0	1	0	-1	0	-1	0	-1	0	0	0	-1	0	0	1	1	-1	1	-1	-1	0	0	0	-1	1	-1	0	-1	0	1	0	0	0	0	0	0	0	0	0	0	0	0	0
Fatty acid metabolism	Fatty acid metabolism	0.285	4	0	0	0	0	0	0	0	0	-1	0	0	0	0	1	0	1	0	1	0	0	0	1	0	0	1	1	-1	0	-1	-1	0	-1	0	0	0	0	-1	0	0	0	0	0	0	0	0	0
Glutamate metabolism	Glutamate metabolism	0.5	26	0	0	0	0	0	1	0	1	0	1	0	0	0	1	0	1	1	1	0	1	1	0	0	0	-1	-1	1	1	-1	0	1	0	0	0	0	0	0	-1	0	0	0	0	0	0	-1	0
Glutathione metabolism	Glutathione metabolism	0.285	11	0	0	0	0	0	0	0	0	0	1	0	0	0	1	0	0	0	0	1	1	1	-1	0	-1	-1	-1	1	-1	0	-1	1	0	0	0	0	0	0	0	0	0	0	0	0	0	0	0
Glycerolipid metabolism	Glycerolipid metabolism	0.344	8	1	0	0	0	0	0	0	0	0	0	0	0	0	1	0	1	1	1	1	1	0	1	1	1	1	1	0	-1	-1	-1	-1	0	0	0	0	0	0	0	0	-1	0	0	0	0	0	1
Glycine, serine and threonine metabolism	Glycine, serine and threonine metabolism	0.511	16	0	0	0	0	0	0	-1	0	-1	0	0	1	0	0	0	-1	-1	0	0	-1	0	-1	0	0	-1	-1	0	1	0	1	0	0	0	0	0	0	0	0	0	0	0	1	0	0	0	0
Glycolysis / Gluconeogenesis	Glycolysis / Gluconeogenesis	0.64	27	1	0	0	0	0	0	0	0	0	1	0	0	0	0	0	-1	-1	-1	0	-1	0	-1	0	-1	-1	-1	0	1	-1	0	1	0	0	0	-1	0	0	0	0	0	0	0	0	0	0	0
Glyoxylate and dicarboxylate metabolism	Glyoxylate and dicarboxylate metabolism	0.435	12	0	0	0	0	0	0	0	0	0	0	0	0	0	1	0	-1	-1	-1	-1	-1	0	1	1	0	0	0	1	1	-1	-1	1	0	0	0	0	0	0	0	0	0	0	0	-1	0	-1	0
Histidine metabolism	Histidine metabolism	0.473	15	0	0	0	0	0	0	0	0	0	0	0	0	-1	1	0	1	0	0	-1	0	-1	0	1	1	1	1	1	-1	-1	1	1	1	1	1	0	0	0	-1	0	0	0	0	0	0	0	0
Lysine biosynthesis	Lysine biosynthesis	0.452	12	1	-1	0	0	1	0	0	0	0	1	-1	0	-1	0	-1	1	0	1	1	0	1	0	0	0	0	0	1	1	0	1	1	1	1	1	1	0	0	-1	0	0	0	0	0	0	0	0
Lysine degradation	Lysine degradation	0.312	5	0	0	0	0	0	1	0	1	0	0	-1	-1	-1	0	0	1	1	1	1	1	1	1	0	1	1	1	-1	0	-1	-1	-1	0	0	0	0	0	0	0	0	0	0	0	1	0	0	0
Methionine metabolism	Methionine metabolism	0.409	8	0	0	0	0	1	0	0	0	0	0	0	0	0	0	0	-1	0	0	0	-1	1	-1	-1	-1	-1	-1	-1	1	-1	0	-1	0	0	0	0	0	0	0	0	0	-1	-1	0	-1	0	0
Nicotinate and nicotinamide metabolism	Nicotinate and nicotinamide metabolism	0.387	12	0	0	0	0	0	0	0	0	0	0	-1	0	-1	1	0	-1	-1	-1	0	-1	0	0	1	0	1	1	1	1	-1	1	1	0	0	0	0	-1	-1	0	-1	0	0	0	1	-1	0	0
Nitrogen metabolism	Nitrogen metabolism	0.511	15	0	0	0	-1	0	0	-1	0	0	0	0	0	-1	0	-1	1	0	0	0	0	0	0	0	0	0	0	-1	-1	-1	-1	-1	0	0	0	0	0	-1	0	0	0	0	0	0	0	0	0
Nucleotide sugars metabolism	Nucleotide sugars metabolism	0.382	11	0	0	0	1	0	1	0	1	1	0	1	0	-1	1	1	-1	-1	-1	-1	-1	-1	1	1	1	1	1	1	1	-1	0	1	0	0	0	0	0	0	0	0	0	0	0	1	0	0	0
One carbon pool by folate	One carbon pool by folate	0.5	10	0	0	0	0	0	0	0	0	0	1	0	0	-1	0	0	0	-1	-1	0	-1	0	0	0	0	0	0	1	1	-1	1	1	0	0	0	0	0	-1	0	0	0	0	0	1	0	1	0
Oxidative phosphorylation	Oxidative phosphorylation	0.737	51	0	-1	1	0	0	1	0	1	1	1	1	1	1	1	1	-1	-1	1	1	-1	1	-1	-1	-1	-1	-1	1	-1	1	-1	1	1	1	0	1	0	-1	0	0	0	-1	-1	-1	0	-1	-1
Pantothenate and CoA biosynthesis	Pantothenate and CoA biosynthesis	0.333	11	0	0	-1	0	0	0	0	0	1	0	0	-1	-1	0	0	1	-1	0	0	1	-1	-1	-1	0	0	0	0	0	-1	0	0	0	0	0	0	0	0	0	0	0	0	0	0	0	0	0
Pentose phosphate pathway	Pentose phosphate pathway	0.565	21	0	0	1	1	0	1	-1	1	1	0	0	1	0	1	1	-1	-1	-1	-1	-1	0	0	1	0	-1	-1	0	-1	-1	-1	1	0	0	0	0	0	0	0	-1	0	0	-1	0	0	0	-1
Peptidoglycan biosynthesis	Peptidoglycan biosynthesis	0.608	14	1	-1	0	0	0	0	0	0	0	0	0	0	-1	1	0	1	1	1	1	1	1	-1	-1	-1	-1	-1	-1	0	-1	0	-1	1	1	0	1	0	0	0	0	0	0	0	0	0	0	0
Phenylalanine metabolism	Phenylalanine metabolism	0.242	5	0	0	0	0	0	0	0	0	0	0	-1	0	0	1	0	0	0	1	0	1	0	0	1	1	0	0	1	0	-1	1	1	0	0	0	0	0	0	0	0	0	0	0	0	0	0	0
Phenylalanine, tyrosine and tryptophan biosynthesis	Phenylalanine, tyrosine and tryptophan biosynthesis	0.538	25	0	0	0	0	0	1	0	1	1	0	0	0	-1	1	0	1	1	1	1	1	1	0	1	0	0	0	1	1	-1	1	1	0	0	0	0	0	0	-1	0	1	0	0	0	0	0	0
Photosynthesis	Photosynthesis	0.769	64	0	0	0	0	1	1	-1	1	1	1	1	1	1	0	0	-1	-1	-1	1	-1	0	-1	-1	-1	-1	-1	-1	-1	-1	-1	-1	1	1	1	0	1	1	1	1	1	-1	-1	-1	0	-1	-1
Photosynthesis - antenna proteins	Photosynthesis - antenna proteins	0.78	15	0	0	0	0	0	0	0	0	0	0	1	0	1	0	-1	-1	0	1	1	-1	1	-1	-1	-1	-1	-1	-1	-1	-1	-1	-1	0	-1	-1	0	1	1	1	1	1	-1	-1	0	0	-1	-1
Porphyrin and chlorophyll metabolism	Porphyrin and chlorophyll metabolism	0.688	50	0	0	0	0	0	0	0	0	0	0	0	0	-1	1	0	-1	-1	1	1	1	1	0	0	1	0	0	-1	1	-1	1	-1	1	0	1	1	0	0	-1	0	0	0	0	0	1	0	0
Purine metabolism	Purine metabolism	0.656	57	0	0	0	0	0	0	-1	0	0	0	-1	0	-1	1	0	-1	-1	1	1	-1	1	-1	-1	-1	-1	-1	0	1	-1	1	0	0	0	0	-1	0	0	-1	0	0	0	0	-1	0	0	0
Pyrimidine metabolism	Pyrimidine metabolism	0.591	36	0	-1	0	0	0	0	0	0	0	0	0	0	-1	1	0	-1	1	1	1	1	1	-1	-1	0	-1	-1	0	1	-1	0	-1	-1	0	0	0	0	0	0	0	0	-1	-1	-1	0	-1	0
Pyruvate metabolism	Pyruvate metabolism	0.5	27	1	0	1	0	0	1	0	1	0	0	0	0	-1	1	0	-1	-1	-1	-1	0	-1	1	1	1	1	1	1	-1	-1	-1	1	0	0	0	0	0	0	0	0	0	0	0	0	0	0	1
Reductive carboxylate cycle (CO2 fixation)	Reductive carboxylate cycle (CO2 fixation)	0.462	13	1	-1	0	0	0	0	0	0	0	0	0	0	-1	1	0	0	-1	-1	-1	1	-1	1	1	1	0	0	1	1	-1	1	1	0	0	0	0	0	0	0	0	0	0	0	0	0	-1	1
Riboflavin metabolism	Riboflavin metabolism	0.349	5	0	0	0	0	-1	0	0	0	0	0	0	0	-1	0	0	1	0	1	1	0	1	0	1	1	0	0	0	1	-1	0	0	1	0	1	0	0	0	0	0	-1	0	0	0	0	0	0
Ribosome	Ribosome	0.801	54	-1	0	-1	-1	1	-1	-1	-1	-1	1	-1	1	-1	-1	-1	-1	1	1	1	-1	1	-1	-1	-1	-1	-1	-1	1	-1	1	-1	-1	-1	-1	-1	0	1	0	0	1	0	-1	-1	0	1	-1
RNA polymerase	RNA polymerase	0.565	5	-1	0	-1	-1	0	-1	0	-1	0	1	0	0	-1	-1	-1	-1	1	1	1	0	1	-1	-1	-1	-1	-1	-1	1	-1	0	-1	0	-1	0	-1	0	0	0	0	1	-1	0	-1	0	0	0
Selenoamino acid metabolism	Selenoamino acid metabolism	0.414	13	0	0	0	0	1	1	0	1	0	0	0	0	0	0	0	1	0	1	1	0	1	-1	-1	-1	-1	-1	0	1	-1	0	0	0	0	1	0	0	0	0	0	0	0	0	-1	0	0	0
Sulfur metabolism	Sulfur metabolism	0.435	7	-1	0	0	0	0	0	0	0	-1	1	0	0	0	0	0	1	1	1	1	0	0	0	0	0	0	0	0	1	-1	1	0	0	1	0	0	0	0	0	0	0	-1	0	0	0	0	0
Thiamine metabolism	Thiamine metabolism	0.263	7	0	0	1	0	0	1	-1	1	0	0	0	1	0	1	0	0	-1	-1	0	0	0	0	0	0	0	0	0	-1	-1	-1	0	1	0	0	0	0	-1	0	0	0	0	0	0	0	0	0
Tryptophan metabolism	Tryptophan metabolism	0.29	9	0	0	0	0	0	0	0	0	0	1	0	0	0	1	0	1	1	1	1	1	0	0	0	0	0	0	0	-1	-1	-1	0	0	0	0	0	0	0	0	0	0	0	1	0	0	0	0
Tyrosine metabolism	Tyrosine metabolism	0.398	11	0	0	0	0	0	0	0	0	0	0	0	0	0	1	0	1	0	0	-1	1	-1	1	1	1	0	0	1	-1	-1	-1	1	0	0	0	0	0	0	0	0	0	-1	0	0	0	0	0
Ubiquinone biosynthesis	Ubiquinone biosynthesis	0.403	12	0	0	0	1	0	0	-1	0	0	0	0	0	0	1	0	1	0	0	0	1	0	-1	-1	-1	-1	-1	1	1	-1	1	1	1	1	0	1	0	0	0	0	-1	0	0	1	0	-1	0
Urea cycle and metabolism of amino groups	Urea cycle and metabolism of amino groups	0.5	20	0	0	1	1	0	1	-1	1	0	0	0	0	0	1	1	0	1	1	1	1	1	-1	0	-1	-1	-1	0	1	-1	0	0	0	0	0	0	0	0	-1	0	0	0	0	0	0	0	0
Valine, leucine and isoleucine biosynthesis	Valine, leucine and isoleucine biosynthesis	0.473	17	0	0	0	0	0	1	0	1	0	0	1	0	0	0	0	1	-1	0	0	1	0	-1	-1	-1	-1	-1	1	1	0	1	1	0	0	0	-1	0	0	0	0	0	0	0	0	0	0	0
Valine, leucine and isoleucine degradation	Valine, leucine and isoleucine degradation	0.247	5	0	0	0	0	0	0	0	0	0	0	0	0	0	0	0	0	0	1	1	0	1	-1	0	0	-1	-1	0	0	-1	0	0	0	0	0	0	0	0	0	0	0	0	0	0	0	0	0
[truncated: 117 more columns]
