# Supplementary material for: Integrative analysis of large scale expression profiles reveals core transcriptional response and coordination between multiple cellular processes in a cyanobacterium
Source: BMC Syst Biol. 2010 Aug 2;4:105. doi: 10.1186/1752-0509-4-105 (PMC2924297; doi:10.1186/1752-0509-4-105)
Supplement: Additional file 8 — True Link strength percent. This table provides information on strength of connections between any two KEGG pathways. [file 1752-0509-4-105-S8.XLS]

## Sheet: Sheet1
Additional file 8: True Link strength percent. For details, please see methods.
Pathway1	Pathway2	True Link Strength Percent
Carbon fixation	Glycolysis / Gluconeogenesis	45.8
Carbon fixation	Oxidative phosphorylation	32.8
Carbon fixation	Pentose phosphate pathway	31.8
Glycolysis / Gluconeogenesis	Fatty acid biosynthesis	29.4
Glycolysis / Gluconeogenesis	One carbon pool by folate	33
Fatty acid biosynthesis	Glycine, serine and threonine metabolism	32.8
Fatty acid biosynthesis	Sulfur metabolism	26.8
Glycine, serine and threonine metabolism	Purine metabolism	34.2
Purine metabolism	Aminoacyl-tRNA biosynthesis	35.5
Purine metabolism	Valine, leucine and isoleucine biosynthesis	26.9
Purine metabolism	Lysine biosynthesis	21.7
Purine metabolism	Phenylalanine, tyrosine and tryptophan biosynthesis	27.1
Purine metabolism	Pyrimidine metabolism	42.6
Aminoacyl-tRNA biosynthesis	Ribosome	20.8
Aminoacyl-tRNA biosynthesis	Alanine and aspartate metabolism	38.6
Ribosome	RNA polymerase	29.5
Ribosome	Oxidative phosphorylation	26.8
Ribosome	ABC transporters - Organism-specific	21
Oxidative phosphorylation	Photosynthesis	20
Photosynthesis	Photosynthesis - antenna proteins	20
Valine, leucine and isoleucine biosynthesis	Glutamate metabolism	31.2
Valine, leucine and isoleucine biosynthesis	Pantothenate and CoA biosynthesis	22.8
Glutamate metabolism	Arginine and proline metabolism	36.5
Glutamate metabolism	Urea cycle and metabolism of amino groups	27.1
Glutamate metabolism	Valine, leucine and isoleucine degradation	35.9
Glutamate metabolism	Nitrogen metabolism	17.8
Urea cycle and metabolism of amino groups	Peptidoglycan biosynthesis	26
Urea cycle and metabolism of amino groups	Pentose phosphate pathway	30.7
Urea cycle and metabolism of amino groups	ABC transporters - Organism-specific	25.5
Peptidoglycan biosynthesis	D-Glutamine and D-glutamate metabolism	26.6
Peptidoglycan biosynthesis	Ubiquinone biosynthesis	25.9
Peptidoglycan biosynthesis	Porphyrin and chlorophyll metabolism	29.4
D-Glutamine and D-glutamate metabolism	Carotenoid biosynthesis - Organism group-specific	24
Pentose phosphate pathway	Pyruvate metabolism	23.1
Valine, leucine and isoleucine degradation	Tryptophan metabolism	21.1
Valine, leucine and isoleucine degradation	Fatty acid metabolism	22.6
Fatty acid metabolism	Lysine degradation	16.8
Pyrimidine metabolism	Selenoamino acid metabolism	29.8
Selenoamino acid metabolism	Methionine metabolism	29.6
One carbon pool by folate	Glyoxylate and dicarboxylate metabolism	26
One carbon pool by folate	Porphyrin and chlorophyll metabolism	26
Glyoxylate and dicarboxylate metabolism	Reductive carboxylate cycle (CO2 fixation)	26.9
Reductive carboxylate cycle (CO2 fixation)	Nicotinate and nicotinamide metabolism	27
Reductive carboxylate cycle (CO2 fixation)	Phenylalanine metabolism	28.6
Reductive carboxylate cycle (CO2 fixation)	Citrate cycle (TCA cycle)	38.3
Nicotinate and nicotinamide metabolism	Thiamine metabolism	20.1
Nicotinate and nicotinamide metabolism	Nucleotide sugars metabolism	20.1
Phenylalanine metabolism	Histidine metabolism	20.1
Histidine metabolism	Tyrosine metabolism	26.9
Histidine metabolism	Riboflavin metabolism	19.8
Tyrosine metabolism	Ubiquinone biosynthesis	30.9
Tyrosine metabolism	Cysteine metabolism	23.6
Tyrosine metabolism	C5-Branched dibasic acid metabolism	21.3
Ubiquinone biosynthesis	Glutathione metabolism	19
Citrate cycle (TCA cycle)	Glycerolipid metabolism	15.8
